# Supplementary material for: The causal role between circulating immune cells and diabetic nephropathy: a bidirectional Mendelian randomization with mediating insights
Source: Diabetol Metab Syndr. 2024 Jul 16;16:164. doi: 10.1186/s13098-024-01386-w (PMC11253417; doi:10.1186/s13098-024-01386-w)
Supplement: Supplementary file 1 — Supplementary Material 1. Table S1: Causal effects of DN on immune cells. [file 13098_2024_1386_MOESM1_ESM.xlsx]

## Sheet: supplementary1
Supplementary Table1 Causal effects of DN on immune cells
Traits	Methods	Beta	Low	Up	P	Heterogeneity test				Pleiotropy test				MR-PRESSO Global test
						Q	Q_df	Q_pval		egger_intercept	se	pval		RSSobs	Pvalue
CD34 on Hematopoietic Stem Cell	Inverse variance weighted (fixed effects)	0.1568	1.06406	1.28596	0.00117419	26.4976	21	0.188107		-0.00834765	0.0312872	0.792349		31.6839	0.162
	Inverse variance weighted (multiplicative random effects)	0.1568	1.05171	1.30106	0.00386603
	MR Egger	0.183491	0.960068	1.50341	0.124432	26.4036	20	0.152891
	Simple mode	0.0250885	0.786314	1.3372	0.854834
	Weighted median	0.200382	1.05293	1.41791	0.00830592
	Weighted mode	0.239462	1.0717	1.50633	0.0118035
CD45 on CD33- HLA DR-	Inverse variance weighted (fixed effects)	0.150329	1.05597	1.27915	0.00211552	12.811	21	0.9151		0.0160517	0.0275398	0.566506		13.4841	0.933
	Inverse variance weighted (multiplicative random effects)	0.150329	1.07837	1.25258	8.31685e-05
	MR Egger	0.098951	0.906072	1.34519	0.338043	12.4713	20	0.898901
	Simple mode	0.161306	0.961906	1.43541	0.129131
	Weighted median	0.144406	1.00945	1.32234	0.0360311
	Weighted mode	0.143737	1.0155	1.31271	0.0395595
