# Supplementary material for: The causal role between circulating immune cells and diabetic nephropathy: a bidirectional Mendelian randomization with mediating insights
Source: Diabetol Metab Syndr. 2024 Jul 16;16:164. doi: 10.1186/s13098-024-01386-w (PMC11253417; doi:10.1186/s13098-024-01386-w)
Supplement: Supplementary file 2 — Supplementary Material 2. Table S2: IVW results of the causal effect of DN on immune cells. [file 13098_2024_1386_MOESM2_ESM.xlsx]

## Sheet: supplementary2
Supplementary Table 2 IVW results of the causal effect of DN on immune cells
Exposure	Trait type	Panel	Statistical trait name	Trait	GWAS Catalog Accession Number	nsnp	b	se	pval	lo_ci	up_ci	or	or_lci95	or_uci95	fdr	Q	Q_pval
DN	Relative count	B cell	BC_Trait1	IgD+ %B cell	GCST90001391	21	0.0238737	0.0179978	0.184683	-0.0114021	0.0591495	1.02416	0.988663	1.06093	0.476168	13.4395	0.857739
DN	Absolute count	B cell	BC_Trait10	IgD+ CD38br AC	GCST90001392	21	0.00399416	0.0173597	0.818027	-0.0300308	0.0380191	1.004	0.970416	1.03875	0.939343	18.7835	0.535933
DN	Relative count	B cell	BC_Trait11	IgD+ CD38dim %B cell	GCST90001393	21	0.0265589	0.0177859	0.13537	-0.00830143	0.0614192	1.02691	0.991733	1.06334	0.41521	10.6701	0.954333
DN	Absolute count	B cell	BC_Trait12	IgD+ CD38dim AC	GCST90001394	21	0.00177529	0.0175729	0.919531	-0.0326675	0.0362181	1.00178	0.96786	1.03688	0.972837	10.4464	0.959336
DN	Relative count	B cell	BC_Trait13	IgD+ CD38- %B cell	GCST90001395	21	-0.0241709	0.0176638	0.171191	-0.0587918	0.0104501	0.976119	0.942903	1.0105	0.457763	35.6075	0.0170973
DN	Absolute count	B cell	BC_Trait14	IgD+ CD38- AC	GCST90001396	21	-0.0266606	0.0181816	0.142553	-0.0622967	0.00897538	0.973692	0.939604	1.00902	0.423024	24.0612	0.239729
DN	Relative count	B cell	BC_Trait17	Unsw mem %B cell	GCST90001397	21	-0.00909178	0.0185442	0.623939	-0.0454384	0.0272549	0.990949	0.955578	1.02763	0.848384	25.7413	0.174527
DN	Absolute count	B cell	BC_Trait18	Unsw mem AC	GCST90001398	21	-0.0184416	0.0182393	0.311974	-0.0541907	0.0173075	0.981727	0.947251	1.01746	0.597745	18.5609	0.550508
DN	Relative count	B cell	BC_Trait19	IgD- CD27- %B cell	GCST90001399	21	-0.0349446	0.018382	0.0572999	-0.0709733	0.00108424	0.965659	0.931487	1.00108	0.277013	18.4975	0.554668
DN	Absolute count	B cell	BC_Trait2	IgD+ AC	GCST90001400	21	-0.00986609	0.0182389	0.58855	-0.0456143	0.0258821	0.990182	0.95541	1.02622	0.824648	10.7128	0.953333
DN	Absolute count	B cell	BC_Trait20	IgD- CD27- AC	GCST90001401	21	-0.0426799	0.0182983	0.0196769	-0.0785445	-0.00681524	0.958218	0.924461	0.993208	0.135511	17.5809	0.614992
DN	Relative count	B cell	BC_Trait21	Sw mem %B cell	GCST90001402	21	-0.0106231	0.018377	0.563221	-0.0466421	0.0253959	0.989433	0.954429	1.02572	0.814161	16.1836	0.70517
DN	Absolute count	B cell	BC_Trait22	Sw mem AC	GCST90001403	21	-0.0185421	0.0179413	0.301378	-0.0537071	0.0166229	0.981629	0.94771	1.01676	0.588251	16.5224	0.683735
DN	Relative count	B cell	BC_Trait23	PB/PC %B cell	GCST90001404	21	0.0262453	0.0173579	0.130532	-0.00777626	0.0602668	1.02659	0.992254	1.06212	0.411482	31.0444	0.0546076
DN	Absolute count	B cell	BC_Trait24	PB/PC AC	GCST90001405	21	0.0240872	0.0170568	0.157898	-0.00934412	0.0575185	1.02438	0.990699	1.0592	0.440578	23.7941	0.251503
DN	Relative count	B cell	BC_Trait25	Memory B cell %B cell	GCST90001406	21	-0.0201534	0.0181913	0.267922	-0.0558082	0.0155015	0.980048	0.94572	1.01562	0.569172	24.412	0.224857
DN	Absolute count	B cell	BC_Trait26	Memory B cell AC	GCST90001407	21	-0.0252677	0.0182916	0.16716	-0.0611192	0.0105837	0.975049	0.940711	1.01064	0.453631	16.8538	0.662444
DN	Relative count	B cell	BC_Trait27	Naive-mature B cell %B cell	GCST90001408	21	0.0212218	0.0182185	0.244079	-0.0144864	0.05693	1.02145	0.985618	1.05858	0.548696	22.4916	0.314444
DN	Absolute count	B cell	BC_Trait28	Naive-mature B cell AC	GCST90001409	21	-0.00468726	0.0183528	0.798416	-0.0406587	0.0312842	0.995324	0.960157	1.03178	0.929575	13.1892	0.86912
DN	Relative count	B cell	BC_Trait3	IgD- CD38br %B cell	GCST90001410	21	0.0161141	0.0171499	0.347422	-0.0174997	0.0497278	1.01624	0.982653	1.05099	0.624675	12.4327	0.900379
DN	Relative count	B cell	BC_Trait31	IgD+ CD24+ %B cell	GCST90001411	21	-0.017029	0.0186365	0.360851	-0.0535566	0.0194986	0.983115	0.947852	1.01969	0.636873	25.0631	0.199028
DN	Absolute count	B cell	BC_Trait32	IgD+ CD24+ AC	GCST90001412	21	-0.0244164	0.0177929	0.169984	-0.0592904	0.0104576	0.975879	0.942433	1.01051	0.457763	18.5911	0.548532
DN	Relative count	B cell	BC_Trait33	IgD- CD24- %B cell	GCST90001413	21	-0.0448843	0.0180772	0.0130311	-0.0803157	-0.0094529	0.956108	0.922825	0.990592	0.108099	23.8931	0.247091
DN	Absolute count	B cell	BC_Trait34	IgD- CD24- AC	GCST90001414	21	-0.046079	0.0184061	0.0122984	-0.0821549	-0.010003	0.954967	0.921129	0.990047	0.107134	17.3869	0.627725
DN	Relative count	B cell	BC_Trait35	IgD+ CD24- %B cell	GCST90001415	21	0.0190715	0.0185893	0.30492	-0.0173635	0.0555065	1.01925	0.982786	1.05708	0.593068	10.2236	0.963934
DN	Absolute count	B cell	BC_Trait36	IgD+ CD24- AC	GCST90001416	21	-0.00770926	0.018273	0.673102	-0.0435243	0.0281057	0.99232	0.957409	1.0285	0.860643	10.4471	0.959321
DN	Relative count	B cell	BC_Trait37	CD24+ CD27+ %B cell	GCST90001417	21	-0.00613329	0.0182226	0.736437	-0.0418497	0.0295831	0.993885	0.959014	1.03002	0.890065	16.1011	0.710332
DN	Absolute count	B cell	BC_Trait38	CD24+ CD27+ AC	GCST90001418	21	-0.0163423	0.0182324	0.370073	-0.0520778	0.0193931	0.98379	0.949255	1.01958	0.641695	14.2712	0.816486
DN	Relative count	B cell	BC_Trait39	CD20- %B cell	GCST90001419	21	0.0257293	0.0174493	0.140342	-0.00847132	0.0599299	1.02606	0.991564	1.06176	0.420182	29.835	0.0725721
DN	Absolute count	B cell	BC_Trait4	IgD- CD38br AC	GCST90001420	21	0.0121202	0.0170709	0.477707	-0.0213387	0.0455792	1.01219	0.978887	1.04663	0.759753	12.7945	0.886024
DN	Absolute count	B cell	BC_Trait40	CD20- AC	GCST90001421	21	0.016388	0.0172832	0.343027	-0.0174872	0.0502632	1.01652	0.982665	1.05155	0.622252	27.8901	0.112026
DN	Relative count	B cell	BC_Trait43	CD20- CD38- %B cell	GCST90001422	21	0.0327659	0.0171359	0.0558598	-0.000820331	0.0663522	1.03331	0.99918	1.0686	0.271851	22.9114	0.293168
DN	Absolute count	B cell	BC_Trait44	CD20- CD38- AC	GCST90001423	21	0.0280697	0.0171062	0.100817	-0.00545853	0.0615979	1.02847	0.994556	1.06353	0.357265	22.3151	0.323659
DN	Relative count	B cell	BC_Trait46	IgD+ %Lymphocyte	GCST90001424	21	-0.00937778	0.0177801	0.597893	-0.0442267	0.0254711	0.990666	0.956737	1.0258	0.831356	14.9759	0.777784
DN	Relative count	B cell	BC_Trait47	IgD- CD38br %lymphocyte	GCST90001425	21	0.00956977	0.0167396	0.567535	-0.0232398	0.0423793	1.00962	0.977028	1.04329	0.815318	13.4231	0.858503
DN	Relative count	B cell	BC_Trait48	IgD- CD38dim %lymphocyte	GCST90001426	21	-0.018571	0.0179504	0.300866	-0.0537537	0.0166117	0.9816	0.947665	1.01675	0.588251	18.0363	0.585014
DN	Relative count	B cell	BC_Trait49	IgD- CD38- %lymphocyte	GCST90001427	21	-0.0401417	0.0179283	0.0251552	-0.0752811	-0.00500219	0.960653	0.927483	0.99501	0.161505	19.9105	0.463538
DN	Relative count	B cell	BC_Trait5	IgD- CD38dim %B cell	GCST90001428	21	-0.00779836	0.018237	0.668934	-0.0435429	0.0279461	0.992232	0.957392	1.02834	0.860643	16.4195	0.690279
DN	Relative count	B cell	BC_Trait50	IgD+ CD38br %lymphocyte	GCST90001429	21	0.00248492	0.0177671	0.88877	-0.0323387	0.0373085	1.00249	0.968179	1.03801	0.962091	20.2485	0.442487
DN	Relative count	B cell	BC_Trait51	IgD+ CD38dim %lymphocyte	GCST90001430	21	-9.33e-05	0.017959	0.995857	-0.0352929	0.0351064	0.999907	0.965323	1.03573	0.997223	10.6865	0.95395
DN	Relative count	B cell	BC_Trait52	IgD+ CD38- %lymphocyte	GCST90001431	21	-0.031334	0.0181808	0.0848038	-0.0669683	0.00430032	0.969152	0.935225	1.00431	0.334631	28.902	0.0897069
DN	Relative count	B cell	BC_Trait54	Unsw Mem %lymphocyte	GCST90001432	21	-0.0217486	0.0181774	0.231515	-0.0573763	0.0138791	0.978486	0.944239	1.01398	0.535976	23.3092	0.273867
DN	Relative count	B cell	BC_Trait55	IgD- CD27- %lymphocyte	GCST90001433	21	-0.0497705	0.0184424	0.00696109	-0.0859176	-0.0136234	0.951448	0.91767	0.986469	0.0727482	21.2904	0.380219
DN	Relative count	B cell	BC_Trait56	Sw mem %lymphocyte	GCST90001434	21	-0.0239354	0.0184101	0.193558	-0.0600191	0.0121483	0.976349	0.941747	1.01222	0.483895	19.6518	0.479892
DN	Relative count	B cell	BC_Trait57	PB/PC %lymphocyte	GCST90001435	21	0.0236386	0.0174938	0.176615	-0.0106493	0.0579264	1.02392	0.989407	1.05964	0.468832	27.1516	0.131054
DN	Relative count	B cell	BC_Trait58	Memory B cell %lymphocyte	GCST90001436	21	-0.0315815	0.0179596	0.0786663	-0.0667822	0.00361926	0.968912	0.935399	1.00363	0.319002	23.8811	0.247626
DN	Relative count	B cell	BC_Trait59	Naive-mature B cell %lymphocyte	GCST90001437	21	-0.00756365	0.0184335	0.681571	-0.0436934	0.0285661	0.992465	0.957247	1.02898	0.863797	15.4288	0.751367
DN	Absolute count	B cell	BC_Trait6	IgD- CD38dim AC	GCST90001438	21	-0.0147544	0.0176128	0.402192	-0.0492755	0.0197666	0.985354	0.951919	1.01996	0.674269	14.8073	0.787323
DN	Relative count	B cell	BC_Trait61	IgD+ CD24+ %lymphocyte	GCST90001439	21	-0.0298644	0.0183001	0.102695	-0.0657327	0.00600381	0.970577	0.936381	1.00602	0.360421	22.6166	0.308008
DN	Relative count	B cell	BC_Trait62	IgD- CD24- %lymphocyte	GCST90001440	21	-0.0537434	0.0183945	0.00348117	-0.0897966	-0.0176902	0.947675	0.914117	0.982465	0.0417873	23.4514	0.267178
DN	Relative count	B cell	BC_Trait63	IgD+ CD24- %lymphocyte	GCST90001441	21	-0.00647902	0.0178675	0.716892	-0.0414992	0.0285412	0.993542	0.95935	1.02895	0.882072	13.0456	0.875419
DN	Relative count	B cell	BC_Trait64	CD24+ CD27+ %lymphocyte	GCST90001442	21	-0.0190376	0.0179025	0.287601	-0.0541265	0.0160514	0.981143	0.947312	1.01618	0.586448	19.9463	0.461295
DN	Relative count	B cell	BC_Trait65	CD20- %lymphocyte	GCST90001443	21	0.0180968	0.0171422	0.291111	-0.0155019	0.0516955	1.01826	0.984618	1.05306	0.588251	33.3354	0.0309882
DN	Relative count	B cell	BC_Trait67	CD20- CD38- %lymphocyte	GCST90001444	21	0.0306037	0.0170607	0.0728428	-0.00283524	0.0640427	1.03108	0.997169	1.06614	0.309995	24.4239	0.224367
DN	Relative count	B cell	BC_Trait7	IgD- CD38- %B cell	GCST90001445	21	-0.0295843	0.0180705	0.101597	-0.0650025	0.00583391	0.970849	0.937065	1.00585	0.35829	12.4505	0.899697
DN	Absolute count	B cell	BC_Trait8	IgD- CD38- AC	GCST90001446	21	-0.0332311	0.0182716	0.0689524	-0.0690433	0.0025812	0.967315	0.933286	1.00258	0.298424	16.0189	0.71545
DN	Relative count	B cell	BC_Trait9	IgD+ CD38br %B cell	GCST90001447	21	0.0190354	0.0171607	0.267326	-0.0145996	0.0526704	1.01922	0.985506	1.05408	0.569172	18.2876	0.568466
DN	Absolute count	cDC	DC_Trait524	CD11c+ monocyte AC	GCST90001448	21	-1.17e-05	0.0187921	0.999505	-0.0368442	0.0368209	0.999988	0.963826	1.03751	0.999505	18.23	0.572261
DN	Relative count	cDC	DC_Trait525	CD11c+ monocyte %monocyte	GCST90001449	21	0.00437359	0.0186205	0.814301	-0.0321225	0.0408697	1.00438	0.968388	1.04172	0.939343	20.1174	0.450608
DN	Absolute count	cDC	DC_Trait526	CD62L- monocyte AC	GCST90001450	21	0.00828556	0.0195479	0.671668	-0.0300283	0.0465994	1.00832	0.970418	1.0477	0.860643	24.9316	0.20406
DN	Relative count	cDC	DC_Trait527	CD62L- monocyte %monocyte	GCST90001451	21	0.0188457	0.0193782	0.330791	-0.0191355	0.0568269	1.01902	0.981046	1.05847	0.614802	17.2434	0.637119
DN	Absolute count	cDC	DC_Trait530	CD11c+ CD62L- monocyte AC	GCST90001452	21	0.0071656	0.0184501	0.697737	-0.0289966	0.0433278	1.00719	0.97142	1.04428	0.872155	16.4698	0.687083
DN	Relative count	cDC	DC_Trait531	CD11c+ CD62L- monocyte %monocyte	GCST90001453	21	0.0109548	0.0190776	0.565816	-0.0264372	0.0483468	1.01102	0.973909	1.04953	0.815318	13.6936	0.845686
DN	Absolute count	cDC	DC_Trait532	CD62L- HLA DR++ monocyte AC	GCST90001454	21	-0.00579266	0.0185338	0.754625	-0.0421188	0.0305335	0.994224	0.958756	1.031	0.898657	22.9453	0.291489
DN	Relative count	cDC	DC_Trait533	CD62L- HLA DR++ monocyte %monocyte	GCST90001455	21	-0.00178212	0.0191403	0.925818	-0.0392972	0.0357329	0.998219	0.961465	1.03638	0.97585	19.9238	0.462707
DN	Absolute count	cDC	DC_Trait534	CD11c+ HLA DR++ monocyte AC	GCST90001456	21	-0.0072297	0.0189289	0.702506	-0.0443303	0.0298709	0.992796	0.956638	1.03032	0.875135	21.4353	0.37192
DN	Relative count	cDC	DC_Trait535	CD11c+ HLA DR++ monocyte %monocyte	GCST90001457	21	-0.00432429	0.0191078	0.82096	-0.0417756	0.033127	0.995685	0.959085	1.03368	0.939343	24.1965	0.233912
DN	Absolute count	cDC	f_DC_Trait502	Myeloid DC AC	GCST90001458	21	0.0113254	0.0185032	0.540485	-0.0249408	0.0475916	1.01139	0.975368	1.04874	0.799105	23.398	0.269678
DN	Relative count	cDC	f_DC_Trait503	Myeloid DC %DC	GCST90001459	21	0.0210917	0.0189031	0.264516	-0.0159583	0.0581418	1.02132	0.984168	1.05987	0.569172	34.7816	0.0212989
DN	Absolute count	cDC	f_DC_Trait504	Plasmacytoid DC AC	GCST90001460	21	-0.0154085	0.0174313	0.376718	-0.0495739	0.0187568	0.98471	0.951635	1.01893	0.645435	17.2644	0.635743
DN	Absolute count	cDC	f_DC_Trait505	DC AC	GCST90001461	21	0.00417833	0.0184423	0.820764	-0.0319686	0.0403253	1.00419	0.968537	1.04115	0.939343	15.5238	0.745694
DN	Absolute count	cDC	f_DC_Trait508	CD62L- DC AC	GCST90001462	21	0.0085914	0.0185636	0.6435	-0.0277932	0.044976	1.00863	0.97259	1.046	0.85255	22.9475	0.29138
DN	Relative count	cDC	f_DC_Trait509	CD62L- DC %DC	GCST90001463	21	0.00914747	0.0191689	0.633218	-0.0284237	0.0467186	1.00919	0.971976	1.04783	0.852408	22.1085	0.334651
DN	Absolute count	cDC	f_DC_Trait512	CD86+ myeloid DC AC	GCST90001464	21	0.0274601	0.0192354	0.153413	-0.0102413	0.0651615	1.02784	0.989811	1.06733	0.432399	32.4723	0.0385182
DN	Relative count	cDC	f_DC_Trait513	CD86+ myeloid DC %DC	GCST90001465	21	0.0298135	0.0192361	0.121172	-0.00788924	0.0675162	1.03026	0.992142	1.06985	0.397338	35.5369	0.0174244
DN	Absolute count	cDC	f_DC_Trait514	CD86+ plasmacytoid DC AC	GCST90001466	21	0.00916465	0.0178737	0.608129	-0.0258678	0.0441971	1.00921	0.974464	1.04519	0.836035	22.4746	0.315322
DN	Relative count	cDC	f_DC_Trait515	CD86+ plasmacytoid DC %DC	GCST90001467	21	0.00892708	0.0176444	0.612896	-0.0256559	0.0435101	1.00897	0.97467	1.04447	0.839436	22.4769	0.315202
DN	Absolute count	cDC	f_DC_Trait516	CD62L- myeloid DC AC	GCST90001468	21	0.0127632	0.0192509	0.507335	-0.0249685	0.0504949	1.01284	0.975341	1.05179	0.783023	22.4748	0.315313
DN	Relative count	cDC	f_DC_Trait517	CD62L- myeloid DC %DC	GCST90001469	21	0.0145486	0.0188743	0.440816	-0.022445	0.0515422	1.01465	0.977805	1.05289	0.717915	23.972	0.243617
DN	Absolute count	cDC	f_DC_Trait518	CD62L- plasmacytoid DC AC	GCST90001470	21	0.0304467	0.0172236	0.0771065	-0.00331163	0.0642049	1.03091	0.996694	1.06631	0.316199	23.8097	0.250802
DN	Relative count	cDC	f_DC_Trait519	CD62L- plasmacytoid DC %DC	GCST90001471	21	0.03009	0.0175673	0.0867425	-0.00434199	0.064522	1.03055	0.995667	1.06665	0.336819	29.6568	0.0756082
DN	Absolute count	cDC	f_DC_Trait520	CD62L- CD86+ myeloid DC AC	GCST90001472	21	0.0148564	0.019347	0.44255	-0.0230637	0.0527765	1.01497	0.9772	1.05419	0.717915	29.5234	0.0779536
DN	Relative count	cDC	f_DC_Trait521	CD62L- CD86+ myeloid DC %DC	GCST90001473	20	0.01228	0.0195571	0.530067	-0.0260519	0.0506119	1.01236	0.974284	1.05191	0.794175	31.815	0.0327866
DN	Relative count	cDC	f_DC_Trait522	Plasmacytoid DC %DC	GCST90001474	21	-0.0170085	0.0183797	0.35476	-0.0530326	0.0190157	0.983135	0.948349	1.0192	0.632581	36.4795	0.0135007
DN	Relative count	TBNK	f_MONO_Trait503	HLA DR++ monocyte %monocyte	GCST90001475	21	-0.0699745	0.0182044	0.000121133	-0.105655	-0.0342939	0.932418	0.899735	0.966288	0.0039645	39.695	0.00545796
DN	Relative count	TBNK	f_MONO_Trait504	HLA DR++ monocyte %leukocyte	GCST90001476	21	-0.0678168	0.0183575	0.000220564	-0.103798	-0.031836	0.934432	0.901408	0.968665	0.00575042	31.2128	0.0524432
DN	Absolute count	TBNK	f_MONO_Trait505	HLA DR++ monocyte AC	GCST90001477	21	-0.0518011	0.0178002	0.00361274	-0.0866896	-0.0169126	0.949518	0.916962	0.98323	0.0425371	27.2836	0.127471
DN	Relative count	Treg	f_Treg_Trait501	CD4 Treg %CD4	GCST90001478	21	-0.00876917	0.0184802	0.635131	-0.0449903	0.027452	0.991269	0.956007	1.02783	0.852408	19.9755	0.459463
DN	Relative count	Treg	f_Treg_Trait502	CD4 Treg %T cell	GCST90001479	21	-0.00626597	0.0190185	0.741802	-0.0435422	0.0310102	0.993754	0.957392	1.0315	0.890511	23.2256	0.277852
DN	Absolute count	Treg	f_Treg_Trait503	Resting Treg AC	GCST90001480	21	0.0248162	0.0172936	0.151289	-0.00907929	0.0587118	1.02513	0.990962	1.06047	0.432399	43.9639	0.00152176
DN	Relative count	Treg	f_Treg_Trait504	Resting Treg % CD4 Treg	GCST90001481	21	0.0287406	0.0168929	0.0888786	-0.00436947	0.0618507	1.02916	0.99564	1.0638	0.338167	33.4275	0.0302689
DN	Relative count	Treg	f_Treg_Trait505	Resting Treg %CD4	GCST90001482	21	0.0238652	0.0171239	0.163413	-0.0096975	0.057428	1.02415	0.990349	1.05911	0.450156	39.5816	0.00564002
DN	Absolute count	Treg	f_Treg_Trait506	CD39+ resting Treg AC	GCST90001483	21	0.020384	0.0185086	0.270755	-0.0158929	0.0566608	1.02059	0.984233	1.0583	0.569172	18.2228	0.572732
DN	Relative count	Treg	f_Treg_Trait507	CD39+ resting Treg %resting Treg	GCST90001484	21	0.00599531	0.0182779	0.742905	-0.0298294	0.04182	1.00601	0.970611	1.04271	0.890511	14.1491	0.822857
DN	Relative count	Treg	f_Treg_Trait508	CD39+ resting Treg % CD4 Treg	GCST90001485	21	0.0206984	0.0182506	0.256744	-0.0150728	0.0564697	1.02091	0.98504	1.05809	0.564872	17.5913	0.614309
DN	Absolute count	Treg	f_Treg_Trait509	Activated Treg AC	GCST90001486	21	0.000297913	0.0183181	0.987024	-0.0356056	0.0362014	1.0003	0.965021	1.03686	0.995204	16.4568	0.687914
DN	Relative count	Treg	f_Treg_Trait510	Activated Treg %CD4 Treg	GCST90001487	21	-0.00656578	0.0173398	0.704945	-0.0405517	0.0274202	0.993456	0.960259	1.0278	0.876677	18.1566	0.577092
DN	Relative count	Treg	f_Treg_Trait511	Activated Treg %CD4	GCST90001488	21	-0.00852942	0.0180767	0.637037	-0.0439597	0.0269009	0.991507	0.956992	1.02727	0.852408	10.9806	0.946724
DN	Absolute count	Treg	f_Treg_Trait512	CD39+ activated Treg AC	GCST90001489	21	-0.00116235	0.0190163	0.95126	-0.0384343	0.0361096	0.998838	0.962295	1.03677	0.981405	13.4129	0.858973
DN	Relative count	Treg	f_Treg_Trait513	CD39+ activated Treg %activated Treg	GCST90001490	10	-0.00931874	0.0217953	0.668973	-0.0520375	0.0334	0.990725	0.949293	1.03396	0.860643	5.19133	0.817321
DN	Relative count	Treg	f_Treg_Trait514	CD39+ activated Treg %CD4 Treg	GCST90001491	21	-0.0126495	0.0189117	0.503577	-0.0497166	0.0244175	0.98743	0.951499	1.02472	0.782578	14.1141	0.824663
DN	Absolute count	Treg	f_Treg_Trait515	Secreting Treg AC	GCST90001492	21	-0.0016499	0.0189982	0.930795	-0.0388864	0.0355866	0.998351	0.96186	1.03623	0.97585	18.2298	0.572273
DN	Relative count	Treg	f_Treg_Trait516	Secreting Treg % CD4 Treg	GCST90001493	21	-0.0289419	0.0175385	0.0989034	-0.0633174	0.00543355	0.971473	0.938646	1.00545	0.355662	34.2849	0.0242609
DN	Relative count	Treg	f_Treg_Trait517	Secreting Treg %CD4	GCST90001494	17	-0.0202581	0.019562	0.300396	-0.0585995	0.0180834	0.979946	0.943084	1.01825	0.588251	15.2808	0.504174
DN	Absolute count	Treg	f_Treg_Trait518	CD39+ secreting Treg AC	GCST90001495	21	0.00288974	0.019366	0.881383	-0.0350677	0.0408472	1.00289	0.96554	1.04169	0.958358	14.2512	0.817536
DN	Relative count	Treg	f_Treg_Trait519	CD39+ secreting Treg %secreting Treg	GCST90001496	21	0.00315743	0.0191661	0.869149	-0.0344082	0.0407231	1.00316	0.966177	1.04156	0.95716	17.5659	0.615979
DN	Relative count	Treg	f_Treg_Trait520	CD39+ secreting Treg %CD4 Treg	GCST90001497	21	-0.00155755	0.0189258	0.93441	-0.038652	0.0355369	0.998444	0.962085	1.03618	0.97585	15.2945	0.759318
DN	Absolute count	Treg	f_Treg_Trait521	Activated & resting Treg AC	GCST90001498	21	0.0205307	0.0181296	0.257451	-0.0150034	0.0560648	1.02074	0.985109	1.05767	0.564872	38.1046	0.00859846
DN	Relative count	Treg	f_Treg_Trait522	Activated & resting Treg % CD4 Treg	GCST90001499	21	0.0289736	0.0176305	0.100303	-0.00558204	0.0635293	1.0294	0.994434	1.06559	0.357177	34.3989	0.0235498
DN	Relative count	Treg	f_Treg_Trait523	Activated & resting Treg %CD4+	GCST90001500	21	0.0172625	0.0178527	0.333573	-0.0177288	0.0522539	1.01741	0.982427	1.05364	0.615036	32.1939	0.0412755
DN	Absolute count	Treg	f_Treg_Trait527	Activated & secreting Treg AC	GCST90001501	21	-0.00161271	0.0189907	0.932324	-0.0388344	0.035609	0.998389	0.96191	1.03625	0.97585	17.4179	0.625697
DN	Relative count	Treg	f_Treg_Trait528	Activated & secreting Treg %CD4 Treg	GCST90001502	21	-0.0307115	0.016607	0.0644129	-0.0632613	0.00183822	0.969755	0.938698	1.00184	0.291588	32.2717	0.0404883
DN	Relative count	Treg	f_Treg_Trait529	Activated & secreting Treg %CD4+	GCST90001503	21	-0.0200184	0.0184112	0.276908	-0.0561044	0.0160677	0.980181	0.94544	1.0162	0.574051	15.2989	0.759055
DN	Absolute count	Treg	f_Treg_Trait533	CD25hi AC	GCST90001504	21	-0.00799478	0.0187535	0.669883	-0.0447517	0.0287621	0.992037	0.956235	1.02918	0.860643	17.8314	0.598517
DN	Relative count	Treg	f_Treg_Trait534	CD25hi %CD4+	GCST90001505	21	-0.0287203	0.0183344	0.117237	-0.0646557	0.007215	0.971688	0.93739	1.00724	0.396012	23.1807	0.28001
DN	Relative count	Treg	f_Treg_Trait535	CD25hi %T cell	GCST90001506	21	-0.0220305	0.0184326	0.232012	-0.0581585	0.0140974	0.97821	0.9435	1.0142	0.535976	22.5769	0.310041
DN	Absolute count	Treg	f_Treg_Trait536	CD25hi CD45RA+ CD4 not Treg AC	GCST90001507	21	-0.00353814	0.0189816	0.852132	-0.0407421	0.0336658	0.996468	0.960077	1.03424	0.95045	21.6377	0.36049
DN	Relative count	Treg	f_Treg_Trait537	CD25hi CD45RA+ CD4 not Treg %CD4+	GCST90001508	21	-0.00647764	0.0184718	0.72583	-0.0426823	0.029727	0.993543	0.958216	1.03017	0.884567	21.3052	0.379369
DN	Relative count	Treg	f_Treg_Trait538	CD25hi CD45RA+ CD4 not Treg %T cell	GCST90001509	21	-0.00329702	0.0184616	0.858261	-0.0394817	0.0328876	0.996708	0.961288	1.03343	0.950862	17.9641	0.589772
DN	Absolute count	Treg	f_Treg_Trait539	CD25hi CD45RA- CD4 not Treg AC	GCST90001510	21	-0.020519	0.0188669	0.276786	-0.0574982	0.0164601	0.97969	0.944124	1.0166	0.574051	17.5521	0.616885
DN	Relative count	Treg	f_Treg_Trait540	CD25hi CD45RA- CD4 not Treg %CD4+	GCST90001511	21	-0.0355074	0.0183992	0.0536278	-0.0715698	0.000555087	0.965116	0.930931	1.00056	0.266315	29.6906	0.0750253
DN	Relative count	Treg	f_Treg_Trait541	CD25hi CD45RA- CD4 not Treg %T cell	GCST90001512	21	-0.0319643	0.0183907	0.0821978	-0.06801	0.00408136	0.968541	0.934251	1.00409	0.328334	27.0938	0.132644
DN	Absolute count	Treg	f_Treg_Trait542	CD4 Treg AC	GCST90001513	21	0.00847169	0.0182646	0.642769	-0.027327	0.0442704	1.00851	0.973043	1.04526	0.85255	29.9952	0.0699316
DN	Absolute count	Myeloid cell	MDSC_Trait1	HSC AC	GCST90001514	21	-0.0297684	0.0228779	0.193195	-0.0746092	0.0150723	0.97067	0.928106	1.01519	0.483895	14.7609	0.789923
DN	Absolute count	Myeloid cell	MDSC_Trait10	Im MDSC AC	GCST90001515	21	0.0164381	0.0236356	0.486755	-0.0298877	0.0627639	1.01657	0.970554	1.06478	0.767454	39.8875	0.00516162
DN	Relative count	Myeloid cell	MDSC_Trait11	Im MDSC %CD33dim HLA DR- CD66b-	GCST90001516	21	0.0104589	0.0228501	0.647155	-0.0343272	0.055245	1.01051	0.966255	1.0568	0.855838	26.9293	0.137264
DN	Absolute count	Myeloid cell	MDSC_Trait12	CD33br HLA DR+ AC	GCST90001517	21	0.00440463	0.0230154	0.84823	-0.0407056	0.0495149	1.00441	0.960112	1.05076	0.948717	20.4774	0.428444
DN	Absolute count	Myeloid cell	MDSC_Trait13	CD33br HLA DR+ CD14- AC	GCST90001518	21	0.0104276	0.0234143	0.656067	-0.0354645	0.0563197	1.01048	0.965157	1.05794	0.860643	22.3827	0.320111
DN	Relative count	Myeloid cell	MDSC_Trait14	CD33br HLA DR+ CD14- %CD33br HLA DR+	GCST90001519	21	0.00255713	0.0232055	0.912255	-0.0429257	0.04804	1.00256	0.957983	1.04921	0.967732	26.2759	0.156892
DN	Absolute count	Myeloid cell	MDSC_Trait15	CD33br HLA DR+ CD14dim AC	GCST90001520	21	0.000836778	0.0229947	0.970971	-0.0442328	0.0459064	1.00084	0.956731	1.04698	0.989462	19.85	0.467346
DN	Relative count	Myeloid cell	MDSC_Trait16	CD33br HLA DR+ CD14dim %CD33br HLA DR+	GCST90001521	21	-0.00819917	0.0229905	0.721366	-0.0532605	0.0368621	0.991834	0.948133	1.03755	0.882072	27.3659	0.12528
DN	Absolute count	Myeloid cell	MDSC_Trait22	CD33- HLA DR- AC	GCST90001522	21	0.0562162	0.0237529	0.0179472	0.00966047	0.102772	1.05783	1.00971	1.10824	0.128888	29.829	0.0726722
DN	Absolute count	Myeloid cell	MDSC_Trait23	CD33- HLA DR+ AC	GCST90001523	21	-0.0399961	0.0234881	0.0886008	-0.0860328	0.00604055	0.960793	0.917564	1.00606	0.338167	26.4572	0.151237
DN	Absolute count	Myeloid cell	MDSC_Trait24	Gr MDSC AC	GCST90001524	21	-0.0283024	0.0218575	0.195368	-0.0711431	0.0145382	0.972094	0.931329	1.01464	0.485095	25.1699	0.195009
DN	Absolute count	Myeloid cell	MDSC_Trait25	CD33dim HLA DR+ CD11b+ AC	GCST90001525	21	0.00139342	0.0230659	0.951829	-0.0438157	0.0466026	1.00139	0.95713	1.04771	0.981405	22.1652	0.331612
DN	Relative count	Myeloid cell	MDSC_Trait26	CD33dim HLA DR+ CD11b+ %CD33dim HLA DR+	GCST90001526	21	0.00612339	0.023848	0.797358	-0.0406187	0.0528655	1.00614	0.960195	1.05429	0.929575	17.4511	0.623515
DN	Absolute count	Myeloid cell	MDSC_Trait27	CD33dim HLA DR+ CD11b- AC	GCST90001527	21	0.000861093	0.0223116	0.969214	-0.0428696	0.0445918	1.00086	0.958036	1.0456	0.989462	29.2315	0.0833002
DN	Relative count	Myeloid cell	MDSC_Trait28	CD33dim HLA DR+ CD11b- %CD33dim HLA DR+	GCST90001528	21	-0.0040744	0.023862	0.864422	-0.0508439	0.0426951	0.995934	0.950427	1.04362	0.956103	17.5143	0.619372
DN	Absolute count	Myeloid cell	MDSC_Trait3	CD66b++ myeloid cell AC	GCST90001529	21	-0.0408682	0.0230776	0.0765762	-0.0861002	0.00436381	0.959956	0.917502	1.00437	0.316199	21.3119	0.378986
DN	Absolute count	Myeloid cell	MDSC_Trait4	Mo MDSC AC	GCST90001530	21	0.100491	0.0234164	1.78e-05	0.0545944	0.146387	1.10571	1.05611	1.15764	0.000809871	84.1698	7.61e-10
DN	Absolute count	Myeloid cell	MDSC_Trait5	CD33dim HLA DR- AC	GCST90001531	21	0.00516026	0.023687	0.827544	-0.0412662	0.0515867	1.00517	0.959574	1.05294	0.940627	48.7894	0.000329304
DN	Absolute count	Myeloid cell	MDSC_Trait8	Basophil AC	GCST90001532	21	0.00323836	0.023614	0.890922	-0.0430451	0.0495218	1.00324	0.957868	1.05077	0.962091	44.6082	0.00124669
DN	Relative count	Myeloid cell	MDSC_Trait9	Basophil %CD33dim HLA DR- CD66b-	GCST90001533	21	-0.0115991	0.0233362	0.619158	-0.057338	0.0341398	0.988468	0.944275	1.03473	0.844832	22.1597	0.331907
DN	Absolute count	Maturation stages of T cell	MT_ry_Trait514	CD45RA- CD4+ AC	GCST90001534	21	-0.00914277	0.0191209	0.632539	-0.0466198	0.0283342	0.990899	0.95445	1.02874	0.852408	19.3745	0.497613
DN	Relative count	Maturation stages of T cell	MT_ry_Trait515	CD45RA- CD4+ %CD4+	GCST90001535	21	-0.0374561	0.0174197	0.031538	-0.0715987	-0.00331353	0.963237	0.930904	0.996692	0.187177	28.0995	0.107065
DN	Relative count	Maturation stages of T cell	MT_ry_Trait516	CD45RA- CD4+ %T cell	GCST90001536	21	-0.033372	0.0177949	0.0607419	-0.0682499	0.00150599	0.967179	0.934027	1.00151	0.286075	29.0789	0.0862178
DN	Absolute count	Maturation stages of T cell	MT_Trait503	CM CD4+ AC	GCST90001537	21	0.00805068	0.018307	0.660112	-0.0278311	0.0439325	1.00808	0.972553	1.04491	0.860643	27.998	0.109447
DN	Relative count	Maturation stages of T cell	MT_Trait504	CM CD4+ %CD4+	GCST90001538	21	-0.00407737	0.0186379	0.826831	-0.0406077	0.0324529	0.995931	0.960206	1.03299	0.940627	21.3838	0.374863
DN	Relative count	Maturation stages of T cell	MT_Trait505	CM CD4+ %T cell	GCST90001539	21	-0.0029987	0.0190467	0.874899	-0.0403303	0.0343329	0.997006	0.960472	1.03493	0.957459	22.0726	0.336587
DN	Absolute count	Maturation stages of T cell	MT_Trait506	Naive CD4+ AC	GCST90001540	21	0.0419434	0.0175062	0.0165785	0.00763135	0.0762555	1.04284	1.00766	1.07924	0.124916	33.1502	0.032482
DN	Relative count	Maturation stages of T cell	MT_Trait507	Naive CD4+ %CD4+	GCST90001541	21	0.054196	0.0170182	0.00144959	0.0208403	0.0875516	1.05569	1.02106	1.0915	0.021164	38.9869	0.0066925
DN	Absolute count	Maturation stages of T cell	MT_Trait508	EM CD4+ AC	GCST90001542	21	-0.0251184	0.01887	0.183146	-0.0621036	0.0118668	0.975194	0.939786	1.01194	0.476168	19.4656	0.49177
DN	Relative count	Maturation stages of T cell	MT_Trait509	EM CD4+ %CD4+	GCST90001543	21	-0.042282	0.0176507	0.0165984	-0.0768774	-0.00768663	0.958599	0.926003	0.992343	0.124916	30.8179	0.0576406
DN	Relative count	Maturation stages of T cell	MT_Trait510	EM CD4+ %T cell	GCST90001544	21	-0.0431399	0.0172668	0.0124745	-0.0769828	-0.00929697	0.957777	0.925906	0.990746	0.107134	36.5128	0.0133782
DN	Absolute count	Maturation stages of T cell	MT_Trait511	TD CD4+ AC	GCST90001545	21	-0.0542324	0.0184662	0.00331576	-0.0904262	-0.0180385	0.947212	0.913542	0.982123	0.0417328	20.3519	0.436118
DN	Relative count	Maturation stages of T cell	MT_Trait512	TD CD4+ %CD4+	GCST90001546	21	-0.0639708	0.0175396	0.000265102	-0.0983485	-0.0295931	0.938032	0.906333	0.970841	0.00659825	45.2266	0.00102799
DN	Relative count	Maturation stages of T cell	MT_Trait513	TD CD4+ %T cell	GCST90001547	21	-0.0634395	0.0174218	0.000271161	-0.0975862	-0.0292929	0.938531	0.907024	0.971132	0.00659825	43.205	0.00192052
DN	Absolute count	Maturation stages of T cell	MT_Trait522	CM CD8br AC	GCST90001548	21	0.0174485	0.0170267	0.305471	-0.0159239	0.0508209	1.0176	0.984202	1.05213	0.593068	28.6103	0.0957221
DN	Relative count	Maturation stages of T cell	MT_Trait523	CM CD8br %CD8br	GCST90001549	21	0.0240125	0.0177663	0.176512	-0.0108095	0.0588345	1.0243	0.989249	1.0606	0.468832	40.2732	0.00461276
DN	Relative count	Maturation stages of T cell	MT_Trait524	CM CD8br %T cell	GCST90001550	21	0.0166105	0.0175978	0.345222	-0.0178811	0.0511021	1.01675	0.982278	1.05243	0.622252	44.8359	0.00116141
DN	Absolute count	Maturation stages of T cell	MT_Trait525	Naive CD8br AC	GCST90001551	21	0.0508202	0.0123703	3.99e-05	0.0265745	0.075066	1.05213	1.02693	1.07796	0.00153172	16.6252	0.677157
DN	Relative count	Maturation stages of T cell	MT_Trait526	Naive CD8br %CD8br	GCST90001552	21	0.0592376	0.0136453	1.42e-05	0.0324927	0.0859824	1.06103	1.03303	1.08979	0.000689534	11.4738	0.932999
DN	Relative count	Maturation stages of T cell	MT_Trait527	Naive CD8br %T cell	GCST90001553	21	0.0572326	0.012423	4.09e-06	0.0328835	0.0815816	1.0589	1.03343	1.085	0.00021302	16.7902	0.666551
DN	Absolute count	Maturation stages of T cell	MT_Trait528	EM CD8br AC	GCST90001554	21	-0.0345628	0.0189501	0.0681698	-0.071705	0.00257944	0.966028	0.930805	1.00258	0.298424	13.3493	0.861899
DN	Relative count	Maturation stages of T cell	MT_Trait529	EM CD8br %CD8br	GCST90001555	21	-0.0628397	0.0155059	5.06e-05	-0.0932314	-0.0324481	0.939094	0.910983	0.968073	0.0018486	9.28843	0.979319
DN	Relative count	Maturation stages of T cell	MT_Trait530	EM CD8br %T cell	GCST90001556	21	-0.0515428	0.0179818	0.00415186	-0.0867872	-0.0162985	0.949763	0.916872	0.983834	0.0476364	5.50147	0.999423
DN	Absolute count	Maturation stages of T cell	MT_Trait531	TD CD8br AC	GCST90001557	21	0.00296423	0.0185224	0.872854	-0.0333396	0.0392681	1.00297	0.96721	1.04005	0.95716	25.2422	0.192321
DN	Relative count	Maturation stages of T cell	MT_Trait532	TD CD8br %CD8br	GCST90001558	21	0.00364766	0.0178012	0.837642	-0.0312427	0.038538	1.00365	0.96924	1.03929	0.946561	22.8219	0.297626
DN	Relative count	Maturation stages of T cell	MT_Trait533	TD CD8br %T cell	GCST90001559	21	-0.00221248	0.0181223	0.902831	-0.0377322	0.0333072	0.99779	0.962971	1.03387	0.965752	20.5418	0.424526
DN	Absolute count	Maturation stages of T cell	MT_Trait537	CD45RA+ CD8br AC	GCST90001560	21	0.0362905	0.0155149	0.0193311	0.00588143	0.0666996	1.03696	1.0059	1.06897	0.134754	18.1853	0.575205
DN	Relative count	Maturation stages of T cell	MT_Trait538	CD45RA+ CD8br %CD8br	GCST90001561	21	0.0596933	0.0155602	0.000124909	0.0291953	0.0901912	1.06151	1.02963	1.09438	0.0039645	13.7058	0.845092
DN	Relative count	Maturation stages of T cell	MT_Trait539	CD45RA+ CD8br %T cell	GCST90001562	21	0.0436963	0.0161337	0.00676114	0.0120742	0.0753183	1.04467	1.01215	1.07823	0.0727482	18.0397	0.58479
DN	Absolute count	Maturation stages of T cell	MT_Trait542	CM DN (CD4-CD8-) AC	GCST90001563	21	0.0391193	0.0150909	0.00953525	0.00954111	0.0686974	1.03989	1.00959	1.07111	0.0915886	22.6638	0.305603
DN	Relative count	Maturation stages of T cell	MT_Trait543	CM DN (CD4-CD8-) %DN	GCST90001564	21	0.0170029	0.0163883	0.299501	-0.0151181	0.0491239	1.01715	0.984996	1.05035	0.588251	26.8248	0.140267
DN	Relative count	Maturation stages of T cell	MT_Trait544	CM DN (CD4-CD8-) %T cell	GCST90001565	21	0.0412779	0.0154063	0.00737804	0.0110815	0.0714744	1.04214	1.01114	1.07409	0.0749327	26.5359	0.148835
DN	Absolute count	Maturation stages of T cell	MT_Trait545	Naive DN (CD4-CD8-) AC	GCST90001566	21	0.0515083	0.0146186	0.000425925	0.0228559	0.0801608	1.05286	1.02312	1.08346	0.00971641	16.0792	0.711697
DN	Relative count	Maturation stages of T cell	MT_Trait546	Naive DN (CD4-CD8-) %DN	GCST90001567	21	0.0262	0.0160978	0.103621	-0.00535174	0.0577517	1.02655	0.994663	1.05945	0.361929	18.3701	0.563045
DN	Relative count	Maturation stages of T cell	MT_Trait547	Naive DN (CD4-CD8-) %T cell	GCST90001568	21	0.0512294	0.0148309	0.00055184	0.0221609	0.0802979	1.05256	1.02241	1.08361	0.0108877	15.7216	0.733738
DN	Absolute count	Maturation stages of T cell	MT_Trait548	EM DN (CD4-CD8-) AC	GCST90001569	21	0.0261929	0.017519	0.134884	-0.00814432	0.0605302	1.02654	0.991889	1.0624	0.41521	18.9217	0.526921
DN	Relative count	Maturation stages of T cell	MT_Trait549	EM DN (CD4-CD8-) %DN	GCST90001570	21	-0.0320503	0.0181517	0.077448	-0.0676277	0.00352707	0.968458	0.934608	1.00353	0.316199	41.1684	0.00354405
DN	Relative count	Maturation stages of T cell	MT_Trait550	EM DN (CD4-CD8-) %T cell	GCST90001571	21	0.0261795	0.0174449	0.133433	-0.00801244	0.0603715	1.02653	0.99202	1.06223	0.414495	22.7754	0.299957
DN	Absolute count	Maturation stages of T cell	MT_Trait551	TD DN (CD4-CD8-) AC	GCST90001572	21	0.0586788	0.0181047	0.00119079	0.0231936	0.0941641	1.06043	1.02346	1.09874	0.01811	40.2981	0.00457933
DN	Relative count	Maturation stages of T cell	MT_Trait552	TD DN (CD4-CD8-) %DN	GCST90001573	21	0.0261628	0.0183035	0.152892	-0.00971199	0.0620376	1.02651	0.990335	1.064	0.432399	39.0036	0.00666056
DN	Relative count	Maturation stages of T cell	MT_Trait553	TD DN (CD4-CD8-) %T cell	GCST90001574	21	0.0593868	0.0182861	0.00116363	0.0235461	0.0952276	1.06119	1.02383	1.09991	0.0180734	35.0016	0.020096
DN	Relative count	Maturation stages of T cell	MT_Trait560	Naive CD4+ %T cell	GCST90001575	21	0.044917	0.0177174	0.0112387	0.0101908	0.0796431	1.04594	1.01024	1.0829	0.103116	31.1496	0.0532459
DN	Relative count	B cell	N_BC_Trait3	Transitional %B cell	GCST90001576	21	0.0135605	0.0176251	0.441663	-0.0209846	0.0481056	1.01365	0.979234	1.04928	0.717915	22.8496	0.296238
DN	Absolute count	B cell	N_BC_Trait4	Transitional AC	GCST90001577	21	0.00151839	0.017344	0.930238	-0.0324759	0.0355127	1.00152	0.968046	1.03615	0.97585	23.9369	0.245159
DN	Relative count	B cell	N_BC_Trait6	Transitional %lymphocyte	GCST90001578	21	0.000879267	0.0174636	0.959845	-0.0333494	0.0351079	1.00088	0.967201	1.03573	0.985494	26.1362	0.161361
DN	Absolute count	Monocyte	N_MONO_Trait501	CD14- CD16+ monocyte AC	GCST90001579	21	-0.0178934	0.0177604	0.3137	-0.0527037	0.0169169	0.982266	0.948661	1.01706	0.597914	14.3593	0.811819
DN	Absolute count	Monocyte	N_MONO_Trait503	CD14+ CD16+ monocyte AC	GCST90001580	21	0.0139505	0.0179691	0.437538	-0.021269	0.04917	1.01405	0.978956	1.0504	0.716149	19.5085	0.489028
DN	Absolute count	Monocyte	N_MONO_Trait505	CD14- CD16- AC	GCST90001581	21	-0.0113375	0.0174968	0.517003	-0.0456313	0.0229563	0.988727	0.955394	1.02322	0.786275	22.9746	0.290043
DN	Absolute count	Monocyte	N_MONO_Trait507	CD14+ CD16- monocyte AC	GCST90001582	21	0.00145821	0.0176064	0.933992	-0.0330503	0.0359667	1.00146	0.96749	1.03662	0.97585	12.5766	0.894804
DN	Absolute count	Monocyte	N_MONO_Trait513	Monocyte AC	GCST90001583	21	-0.0013068	0.0176154	0.940863	-0.0358329	0.0332193	0.998694	0.964801	1.03378	0.976999	16.1847	0.705102
DN	Relative count	Monocyte	N_MONO_Trait514	CD14- CD16+ monocyte %monocyte	GCST90001584	21	-0.0140475	0.0173823	0.419005	-0.0481169	0.0200218	0.986051	0.953022	1.02022	0.687356	11.389	0.935504
DN	Relative count	Monocyte	N_MONO_Trait515	CD14+ CD16+ monocyte %monocyte	GCST90001585	21	0.0208077	0.0181812	0.252433	-0.0148275	0.0564428	1.02103	0.985282	1.05807	0.561817	21.0717	0.392922
DN	Relative count	Monocyte	N_MONO_Trait516	CD14+ CD16- monocyte %monocyte	GCST90001586	21	0.00326107	0.0175755	0.852801	-0.031187	0.0377091	1.00327	0.969294	1.03843	0.95045	8.14441	0.990868
DN	Relative count	Monocyte	N_MONO_Trait517	CD16+ monocyte %monocyte	GCST90001587	21	-0.00606884	0.0175777	0.7299	-0.0405211	0.0283834	0.99395	0.960289	1.02879	0.886282	7.93866	0.992266
DN	Relative count	TBNK	RATIO_CD3_B	T/B	GCST90001588	21	-0.00659278	0.0181157	0.715914	-0.0420996	0.0289141	0.993429	0.958774	1.02934	0.882072	27.7284	0.115987
DN	Relative count	TBNK	RATIO_CD4_CD8B	CD4/CD8br	GCST90001589	21	0.011451	0.0183125	0.531766	-0.0244415	0.0473435	1.01152	0.975855	1.04848	0.794175	11.9754	0.916919
DN	Absolute count	TBNK	TB_ry_Trait512	CD4+ AC	GCST90001590	21	0.0106296	0.0180866	0.55673	-0.0248202	0.0460793	1.01069	0.975485	1.04716	0.811204	17.9252	0.592337
DN	Relative count	TBNK	TB_ry_Trait513	CD4+ %T cell	GCST90001591	21	0.00247261	0.0178298	0.889704	-0.0324737	0.0374189	1.00248	0.968048	1.03813	0.962091	19.8588	0.466792
DN	Absolute count	TBNK	TB_ry_Trait515	CD8br AC	GCST90001592	21	-0.00738769	0.017254	0.668525	-0.0412055	0.0264301	0.99264	0.959632	1.02678	0.860643	15.1945	0.765172
DN	Relative count	TBNK	TB_ry_Trait516	CD8br %T cell	GCST90001593	21	-0.0203192	0.0178176	0.254118	-0.0552417	0.0146032	0.979886	0.946256	1.01471	0.563849	10.685	0.953985
DN	Absolute count	TBNK	TB_ry_Trait518	DP (CD4+CD8+) AC	GCST90001594	21	-0.041968	0.0176644	0.0175081	-0.0765901	-0.00734589	0.9589	0.926269	0.992681	0.128888	18.6346	0.545678
DN	Relative count	TBNK	TB_ry_Trait519	DP (CD4+CD8+) %T cell	GCST90001595	10	-0.05015	0.0200037	0.0121748	-0.0893573	-0.0109428	0.951087	0.914519	0.989117	0.107134	13.3799	0.146157
DN	Absolute count	TBNK	TB_ry_Trait524	CD8dim AC	GCST90001596	21	0.0403593	0.0172616	0.0193825	0.00652649	0.0741921	1.04118	1.00655	1.07701	0.134754	19.7406	0.474259
DN	Relative count	TBNK	TB_ry_Trait525	CD8dim %T cell	GCST90001597	21	0.042714	0.0175929	0.0151859	0.00823198	0.077196	1.04364	1.00827	1.08025	0.118613	16.9003	0.659438
DN	Absolute count	TBNK	TB_ry_Trait527	DN (CD4-CD8-) AC	GCST90001598	21	0.0461185	0.0170936	0.00697585	0.012615	0.0796219	1.0472	1.01269	1.08288	0.0727482	18.3515	0.564262
DN	Relative count	TBNK	TB_ry_Trait528	DN (CD4-CD8-) %T cell	GCST90001599	21	0.0478437	0.0176047	0.00657439	0.0133385	0.0823489	1.04901	1.01343	1.08583	0.0727167	17.5885	0.614493
DN	Absolute count	TBNK	TB_Trait501	Leukocyte AC	GCST90001600	5	0.0173723	0.0333487	0.602415	-0.0479911	0.0827358	1.01752	0.953142	1.08625	0.831806	6.01984	0.197672
DN	Absolute count	TBNK	TB_Trait507	Lymphocyte AC	GCST90001601	21	0.0173209	0.0180721	0.337846	-0.0181005	0.0527423	1.01747	0.982062	1.05416	0.61676	17.6852	0.608138
DN	Relative count	TBNK	TB_Trait508	Lymphocyte %leukocyte	GCST90001602	21	-0.00593991	0.0180865	0.742596	-0.0413894	0.0295095	0.994078	0.959455	1.02995	0.890511	12.106	0.91238
DN	Absolute count	TBNK	TB_Trait509	T cell AC	GCST90001603	21	0.00834996	0.0177853	0.638722	-0.0265093	0.0432092	1.00838	0.973839	1.04416	0.852408	18.1915	0.574794
DN	Relative count	TBNK	TB_Trait510	T cell %lymphocyte	GCST90001604	21	-0.0191286	0.0175945	0.276953	-0.0536138	0.0153567	0.981053	0.947798	1.01548	0.574051	26.2284	0.158401
DN	Relative count	TBNK	TB_Trait511	T cell %leukocyte	GCST90001605	21	-0.0152621	0.0175655	0.38492	-0.0496904	0.0191663	0.984854	0.951524	1.01935	0.653468	14.0468	0.828116
DN	Relative count	TBNK	TB_Trait514	CD4+ %leukocyte	GCST90001606	21	-0.00714181	0.0177953	0.688176	-0.0420206	0.027737	0.992884	0.95885	1.02813	0.867128	21.85	0.348703
DN	Relative count	TBNK	TB_Trait517	CD8br %leukocyte	GCST90001607	21	-0.0254122	0.0177936	0.153245	-0.0602876	0.00946331	0.974908	0.941494	1.00951	0.432399	11.1887	0.941182
DN	Relative count	TBNK	TB_Trait520	DP (CD4+CD8+) %leukocyte	GCST90001608	21	-0.0517408	0.0175444	0.00318663	-0.0861278	-0.0173538	0.949575	0.917477	0.982796	0.04154	26.2647	0.157246
DN	Absolute count	TBNK	TB_Trait521	CD4+ CD8dim AC	GCST90001609	21	-0.037044	0.0181944	0.0417495	-0.072705	-0.00138292	0.963634	0.929875	0.998618	0.230888	25.0842	0.19823
DN	Relative count	TBNK	TB_Trait522	CD4+ CD8dim %lymphocyte	GCST90001610	21	-0.0415135	0.0176062	0.018379	-0.0760217	-0.00700538	0.959336	0.926796	0.993019	0.130259	30.8949	0.0565931
DN	Relative count	TBNK	TB_Trait523	CD4+ CD8dim %leukocyte	GCST90001611	21	-0.0441529	0.0176719	0.0124726	-0.0787897	-0.00951602	0.956808	0.924234	0.990529	0.107134	28.9578	0.0885945
DN	Relative count	TBNK	TB_Trait526	CD8dim %leukocyte	GCST90001612	21	0.0370553	0.0180132	0.0396749	0.00174941	0.0723612	1.03775	1.00175	1.07504	0.22279	17.4013	0.62678
DN	Relative count	TBNK	TB_Trait529	DN (CD4-CD8-) %leukocyte	GCST90001613	21	0.0424526	0.0173869	0.0146206	0.00837426	0.0765309	1.04337	1.00841	1.07954	0.116012	19.4535	0.492545
DN	Relative count	TBNK	TB_Trait532	CD8br and CD8dim %leukocyte	GCST90001614	21	-0.0178585	0.0177893	0.315431	-0.0527254	0.0170085	0.9823	0.94864	1.01715	0.599648	15.7821	0.730049
DN	Absolute count	TBNK	TB_Trait533	TCRgd AC	GCST90001615	21	0.0219306	0.0173148	0.205305	-0.0120064	0.0558677	1.02217	0.988065	1.05746	0.49463	33.2071	0.0320165
DN	Relative count	TBNK	TB_Trait534	TCRgd %T cell	GCST90001616	21	0.0256065	0.0178524	0.151473	-0.00938417	0.0605972	1.02594	0.99066	1.06247	0.432399	25.7633	0.173773
DN	Relative count	TBNK	TB_Trait535	TCRgd %lymphocyte	GCST90001617	21	0.0211342	0.0177814	0.234614	-0.0137174	0.0559859	1.02136	0.986376	1.05758	0.537343	28.1134	0.106741
DN	Absolute count	TBNK	TB_Trait536	HLA DR+ T cell AC	GCST90001618	21	-0.0529152	0.017453	0.00243052	-0.0871232	-0.0187072	0.94846	0.916564	0.981467	0.032857	13.4674	0.856442
DN	Relative count	TBNK	TB_Trait537	HLA DR+ T cell%T cell	GCST90001619	21	-0.0615709	0.0164893	0.000188476	-0.09389	-0.0292518	0.940286	0.910383	0.971172	0.00529183	14.3097	0.814454
DN	Relative count	TBNK	TB_Trait538	HLA DR+ T cell%lymphocyte	GCST90001620	21	-0.0673964	0.0169276	6.85e-05	-0.100574	-0.0342184	0.934825	0.904318	0.96636	0.00238096	14.9193	0.781007
DN	Absolute count	TBNK	TB_Trait539	NKT AC	GCST90001621	21	-0.0110384	0.0181282	0.542588	-0.0465697	0.024493	0.989022	0.954498	1.0248	0.799105	26.6016	0.146848
DN	Relative count	TBNK	TB_Trait540	NKT %T cell	GCST90001622	21	-0.0158509	0.0183822	0.388525	-0.0518799	0.0201782	0.984274	0.949443	1.02038	0.658059	23.6155	0.259593
DN	Relative count	TBNK	TB_Trait541	NKT %lymphocyte	GCST90001623	21	-0.0186461	0.0184903	0.313251	-0.054887	0.0175949	0.981527	0.946592	1.01775	0.597914	24.4591	0.222913
DN	Absolute count	TBNK	TB_Trait542	HLA DR+ CD4+ AC	GCST90001624	21	-0.0398372	0.0175016	0.0228338	-0.0741403	-0.00553408	0.960946	0.928541	0.994481	0.151533	16.2929	0.698296
DN	Relative count	TBNK	TB_Trait543	HLA DR+ CD4+ %T cell	GCST90001625	21	-0.046484	0.0154869	0.00268653	-0.0768384	-0.0161296	0.95458	0.926039	0.984	0.0356576	20.9779	0.398436
DN	Relative count	TBNK	TB_Trait544	HLA DR+ CD4+ %lymphocyte	GCST90001626	21	-0.0555222	0.0159302	0.000491507	-0.0867454	-0.024299	0.945991	0.916911	0.975994	0.0105529	21.6927	0.357416
DN	Absolute count	TBNK	TB_Trait545	HLA DR+ CD8br AC	GCST90001627	21	-0.060843	0.017691	0.000583429	-0.0955175	-0.0261686	0.940971	0.908902	0.974171	0.011208	9.85493	0.970727
DN	Relative count	TBNK	TB_Trait546	HLA DR+ CD8br %T cell	GCST90001628	21	-0.0705214	0.0170225	3.43e-05	-0.103885	-0.0371573	0.931908	0.901329	0.963525	0.00139121	9.57525	0.975236
DN	Relative count	TBNK	TB_Trait547	HLA DR+ CD8br %lymphocyte	GCST90001629	21	-0.0737702	0.0172656	1.93e-05	-0.107611	-0.0399296	0.928885	0.897977	0.960857	0.000829409	9.71441	0.97306
DN	Absolute count	TBNK	TB_Trait548	CD8br NKT AC	GCST90001630	21	-0.0326157	0.0179031	0.068487	-0.0677059	0.00247441	0.96791	0.934535	1.00248	0.298424	26.5147	0.149479
DN	Relative count	TBNK	TB_Trait549	CD8br NKT %T cell	GCST90001631	21	-0.0394649	0.0176601	0.0254374	-0.0740786	-0.00485114	0.961304	0.928599	0.995161	0.161505	21.7559	0.353903
DN	Relative count	TBNK	TB_Trait550	CD8br NKT %lymphocyte	GCST90001632	21	-0.0420461	0.017766	0.0179491	-0.0768675	-0.00722482	0.958826	0.926013	0.992801	0.128888	22.5859	0.309581
DN	Absolute count	TBNK	TB_Trait551	CD8dim NKT AC	GCST90001633	21	0.0258478	0.0177074	0.144367	-0.00885869	0.0605544	1.02618	0.99118	1.06243	0.426648	26.9163	0.137635
DN	Relative count	TBNK	TB_Trait552	CD8dim NKT %T cell	GCST90001634	21	0.0236334	0.0178278	0.184954	-0.011309	0.0585758	1.02391	0.988755	1.06033	0.476168	23.7928	0.251562
DN	Relative count	TBNK	TB_Trait553	CD8dim NKT %lymphocyte	GCST90001635	21	0.0200923	0.0177509	0.257674	-0.0146994	0.0548841	1.0203	0.985408	1.05642	0.564872	25.02	0.200666
DN	Absolute count	TBNK	TB_Trait554	DN (CD4-CD8-) NKT AC	GCST90001636	4	0.0497185	0.0345108	0.149679	-0.0179226	0.11736	1.05098	0.982237	1.12452	0.432399	8.04984	0.0449928
DN	Relative count	TBNK	TB_Trait555	DN (CD4-CD8-) NKT %T cell	GCST90001637	21	0.0330394	0.0178855	0.0647086	-0.00201631	0.068095	1.03359	0.997986	1.07047	0.291588	20.9869	0.397906
DN	Relative count	TBNK	TB_Trait556	DN (CD4-CD8-) NKT %lymphocyte	GCST90001638	21	0.030137	0.0178143	0.0906963	-0.00477892	0.065053	1.0306	0.995232	1.06722	0.34128	21.2519	0.38244
DN	Absolute count	TBNK	TB_Trait560	CD3- lymphocyte AC	GCST90001639	21	0.0272952	0.0181256	0.132094	-0.00823092	0.0628214	1.02767	0.991803	1.06484	0.413476	20.7345	0.412907
DN	Relative count	TBNK	TB_Trait561	CD3- lymphocyte %lymphocyte	GCST90001640	12	0.0204797	0.0195747	0.295453	-0.0178867	0.0588461	1.02069	0.982272	1.06061	0.588251	20.7664	0.0358738
DN	Relative count	TBNK	TB_Trait562	CD3- lymphocyte %leukocyte	GCST90001641	21	0.0108795	0.0183398	0.553033	-0.0250664	0.0468255	1.01094	0.975245	1.04794	0.810778	23.7978	0.251338
DN	Absolute count	TBNK	TB_Trait563	B cell AC	GCST90001642	21	0.011922	0.0177226	0.501138	-0.0228143	0.0466582	1.01199	0.977444	1.04776	0.782578	29.3817	0.0805113
DN	Relative count	TBNK	TB_Trait564	B cell % CD3- lymphocyte	GCST90001643	21	-0.0102773	0.0174097	0.554977	-0.0444002	0.0238457	0.989775	0.956571	1.02413	0.810778	25.9294	0.168157
DN	Relative count	TBNK	TB_Trait565	B cell %lymphocyte	GCST90001644	21	0.00321136	0.0179974	0.858381	-0.0320634	0.0384862	1.00322	0.968445	1.03924	0.950862	27.4026	0.124313
DN	Absolute count	TBNK	TB_Trait566	NK AC	GCST90001645	21	0.026514	0.017371	0.126927	-0.00753327	0.0605612	1.02687	0.992495	1.06243	0.40652	21.7128	0.356295
DN	Relative count	TBNK	TB_Trait567	NK %CD3- lymphocyte	GCST90001646	21	0.00626521	0.0174795	0.72002	-0.0279945	0.0405249	1.00628	0.972394	1.04136	0.882072	27.4585	0.12285
DN	Relative count	TBNK	TB_Trait568	NK %lymphocyte	GCST90001647	21	0.0176125	0.0167737	0.293717	-0.0152641	0.050489	1.01777	0.984852	1.05179	0.588251	31.4665	0.0493257
DN	Absolute count	TBNK	TB_Trait569	HLA DR+ NK AC	GCST90001648	21	-0.0199793	0.0181575	0.271187	-0.0555681	0.0156094	0.980219	0.945948	1.01573	0.569172	18.7505	0.538094
DN	Relative count	TBNK	TB_Trait570	HLA DR+ NK %NK	GCST90001649	21	-0.0387284	0.0186341	0.0376762	-0.0752513	-0.00220554	0.962012	0.92751	0.997797	0.216564	21.4502	0.371071
DN	Relative count	TBNK	TB_Trait571	HLA DR+ NK %CD3- lymphocyte	GCST90001650	21	-0.0358257	0.01827	0.0498906	-0.071635	-1.65e-05	0.964808	0.930871	0.999984	0.25648	23.996	0.242569
DN	Absolute count	TBNK	TB_Trait575	Granulocyte AC	GCST90001651	21	0.0253224	0.0181671	0.16336	-0.0102852	0.06093	1.02565	0.989768	1.06282	0.450156	17.9958	0.587685
DN	Relative count	TBNK	TB_Trait576	Granulocyte %leukocyte	GCST90001652	21	0.0104405	0.0182661	0.56761	-0.0253611	0.046242	1.0105	0.974958	1.04733	0.815318	13.7203	0.84439
DN	Relative count	Treg	Treg_Trait505	CD28- DN (CD4-CD8-) %DN	GCST90001653	21	0.030537	0.0179784	0.0894058	-0.00470061	0.0657746	1.03101	0.99531	1.06799	0.338167	21.6681	0.358786
DN	Absolute count	Treg	Treg_Trait506	CD28- DN (CD4-CD8-) AC	GCST90001654	21	0.0454682	0.018168	0.0123265	0.00985899	0.0810774	1.04652	1.00991	1.08445	0.107134	24.3309	0.228238
DN	Relative count	Treg	Treg_Trait507	CD28+ DN (CD4-CD8-) %T cell	GCST90001655	21	0.0172368	0.0165497	0.297635	-0.0152006	0.0496742	1.01739	0.984914	1.05093	0.588251	15.3121	0.758278
DN	Relative count	Treg	Treg_Trait508	CD28+ DN (CD4-CD8-) %DN	GCST90001656	21	-0.030537	0.0179784	0.0894058	-0.0657746	0.00470061	0.969925	0.936342	1.00471	0.338167	21.6681	0.358786
DN	Absolute count	Treg	Treg_Trait509	CD28+ DN (CD4-CD8-) AC	GCST90001657	21	0.0194595	0.0157468	0.21654	-0.0114041	0.0503232	1.01965	0.988661	1.05161	0.513228	13.8182	0.839595
DN	Relative count	Treg	Treg_Trait512	CD39+ CD4+ %T cell	GCST90001658	21	-0.0253767	0.0183402	0.16646	-0.0613234	0.01057	0.974943	0.940519	1.01063	0.453631	16.4824	0.686284
DN	Relative count	Treg	Treg_Trait513	CD39+ CD4+ %CD4+	GCST90001659	21	-0.0262994	0.0183452	0.151691	-0.0622561	0.00965721	0.974043	0.939642	1.0097	0.432399	12.3068	0.90511
DN	Absolute count	Treg	Treg_Trait514	CD39+ CD4+ AC	GCST90001660	21	-0.00584231	0.0192139	0.761077	-0.0435015	0.0318169	0.994175	0.957431	1.03233	0.903151	11.6327	0.928137
DN	Relative count	Treg	Treg_Trait574	CD28- CD8dim %T cell	GCST90001661	21	0.0402378	0.0182432	0.0274099	0.00448109	0.0759945	1.04106	1.00449	1.07896	0.171019	22.7488	0.301298
DN	Relative count	Treg	Treg_Trait575	CD28- CD8dim %CD8dim	GCST90001662	21	0.0267089	0.017919	0.136084	-0.0084124	0.0618302	1.02707	0.991623	1.06378	0.415655	22.0105	0.33994
DN	Absolute count	Treg	Treg_Trait576	CD28- CD8dim AC	GCST90001663	21	0.0399806	0.0183151	0.0290405	0.00408309	0.0758781	1.04079	1.00409	1.07883	0.175203	28.4558	0.09904
DN	Relative count	Treg	Treg_Trait577	CD28+ CD45RA+ CD8dim %T cell	GCST90001664	21	0.0591412	0.0170189	0.000510805	0.0257841	0.0924984	1.06093	1.02612	1.09691	0.0106539	16.4171	0.690432
DN	Relative count	Treg	Treg_Trait578	CD28+ CD45RA+ CD8dim %CD8dim	GCST90001665	21	0.0148966	0.0178022	0.402714	-0.0199958	0.049789	1.01501	0.980203	1.05105	0.674269	15.6446	0.738413
DN	Absolute count	Treg	Treg_Trait579	CD28+ CD45RA+ CD8dim AC	GCST90001666	21	0.0540671	0.0159553	0.000702377	0.0227946	0.0853395	1.05556	1.02306	1.08909	0.0128184	8.46137	0.988348
DN	Relative count	Treg	Treg_Trait580	CD28+ CD45RA- CD8dim %T cell	GCST90001667	21	0.0081423	0.0172596	0.637103	-0.0256866	0.0419712	1.00818	0.974641	1.04286	0.852408	16.9876	0.653779
DN	Relative count	Treg	Treg_Trait581	CD28+ CD45RA- CD8dim %CD8dim	GCST90001668	21	-0.0344261	0.0177674	0.052672	-0.0692501	0.000397986	0.96616	0.933093	1.0004	0.26336	21.2493	0.38259
DN	Absolute count	Treg	Treg_Trait582	CD28+ CD45RA- CD8dim AC	GCST90001669	21	0.0119887	0.0165021	0.467536	-0.0203554	0.0443327	1.01206	0.97985	1.04533	0.750646	11.502	0.93215
DN	Relative count	Treg	Treg_Trait585	CD39+ CD8br %T cell	GCST90001670	21	-0.0358572	0.0190083	0.059242	-0.0731136	0.00139915	0.964778	0.929495	1.0014	0.282658	17.7455	0.604169
DN	Relative count	Treg	Treg_Trait586	CD39+ CD8br %CD8br	GCST90001671	21	-0.0320391	0.019115	0.0937144	-0.0695045	0.00542634	0.968469	0.932856	1.00544	0.345513	20.4769	0.428477
DN	Absolute count	Treg	Treg_Trait587	CD39+ CD8br AC	GCST90001672	21	-0.0266507	0.0193999	0.169518	-0.0646746	0.0113731	0.973701	0.937372	1.01144	0.457763	10.4292	0.959705
DN	Relative count	Treg	Treg_Trait588	CD28- CD127- CD25++ CD8br %T cell	GCST90001673	21	-0.0606965	0.0175581	0.000546439	-0.0951104	-0.0262826	0.941109	0.909273	0.97406	0.0108877	10.0333	0.967564
DN	Relative count	Treg	Treg_Trait589	CD28- CD127- CD25++ CD8br %CD8br	GCST90001674	21	-0.058903	0.0178497	0.000967013	-0.0938883	-0.0239177	0.942798	0.910384	0.976366	0.0154998	9.33177	0.978736
DN	Absolute count	Treg	Treg_Trait590	CD28- CD127- CD25++ CD8br AC	GCST90001675	21	-0.0505615	0.0176509	0.00417635	-0.0851573	-0.0159657	0.950695	0.918368	0.984161	0.0476364	11.8799	0.920149
DN	Relative count	Treg	Treg_Trait591	CD28- CD25++ CD8br %T cell	GCST90001676	4	0.0170569	0.03372	0.612968	-0.0490342	0.083148	1.0172	0.952149	1.0867	0.839436	3.23771	0.356407
DN	Relative count	Treg	Treg_Trait592	CD28- CD25++ CD8br %CD8br	GCST90001677	21	-0.0413972	0.0167121	0.0132463	-0.0741529	-0.00864145	0.959448	0.92853	0.991396	0.10865	15.334	0.756986
DN	Absolute count	Treg	Treg_Trait593	CD28- CD25++ CD8br AC	GCST90001678	21	-0.0317448	0.0167606	0.0582227	-0.0645956	0.00110591	0.968754	0.937447	1.00111	0.279622	17.5588	0.616444
DN	Relative count	Treg	Treg_Trait594	CD25++ CD8br %T cell	GCST90001679	21	-0.0439043	0.0190747	0.0213517	-0.0812906	-0.00651793	0.957046	0.921926	0.993503	0.142998	23.0279	0.287427
DN	Relative count	Treg	Treg_Trait595	CD25++ CD8br %CD8br	GCST90001680	21	-0.0329753	0.0183954	0.0730399	-0.0690303	0.00307974	0.967562	0.933298	1.00308	0.309995	22.7712	0.30017
DN	Absolute count	Treg	Treg_Trait596	CD25++ CD8br AC	GCST90001681	21	-0.0274786	0.0188516	0.144943	-0.0644276	0.00947052	0.972896	0.937604	1.00952	0.426648	17.2385	0.637439
DN	Relative count	Treg	Treg_Trait597	CD127- CD8br %T cell	GCST90001682	21	-0.0276288	0.0178831	0.122354	-0.0626797	0.00742204	0.972749	0.939244	1.00745	0.397338	9.6991	0.973306
DN	Relative count	Treg	Treg_Trait598	CD127- CD8br %CD8br	GCST90001683	21	-0.0226254	0.0170788	0.185249	-0.0560997	0.010849	0.977629	0.945445	1.01091	0.476168	18.3655	0.563341
DN	Absolute count	Treg	Treg_Trait599	CD127- CD8br AC	GCST90001684	21	-0.0109603	0.0187464	0.558774	-0.0477033	0.0257826	0.9891	0.953417	1.02612	0.81256	16.2296	0.702281
DN	Relative count	Treg	Treg_Trait600	CD28- CD8br %T cell	GCST90001685	21	-0.023962	0.0177865	0.177915	-0.0588236	0.0108995	0.976323	0.942873	1.01096	0.470572	16.2637	0.700137
DN	Relative count	Treg	Treg_Trait601	CD28- CD8br %CD8br	GCST90001686	21	-0.0205288	0.0161997	0.205074	-0.0522803	0.0112227	0.979681	0.949063	1.01129	0.49463	26.0701	0.16351
DN	Absolute count	Treg	Treg_Trait602	CD28- CD8br AC	GCST90001687	21	-0.0160771	0.0181455	0.375613	-0.0516423	0.0194881	0.984051	0.949669	1.01968	0.645435	23.3553	0.271688
DN	Relative count	Treg	Treg_Trait603	CD28+ CD45RA+ CD8br %T cell	GCST90001688	21	0.0481576	0.012777	0.000163858	0.0231146	0.0732006	1.04934	1.02338	1.07595	0.00498401	19.7564	0.473259
DN	Relative count	Treg	Treg_Trait604	CD28+ CD45RA+ CD8br %CD8br	GCST90001689	21	0.0507807	0.0137296	0.000216761	0.0238708	0.0776907	1.05209	1.02416	1.08079	0.00575042	13.4843	0.855653
DN	Absolute count	Treg	Treg_Trait605	CD28+ CD45RA+ CD8br AC	GCST90001690	21	0.0427341	0.0127458	0.000800015	0.0177523	0.0677159	1.04366	1.01791	1.07006	0.0133984	15.1985	0.764942
DN	Relative count	Treg	Treg_Trait606	CD28+ CD45RA- CD8br %T cell	GCST90001691	21	-0.0574592	0.0186134	0.00202197	-0.0939414	-0.020977	0.94416	0.910336	0.979241	0.0284806	30.1955	0.0667475
DN	Relative count	Treg	Treg_Trait607	CD28+ CD45RA- CD8br %CD8br	GCST90001692	21	-0.0447458	0.0181486	0.0136814	-0.0803171	-0.00917452	0.956241	0.922824	0.990867	0.110971	33.0487	0.0333282
DN	Absolute count	Treg	Treg_Trait608	CD28+ CD45RA- CD8br AC	GCST90001693	21	-0.0415081	0.018603	0.0256637	-0.07797	-0.00504629	0.959342	0.924992	0.994966	0.161505	15.5652	0.743204
DN	Relative count	Treg	Treg_Trait611	CD28- DN (CD4-CD8-) %T cell	GCST90001694	21	0.0457264	0.0186266	0.0140924	0.00921829	0.0822346	1.04679	1.00926	1.08571	0.113049	21.0834	0.392237
DN	Absolute count	Treg	Treg_Trait700	CD45RA- CD28- CD8br AC	GCST90001695	21	-2.24773	1.89194	0.234812	-5.95594	1.46047	0.105638	0.00259041	4.308	0.537343	24.458	0.222959
DN	Relative count	Treg	Treg_Trait701	CD45RA- CD28- CD8br %CD8br	GCST90001696	21	-0.214462	0.2176	0.324341	-0.640959	0.212035	0.806975	0.526787	1.23619	0.607099	26.621	0.146267
DN	Relative count	Treg	Treg_Trait702	CD45RA- CD28- CD8br %T cell	GCST90001697	21	-0.130899	0.0889259	0.14102	-0.305194	0.0433956	0.877306	0.736981	1.04435	0.420182	20.5155	0.426124
DN	Absolute count	Treg	Treg_Trait706	CD45RA+ CD28- CD8br AC	GCST90001698	21	-0.341919	2.61485	0.895965	-5.46702	4.78318	0.710406	0.00422381	119.484	0.962887	14.9359	0.780062
DN	Relative count	Treg	Treg_Trait707	CD45RA+ CD28- CD8br %CD8br	GCST90001699	21	-0.140655	0.247869	0.570403	-0.626478	0.345168	0.868789	0.534471	1.41223	0.815318	24.3858	0.225947
DN	Relative count	Treg	Treg_Trait708	CD45RA+ CD28- CD8br %T cell	GCST90001700	21	-0.0559994	0.107405	0.6021	-0.266514	0.154515	0.94554	0.766045	1.16709	0.831806	16.4069	0.691083
DN	MFI	B cell	Bcells.trait111	BAFF-R on CD20- CD38-	GCST90001701	21	0.0353683	0.0167492	0.0347169	0.00253993	0.0681968	1.036	1.00254	1.07058	0.201138	28.4979	0.0981269
DN	MFI	B cell	Bcells.trait112	BAFF-R on CD24+ CD27+	GCST90001702	21	0.00388033	0.0179152	0.828525	-0.0312335	0.0389942	1.00389	0.969249	1.03976	0.940627	27.6343	0.118344
DN	MFI	B cell	Bcells.trait137	BAFF-R on IgD+ CD24+	GCST90001703	21	-0.00231915	0.0179039	0.896936	-0.0374108	0.0327725	0.997684	0.96328	1.03332	0.962887	28.1113	0.10679
DN	MFI	B cell	Bcells.trait138	BAFF-R on IgD+ CD24-	GCST90001704	21	-0.0137343	0.0178701	0.442153	-0.0487598	0.0212911	0.98636	0.95241	1.02152	0.717915	26.5376	0.148781
DN	MFI	B cell	Bcells.trait139	BAFF-R on IgD+ CD38-	GCST90001705	21	-0.015204	0.0178963	0.395569	-0.0502807	0.0198727	0.984911	0.950962	1.02007	0.665357	28.0151	0.109043
DN	MFI	B cell	Bcells.trait140	BAFF-R on IgD+ CD38- naive	GCST90001706	21	-0.0300355	0.0237882	0.206727	-0.0766604	0.0165895	0.970411	0.926204	1.01673	0.496416	25.4478	0.184832
DN	MFI	B cell	Bcells.trait141	BAFF-R on IgD+ CD38- unsw mem	GCST90001707	21	-0.00979891	0.0238402	0.681055	-0.0565258	0.036928	0.990249	0.945042	1.03762	0.863797	30.1892	0.0668459
DN	MFI	B cell	Bcells.trait142	BAFF-R on IgD+ CD38br	GCST90001708	21	-0.00577568	0.0178694	0.746531	-0.0407996	0.0292483	0.994241	0.960021	1.02968	0.891927	23.8465	0.249161
DN	MFI	B cell	Bcells.trait143	BAFF-R on IgD+ CD38dim	GCST90001709	21	-0.0099428	0.0178822	0.5782	-0.044992	0.0251064	0.990106	0.956005	1.02542	0.823338	27.3661	0.125276
DN	MFI	B cell	Bcells.trait147	BAFF-R on IgD- CD24-	GCST90001710	21	-0.00654994	0.0178877	0.714238	-0.0416098	0.02851	0.993471	0.959244	1.02892	0.882072	20.1851	0.446407
DN	MFI	B cell	Bcells.trait148	BAFF-R on IgD- CD27-	GCST90001711	21	-0.00750806	0.0178047	0.673251	-0.0424053	0.0273891	0.99252	0.958481	1.02777	0.860643	22.9192	0.29278
DN	MFI	B cell	Bcells.trait149	BAFF-R on IgD- CD38-	GCST90001712	21	-0.000241363	0.0179497	0.989271	-0.0354228	0.0349401	0.999759	0.965197	1.03556	0.995509	28.5438	0.0971387
DN	MFI	B cell	Bcells.trait150	BAFF-R on IgD- CD38br	GCST90001713	21	-0.0177115	0.0170212	0.298083	-0.051073	0.0156501	0.982444	0.950209	1.01577	0.588251	14.0541	0.827741
DN	MFI	B cell	Bcells.trait151	BAFF-R on IgD- CD38dim	GCST90001714	4	0.0171601	0.035926	0.632898	-0.0532548	0.087575	1.01731	0.948138	1.09152	0.852408	9.30508	0.025498
DN	MFI	B cell	Bcells.trait154	BAFF-R on memory B cell	GCST90001715	21	0.000402937	0.0179056	0.982046	-0.034692	0.0354979	1.0004	0.965903	1.03614	0.995204	27.3965	0.124472
DN	MFI	B cell	Bcells.trait156	BAFF-R on naive-mature B cell	GCST90001716	21	-0.00933418	0.0179266	0.602584	-0.0444703	0.025802	0.990709	0.956504	1.02614	0.831806	25.3265	0.189222
DN	MFI	B cell	Bcells.trait157	BAFF-R on unsw mem	GCST90001717	21	-0.00520916	0.0179075	0.771133	-0.0403078	0.0298895	0.994804	0.960494	1.03034	0.909414	29.2226	0.0834671
DN	MFI	B cell	Bcells.trait159	BAFF-R on sw mem	GCST90001718	21	0.000307376	0.0179627	0.986347	-0.0348995	0.0355143	1.00031	0.965702	1.03615	0.995204	27.2511	0.128346
DN	MFI	B cell	Bcells.trait160	BAFF-R on IgD+	GCST90001719	21	-0.010895	0.0178661	0.541984	-0.0459126	0.0241225	0.989164	0.955125	1.02442	0.799105	26.9095	0.137831
DN	MFI	B cell	Bcells.trait161	BAFF-R on transitional	GCST90001720	21	-0.00613637	0.0178406	0.73088	-0.0411039	0.0288311	0.993882	0.959729	1.02925	0.886282	21.6298	0.360933
DN	MFI	B cell	Bcells.trait255	CD19 on CD20-	GCST90001721	21	-0.00692118	0.0166774	0.678139	-0.0396089	0.0257665	0.993103	0.961165	1.0261	0.862442	18.3861	0.561992
DN	MFI	B cell	Bcells.trait282	CD19 on CD20- CD38-	GCST90001722	21	0.00896163	0.0165625	0.588452	-0.0235008	0.0414241	1.009	0.976773	1.04229	0.824648	27.8676	0.112572
DN	MFI	B cell	Bcells.trait283	CD19 on CD24+ CD27+	GCST90001723	21	0.0338497	0.0172996	0.0503864	-5.76e-05	0.067757	1.03443	0.999942	1.07011	0.257217	22.451	0.316548
DN	MFI	B cell	Bcells.trait308	CD19 on IgD+ CD24+	GCST90001724	21	0.0204694	0.017354	0.23819	-0.0135444	0.0544832	1.02068	0.986547	1.05599	0.543372	24.6711	0.214303
DN	MFI	B cell	Bcells.trait309	CD19 on IgD+ CD24-	GCST90001725	21	-0.0206722	0.0171126	0.227043	-0.0542129	0.0128685	0.97954	0.94723	1.01295	0.532383	37.8098	0.00934134
DN	MFI	B cell	Bcells.trait310	CD19 on IgD+ CD38-	GCST90001726	21	-0.00472584	0.0171421	0.782789	-0.0383243	0.0288727	0.995285	0.962401	1.02929	0.921671	27.3043	0.126919
DN	MFI	B cell	Bcells.trait311	CD19 on IgD+ CD38- naive	GCST90001727	21	-0.0332818	0.0230434	0.148651	-0.0784468	0.0118832	0.967266	0.924551	1.01195	0.432399	32.1424	0.0418043
DN	MFI	B cell	Bcells.trait312	CD19 on IgD+ CD38- unsw mem	GCST90001728	21	0.0412151	0.0232824	0.0766896	-0.00441841	0.0868486	1.04208	0.995591	1.09073	0.316199	20.9257	0.401519
DN	MFI	B cell	Bcells.trait313	CD19 on IgD+ CD38br	GCST90001729	21	0.000708061	0.0174015	0.967543	-0.0333988	0.0348149	1.00071	0.967153	1.03543	0.989462	31.6312	0.0473907
DN	MFI	B cell	Bcells.trait314	CD19 on IgD+ CD38dim	GCST90001730	21	-0.0206605	0.0172065	0.229852	-0.0543852	0.0130642	0.979551	0.947067	1.01315	0.535976	43.9543	0.00152627
DN	MFI	B cell	Bcells.trait318	CD19 on IgD- CD24-	GCST90001731	21	-0.0223257	0.0171192	0.192187	-0.0558793	0.0112278	0.977922	0.945653	1.01129	0.483895	18.3412	0.564945
DN	MFI	B cell	Bcells.trait319	CD19 on IgD- CD27-	GCST90001732	21	-0.0174523	0.0171491	0.30883	-0.0510646	0.01616	0.982699	0.950217	1.01629	0.594844	19.6806	0.478064
DN	MFI	B cell	Bcells.trait320	CD19 on IgD- CD38-	GCST90001733	21	0.0051675	0.0172505	0.764516	-0.0286435	0.0389785	1.00518	0.971763	1.03975	0.904532	17.4781	0.621746
DN	MFI	B cell	Bcells.trait321	CD19 on IgD- CD38br	GCST90001734	21	-0.00659135	0.0170298	0.698721	-0.0399697	0.026787	0.99343	0.960819	1.02715	0.872155	14.9211	0.780904
DN	MFI	B cell	Bcells.trait322	CD19 on IgD- CD38dim	GCST90001735	21	0.0153919	0.0172826	0.373143	-0.018482	0.0492658	1.01551	0.981688	1.0505	0.644868	17.7563	0.603458
DN	MFI	B cell	Bcells.trait325	CD19 on memory B cell	GCST90001736	21	0.0223703	0.0172978	0.195924	-0.0115333	0.0562739	1.02262	0.988533	1.05789	0.485095	26.6459	0.145524
DN	MFI	B cell	Bcells.trait327	CD19 on naive-mature B cell	GCST90001737	21	-0.0191154	0.0170915	0.263389	-0.0526147	0.0143839	0.981066	0.948745	1.01449	0.569172	37.0218	0.0116317
DN	MFI	B cell	Bcells.trait328	CD19 on unsw mem	GCST90001738	21	0.0258565	0.0172567	0.134044	-0.00796667	0.0596797	1.02619	0.992065	1.0615	0.414627	26.3523	0.154489
DN	MFI	B cell	Bcells.trait329	CD19 on PB/PC	GCST90001739	21	0.00132025	0.0167879	0.937317	-0.0315841	0.0342246	1.00132	0.968909	1.03482	0.976893	27.0994	0.132489
DN	MFI	B cell	Bcells.trait331	CD19 on sw mem	GCST90001740	21	0.0217929	0.0173737	0.20971	-0.0122595	0.0558453	1.02203	0.987815	1.05743	0.501928	16.3862	0.692392
DN	MFI	B cell	Bcells.trait332	CD19 on IgD+	GCST90001741	21	-0.0171903	0.0172002	0.31759	-0.0509027	0.0165221	0.982957	0.950371	1.01666	0.601909	41.0717	0.00364702
DN	MFI	B cell	Bcells.trait333	CD19 on transitional	GCST90001742	21	0.016909	0.0173937	0.330982	-0.0171826	0.0510007	1.01705	0.982964	1.05232	0.614802	25.4437	0.184979
DN	MFI	B cell	Bcells.trait335	CD20 on B cell	GCST90001743	21	-0.0581122	0.017346	0.000807574	-0.0921103	-0.0241141	0.943544	0.912005	0.976174	0.0133984	46.8993	0.000605759
DN	MFI	B cell	Bcells.trait354	CD20 on CD20- CD38-	GCST90001744	21	0.0223938	0.0166732	0.179239	-0.0102857	0.0550733	1.02265	0.989767	1.05662	0.472362	33.589	0.0290429
DN	MFI	B cell	Bcells.trait355	CD20 on CD24+ CD27+	GCST90001745	21	-0.0307902	0.0173382	0.0757564	-0.0647732	0.00319271	0.969679	0.93728	1.0032	0.316199	46.3526	0.000720883
DN	MFI	B cell	Bcells.trait378	CD20 on IgD+ CD24+	GCST90001746	21	-0.0216749	0.017314	0.210618	-0.0556104	0.0122606	0.978558	0.945908	1.01234	0.502454	49.4838	0.000262439
DN	MFI	B cell	Bcells.trait379	CD20 on IgD+ CD24-	GCST90001747	21	-0.0533975	0.0173032	0.00202875	-0.0873118	-0.0194832	0.948003	0.916391	0.980705	0.0284806	50.7866	0.000170732
DN	MFI	B cell	Bcells.trait380	CD20 on IgD+ CD38-	GCST90001748	21	-0.0506115	0.0171935	0.00324378	-0.0843107	-0.0169122	0.950648	0.919146	0.98323	0.0415432	34.8554	0.0208881
DN	MFI	B cell	Bcells.trait381	CD20 on IgD+ CD38- naive	GCST90001749	21	-0.0800372	0.0233991	0.000625007	-0.125899	-0.0341749	0.923082	0.881704	0.966402	0.0116988	49.4025	0.000269528
DN	MFI	B cell	Bcells.trait382	CD20 on IgD+ CD38- unsw mem	GCST90001750	21	-0.0431781	0.0232627	0.0634383	-0.088773	0.00241684	0.957741	0.915053	1.00242	0.291258	36.6077	0.0130351
DN	MFI	B cell	Bcells.trait383	CD20 on IgD+ CD38br	GCST90001751	21	-0.0267698	0.0172411	0.120502	-0.0605623	0.0070228	0.973585	0.941235	1.00705	0.397338	35.7354	0.0165196
DN	MFI	B cell	Bcells.trait384	CD20 on IgD+ CD38dim	GCST90001752	21	-0.0607198	0.0173283	0.000458186	-0.0946833	-0.0267563	0.941087	0.909661	0.973598	0.0101356	75.4282	2.31e-08
DN	MFI	B cell	Bcells.trait388	CD20 on IgD- CD24-	GCST90001753	21	-0.045285	0.0173552	0.00907262	-0.0793012	-0.0112688	0.955725	0.923762	0.988794	0.0883068	40.3058	0.00456904
DN	MFI	B cell	Bcells.trait389	CD20 on IgD- CD27-	GCST90001754	17	-0.0182535	0.0244471	0.455273	-0.0661697	0.0296627	0.981912	0.935972	1.03011	0.735285	29.1822	0.0227359
DN	MFI	B cell	Bcells.trait390	CD20 on IgD- CD38-	GCST90001755	21	-0.0401072	0.0173279	0.0206345	-0.0740699	-0.00614458	0.960686	0.928607	0.993874	0.139474	46.0975	0.000781549
DN	MFI	B cell	Bcells.trait391	CD20 on IgD- CD38br	GCST90001756	21	-0.0316896	0.0169503	0.0615446	-0.0649121	0.00153294	0.968807	0.93715	1.00153	0.286163	23.6807	0.256616
DN	MFI	B cell	Bcells.trait392	CD20 on IgD- CD38dim	GCST90001757	21	-0.0446373	0.0174085	0.0103443	-0.078758	-0.0105165	0.956344	0.924264	0.989539	0.0972144	44.4318	0.00131686
DN	MFI	B cell	Bcells.trait395	CD20 on memory B cell	GCST90001758	21	-0.0429998	0.0173147	0.0130126	-0.0769367	-0.00906294	0.957912	0.925948	0.990978	0.108099	42.2972	0.00252918
DN	MFI	B cell	Bcells.trait397	CD20 on naive-mature B cell	GCST90001759	21	-0.0524958	0.0172736	0.00237309	-0.0863522	-0.0186395	0.948858	0.917271	0.981533	0.0326859	50.3034	0.000200371
DN	MFI	B cell	Bcells.trait398	CD20 on unsw mem	GCST90001760	21	-0.0373322	0.0173421	0.0313426	-0.0713227	-0.00334173	0.963356	0.931161	0.996664	0.187177	43.9926	0.00150835
DN	MFI	B cell	Bcells.trait399	CD20 on sw mem	GCST90001761	21	-0.0425016	0.0175205	0.0152735	-0.0768417	-0.00816154	0.958389	0.926036	0.991872	0.118613	46.1982	0.000757034
DN	MFI	B cell	Bcells.trait400	CD20 on IgD+	GCST90001762	21	-0.0581551	0.0173511	0.000803281	-0.0921633	-0.0241469	0.943504	0.911956	0.976142	0.0133984	52.9064	8.39e-05
DN	MFI	B cell	Bcells.trait401	CD20 on transitional	GCST90001763	21	-0.00425044	0.01736	0.806579	-0.038276	0.0297751	0.995759	0.962447	1.03022	0.933127	34.9554	0.0203433
DN	MFI	B cell	Bcells.trait418	CD24 on CD24+ CD27+	GCST90001764	4	0.0723444	0.0349774	0.0386101	0.0037887	0.1409	1.07503	1.0038	1.15131	0.220198	1.31626	0.725276
DN	MFI	B cell	Bcells.trait438	CD24 on IgD+ CD24+	GCST90001765	21	-0.0122365	0.0174219	0.482455	-0.0463834	0.0219105	0.987838	0.954676	1.02215	0.763974	32.7422	0.0360039
DN	MFI	B cell	Bcells.trait439	CD24 on IgD+ CD38-	GCST90001766	21	-0.0268868	0.0176252	0.127139	-0.0614321	0.00765846	0.973471	0.940417	1.00769	0.40652	33.0013	0.0337296
DN	MFI	B cell	Bcells.trait441	CD24 on IgD+ CD38- unsw mem	GCST90001767	21	-0.00500378	0.0241244	0.835685	-0.0522876	0.0422801	0.995009	0.949056	1.04319	0.945814	23.8924	0.247126
DN	MFI	B cell	Bcells.trait442	CD24 on IgD+ CD38br	GCST90001768	21	-0.0109105	0.0172967	0.528182	-0.0448121	0.0229911	0.989149	0.956177	1.02326	0.794175	16.8864	0.66034
DN	MFI	B cell	Bcells.trait445	CD24 on IgD- CD38-	GCST90001769	21	-0.0125278	0.0176322	0.47739	-0.0470868	0.0220313	0.98755	0.954005	1.02228	0.759753	26.1971	0.159402
DN	MFI	B cell	Bcells.trait446	CD24 on IgD- CD38dim	GCST90001770	4	0.0607978	0.0353631	0.08557	-0.00851387	0.130109	1.06268	0.991522	1.13895	0.335839	2.14968	0.541929
DN	MFI	B cell	Bcells.trait448	CD24 on memory B cell	GCST90001771	21	-0.00750993	0.0174568	0.667049	-0.0417252	0.0267053	0.992518	0.959133	1.02707	0.860643	31.784	0.0456554
DN	MFI	B cell	Bcells.trait449	CD24 on unsw mem	GCST90001772	21	-0.0195764	0.0174943	0.263133	-0.0538652	0.0147124	0.980614	0.94756	1.01482	0.569172	33.4538	0.030066
DN	MFI	B cell	Bcells.trait450	CD24 on sw mem	GCST90001773	21	-0.00150228	0.0176717	0.932253	-0.0361389	0.0331343	0.998499	0.964506	1.03369	0.97585	32.1537	0.0416882
DN	MFI	B cell	Bcells.trait451	CD24 on transitional	GCST90001774	21	0.0161953	0.0171531	0.345087	-0.0174248	0.0498154	1.01633	0.982726	1.05108	0.622252	29.3343	0.081383
DN	MFI	B cell	Bcells.trait453	CD25 on B cell	GCST90001775	21	-0.025905	0.017598	0.14101	-0.0603971	0.00858713	0.974428	0.941391	1.00862	0.420182	16.3276	0.696103
DN	MFI	B cell	Bcells.trait470	CD25 on CD20- CD38-	GCST90001776	21	-0.00920308	0.0168282	0.584459	-0.0421864	0.0237803	0.990839	0.958691	1.02407	0.824648	25.639	0.178069
DN	MFI	B cell	Bcells.trait471	CD25 on CD24+ CD27+	GCST90001777	21	-0.00275574	0.0172732	0.873244	-0.0366111	0.0310997	0.997248	0.964051	1.03159	0.95716	10.7981	0.95129
DN	MFI	B cell	Bcells.trait490	CD25 on IgD+ CD24+	GCST90001778	21	-0.00525224	0.0173507	0.762111	-0.0392596	0.0287552	0.994762	0.961501	1.02917	0.903151	10.9284	0.948058
DN	MFI	B cell	Bcells.trait491	CD25 on IgD+ CD24-	GCST90001779	21	-0.0180771	0.0174745	0.30091	-0.052327	0.0161729	0.982085	0.949018	1.0163	0.588251	21.4778	0.369503
DN	MFI	B cell	Bcells.trait492	CD25 on IgD+ CD38-	GCST90001780	21	-0.0187985	0.0173918	0.279748	-0.0528864	0.0152894	0.981377	0.948488	1.01541	0.575256	15.5077	0.746657
DN	MFI	B cell	Bcells.trait493	CD25 on IgD+ CD38- naive	GCST90001781	21	-0.0361125	0.023668	0.127061	-0.0825018	0.0102768	0.964532	0.92081	1.01033	0.40652	27.1374	0.131442
DN	MFI	B cell	Bcells.trait494	CD25 on IgD+ CD38- unsw mem	GCST90001782	21	0.00564942	0.0229947	0.805927	-0.0394202	0.0507191	1.00567	0.961347	1.05203	0.933127	10.2669	0.96307
DN	MFI	B cell	Bcells.trait495	CD25 on IgD+ CD38br	GCST90001783	21	-0.0108406	0.0171232	0.526672	-0.0444022	0.0227209	0.989218	0.956569	1.02298	0.794175	23.525	0.263758
DN	MFI	B cell	Bcells.trait496	CD25 on IgD+ CD38dim	GCST90001784	21	-0.0241476	0.0176312	0.170815	-0.0587048	0.0104097	0.976142	0.942985	1.01046	0.457763	25.7858	0.173002
DN	MFI	B cell	Bcells.trait500	CD25 on IgD- CD24-	GCST90001785	21	-0.00220018	0.0173013	0.898807	-0.0361107	0.0317104	0.997802	0.964533	1.03222	0.963479	17.8017	0.600473
DN	MFI	B cell	Bcells.trait501	CD25 on IgD- CD27-	GCST90001786	21	0.00208465	0.0172877	0.90402	-0.0317993	0.0359686	1.00209	0.968701	1.03662	0.965752	15.2904	0.759557
DN	MFI	B cell	Bcells.trait502	CD25 on IgD- CD38-	GCST90001787	21	-0.00269739	0.0173061	0.876141	-0.0366173	0.0312226	0.997306	0.964045	1.03172	0.957459	17.5678	0.615857
DN	MFI	B cell	Bcells.trait503	CD25 on IgD- CD38br	GCST90001788	21	-0.00359655	0.0167878	0.830364	-0.0365007	0.0293076	0.99641	0.964157	1.02974	0.941251	23.8591	0.248601
DN	MFI	B cell	Bcells.trait504	CD25 on IgD- CD38dim	GCST90001789	21	0.00459921	0.0171312	0.788338	-0.0289779	0.0381763	1.00461	0.971438	1.03891	0.923239	16.7092	0.671767
DN	MFI	B cell	Bcells.trait506	CD25 on memory B cell	GCST90001790	21	-0.000313066	0.0172563	0.985525	-0.0341354	0.0335092	0.999687	0.966441	1.03408	0.995204	11.0724	0.944322
DN	MFI	B cell	Bcells.trait508	CD25 on naive-mature B cell	GCST90001791	21	-0.017031	0.0176155	0.333636	-0.0515574	0.0174954	0.983113	0.949749	1.01765	0.615036	12.5745	0.894883
DN	MFI	B cell	Bcells.trait509	CD25 on unsw mem	GCST90001792	21	-0.00620545	0.0172624	0.719237	-0.0400397	0.0276288	0.993814	0.960751	1.02801	0.882072	12.7628	0.887327
DN	MFI	B cell	Bcells.trait510	CD25 on sw mem	GCST90001793	21	0.00468849	0.01741	0.7877	-0.029435	0.038812	1.0047	0.970994	1.03958	0.923239	16.1897	0.704785
DN	MFI	B cell	Bcells.trait511	CD25 on IgD+	GCST90001794	21	-0.0271542	0.0175812	0.122467	-0.0616134	0.007305	0.973211	0.940246	1.00733	0.397338	21.4064	0.373567
DN	MFI	B cell	Bcells.trait512	CD25 on transitional	GCST90001795	21	-0.0073143	0.0171423	0.669611	-0.0409132	0.0262846	0.992712	0.959912	1.02663	0.860643	27.8558	0.112856
DN	MFI	B cell	Bcells.trait514	CD27 on CD20-	GCST90001796	21	-0.0188304	0.0165677	0.255716	-0.0513031	0.0136422	0.981346	0.949991	1.01374	0.564872	19.8793	0.465503
DN	MFI	B cell	Bcells.trait536	CD27 on CD20- CD38-	GCST90001797	21	-0.00661997	0.0162649	0.684002	-0.0384993	0.0252593	0.993402	0.962232	1.02558	0.865375	14.8471	0.785087
DN	MFI	B cell	Bcells.trait537	CD27 on CD24+ CD27+	GCST90001798	21	0.0115839	0.0175476	0.509164	-0.0228094	0.0459772	1.01165	0.977449	1.04705	0.783023	20.3602	0.435612
DN	MFI	B cell	Bcells.trait539	CD27 on T cell	GCST90001799	21	0.0145049	0.0216995	0.503852	-0.0280262	0.0570359	1.01461	0.972363	1.05869	0.782578	27.2723	0.127776
DN	MFI	B cell	Bcells.trait561	CD27 on IgD+ CD24+	GCST90001800	21	-0.0161347	0.0177023	0.362058	-0.0508312	0.0185617	0.983995	0.950439	1.01874	0.636873	9.0108	0.982782
DN	MFI	B cell	Bcells.trait563	CD27 on IgD+ CD38- unsw mem	GCST90001801	21	0.000833879	0.0236234	0.971841	-0.045468	0.0471357	1.00083	0.95555	1.04826	0.989462	23.1713	0.280462
DN	MFI	B cell	Bcells.trait565	CD27 on IgD- CD38-	GCST90001802	21	0.0155481	0.0176193	0.377535	-0.0189857	0.0500819	1.01567	0.981193	1.05136	0.645435	32.332	0.0398869
DN	MFI	B cell	Bcells.trait566	CD27 on IgD- CD38br	GCST90001803	21	-0.0166531	0.0171877	0.332598	-0.050341	0.0170348	0.983485	0.950905	1.01718	0.615036	29.1307	0.0852168
DN	MFI	B cell	Bcells.trait567	CD27 on IgD- CD38dim	GCST90001804	21	0.0155967	0.0175318	0.37367	-0.0187657	0.0499591	1.01572	0.981409	1.05123	0.644868	17.4117	0.626104
DN	MFI	B cell	Bcells.trait570	CD27 on memory B cell	GCST90001805	21	0.0187376	0.0176791	0.2892	-0.0159133	0.0533886	1.01891	0.984213	1.05484	0.588067	19.0481	0.518701
DN	MFI	B cell	Bcells.trait571	CD27 on unsw mem	GCST90001806	21	0.00262007	0.0175598	0.881389	-0.0317971	0.0370373	1.00262	0.968703	1.03773	0.958358	17.3583	0.6296
DN	MFI	B cell	Bcells.trait572	CD27 on PB/PC	GCST90001807	21	-0.00895381	0.0165216	0.587857	-0.0413362	0.0234286	0.991086	0.959506	1.02371	0.824648	17.4529	0.623399
DN	MFI	B cell	Bcells.trait574	CD27 on sw mem	GCST90001808	21	0.0144457	0.0176828	0.413965	-0.0202126	0.049104	1.01455	0.97999	1.05033	0.680619	14.5122	0.803607
DN	MFI	B cell	Bcells.trait597	CD38 on CD20-	GCST90001809	21	0.0135808	0.0165985	0.413247	-0.0189523	0.0461138	1.01367	0.981226	1.04719	0.680619	36.7607	0.0124994
DN	MFI	B cell	Bcells.trait619	CD38 on CD3- CD19-	GCST90001810	21	-0.0190612	0.0231883	0.411066	-0.0645102	0.0263878	0.981119	0.937527	1.02674	0.679908	22.9634	0.290596
DN	MFI	B cell	Bcells.trait637	CD38 on IgD+ CD24-	GCST90001811	21	0.0281334	0.0174135	0.106179	-0.00599708	0.0622639	1.02853	0.994021	1.06424	0.36735	21.0091	0.3966
DN	MFI	B cell	Bcells.trait640	CD38 on IgD+ CD38br	GCST90001812	21	0.0294348	0.016994	0.0832608	-0.00387341	0.0627431	1.02987	0.996134	1.06475	0.330328	17.5738	0.615465
DN	MFI	B cell	Bcells.trait641	CD38 on IgD+ CD38dim	GCST90001813	21	0.036156	0.0175439	0.039314	0.00176992	0.070542	1.03682	1.00177	1.07309	0.222475	30.4473	0.0629224
DN	MFI	B cell	Bcells.trait643	CD38 on IgD- CD38br	GCST90001814	21	-0.00594029	0.0165022	0.71887	-0.0382846	0.026404	0.994077	0.962439	1.02676	0.882072	19.8206	0.469204
DN	MFI	B cell	Bcells.trait644	CD38 on IgD- CD38dim	GCST90001815	21	0.0203427	0.0169763	0.2308	-0.0129308	0.0536161	1.02055	0.987152	1.05508	0.535976	26.0849	0.163025
DN	MFI	B cell	Bcells.trait646	CD38 on naive-mature B cell	GCST90001816	21	0.0221985	0.0172404	0.19789	-0.0115927	0.0559896	1.02245	0.988474	1.05759	0.488039	15.4369	0.750888
DN	MFI	B cell	Bcells.trait647	CD38 on PB/PC	GCST90001817	21	-0.0262392	0.0161551	0.104332	-0.0579031	0.00542476	0.974102	0.943741	1.00544	0.362677	21.4018	0.373833
DN	MFI	B cell	Bcells.trait649	CD38 on IgD+	GCST90001818	21	0.039596	0.0174583	0.0233273	0.00537771	0.0738143	1.04039	1.00539	1.07661	0.153414	22.1207	0.333999
DN	MFI	B cell	Bcells.trait650	CD38 on transitional	GCST90001819	21	0.0460664	0.0170318	0.00683603	0.0126841	0.0794487	1.04714	1.01276	1.08269	0.0727482	19.1928	0.509328
DN	MFI	B cell	Bcells.trait775	IgD on IgD+ CD24+	GCST90001820	21	-0.0513759	0.0175899	0.00349182	-0.0858521	-0.0168996	0.949922	0.91773	0.983242	0.0417873	61.4394	4.25e-06
DN	MFI	B cell	Bcells.trait776	IgD on IgD+ CD24-	GCST90001821	21	-0.00352248	0.0177101	0.842343	-0.0382342	0.0311893	0.996484	0.962487	1.03168	0.947474	20.789	0.409641
DN	MFI	B cell	Bcells.trait777	IgD on IgD+ CD38-	GCST90001822	21	-0.0182776	0.0175576	0.297872	-0.0526904	0.0161353	0.981888	0.948674	1.01627	0.588251	37.3748	0.0105476
DN	MFI	B cell	Bcells.trait779	IgD on IgD+ CD38- unsw mem	GCST90001823	21	-0.0798884	0.0236294	0.000722513	-0.126202	-0.0335748	0.923219	0.881437	0.966983	0.0128643	49.1681	0.000291019
DN	MFI	B cell	Bcells.trait780	IgD on IgD+ CD38br	GCST90001824	21	-0.0144425	0.0175302	0.410015	-0.0488017	0.0199166	0.985661	0.95237	1.02012	0.679908	26.7297	0.143041
DN	MFI	B cell	Bcells.trait781	IgD on IgD+ CD38dim	GCST90001825	21	0.00557437	0.0177896	0.754015	-0.0292933	0.040442	1.00559	0.971132	1.04127	0.898657	17.3196	0.632136
DN	MFI	B cell	Bcells.trait785	IgD on unsw mem	GCST90001826	21	-0.0373336	0.0175916	0.0338174	-0.0718131	-0.0028541	0.963355	0.930705	0.99715	0.197494	73.7617	4.38e-08
DN	MFI	B cell	Bcells.trait786	IgD on IgD+	GCST90001827	21	0.00637128	0.0178173	0.720651	-0.0285506	0.0412932	1.00639	0.971853	1.04216	0.882072	21.5218	0.367011
DN	MFI	B cell	Bcells.trait787	IgD on transitional	GCST90001828	21	-0.0159058	0.0174368	0.361665	-0.0500818	0.0182703	0.98422	0.951152	1.01844	0.636873	22.9182	0.292827
DN	MFI	B cell	Bcells.trait84	BAFF-R on B cell	GCST90001829	21	-0.00590482	0.0179115	0.741653	-0.0410114	0.0292018	0.994113	0.959818	1.02963	0.890511	26.5837	0.147386
DN	MFI	B cell	Bcells.trait85	BAFF-R on CD20-	GCST90001830	20	0.00255493	0.0166436	0.877997	-0.0300666	0.0351764	1.00256	0.970381	1.0358	0.958054	23.6172	0.211247
DN	MFI	cDC	Blue.530.30.cDC.trait1	CD62L on CD62L+ myeloid DC	GCST90001831	21	-0.0122309	0.0182431	0.502575	-0.0479874	0.0235255	0.987844	0.953146	1.0238	0.782578	37.8879	0.00913892
DN	MFI	cDC	Blue.530.30.cDC.trait2	CD62L on CD62L+ plasmacytoid DC	GCST90001832	21	-0.0164112	0.0182225	0.367801	-0.0521274	0.019305	0.983723	0.949208	1.01949	0.640799	30.6506	0.0599754
DN	MFI	cDC	Blue.530.30.cDC.trait3	CD62L on CD62L+ DC	GCST90001833	21	-0.0216797	0.0182175	0.234028	-0.057386	0.0140266	0.978554	0.94423	1.01413	0.537343	30.63	0.0602684
DN	MFI	cDC	Blue.530.30.cDC.trait4	CD62L on monocyte	GCST90001834	19	0.0182805	0.0214743	0.394618	-0.0238091	0.0603701	1.01845	0.976472	1.06223	0.665291	20.2114	0.321046
DN	MFI	cDC	Blue.530.30.cDC.trait5	CD62L on granulocyte	GCST90001835	21	-0.00837683	0.0185727	0.651968	-0.0447792	0.0280256	0.991658	0.956209	1.02842	0.860331	30.2615	0.0657251
DN	MFI	Myeloid cell	Blue.530.30.MDSC.trait1	CD66b on CD66b++ myeloid cell	GCST90001836	21	-0.0331383	0.025198	0.18847	-0.0825264	0.0162498	0.967405	0.920787	1.01638	0.482732	19.7082	0.476314
DN	MFI	Myeloid cell	Blue.530.30.MDSC.trait2	CD66b on Gr MDSC	GCST90001837	21	-0.0177975	0.0268857	0.507992	-0.0704935	0.0348986	0.98236	0.931934	1.03551	0.783023	28.0102	0.109157
DN	MFI	Maturation stages of T cell	Blue.530.30.MT.trait10	CD3 on naive CD8br	GCST90001838	21	0.0214336	0.0194982	0.271655	-0.0167829	0.0596501	1.02166	0.983357	1.06147	0.569172	17.0757	0.648053
DN	MFI	Maturation stages of T cell	Blue.530.30.MT.trait11	CD3 on EM CD8br	GCST90001839	21	0.018287	0.0193127	0.343695	-0.0195659	0.05614	1.01846	0.980624	1.05775	0.622252	25.7745	0.17339
DN	MFI	Maturation stages of T cell	Blue.530.30.MT.trait12	CD3 on TD CD8br	GCST90001840	21	0.00305186	0.0187461	0.870676	-0.0336905	0.0397942	1.00306	0.966871	1.0406	0.95716	21.2936	0.380033
DN	MFI	Maturation stages of T cell	Blue.530.30.MT.trait3	CD3 on CM CD4+	GCST90001841	18	0.0497689	0.0222761	0.025471	0.00610774	0.09343	1.05103	1.00613	1.09793	0.161505	19.4142	0.305284
DN	MFI	Maturation stages of T cell	Blue.530.30.MT.trait4	CD3 on Naive CD4+	GCST90001842	21	0.0215501	0.0194267	0.267299	-0.0165262	0.0596263	1.02178	0.98361	1.06144	0.569172	12.7458	0.888023
DN	MFI	Maturation stages of T cell	Blue.530.30.MT.trait5	CD3 on EM CD4+	GCST90001843	21	0.0320116	0.019211	0.0956498	-0.00564189	0.0696652	1.03253	0.994374	1.07215	0.347385	21.9382	0.343871
DN	MFI	Maturation stages of T cell	Blue.530.30.MT.trait6	CD3 on TD CD4+	GCST90001844	21	0.0193985	0.018742	0.300654	-0.0173357	0.0561327	1.01959	0.982814	1.05774	0.588251	25.7215	0.175209
DN	MFI	Maturation stages of T cell	Blue.530.30.MT.trait7	CD3 on CD45RA- CD4+	GCST90001845	21	0.0465492	0.0192382	0.0155363	0.00884242	0.084256	1.04765	1.00888	1.08791	0.119384	20.5035	0.426856
DN	MFI	Maturation stages of T cell	Blue.530.30.MT.trait9	CD3 on CM CD8br	GCST90001846	21	0.0133463	0.0186804	0.474945	-0.0232673	0.0499599	1.01344	0.977001	1.05123	0.758665	26.3693	0.153958
DN	MFI	TBNK	Blue.530.30.TBNK.trait4	CD3 on HLA DR+ T cell	GCST90001847	21	0.00507046	0.0185369	0.784443	-0.0312618	0.0414027	1.00508	0.969222	1.04227	0.922131	22.1292	0.333542
DN	MFI	TBNK	Blue.530.30.TBNK.trait5	CD3 on NKT	GCST90001848	21	0.0320505	0.0181571	0.0775336	-0.00353737	0.0676383	1.03257	0.996469	1.06998	0.316199	27.0382	0.134192
DN	MFI	TBNK	Blue.530.30.TBNK.trait6	CD3 on HLA DR+ CD4+	GCST90001849	21	0.0375087	0.0187109	0.0450012	0.000835318	0.074182	1.03822	1.00084	1.077	0.245156	15.5145	0.746253
DN	MFI	TBNK	Blue.530.30.TBNK.trait7	CD3 on HLA DR+ CD8br	GCST90001850	21	-0.00796919	0.0184458	0.665718	-0.044123	0.0281847	0.992062	0.956836	1.02859	0.860643	20.854	0.40577
DN	MFI	Treg	Blue.530.30.Treg.trait1	CD3 on T cell	GCST90001851	21	0.0453336	0.0190502	0.0173273	0.00799516	0.082672	1.04638	1.00803	1.08619	0.128888	16.3297	0.69597
DN	MFI	Treg	Blue.530.30.Treg.trait10	CD3 on CD39+ resting Treg	GCST90001852	21	0.0298751	0.0188013	0.112063	-0.00697547	0.0667256	1.03033	0.993049	1.069	0.38227	22.7394	0.301769
DN	MFI	Treg	Blue.530.30.Treg.trait11	CD3 on activated Treg	GCST90001853	21	0.0320999	0.019248	0.0953753	-0.00562619	0.069826	1.03262	0.99439	1.07232	0.347385	25.1826	0.194533
DN	MFI	Treg	Blue.530.30.Treg.trait12	CD3 on CD39+ activated Treg	GCST90001854	21	0.0175104	0.0190397	0.357741	-0.0198074	0.0548281	1.01766	0.980388	1.05636	0.635404	20.8595	0.405446
DN	MFI	Treg	Blue.530.30.Treg.trait13	CD3 on secreting Treg	GCST90001855	21	0.0386345	0.0193088	0.0454059	0.000789233	0.0764798	1.03939	1.00079	1.07948	0.245528	20.5393	0.42468
DN	MFI	Treg	Blue.530.30.Treg.trait14	CD3 on CD39+ secreting Treg	GCST90001856	21	0.029343	0.0189694	0.121896	-0.00783695	0.066523	1.02978	0.992194	1.06879	0.397338	28.9386	0.0889759
DN	MFI	Treg	Blue.530.30.Treg.trait15	CD3 on activated & secreting Treg	GCST90001857	21	0.0324942	0.019318	0.0925555	-0.00536907	0.0703574	1.03303	0.994645	1.07289	0.344722	23.8834	0.247524
DN	MFI	Treg	Blue.530.30.Treg.trait17	CD3 on CD45RA+ CD4+	GCST90001858	21	0.0359099	0.0193848	0.0639577	-0.00208436	0.0739042	1.03656	0.997918	1.0767	0.291588	19.1146	0.51439
DN	MFI	Treg	Blue.530.30.Treg.trait2	CD3 on CD8br	GCST90001859	21	0.0203416	0.0189449	0.282945	-0.0167904	0.0574736	1.02055	0.98335	1.05916	0.580197	18.1735	0.575979
DN	MFI	Treg	Blue.530.30.Treg.trait21	CD3 on CD39+ CD4+	GCST90001860	21	0.0351201	0.0193133	0.0689968	-0.00273397	0.0729741	1.03574	0.99727	1.0757	0.298424	22.5543	0.311205
DN	MFI	Treg	Blue.530.30.Treg.trait22	CD3 on CD28+ CD4+	GCST90001861	21	0.0559066	0.0191129	0.00344387	0.0184452	0.0933679	1.0575	1.01862	1.09787	0.0417873	23.9648	0.243932
DN	MFI	Treg	Blue.530.30.Treg.trait23	CD3 on CD28+ DN (CD4-CD8-)	GCST90001862	21	-0.0181463	0.018928	0.337708	-0.0552451	0.0189525	0.982017	0.946253	1.01913	0.61676	22.6874	0.304401
DN	MFI	Treg	Blue.530.30.Treg.trait3	CD3 on CD28+ CD45RA- CD8br	GCST90001863	21	0.0143118	0.0188218	0.447025	-0.0225789	0.0512025	1.01441	0.977674	1.05254	0.723565	20.5485	0.424121
DN	MFI	Treg	Blue.530.30.Treg.trait4	CD3 on CD28+ CD45RA+ CD8br	GCST90001864	21	0.0250648	0.0192677	0.193302	-0.0126999	0.0628294	1.02538	0.98738	1.06485	0.483895	27.4244	0.12374
DN	MFI	Treg	Blue.530.30.Treg.trait5	CD3 on CD28- CD8br	GCST90001865	21	-0.00419857	0.0189215	0.824396	-0.0412846	0.0328875	0.99581	0.959556	1.03343	0.940327	14.3939	0.809976
DN	MFI	Treg	Blue.530.30.Treg.trait6	CD3 on CD39+ CD8br	GCST90001866	21	0.0296539	0.0185154	0.109248	-0.00663623	0.065944	1.0301	0.993386	1.06817	0.376184	20.1048	0.451391
DN	MFI	Treg	Blue.530.30.Treg.trait7	CD3 on CD4+	GCST90001867	21	0.0518473	0.0189722	0.00627977	0.0146618	0.0890328	1.05321	1.01477	1.09312	0.0705266	21.7425	0.354647
DN	MFI	Treg	Blue.530.30.Treg.trait8	CD3 on CD4 Treg	GCST90001868	4	0.000792535	0.0385934	0.983616	-0.0748505	0.0764356	1.00079	0.927882	1.07943	0.995204	3.11408	0.374369
DN	MFI	Treg	Blue.530.30.Treg.trait9	CD3 on resting Treg	GCST90001869	21	0.00899708	0.0192495	0.640218	-0.0287319	0.046726	1.00904	0.971677	1.04783	0.85255	22.4737	0.31537
DN	MFI	Myeloid cell	Blue.585.42.MDSC.trait1	CD34 on HSC	GCST90001870	21	0.0272997	0.0246405	0.267896	-0.0209956	0.075595	1.02768	0.979223	1.07853	0.569172	28.0186	0.108959
DN	MFI	Maturation stages of T cell	HVEM1000_150630.trait1	HVEM on T cell	GCST90001871	21	0.0494622	0.0281682	0.0790951	-0.00574742	0.104672	1.05071	0.994269	1.11035	0.319002	19.8293	0.468653
DN	MFI	Maturation stages of T cell	HVEM1000_150630.trait10	HVEM on naive CD8br	GCST90001872	21	0.0172995	0.0276413	0.531409	-0.0368775	0.0714765	1.01745	0.963794	1.07409	0.794175	60.0987	6.88e-06
DN	MFI	Maturation stages of T cell	HVEM1000_150630.trait11	HVEM on EM CD8br	GCST90001873	21	0.0163125	0.0280885	0.561406	-0.0387409	0.071366	1.01645	0.962	1.07397	0.814161	33.8976	0.0268256
DN	MFI	Maturation stages of T cell	HVEM1000_150630.trait12	HVEM on TD CD8br	GCST90001874	21	0.0363445	0.02811	0.196032	-0.018751	0.0914401	1.03701	0.981424	1.09575	0.485095	30.8958	0.0565812
DN	MFI	Maturation stages of T cell	HVEM1000_150630.trait2	HVEM on CD4+	GCST90001875	21	0.05306	0.0275878	0.0544402	-0.00101199	0.107132	1.05449	0.998989	1.11308	0.268523	24.3176	0.228794
DN	MFI	Maturation stages of T cell	HVEM1000_150630.trait3	HVEM on CM CD4+	GCST90001876	21	0.0353625	0.0275324	0.199004	-0.018601	0.0893261	1.036	0.981571	1.09344	0.489134	40.7778	0.00397778
DN	MFI	Maturation stages of T cell	HVEM1000_150630.trait4	HVEM on naive CD4+	GCST90001877	21	0.0400976	0.0270927	0.138869	-0.0130041	0.0931992	1.04091	0.98708	1.09768	0.418903	33.2925	0.0313283
DN	MFI	Maturation stages of T cell	HVEM1000_150630.trait5	HVEM on EM CD4+	GCST90001878	21	0.0551074	0.0278544	0.0478827	0.000512742	0.109702	1.05665	1.00051	1.11595	0.249674	23.941	0.244981
DN	MFI	Maturation stages of T cell	HVEM1000_150630.trait6	HVEM on TD CD4+	GCST90001879	21	0.0744897	0.0278081	0.00739062	0.0199859	0.128994	1.07733	1.02019	1.13768	0.0749327	14.2719	0.816445
DN	MFI	Maturation stages of T cell	HVEM1000_150630.trait7	HVEM on CD45RA- CD4+	GCST90001880	21	0.0497142	0.0278883	0.074649	-0.00494697	0.104375	1.05097	0.995065	1.11002	0.314993	24.3143	0.228932
DN	MFI	Maturation stages of T cell	HVEM1000_150630.trait8	HVEM on CD8br	GCST90001881	21	0.0429054	0.0275356	0.119191	-0.0110643	0.0968751	1.04384	0.988997	1.10172	0.397338	34.4153	0.0234488
DN	MFI	Maturation stages of T cell	HVEM1000_150630.trait9	HVEM on CM CD8br	GCST90001882	21	0.0391471	0.0274902	0.154435	-0.0147336	0.0930279	1.03992	0.985374	1.09749	0.433606	31.9738	0.043578
DN	MFI	TBNK	Blue.585.42.TBNK.trait1	CD16-CD56 on NKT	GCST90001883	21	-0.00496281	0.0186759	0.790444	-0.0415676	0.0316419	0.995049	0.959285	1.03215	0.923239	26.2168	0.158769
DN	MFI	TBNK	Blue.585.42.TBNK.trait2	CD16-CD56 on NK	GCST90001884	21	0.00212377	0.0190782	0.911363	-0.0352695	0.039517	1.00213	0.965345	1.04031	0.967732	24.167	0.235171
DN	MFI	TBNK	Blue.585.42.TBNK.trait3	CD16-CD56 on HLA DR+ NK	GCST90001885	21	0.00214171	0.0181796	0.906219	-0.0334902	0.0377737	1.00214	0.967064	1.0385	0.965752	22.211	0.32917
DN	MFI	Treg	Blue.585.42.Treg.trait10	CD28 on CD39+ activated Treg	GCST90001886	21	0.0232655	0.0181906	0.200903	-0.0123881	0.0589191	1.02354	0.987688	1.06069	0.492145	29.2335	0.0832628
DN	MFI	Treg	Blue.585.42.Treg.trait11	CD28 on secreting Treg	GCST90001887	21	0.00107744	0.0188883	0.954511	-0.0359437	0.0380985	1.00108	0.964695	1.03883	0.982783	26.4806	0.150518
DN	MFI	Treg	Blue.585.42.Treg.trait12	CD28 on CD39+ secreting Treg	GCST90001888	21	0.0194326	0.0185553	0.294972	-0.0169359	0.055801	1.01962	0.983207	1.05739	0.588251	31.2572	0.0518856
DN	MFI	Treg	Blue.585.42.Treg.trait13	CD28 on activated & secreting Treg	GCST90001889	21	0.00796641	0.0184659	0.666168	-0.0282267	0.0441595	1.008	0.972168	1.04515	0.860643	24.3136	0.228961
DN	MFI	Treg	Blue.585.42.Treg.trait15	CD28 on CD45RA+ CD4+	GCST90001890	18	0.0363431	0.0200185	0.0694512	-0.00289321	0.0755794	1.03701	0.997111	1.07851	0.298424	38.4237	0.00214851
DN	MFI	Treg	Blue.585.42.Treg.trait18	CD28 on CD45RA- CD4 not Treg	GCST90001891	21	0.000530817	0.0189572	0.977662	-0.0366253	0.0376869	1.00053	0.964037	1.03841	0.992619	24.3101	0.229107
DN	MFI	Treg	Blue.585.42.Treg.trait19	CD28 on CD39+ CD4+	GCST90001892	21	0.0124216	0.019034	0.514012	-0.0248849	0.0497282	1.0125	0.975422	1.05099	0.783359	25.7738	0.173413
DN	MFI	Treg	Blue.585.42.Treg.trait2	CD28 on CD28+ CD45RA- CD8br	GCST90001893	21	0.026485	0.0191165	0.165913	-0.0109832	0.0639532	1.02684	0.989077	1.06604	0.453631	26.9169	0.137619
DN	MFI	Treg	Blue.585.42.Treg.trait20	CD28 on CD28+ CD4+	GCST90001894	21	-0.029841	0.0190748	0.117719	-0.0672275	0.00754558	0.9706	0.934982	1.00757	0.396012	20.7587	0.411458
DN	MFI	Treg	Blue.585.42.Treg.trait21	CD28 on CD28+ DN (CD4-CD8-)	GCST90001895	NA	NA	NA	NA	NA	NA	NA	NA	NA	NA	NA	NA
DN	MFI	Treg	Blue.585.42.Treg.trait3	CD28 on CD28+ CD45RA+ CD8br	GCST90001896	21	0.000570289	0.0194614	0.976622	-0.037574	0.0387146	1.00057	0.963123	1.03947	0.992619	22.8149	0.297973
DN	MFI	Treg	Blue.585.42.Treg.trait4	CD28 on CD39+ CD8br	GCST90001897	21	0.010875	0.0184386	0.555328	-0.0252646	0.0470146	1.01093	0.975052	1.04814	0.810778	15.0806	0.771778
DN	MFI	Treg	Blue.585.42.Treg.trait5	CD28 on CD4+	GCST90001898	21	-0.0249732	0.0190459	0.189786	-0.0623033	0.0123568	0.975336	0.939598	1.01243	0.482732	17.1482	0.643331
DN	MFI	Treg	Blue.585.42.Treg.trait6	CD28 on CD4 Treg	GCST90001899	21	-0.0162909	0.0179985	0.365398	-0.0515679	0.0189861	0.983841	0.949739	1.01917	0.638136	21.3882	0.374609
DN	MFI	Treg	Blue.585.42.Treg.trait7	CD28 on resting Treg	GCST90001900	4	-0.00212364	0.038755	0.956301	-0.0780835	0.0738362	0.997879	0.924887	1.07663	0.983239	2.26941	0.518407
DN	MFI	Treg	Blue.585.42.Treg.trait8	CD28 on CD39+ resting Treg	GCST90001901	21	0.00237841	0.0183235	0.896724	-0.0335357	0.0382926	1.00238	0.96702	1.03904	0.962887	6.05503	0.998821
DN	MFI	Treg	Blue.585.42.Treg.trait9	CD28 on activated Treg	GCST90001902	21	0.00987818	0.0181657	0.586591	-0.0257265	0.0454829	1.00993	0.974602	1.04653	0.824648	21.0104	0.396518
DN	MFI	cDC	Blue.670.LP.cDC.trait1	CD86 on myeloid DC	GCST90001903	21	0.0102854	0.0192798	0.593703	-0.0275031	0.0480738	1.01034	0.972872	1.04925	0.827106	19.1887	0.509591
DN	MFI	cDC	Blue.670.LP.cDC.trait2	CD86 on CD62L+ myeloid DC	GCST90001904	21	0.00557604	0.0189344	0.768381	-0.0315353	0.0426874	1.00559	0.968957	1.04361	0.907635	22.3653	0.321023
DN	MFI	cDC	Blue.670.LP.cDC.trait3	CD86 on monocyte	GCST90001905	21	-0.0108017	0.0189838	0.56936	-0.0480099	0.0264066	0.989256	0.953124	1.02676	0.815318	14.7169	0.792371
DN	MFI	cDC	Blue.670.LP.cDC.trait4	CD86 on granulocyte	GCST90001906	21	-0.00916494	0.0195	0.638358	-0.047385	0.0290551	0.990877	0.95372	1.02948	0.852408	21.4688	0.370014
DN	MFI	Maturation stages of T cell	Blue.670.LP.MT.trait1	CCR7 on naive CD4+	GCST90001907	21	0.00391099	0.0193376	0.839723	-0.0339908	0.0418127	1.00392	0.96658	1.0427	0.947447	20.2036	0.445261
DN	MFI	Maturation stages of T cell	Blue.670.LP.MT.trait3	CCR7 on naive CD8br	GCST90001908	21	0.0037951	0.0189883	0.841586	-0.0334221	0.0410122	1.0038	0.96713	1.04186	0.947474	22.6538	0.306111
DN	MFI	TBNK	Blue.670.LP.TBNK.trait1	CD45 on CD14+ monocyte	GCST90001909	21	-0.0279652	0.018507	0.130772	-0.0642388	0.00830845	0.972422	0.937781	1.00834	0.411482	16.2122	0.703375
DN	MFI	TBNK	Blue.670.LP.TBNK.trait10	CD45 on B cell	GCST90001910	21	-0.033663	0.0179903	0.061321	-0.068924	0.00159801	0.966897	0.933398	1.0016	0.286163	53.3172	7.3e-05
DN	MFI	TBNK	Blue.670.LP.TBNK.trait11	CD45 on NK	GCST90001911	21	0.0117972	0.0189265	0.533077	-0.0252987	0.0488931	1.01187	0.975019	1.05011	0.794175	13.6068	0.849861
DN	MFI	TBNK	Blue.670.LP.TBNK.trait12	CD45 on HLA DR+ NK	GCST90001912	21	-0.016289	0.0184092	0.376249	-0.052371	0.019793	0.983843	0.948977	1.01999	0.645435	12.1097	0.91225
DN	MFI	TBNK	Blue.670.LP.TBNK.trait13	CD45 on granulocyte	GCST90001913	21	-0.0282116	0.0185123	0.127525	-0.0644958	0.00807256	0.972183	0.93754	1.00811	0.40652	25.4257	0.185628
DN	MFI	TBNK	Blue.670.LP.TBNK.trait2	CD45 on lymphocyte	GCST90001914	21	-0.0426556	0.0183769	0.0202784	-0.0786742	-0.00663693	0.958241	0.924341	0.993385	0.138348	24.6751	0.214143
DN	MFI	TBNK	Blue.670.LP.TBNK.trait3	CD45 on T cell	GCST90001915	21	-0.0450733	0.0181296	0.0129128	-0.0806074	-0.00953917	0.955927	0.922556	0.990506	0.108099	29.7141	0.0746199
DN	MFI	TBNK	Blue.670.LP.TBNK.trait4	CD45 on CD4+	GCST90001916	21	-0.0356654	0.0183212	0.0515744	-0.071575	0.000244239	0.964963	0.930926	1.00024	0.259651	35.7993	0.0162376
DN	MFI	TBNK	Blue.670.LP.TBNK.trait5	CD45 on CD8br	GCST90001917	21	-0.043167	0.01704	0.0113003	-0.0765654	-0.00976855	0.957751	0.926292	0.990279	0.103116	15.3441	0.756393
DN	MFI	TBNK	Blue.670.LP.TBNK.trait6	CD45 on HLA DR+ T cell	GCST90001918	21	-0.0306355	0.0185113	0.0979324	-0.0669177	0.00564667	0.969829	0.935272	1.00566	0.353914	18.5311	0.552468
DN	MFI	TBNK	Blue.670.LP.TBNK.trait7	CD45 on NKT	GCST90001919	21	-0.0208494	0.0188092	0.26766	-0.0577154	0.0160167	0.979366	0.943919	1.01615	0.569172	13.8729	0.836881
DN	MFI	TBNK	Blue.670.LP.TBNK.trait8	CD45 on HLA DR+ CD4+	GCST90001920	21	-0.0288979	0.0182892	0.114094	-0.0647447	0.00694886	0.971516	0.937307	1.00697	0.387389	25.5566	0.18096
DN	MFI	TBNK	Blue.670.LP.TBNK.trait9	CD45 on HLA DR+ CD8br	GCST90001921	21	0.0164934	0.0182208	0.365362	-0.0192194	0.0522062	1.01663	0.980964	1.05359	0.638136	20.8564	0.405628
DN	MFI	Treg	Blue.670.LP.Treg.trait1	CD127 on T cell	GCST90001922	21	0.0158682	0.0184518	0.389799	-0.0202974	0.0520339	1.01599	0.979907	1.05341	0.658689	28.7959	0.0918573
DN	MFI	Treg	Blue.670.LP.Treg.trait10	CD127 on CD45RA- CD4 not Treg	GCST90001923	21	-0.00500154	0.018787	0.790067	-0.0418241	0.031821	0.995011	0.959038	1.03233	0.923239	24.1068	0.237757
DN	MFI	Treg	Blue.670.LP.Treg.trait11	CD127 on CD28+ CD4+	GCST90001924	21	-0.00359961	0.0188614	0.848647	-0.040568	0.0333688	0.996407	0.960244	1.03393	0.948717	25.259	0.191701
DN	MFI	Treg	Blue.670.LP.Treg.trait12	CD127 on CD28+ DN (CD4-CD8-)	GCST90001925	21	-0.00704229	0.018097	0.697172	-0.0425125	0.0284279	0.992982	0.958379	1.02884	0.872155	14.5676	0.800594
DN	MFI	Treg	Blue.670.LP.Treg.trait13	CD127 on granulocyte	GCST90001926	21	-0.000170079	0.0194863	0.993036	-0.0383631	0.038023	0.99983	0.962363	1.03876	0.996562	14.9252	0.780674
DN	MFI	Treg	Blue.670.LP.Treg.trait2	CD127 on CD8br	GCST90001927	21	0.0220427	0.0177465	0.214205	-0.0127405	0.0568259	1.02229	0.98734	1.05847	0.509348	24.6202	0.21635
DN	MFI	Treg	Blue.670.LP.Treg.trait3	CD127 on CD28+ CD45RA- CD8br	GCST90001928	21	0.0130346	0.0187052	0.485899	-0.0236275	0.0496968	1.01312	0.976649	1.05095	0.767454	19.3764	0.497492
DN	MFI	Treg	Blue.670.LP.Treg.trait4	CD127 on CD28+ CD45RA+ CD8br	GCST90001929	21	0.036239	0.0179803	0.0438544	0.000997554	0.0714805	1.0369	1.001	1.0741	0.240704	42.5827	0.00232029
DN	MFI	Treg	Blue.670.LP.Treg.trait5	CD127 on CD28- CD8br	GCST90001930	21	-0.0221031	0.0189228	0.24278	-0.0591918	0.0149856	0.978139	0.942526	1.0151	0.548696	26.2569	0.157495
DN	MFI	Treg	Blue.670.LP.Treg.trait6	CD127 on CD4+	GCST90001931	4	-0.00259513	0.0389068	0.94682	-0.0788525	0.0736623	0.997408	0.924176	1.07644	0.980395	3.46264	0.32564
DN	MFI	Treg	Blue.670.LP.Treg.trait7	CD127 on CD45RA+ CD4+	GCST90001932	21	0.041285	0.0188353	0.0283867	0.00436791	0.0782021	1.04215	1.00438	1.08134	0.173877	79.3103	5.14e-09
DN	MFI	Treg	Blue.780.60.CD25.trait1	CD25 on CD45RA- CD4 not Treg	GCST90001933	21	-0.0132719	0.0178592	0.457396	-0.0482761	0.0217322	0.986816	0.952871	1.02197	0.737084	13.5798	0.851146
DN	MFI	Treg	Blue.780.60.CD25.trait13	CD25 on CD45RA+ CD4 not Treg	GCST90001934	21	-0.00677657	0.0169296	0.688951	-0.0399586	0.0264054	0.993246	0.960829	1.02676	0.867128	22.3673	0.320919
DN	MFI	Treg	Blue.780.60.CD25.trait10	CD25 on CD39+ CD4 Treg	GCST90001935	21	0.00730455	0.0173851	0.674367	-0.0267702	0.0413793	1.00733	0.973585	1.04225	0.860643	27.7006	0.116677
DN	MFI	Treg	Blue.780.60.CD25.trait2	CD25 on CD4 Treg	GCST90001936	21	0.00965733	0.0173868	0.578593	-0.0244207	0.0437354	1.0097	0.975875	1.04471	0.823338	29.4363	0.0795162
DN	MFI	Treg	Blue.780.60.CD25.trait3	CD25 on resting Treg	GCST90001937	21	0.0293317	0.0175917	0.0954429	-0.00514804	0.0638115	1.02977	0.994865	1.06589	0.347385	52.8942	8.42e-05
DN	MFI	Treg	Blue.780.60.CD25.trait4	CD25 on CD39+ resting Treg	GCST90001938	21	0.0343485	0.0172473	0.0464227	0.000543798	0.0681532	1.03495	1.00054	1.07053	0.246588	15.6347	0.739013
DN	MFI	Treg	Blue.780.60.CD25.trait5	CD25 on activated Treg	GCST90001939	21	0.00432159	0.0175013	0.804962	-0.0299809	0.0386241	1.00433	0.970464	1.03938	0.933127	17.0147	0.652018
DN	MFI	Treg	Blue.780.60.CD25.trait6	CD25 on CD39+ activated Treg	GCST90001940	21	0.00849325	0.0175235	0.627905	-0.0258528	0.0428393	1.00853	0.974479	1.04377	0.85199	28.1035	0.106972
DN	MFI	Treg	Blue.780.60.CD25.trait7	CD25 on secreting Treg	GCST90001941	21	0.00619011	0.017614	0.725265	-0.0283333	0.0407136	1.00621	0.972064	1.04155	0.884567	22.6473	0.306442
DN	MFI	Treg	Blue.780.60.CD25.trait8	CD25 on CD39+ secreting Treg	GCST90001942	21	-0.00135632	0.017461	0.938085	-0.0355799	0.0328672	0.998645	0.965046	1.03341	0.976893	24.266	0.230966
DN	MFI	Treg	Blue.780.60.CD25.trait9	CD25 on activated & secreting Treg	GCST90001943	21	0.0102879	0.0174301	0.555033	-0.0238752	0.0444509	1.01034	0.976408	1.04545	0.810778	28.528	0.0974768
DN	MFI	cDC	Blue.780.60.cDC.trait1	CD123 on plasmacytoid DC	GCST90001944	21	-0.00331705	0.0196249	0.865779	-0.0417819	0.0351478	0.996688	0.959079	1.03577	0.956155	18.7114	0.540651
DN	MFI	cDC	Blue.780.60.cDC.trait2	CD123 on CD62L+ plasmacytoid DC	GCST90001945	21	-0.00376392	0.0196249	0.847904	-0.0422287	0.0347008	0.996243	0.958651	1.03531	0.948717	18.5177	0.553344
DN	MFI	Myeloid cell	Blue.780.60.MDSC.trait1	CD33 on CD14+ monocyte	GCST90001946	21	0.023784	0.0251487	0.344284	-0.0255075	0.0730754	1.02407	0.974815	1.07581	0.622252	11.2196	0.940329
DN	MFI	Myeloid cell	Blue.780.60.MDSC.trait10	CD33 on CD33br HLA DR+ CD14dim	GCST90001947	21	0.0316056	0.0256882	0.218564	-0.0187432	0.0819544	1.03211	0.981431	1.08541	0.516348	11.3422	0.936862
DN	MFI	Myeloid cell	Blue.780.60.MDSC.trait12	CD33 on CD33dim HLA DR+ CD11b+	GCST90001948	21	0.0153898	0.0251851	0.541154	-0.033973	0.0647527	1.01551	0.966598	1.0669	0.799105	13.213	0.868061
DN	MFI	Myeloid cell	Blue.780.60.MDSC.trait13	CD33 on CD33dim HLA DR+ CD11b-	GCST90001949	21	0.00865434	0.0250945	0.730192	-0.0405309	0.0578396	1.00869	0.96028	1.05955	0.886282	12.5951	0.894073
DN	MFI	Myeloid cell	Blue.780.60.MDSC.trait14	CD33 on Gr MDSC	GCST90001950	21	0.0109327	0.0282658	0.698919	-0.0444683	0.0663336	1.01099	0.956506	1.06858	0.872155	18.7914	0.535419
DN	MFI	Myeloid cell	Blue.780.60.MDSC.trait2	CD33 on CD66b++ myeloid cell	GCST90001951	21	-0.00509415	0.0264081	0.847036	-0.056854	0.0466657	0.994919	0.944732	1.04777	0.948717	14.6838	0.794207
DN	MFI	Myeloid cell	Blue.780.60.MDSC.trait3	CD33 on Mo MDSC	GCST90001952	21	0.0286303	0.0256523	0.264383	-0.0216482	0.0789088	1.02904	0.978584	1.08211	0.569172	14.909	0.781593
DN	MFI	Myeloid cell	Blue.780.60.MDSC.trait4	CD33 on CD33dim HLA DR-	GCST90001953	21	0.0115824	0.0257544	0.652908	-0.0388961	0.0620609	1.01165	0.961851	1.06403	0.860331	18.7366	0.539004
DN	MFI	Myeloid cell	Blue.780.60.MDSC.trait6	CD33 on basophil	GCST90001954	21	0.0104383	0.0257802	0.685554	-0.0400909	0.0609674	1.01049	0.960702	1.06286	0.865838	16.7243	0.670794
DN	MFI	Myeloid cell	Blue.780.60.MDSC.trait7	CD33 on Im MDSC	GCST90001955	21	0.0107492	0.0257696	0.676585	-0.0397593	0.0612577	1.01081	0.961021	1.06317	0.861967	17.9933	0.58785
DN	MFI	Myeloid cell	Blue.780.60.MDSC.trait8	CD33 on CD33br HLA DR+	GCST90001956	21	0.034333	0.0256686	0.181042	-0.0159773	0.0846434	1.03493	0.98415	1.08833	0.475399	11.8289	0.921838
DN	MFI	Myeloid cell	Blue.780.60.MDSC.trait9	CD33 on CD33br HLA DR+ CD14-	GCST90001957	21	0.0341007	0.0257104	0.184728	-0.0162917	0.0844931	1.03469	0.98384	1.08817	0.476168	11.8746	0.920323
DN	MFI	TBNK	Blue.780.60.TBNK.trait1	CD4 on monocyte	GCST90001958	21	0.00214966	0.0189966	0.909903	-0.0350836	0.0393829	1.00215	0.965525	1.04017	0.967732	33.314	0.0311574
DN	MFI	TBNK	Blue.780.60.TBNK.trait3	CD4 on HLA DR+ CD4+	GCST90001959	21	0.0341352	0.018303	0.0621808	-0.0017387	0.0700091	1.03472	0.998263	1.07252	0.287291	43.7863	0.0016073
DN	MFI	Treg	Blue.780.60.Treg.trait4	CD25 on CD4+	GCST90001960	21	-0.0372016	0.0186964	0.0466153	-0.0738465	-0.000556759	0.963482	0.928814	0.999443	0.246588	18.3734	0.562827
DN	MFI	Treg	Blue.780.60.Treg.trait5	CD25 on CD39+ CD4+	GCST90001961	21	0.0253649	0.0193277	0.189397	-0.0125173	0.0632472	1.02569	0.987561	1.06529	0.482732	17.7984	0.600684
DN	MFI	Treg	Blue.780.60.Treg.trait6	CD25 on CD28+ CD4+	GCST90001962	4	-0.0307721	0.0371647	0.407675	-0.103615	0.0420708	0.969697	0.901572	1.04297	0.678445	0.669254	0.880411
DN	Morphological parameter	cDC	FSC.cDC.trait2	FSC-A on myeloid DC	GCST90001963	21	0.0158563	0.0191309	0.407198	-0.0216402	0.0533528	1.01598	0.978592	1.0548	0.678445	28.7996	0.0917803
DN	Morphological parameter	cDC	FSC.cDC.trait3	FSC-A on plasmacytoid DC	GCST90001964	21	-0.002836	0.0191411	0.882214	-0.0403526	0.0346806	0.997168	0.960451	1.03529	0.958358	21.3094	0.379129
DN	Morphological parameter	cDC	FSC.cDC.trait4	FSC-A on monocyte	GCST90001965	21	0.00446966	0.0192434	0.816329	-0.0332475	0.0421868	1.00448	0.967299	1.04309	0.939343	16.6884	0.673107
DN	Morphological parameter	cDC	FSC.cDC.trait5	FSC-A on granulocyte	GCST90001966	21	0.0393453	0.0197686	0.0465589	0.000598801	0.0780919	1.04013	1.0006	1.08122	0.246588	27.6357	0.118308
DN	Morphological parameter	TBNK	FSC.TBNK.trait1	FSC-A on CD14+ monocyte	GCST90001967	21	0.0122645	0.0187127	0.512206	-0.0244125	0.0489414	1.01234	0.975883	1.05016	0.783359	17.7281	0.605313
DN	Morphological parameter	TBNK	FSC.TBNK.trait10	FSC-A on B cell	GCST90001968	21	0.0116345	0.0186645	0.533057	-0.024948	0.048217	1.0117	0.975361	1.0494	0.794175	13.8792	0.836566
DN	Morphological parameter	TBNK	FSC.TBNK.trait11	FSC-A on NK	GCST90001969	21	-0.00911407	0.0185975	0.624085	-0.0455652	0.027337	0.990927	0.955457	1.02771	0.848384	21.3487	0.376872
DN	Morphological parameter	TBNK	FSC.TBNK.trait12	FSC-A on HLA DR+ NK	GCST90001970	21	-0.0193929	0.0187507	0.301022	-0.0561443	0.0173586	0.980794	0.945403	1.01751	0.588251	25.5174	0.18235
DN	Morphological parameter	TBNK	FSC.TBNK.trait2	FSC-A on lymphocyte	GCST90001971	21	-0.0198425	0.0170689	0.245034	-0.0532975	0.0136125	0.980353	0.948098	1.01371	0.548696	46.9891	0.000588641
DN	Morphological parameter	TBNK	FSC.TBNK.trait3	FSC-A on T cell	GCST90001972	21	-0.0316638	0.0173226	0.0675669	-0.0656161	0.00228859	0.968832	0.93649	1.00229	0.298424	45.5898	0.000917287
DN	Morphological parameter	TBNK	FSC.TBNK.trait4	FSC-A on CD4+	GCST90001973	21	-0.0291387	0.0176942	0.0996002	-0.0638192	0.0055419	0.971282	0.938175	1.00556	0.356413	56.3156	2.61e-05
DN	Morphological parameter	TBNK	FSC.TBNK.trait5	FSC-A on CD8br	GCST90001974	21	-0.0356813	0.0162513	0.0281209	-0.067534	-0.00382874	0.964948	0.934696	0.996179	0.173877	20.8725	0.404673
DN	Morphological parameter	TBNK	FSC.TBNK.trait6	FSC-A on HLA DR+ T cell	GCST90001975	21	0.0109144	0.0179409	0.542954	-0.0242498	0.0460787	1.01097	0.976042	1.04716	0.799105	38.6778	0.0073099
DN	Morphological parameter	TBNK	FSC.TBNK.trait7	FSC-A on NKT	GCST90001976	21	-0.000686338	0.0179884	0.969564	-0.0359435	0.0345708	0.999314	0.964695	1.03518	0.989462	22.3696	0.320798
DN	Morphological parameter	TBNK	FSC.TBNK.trait8	FSC-A on HLA DR+ CD4+	GCST90001977	21	0.0111688	0.0176555	0.526995	-0.0234359	0.0457736	1.01123	0.976837	1.04684	0.794175	31.5981	0.0477736
DN	Morphological parameter	TBNK	FSC.TBNK.trait9	FSC-A on HLA DR+ CD8br	GCST90001978	21	0.00742442	0.0175832	0.672846	-0.0270386	0.0418875	1.00745	0.973324	1.04278	0.860643	27.0345	0.134295
DN	MFI	Monocyte	mono.trait1	CD16 on CD14- CD16+ monocyte	GCST90001979	21	-0.00404743	0.0178821	0.820938	-0.0390964	0.0310016	0.995961	0.961658	1.03149	0.939343	18.2852	0.568628
DN	MFI	Monocyte	mono.trait10	CD40 on CD14+ CD16- monocyte	GCST90001980	21	-0.00650196	0.0172684	0.706527	-0.040348	0.0273441	0.993519	0.960455	1.02772	0.877151	15.1228	0.769338
DN	MFI	Monocyte	mono.trait11	CD40 on CD14+ CD16+ monocyte	GCST90001981	21	-0.020972	0.0173793	0.227539	-0.0550354	0.0130914	0.979246	0.946452	1.01318	0.532383	20.2099	0.444873
DN	MFI	Monocyte	mono.trait12	CCR2 on CD14- CD16+ monocyte	GCST90001982	21	0.0214877	0.0169363	0.204535	-0.0117074	0.0546828	1.02172	0.988361	1.05621	0.49463	21.7245	0.355646
DN	MFI	Monocyte	mono.trait14	CD14 on CD14+ CD16+ monocyte	GCST90001983	21	0.0229251	0.0171845	0.182184	-0.0107565	0.0566066	1.02319	0.989301	1.05824	0.476168	29.5189	0.0780341
DN	MFI	Monocyte	mono.trait16	HLA DR on CD14- CD16+ monocyte	GCST90001984	21	-0.0834661	0.0175989	2.11e-06	-0.11796	-0.0489723	0.919922	0.888732	0.952208	0.000128296	38.0857	0.0086446
DN	MFI	Monocyte	mono.trait17	CD40 on monocytes	GCST90001985	21	-0.0099325	0.017518	0.570723	-0.0442678	0.0244028	0.990117	0.956698	1.0247	0.815318	15.217	0.763859
DN	MFI	Monocyte	mono.trait19	CD14 on CD14+ CD16- monocyte	GCST90001986	21	0.0256053	0.0170229	0.132539	-0.00775964	0.0589702	1.02594	0.99227	1.06074	0.413476	22.4531	0.316438
DN	MFI	Monocyte	mono.trait2	CD64 on CD14+ CD16- monocyte	GCST90001987	21	0.0168896	0.017626	0.337951	-0.0176574	0.0514367	1.01703	0.982498	1.05278	0.61676	22.4523	0.31648
DN	MFI	Monocyte	mono.trait21	HLA DR on CD14+ CD16- monocyte	GCST90001988	21	-0.175354	0.017582	1.99e-23	-0.209815	-0.140894	0.83916	0.810734	0.868582	1.45e-20	175.729	6.63e-27
DN	MFI	Monocyte	mono.trait22	CD40 on CD14- CD16+ monocyte	GCST90001989	21	-0.0165012	0.0177248	0.351871	-0.0512417	0.0182394	0.983634	0.950049	1.01841	0.63112	13.8875	0.836156
DN	MFI	Monocyte	mono.trait24	CD64 on CD14- CD16+ monocyte	GCST90001990	21	-0.00872745	0.0173062	0.614053	-0.0426476	0.0251927	0.991311	0.958249	1.02551	0.839436	25.0433	0.199779
DN	MFI	Monocyte	mono.trait25	HLA DR on CD14+ monocyte	GCST90001991	21	-0.168306	0.0176216	1.28e-21	-0.202844	-0.133767	0.845095	0.816406	0.874793	4.68e-19	163.239	1.78e-24
DN	MFI	Monocyte	mono.trait28	CCR2 on CD14+ CD16+ monocyte	GCST90001992	21	-0.0280143	0.0166868	0.0931851	-0.0607205	0.00469182	0.972374	0.941086	1.0047	0.345305	13.0146	0.876756
DN	MFI	Monocyte	mono.trait29	PDL-1 on CD14+ CD16- monocyte	GCST90001993	21	0.0198594	0.0170567	0.244298	-0.0135719	0.0532906	1.02006	0.98652	1.05474	0.548696	20.5083	0.426564
DN	MFI	Monocyte	mono.trait3	CX3CR1 on CD14- CD16-	GCST90001994	21	-0.0254526	0.0171127	0.136923	-0.0589936	0.00808835	0.974869	0.942713	1.00812	0.416473	29.5968	0.0766558
DN	MFI	Monocyte	mono.trait33	CX3CR1 on monocyte	GCST90001995	21	0.00653354	0.0175679	0.709966	-0.0278996	0.0409667	1.00655	0.972486	1.04182	0.879924	25.5932	0.179672
DN	MFI	Monocyte	mono.trait35	CX3CR1 on CD14+ CD16+ monocyte	GCST90001996	21	-0.0277684	0.0173989	0.110493	-0.0618703	0.00633358	0.972614	0.940005	1.00635	0.378686	28.1611	0.10564
DN	MFI	Monocyte	mono.trait36	CX3CR1 on CD14+ CD16- monocyte	GCST90001997	21	0.019618	0.0177473	0.268984	-0.0151668	0.0544028	1.01981	0.984948	1.05591	0.569172	29.5759	0.0770234
DN	MFI	Monocyte	mono.trait39	PDL-1 on CD14+ CD16+ monocyte	GCST90001998	21	-0.00302806	0.0169383	0.858118	-0.0362271	0.030171	0.996977	0.964421	1.03063	0.950862	23.8308	0.249861
DN	MFI	Monocyte	mono.trait4	PDL-1 on CD14- CD16+ monocyte	GCST90001999	21	0.0125395	0.0174196	0.471617	-0.0216029	0.046682	1.01262	0.978629	1.04779	0.755001	27.5927	0.119397
DN	MFI	Monocyte	mono.trait41	PDL-1 on CD14- CD16-	GCST90002000	21	-0.00155262	0.0163669	0.924424	-0.0336318	0.0305266	0.998449	0.966927	1.031	0.97585	11.7178	0.925448
DN	MFI	Monocyte	mono.trait42	CD64 on CD14- CD16-	GCST90002001	21	-0.0238396	0.0165752	0.150359	-0.0563271	0.00864787	0.976442	0.94523	1.00869	0.432399	13.0203	0.876512
DN	MFI	Monocyte	mono.trait43	PDL-1 on monocyte	GCST90002002	21	0.0141718	0.0171276	0.407996	-0.0193983	0.047742	1.01427	0.980789	1.0489	0.678445	19.6593	0.479413
DN	MFI	Monocyte	mono.trait44	CCR2 on CD14- CD16-	GCST90002003	21	-0.00311645	0.0169714	0.854304	-0.0363804	0.0301475	0.996888	0.964273	1.03061	0.950674	21.2774	0.380972
DN	MFI	Monocyte	mono.trait46	CCR2 on CD14+ CD16- monocyte	GCST90002004	21	-0.00555484	0.0170235	0.744194	-0.0389208	0.0278112	0.994461	0.961827	1.0282	0.890592	26.7326	0.142956
DN	MFI	Monocyte	mono.trait47	CD16 on CD14+ CD16+ monocyte	GCST90002005	21	0.0179328	0.0175754	0.307567	-0.0165149	0.0523805	1.01809	0.983621	1.05378	0.593979	14.3821	0.810606
DN	MFI	Monocyte	mono.trait48	CD64 on monocyte	GCST90002006	21	0.0115797	0.0176562	0.511927	-0.0230266	0.0461859	1.01165	0.977237	1.04727	0.783359	21.1422	0.388806
DN	MFI	Monocyte	mono.trait50	HLA DR on CD14+ CD16+ monocyte	GCST90002007	21	-0.115004	0.0176284	6.85e-11	-0.149556	-0.0804527	0.891362	0.86109	0.922699	7.15e-09	91.132	4.7e-11
DN	MFI	Monocyte	mono.trait52	CCR2 on monocyte	GCST90002008	21	-0.00586159	0.0171577	0.732629	-0.0394906	0.0277674	0.994156	0.961279	1.02816	0.88693	22.3499	0.32183
DN	MFI	Monocyte	mono.trait53	HLA DR on CD14- CD16-	GCST90002009	21	-0.102614	0.0175831	5.35e-09	-0.137077	-0.0681513	0.902475	0.871903	0.934119	4.88e-07	111.006	1.29e-14
DN	MFI	Monocyte	mono.trait54	HLA DR on monocyte	GCST90002010	21	-0.156134	0.0175406	5.52e-19	-0.190514	-0.121755	0.855444	0.826534	0.885366	1.34e-16	144.396	7.39e-21
DN	MFI	Monocyte	mono.trait6	CD64 on CD14+ CD16+ monocyte	GCST90002011	21	-0.0108947	0.0173571	0.530215	-0.0449145	0.0231252	0.989164	0.956079	1.02339	0.794175	23.9921	0.242735
DN	MFI	Monocyte	mono.trait7	CX3CR1 on CD14- CD16+ monocyte	GCST90002012	21	-0.0325689	0.0169794	0.0550934	-0.0658485	0.000710781	0.967956	0.936273	1.00071	0.269921	24.416	0.224694
DN	MFI	cDC	Red.660.20.cDC.trait1	CCR2 on myeloid DC	GCST90002013	21	-0.0201729	0.0192866	0.295582	-0.0579746	0.0176288	0.980029	0.943674	1.01779	0.588251	21.4224	0.372658
DN	MFI	cDC	Red.660.20.cDC.trait2	CCR2 on CD62L+ myeloid DC	GCST90002014	21	-0.0129629	0.0195161	0.506552	-0.0512144	0.0252886	0.987121	0.950075	1.02561	0.783023	28.7241	0.0933349
DN	MFI	cDC	Red.660.20.cDC.trait3	CCR2 on plasmacytoid DC	GCST90002015	21	0.0221868	0.0193287	0.251023	-0.0156975	0.0600711	1.02243	0.984425	1.06191	0.560388	10.6467	0.954876
DN	MFI	cDC	Red.660.20.cDC.trait4	CCR2 on CD62L+ plasmacytoid DC	GCST90002016	21	0.0226651	0.0192785	0.23973	-0.0151209	0.060451	1.02292	0.984993	1.06232	0.545179	10.7112	0.953371
DN	MFI	cDC	Red.660.20.cDC.trait5	CCR2 on monocyte	GCST90002017	21	-0.00285199	0.0195406	0.883959	-0.0411516	0.0354477	0.997152	0.959684	1.03608	0.958827	32.0571	0.0426937
DN	MFI	cDC	Red.660.20.cDC.trait6	CCR2 on granulocyte	GCST90002018	21	0.0213768	0.0194051	0.270633	-0.0166572	0.0594108	1.02161	0.983481	1.06121	0.569172	26.7543	0.142319
DN	MFI	Myeloid cell	Red.660.20.MDSC.trait2	CD14 on Mo MDSC	GCST90002019	21	0.059145	0.0250039	0.0180091	0.0101374	0.108153	1.06093	1.01019	1.11422	0.128888	18.7953	0.535169
DN	MFI	Myeloid cell	Red.660.20.MDSC.trait3	CD14 on CD33br HLA DR+ CD14dim	GCST90002020	21	0.0316604	0.0248852	0.203281	-0.0171145	0.0804353	1.03217	0.983031	1.08376	0.49463	25.8116	0.172123
DN	MFI	Myeloid cell	Red.660.20.MDSC.trait4	CD14 on CD33dim HLA DR+ CD11b+	GCST90002021	21	0.0537379	0.0245469	0.0285825	0.00562609	0.10185	1.05521	1.00564	1.10722	0.173877	25.0917	0.197944
DN	MFI	Maturation stages of T cell	Red.660.20.MT.trait1	CD4 on CD4+	GCST90002022	21	0.0271074	0.019353	0.16131	-0.0108245	0.0650392	1.02748	0.989234	1.0672	0.447741	27.8026	0.114154
DN	MFI	Maturation stages of T cell	Red.660.20.MT.trait2	CD4 on CM CD4 +	GCST90002023	21	0.0210132	0.0193536	0.277589	-0.0169199	0.0589463	1.02124	0.983222	1.06072	0.574051	21.7278	0.35546
DN	MFI	Maturation stages of T cell	Red.660.20.MT.trait3	CD4 on naive CD4+	GCST90002024	21	0.0383228	0.0194612	0.0489314	0.000178831	0.0764667	1.03907	1.00018	1.07947	0.253333	23.8721	0.248022
DN	MFI	Maturation stages of T cell	Red.660.20.MT.trait4	CD4 on EM CD4+	GCST90002025	21	0.0133868	0.0189494	0.479908	-0.023754	0.0505276	1.01348	0.976526	1.05183	0.761592	42.5605	0.00233586
DN	MFI	Maturation stages of T cell	Red.660.20.MT.trait5	CD4 on TD CD4+	GCST90002026	21	-0.0151942	0.0185079	0.41167	-0.0514696	0.0210812	0.984921	0.949832	1.02131	0.679908	14.2392	0.818164
DN	MFI	Maturation stages of T cell	Red.660.20.MT.trait6	CD4 on CD45RA+ CD4+	GCST90002027	21	0.0186321	0.0193122	0.334653	-0.0192198	0.0564841	1.01881	0.980964	1.05811	0.615357	26.467	0.150937
DN	MFI	TBNK	Red.660.20.TBNK.trait2	CD19 on B cell	GCST90002028	21	0.00579574	0.0187345	0.757046	-0.0309238	0.0425153	1.00581	0.969549	1.04343	0.900071	40.834	0.00391234
DN	MFI	Treg	Red.660.20.Treg.trait1	CD39 on CD39+ CD8br	GCST90002029	21	-0.0081099	0.0184596	0.66042	-0.0442907	0.0280709	0.991923	0.956676	1.02847	0.860643	17.8871	0.594845
DN	MFI	Treg	Red.660.20.Treg.trait2	CD39 on CD39+ activated Treg	GCST90002030	21	-0.00765702	0.0195566	0.695405	-0.045988	0.030674	0.992372	0.955053	1.03115	0.872155	15.5761	0.742552
DN	MFI	Treg	Red.660.20.Treg.trait3	CD39 on CD39+ secreting Treg	GCST90002031	21	-0.0065581	0.0196785	0.738936	-0.045128	0.0320117	0.993463	0.955875	1.03253	0.890511	15.8697	0.724672
DN	MFI	Treg	Red.660.20.Treg.trait5	CD39 on CD39+ CD4+	GCST90002032	21	0.000792001	0.0197059	0.967941	-0.0378315	0.0394155	1.00079	0.962875	1.0402	0.989462	17.0229	0.651485
DN	MFI	Treg	Red.660.20.Treg.trait6	CD39 on granulocyte	GCST90002033	21	-0.0189486	0.0191638	0.322777	-0.0565096	0.0186125	0.98123	0.945057	1.01879	0.607099	14.4871	0.804965
DN	MFI	Treg	Red.660.20.Treg.trait7	CD39 on monocyte	GCST90002034	21	-0.0513906	0.0192649	0.00764005	-0.0891498	-0.0136314	0.949908	0.914709	0.986461	0.0764005	10.0316	0.967595
DN	MFI	cDC	Red.780.60.cDC.trait1	CD80 on myeloid DC	GCST90002035	21	-0.0207759	0.0189179	0.272111	-0.0578551	0.0163032	0.979438	0.943787	1.01644	0.569172	24.263	0.231094
DN	MFI	cDC	Red.780.60.cDC.trait2	CD80 on CD62L+ myeloid DC	GCST90002036	21	-0.0172301	0.0189885	0.364198	-0.0544476	0.0199874	0.982918	0.947008	1.02019	0.638136	18.6619	0.543889
DN	MFI	cDC	Red.780.60.cDC.trait3	CD80 on plasmacytoid DC	GCST90002037	21	-0.00923163	0.0194702	0.635399	-0.0473932	0.0289299	0.990811	0.953712	1.02935	0.852408	23.2775	0.275377
DN	MFI	cDC	Red.780.60.cDC.trait4	CD80 on CD62L+ plasmacytoid DC	GCST90002038	21	-0.0105559	0.0194702	0.587711	-0.0487174	0.0276057	0.9895	0.95245	1.02799	0.824648	23.6889	0.256244
DN	MFI	cDC	Red.780.60.cDC.trait5	CD80 on monocyte	GCST90002039	21	-0.00229232	0.0192963	0.905437	-0.040113	0.0355283	0.99771	0.960681	1.03617	0.965752	30.0096	0.0696984
DN	MFI	cDC	Red.780.60.cDC.trait6	CD80 on granulocyte	GCST90002040	21	-0.00435556	0.0195094	0.823337	-0.042594	0.0338829	0.995654	0.9583	1.03446	0.940327	15.2698	0.76077
DN	MFI	Myeloid cell	Red.780.60.MDSC.trait1	CD45 on lymphocyte	GCST90002041	21	-0.0379733	0.0244795	0.120846	-0.0859532	0.0100065	0.962739	0.917637	1.01006	0.397338	28.5312	0.0974088
DN	MFI	Myeloid cell	Red.780.60.MDSC.trait10	CD45 on CD33br HLA DR+ CD14-	GCST90002042	21	0.0155951	0.0251743	0.535597	-0.0337465	0.0649367	1.01572	0.966817	1.06709	0.796305	18.3227	0.566159
DN	MFI	Myeloid cell	Red.780.60.MDSC.trait11	CD45 on CD33br HLA DR+ CD14dim	GCST90002043	21	0.00401682	0.0250661	0.872685	-0.0451127	0.0531463	1.00402	0.95589	1.05458	0.95716	19.4034	0.495763
DN	MFI	Myeloid cell	Red.780.60.MDSC.trait13	CD45 on CD33dim HLA DR+ CD11b-	GCST90002044	21	-0.0142936	0.024682	0.562516	-0.0626704	0.0340832	0.985808	0.939253	1.03467	0.814161	19.7362	0.474539
DN	MFI	Myeloid cell	Red.780.60.MDSC.trait14	CD45 on CD33- HLA DR-	GCST90002045	21	0.0181026	0.0249364	0.467869	-0.0307727	0.0669778	1.01827	0.969696	1.06927	0.750646	27.5394	0.120758
DN	MFI	Myeloid cell	Red.780.60.MDSC.trait15	CD45 on CD33- HLA DR+	GCST90002046	21	-0.0135793	0.0246123	0.581135	-0.0618194	0.0346608	0.986512	0.940053	1.03527	0.823745	13.9961	0.830694
DN	MFI	Myeloid cell	Red.780.60.MDSC.trait16	CD45 on Gr MDSC	GCST90002047	21	-0.0353166	0.0270296	0.191352	-0.0882947	0.0176614	0.9653	0.915491	1.01782	0.483895	33.8744	0.0269868
DN	MFI	Myeloid cell	Red.780.60.MDSC.trait3	CD45 on CD66b++ myelod cell	GCST90002048	21	-0.0486242	0.0245687	0.0478039	-0.0967789	-0.000469439	0.952539	0.907757	0.999531	0.249674	23.8534	0.248856
DN	MFI	Myeloid cell	Red.780.60.MDSC.trait4	CD45 on Mo MDSC	GCST90002049	21	0.0105241	0.0247676	0.670899	-0.0380204	0.0590687	1.01058	0.962693	1.06085	0.860643	16.7862	0.666807
DN	MFI	Myeloid cell	Red.780.60.MDSC.trait5	CD45 on CD33dim HLA DR-	GCST90002050	21	-0.0286553	0.0254258	0.259736	-0.0784899	0.0211793	0.971751	0.924511	1.02141	0.567687	13.7277	0.844028
DN	MFI	Myeloid cell	Red.780.60.MDSC.trait7	CD45 on basophil	GCST90002051	21	-0.0249901	0.0255151	0.32737	-0.0749996	0.0250194	0.97532	0.927744	1.02534	0.611202	16.806	0.665535
DN	MFI	Myeloid cell	Red.780.60.MDSC.trait8	CD45 on Im MDSC	GCST90002052	21	0.0227921	0.0254008	0.369559	-0.0269934	0.0725777	1.02305	0.973368	1.07528	0.641695	18.1598	0.576881
DN	MFI	Myeloid cell	Red.780.60.MDSC.trait9	CD45 on CD33br HLA DR+	GCST90002053	21	0.0134108	0.0251353	0.593657	-0.0358544	0.0626759	1.0135	0.964781	1.06468	0.827106	18.3139	0.56674
DN	MFI	Maturation stages of T cell	Red.780.60.MT.trait2	CD8 on CM CD8br	GCST90002054	21	-0.0390584	0.0190192	0.0400113	-0.0763361	-0.00178081	0.961695	0.926505	0.998221	0.222964	82.5084	1.47e-09
DN	MFI	Maturation stages of T cell	Red.780.60.MT.trait3	CD8 on naive CD8br	GCST90002055	21	-0.0344746	0.0189924	0.0694959	-0.0716997	0.00275044	0.966113	0.93081	1.00275	0.298424	75.7083	2.07e-08
DN	MFI	Maturation stages of T cell	Red.780.60.MT.trait4	CD8 on EM CD8br	GCST90002056	21	-0.0281963	0.0189973	0.137749	-0.0654311	0.00903843	0.972197	0.936664	1.00908	0.417248	38.268	0.00821092
DN	MFI	Maturation stages of T cell	Red.780.60.MT.trait5	CD8 on TD CD8br	GCST90002057	21	-0.0269612	0.0187902	0.151328	-0.0637899	0.00986753	0.973399	0.938202	1.00992	0.432399	36.4464	0.0136232
DN	MFI	TBNK	Red.780.60.TBNK.trait1	CD8 on CD8br	GCST90002058	21	-0.026727	0.0183936	0.146207	-0.0627785	0.00932449	0.973627	0.939151	1.00937	0.42864	84.9803	5.52e-10
DN	MFI	TBNK	Red.780.60.TBNK.trait2	CD8 on NKT	GCST90002059	21	-0.0480231	0.0181064	0.00799526	-0.0835117	-0.0125345	0.953112	0.91988	0.987544	0.0788722	19.7253	0.475224
DN	MFI	TBNK	Red.780.60.TBNK.trait3	CD8 on HLA DR+ CD8br	GCST90002060	21	-0.0313502	0.0182735	0.0862327	-0.0671662	0.00446578	0.969136	0.93504	1.00448	0.33663	59.2893	9.17e-06
DN	MFI	Treg	Red.780.60.Treg.trait15	CD4 on CD39+ CD4+	GCST90002061	21	-0.0244779	0.0193183	0.205126	-0.0623417	0.013386	0.975819	0.939562	1.01348	0.49463	32.6563	0.0367881
DN	MFI	Treg	Red.780.60.Treg.trait16	CD4 on CD28+ CD4+	GCST90002062	21	-0.00888693	0.0191396	0.642418	-0.0464006	0.0286267	0.991152	0.954659	1.02904	0.85255	17.5264	0.618578
DN	MFI	Treg	Red.780.60.Treg.trait2	CD4 on CD4 Treg	GCST90002063	21	-0.0369962	0.0189949	0.0514514	-0.0742262	0.000233718	0.96368	0.928462	1.00023	0.259651	23.4381	0.267799
DN	MFI	Treg	Red.780.60.Treg.trait3	CD4 on resting Treg	GCST90002064	21	-0.018785	0.0185091	0.310151	-0.0550628	0.0174928	0.98139	0.946426	1.01765	0.595816	15.7515	0.731915
DN	MFI	Treg	Red.780.60.Treg.trait4	CD4 on CD39+ resting Treg	GCST90002065	21	-0.018445	0.0184816	0.31827	-0.054669	0.017779	0.981724	0.946798	1.01794	0.601909	28.3045	0.102384
DN	MFI	Treg	Red.780.60.Treg.trait5	CD4 on activated Treg	GCST90002066	21	-0.0262556	0.019003	0.167078	-0.0635016	0.0109903	0.974086	0.938473	1.01105	0.453631	27.0105	0.134968
DN	MFI	Treg	Red.780.60.Treg.trait6	CD4 on CD39+ activated Treg	GCST90002067	21	-0.0348997	0.0189443	0.0654424	-0.0720305	0.00223119	0.965702	0.930502	1.00223	0.293086	35.0537	0.01982
DN	MFI	Treg	Red.780.60.Treg.trait7	CD4 on secreting Treg	GCST90002068	21	-0.026767	0.0189648	0.158125	-0.063938	0.010404	0.973588	0.938063	1.01046	0.440578	21.6709	0.358632
DN	MFI	Treg	Red.780.60.Treg.trait8	CD4 on CD39+ secreting Treg	GCST90002069	21	-0.0123726	0.0187573	0.509501	-0.0491369	0.0243917	0.987704	0.952051	1.02469	0.783023	39.3036	0.00611096
DN	MFI	Treg	Red.780.60.Treg.trait9	CD4 on activated & secreting Treg	GCST90002070	21	-0.0321338	0.0190848	0.0922319	-0.0695399	0.00527235	0.968377	0.932823	1.00529	0.344722	26.9151	0.137671
DN	Morphological parameter	cDC	SSC.cDC.trait2	SSC-A on myeloid DC	GCST90002071	21	-0.0192871	0.0195637	0.324203	-0.0576319	0.0190578	0.980898	0.943997	1.01924	0.607099	39.6961	0.00545627
DN	Morphological parameter	cDC	SSC.cDC.trait3	SSC-A on plasmacytoid DC	GCST90002072	21	-0.0205923	0.0192299	0.284237	-0.058283	0.0170983	0.979618	0.943383	1.01725	0.581213	22.2906	0.324953
DN	Morphological parameter	cDC	SSC.cDC.trait4	SSC-A on monocyte	GCST90002073	21	0.0302915	0.0195742	0.121736	-0.00807383	0.0686569	1.03075	0.991959	1.07107	0.397338	9.144	0.981179
DN	Morphological parameter	TBNK	SSC.TBNK.trait1	SSC-A on CD14+ monocyte	GCST90002074	21	0.0285481	0.018777	0.128416	-0.00825478	0.0653511	1.02896	0.991779	1.06753	0.407581	13.8367	0.83868
DN	Morphological parameter	TBNK	SSC.TBNK.trait10	SSC-A on B cell	GCST90002075	21	0.0127628	0.0189122	0.499773	-0.024305	0.0498307	1.01284	0.975988	1.05109	0.782578	10.0803	0.966692
DN	Morphological parameter	TBNK	SSC.TBNK.trait11	SSC-A on NK	GCST90002076	21	-0.0328318	0.0188966	0.0823084	-0.069869	0.0042055	0.967701	0.932516	1.00421	0.328334	20.4426	0.430567
DN	Morphological parameter	TBNK	SSC.TBNK.trait12	SSC-A on HLA DR+ NK	GCST90002077	21	-0.0096305	0.0185054	0.602774	-0.0459011	0.0266401	0.990416	0.955136	1.027	0.831806	22.5259	0.312667
DN	Morphological parameter	TBNK	SSC.TBNK.trait13	SSC-A on granulocyte	GCST90002078	21	-0.00476761	0.0189331	0.801185	-0.0418764	0.0323412	0.995244	0.958988	1.03287	0.931313	13.0988	0.873106
DN	Morphological parameter	TBNK	SSC.TBNK.trait2	SSC-A on lymphocyte	GCST90002079	21	-0.0328867	0.0174774	0.0598804	-0.0671423	0.00136895	0.967648	0.935062	1.00137	0.283849	35.7103	0.0166317
DN	Morphological parameter	TBNK	SSC.TBNK.trait3	SSC-A on T cell	GCST90002080	21	-0.0459243	0.0179205	0.0103873	-0.0810486	-0.0108	0.955114	0.922149	0.989258	0.0972144	35.5719	0.0172613
DN	Morphological parameter	TBNK	SSC.TBNK.trait4	SSC-A on CD4+	GCST90002081	21	-0.0407982	0.0182508	0.0253899	-0.0765698	-0.00502661	0.960023	0.926288	0.994986	0.161505	50.3069	0.000200139
DN	Morphological parameter	TBNK	SSC.TBNK.trait5	SSC-A on CD8br	GCST90002082	21	-0.0527364	0.016545	0.00143534	-0.0851647	-0.0203082	0.94863	0.918361	0.979897	0.021164	15.9753	0.718155
DN	Morphological parameter	TBNK	SSC.TBNK.trait6	SSC-A on HLA DR+ T cell	GCST90002083	21	-0.0394441	0.0184422	0.0324522	-0.0755908	-0.00329739	0.961324	0.927195	0.996708	0.191049	28.8074	0.0916207
DN	Morphological parameter	TBNK	SSC.TBNK.trait7	SSC-A on NKT	GCST90002084	21	-0.0102907	0.0185983	0.580049	-0.0467433	0.026162	0.989762	0.954332	1.02651	0.823745	18.5984	0.548051
DN	Morphological parameter	TBNK	SSC.TBNK.trait8	SSC-A on HLA DR+ CD4+	GCST90002085	21	-0.0165995	0.0179573	0.355285	-0.0517959	0.0185969	0.983537	0.949523	1.01877	0.632581	27.0956	0.132596
DN	Morphological parameter	TBNK	SSC.TBNK.trait9	SSC-A on HLA DR+ CD8br	GCST90002086	21	-0.000140275	0.0181457	0.993832	-0.0357059	0.0354253	0.99986	0.964924	1.03606	0.996562	24.5729	0.218263
DN	MFI	cDC	Violet.450.50.cDC.trait1	CD11c on myeloid DC	GCST90002087	21	0.0192331	0.0188082	0.3065	-0.0176309	0.0560972	1.01942	0.982524	1.0577	0.593489	23.2747	0.27551
DN	MFI	cDC	Violet.450.50.cDC.trait2	CD11c on CD62L+ myeloid DC	GCST90002088	21	0.0228974	0.0187435	0.221853	-0.0138399	0.0596346	1.02316	0.986255	1.06145	0.522427	26.4218	0.152328
DN	MFI	cDC	Violet.450.50.cDC.trait3	CD11c on monocyte	GCST90002089	21	-0.0190144	0.0191624	0.321063	-0.0565727	0.0185439	0.981165	0.944998	1.01872	0.605623	15.6732	0.736677
DN	MFI	cDC	Violet.450.50.cDC.trait4	CD11c on granulocyte	GCST90002090	21	-0.0131426	0.0194959	0.500233	-0.0513545	0.0250693	0.986943	0.949942	1.02539	0.782578	22.381	0.320202
DN	MFI	Myeloid cell	Violet.450.50.MDSC.trait1	CD11b on CD14+ monocyte	GCST90002091	21	-0.000311907	0.0250208	0.990054	-0.0493527	0.0487289	0.999688	0.951845	1.04994	0.995509	11.8388	0.921512
DN	MFI	Myeloid cell	Violet.450.50.MDSC.trait13	CD11b on Gr MDSC	GCST90002092	5	0.0491351	0.0561076	0.381177	-0.0608359	0.159106	1.05036	0.940978	1.17246	0.650139	4.39123	0.35564
DN	MFI	Myeloid cell	Violet.450.50.MDSC.trait2	CD11b on CD66b++ myeloid cell	GCST90002093	21	-0.0287663	0.0246066	0.242385	-0.0769953	0.0194627	0.971644	0.925894	1.01965	0.548696	20.7732	0.41059
DN	MFI	Myeloid cell	Violet.450.50.MDSC.trait3	CD11b on Mo MDSC	GCST90002094	21	-0.00220628	0.0249571	0.929556	-0.0511222	0.0467097	0.997796	0.950163	1.04782	0.97585	18.104	0.580554
DN	MFI	Myeloid cell	Violet.450.50.MDSC.trait4	CD11b on CD33dim HLA DR-	GCST90002095	21	0.00339001	0.025649	0.894851	-0.0468821	0.0536621	1.0034	0.9542	1.05513	0.962887	23.7993	0.251271
DN	MFI	Myeloid cell	Violet.450.50.MDSC.trait6	CD11b on basophil	GCST90002096	21	-0.00278643	0.0256162	0.91338	-0.0529942	0.0474213	0.997217	0.948386	1.04856	0.967732	26.0335	0.164708
DN	MFI	Myeloid cell	Violet.450.50.MDSC.trait9	CD11b on CD33br HLA DR+ CD14dim	GCST90002097	21	0.00184231	0.024439	0.939909	-0.0460581	0.0497428	1.00184	0.954986	1.051	0.976999	12.4104	0.901228
DN	MFI	Maturation stages of T cell	Violet.450.50.MT.trait1	CD45RA on naive CD4+	GCST90002098	21	0.0118358	0.0184117	0.520327	-0.0242512	0.0479228	1.01191	0.976041	1.04909	0.789685	28.3946	0.100382
DN	MFI	Maturation stages of T cell	Violet.450.50.MT.trait2	CD4RA on TD CD4+	GCST90002099	21	-0.00423526	0.0184845	0.818772	-0.0404649	0.0319944	0.995774	0.960343	1.03251	0.939343	18.9822	0.52298
DN	MFI	Maturation stages of T cell	Violet.450.50.MT.trait3	CD45RA on naive CD8br	GCST90002100	21	0.0127392	0.0186038	0.493493	-0.0237243	0.0492027	1.01282	0.976555	1.05043	0.776401	19.6194	0.481952
DN	MFI	Maturation stages of T cell	Violet.450.50.MT.trait4	CD45RA on TD CD8br	GCST90002101	21	-0.00113349	0.0186109	0.951435	-0.0376109	0.0353439	0.998867	0.963088	1.03598	0.981405	17.4208	0.625503
DN	MFI	Treg	Violet.450.50.Treg.trait2	CD45RA on resting Treg	GCST90002102	21	0.0167661	0.0180718	0.353538	-0.0186547	0.0521869	1.01691	0.981518	1.05357	0.632555	25.0414	0.19985
DN	MFI	Treg	Violet.450.50.Treg.trait3	CD45RA on CD39+ resting Treg	GCST90002103	4	-0.00272184	0.0392382	0.944697	-0.0796286	0.074185	0.997282	0.923459	1.07701	0.979587	1.84224	0.605787
DN	MFI	cDC	Violet.510.50.cDC.trait2	HLA DR on myeloid DC	GCST90002104	21	-0.141326	0.0194233	3.44e-13	-0.179395	-0.103256	0.868207	0.835775	0.901896	4.18e-11	116.363	1.34e-15
DN	MFI	cDC	Violet.510.50.cDC.trait3	HLA DR on plasmacytoid DC	GCST90002105	21	-0.0704027	0.0193804	0.000280507	-0.108388	-0.032417	0.932018	0.897279	0.968103	0.00660549	52.2766	0.00010375
DN	MFI	cDC	Violet.510.50.cDC.trait4	HLA DR on DC	GCST90002106	21	-0.107293	0.0195149	3.84e-08	-0.145542	-0.0690441	0.898262	0.864553	0.933286	3.12e-06	97.1725	4.02e-12
DN	MFI	Myeloid cell	Violet.510.50.MDSC.trait1	HLA DR on HSC	GCST90002107	4	-0.0454316	0.0496116	0.359801	-0.14267	0.0518072	0.955585	0.86704	1.05317	0.636873	2.03636	0.564894
DN	MFI	Myeloid cell	Violet.510.50.MDSC.trait3	HLA DR on CD33br HLA DR+ CD14-	GCST90002108	21	-0.186048	0.0249509	8.88e-14	-0.234952	-0.137145	0.830233	0.790609	0.871844	1.3e-11	120.657	2.15e-16
DN	MFI	Myeloid cell	Violet.510.50.MDSC.trait4	HLA DR on CD33br HLA DR+ CD14dim	GCST90002109	21	-0.126879	0.0250565	4.11e-07	-0.17599	-0.0777684	0.88084	0.838626	0.925179	3e-05	62.2173	3.21e-06
DN	MFI	Myeloid cell	Violet.510.50.MDSC.trait5	HLA DR on CD33dim HLA DR+ CD11b+	GCST90002110	18	-0.058838	0.0386639	0.128064	-0.134619	0.0169432	0.942859	0.874049	1.01709	0.000158443	50.1953	0.000207658
DN	MFI	Myeloid cell	Violet.510.50.MDSC.trait6	HLA DR on CD33dim HLA DR+ CD11b-	GCST90002111	21	-0.124588	0.0247481	4.8e-07	-0.173094	-0.0760819	0.88286	0.841058	0.92674	3.18e-05	11.6988	0.818025
DN	MFI	Myeloid cell	Violet.510.50.MDSC.trait7	HLA DR on CD33- HLA DR+	GCST90002112	21	-0.0827209	0.0250886	0.000976698	-0.131895	-0.0335473	0.920608	0.876433	0.967009	0.0154998	28.2039	0.104659
DN	MFI	TBNK	Violet.510.50.TBNK.trait2	HLA DR on HLA DR+ T cell	GCST90002113	21	-0.00780488	0.0176442	0.658236	-0.0423874	0.0267777	0.992225	0.958498	1.02714	0.860643	30.348	0.0644075
DN	MFI	TBNK	Violet.510.50.TBNK.trait3	HLA DR on HLA DR+ CD4+	GCST90002114	21	-0.0297839	0.0174263	0.0874263	-0.0639395	0.00437169	0.970655	0.938062	1.00438	0.337678	19.3157	0.501399
DN	MFI	TBNK	Violet.510.50.TBNK.trait4	HLA DR on HLA DR+ CD8br	GCST90002115	21	-0.00922721	0.0172421	0.592543	-0.0430218	0.0245674	0.990815	0.957891	1.02487	0.827106	22.2515	0.327021
DN	MFI	TBNK	Violet.510.50.TBNK.trait5	HLA DR on B cell	GCST90002116	21	0.145563	0.019	1.84e-14	0.108323	0.182803	1.15669	1.11441	1.20058	3.36e-12	160.241	6.75e-24
DN	MFI	TBNK	Violet.510.50.TBNK.trait6	HLA DR on HLA DR+ NK	GCST90002117	21	-0.0709137	0.0189604	0.000183958	-0.108076	-0.0337512	0.931542	0.897559	0.966812	0.00529183	23.9375	0.245132
DN	MFI	Treg	Violet.510.50.Treg.trait2	CD8 on CD28+ CD45RA- CD8br	GCST90002118	21	-0.00979164	0.0190624	0.607488	-0.0471539	0.0275707	0.990256	0.953941	1.02795	0.836035	83.6496	9.35e-10
DN	MFI	Treg	Violet.510.50.Treg.trait3	CD8 on CD28+ CD45RA+ CD8br	GCST90002119	21	-0.0164034	0.0187987	0.38289	-0.0532487	0.020442	0.98373	0.948144	1.02065	0.651538	103.04	3.58e-13
DN	MFI	Treg	Violet.510.50.Treg.trait4	CD8 on CD28- CD8br	GCST90002120	21	-0.0204352	0.0188975	0.279533	-0.0574743	0.0166039	0.979772	0.944146	1.01674	0.575256	51.5022	0.000134517
DN	MFI	Treg	Violet.510.50.Treg.trait5	CD8 on CD39+ CD8br	GCST90002121	21	-0.0120772	0.0185034	0.513948	-0.048344	0.0241895	0.987995	0.952806	1.02448	0.783359	71.5374	1.02e-07
