# Supplementary material for: The causal role between circulating immune cells and diabetic nephropathy: a bidirectional Mendelian randomization with mediating insights
Source: Diabetol Metab Syndr. 2024 Jul 16;16:164. doi: 10.1186/s13098-024-01386-w (PMC11253417; doi:10.1186/s13098-024-01386-w)
Supplement: Supplementary file 3 — Supplementary Material 3. Table S3: Sensitivity analysis results of causal effects of DN on immune cells. [file 13098_2024_1386_MOESM3_ESM.xlsx]

## Sheet: supplementary3
Supplementary Table 3 Sensitivity analysis results of causal effects of DN on immune cells
exposure	outcome	method	nsnp	b	se	pval	lo_ci	up_ci	or	or_lci95	or_uci95
DN	IgD+ B cell %B cell || id:ebi-a-GCST90001391	Inverse variance weighted (fixed effects)	22	0.0142912	0.0348613	0.681847	-0.054037	0.0826194	1.01439	0.947397	1.08613
DN	IgD+ B cell %B cell || id:ebi-a-GCST90001391	Inverse variance weighted (multiplicative random effects)	22	0.0142912	0.0410903	0.727991	-0.0662459	0.0948283	1.01439	0.935901	1.09947
DN	IgD+ B cell %B cell || id:ebi-a-GCST90001391	MR Egger	22	0.0331837	0.0859498	0.703512	-0.135278	0.201645	1.03374	0.873473	1.22341
DN	IgD+ B cell %B cell || id:ebi-a-GCST90001391	Simple mode	22	0.0858236	0.0723445	0.248746	-0.0559717	0.227619	1.08961	0.945566	1.25561
DN	IgD+ B cell %B cell || id:ebi-a-GCST90001391	Weighted median	22	0.0457876	0.0486162	0.346286	-0.0495001	0.141075	1.04685	0.951705	1.15151
DN	IgD+ B cell %B cell || id:ebi-a-GCST90001391	Weighted mode	22	0.0554361	0.0475843	0.257079	-0.037829	0.148701	1.057	0.962878	1.16033
DN	IgD+ CD38+ B cell Absolute Count || id:ebi-a-GCST90001392	Inverse variance weighted (fixed effects)	22	0.00238525	0.0336242	0.943447	-0.0635182	0.0682887	1.00239	0.938457	1.07067
DN	IgD+ CD38+ B cell Absolute Count || id:ebi-a-GCST90001392	Inverse variance weighted (multiplicative random effects)	22	0.00238525	0.0383805	0.950445	-0.0728405	0.077611	1.00239	0.929749	1.0807
DN	IgD+ CD38+ B cell Absolute Count || id:ebi-a-GCST90001392	MR Egger	22	-0.0195199	0.0802133	0.810213	-0.176738	0.137698	0.980669	0.837999	1.14763
DN	IgD+ CD38+ B cell Absolute Count || id:ebi-a-GCST90001392	Simple mode	22	-0.101034	0.0872534	0.259891	-0.272051	0.0699829	0.903902	0.761816	1.07249
DN	IgD+ CD38+ B cell Absolute Count || id:ebi-a-GCST90001392	Weighted median	22	0.0244986	0.051346	0.633271	-0.0761395	0.125137	1.0248	0.926687	1.1333
DN	IgD+ CD38+ B cell Absolute Count || id:ebi-a-GCST90001392	Weighted mode	22	0.0621754	0.0561255	0.280479	-0.0478305	0.172181	1.06415	0.953295	1.18789
DN	IgD+ CD38dim B cell %B cell || id:ebi-a-GCST90001393	Inverse variance weighted (fixed effects)	22	-0.0163715	0.034468	0.634803	-0.0839288	0.0511858	0.983762	0.919497	1.05252
DN	IgD+ CD38dim B cell %B cell || id:ebi-a-GCST90001393	Inverse variance weighted (multiplicative random effects)	22	-0.0163715	0.0436047	0.707324	-0.101837	0.0690937	0.983762	0.903177	1.07154
DN	IgD+ CD38dim B cell %B cell || id:ebi-a-GCST90001393	MR Egger	22	0.041816	0.0901995	0.647944	-0.134975	0.218607	1.0427	0.873738	1.24434
DN	IgD+ CD38dim B cell %B cell || id:ebi-a-GCST90001393	Simple mode	22	0.0763967	0.0967752	0.438687	-0.113283	0.266076	1.07939	0.892898	1.30483
DN	IgD+ CD38dim B cell %B cell || id:ebi-a-GCST90001393	Weighted median	22	0.0624182	0.0533688	0.242177	-0.0421847	0.167021	1.06441	0.958693	1.18178
DN	IgD+ CD38dim B cell %B cell || id:ebi-a-GCST90001393	Weighted mode	22	0.0915199	0.0573816	0.125668	-0.0209482	0.203988	1.09584	0.97927	1.22628
DN	IgD+ CD38dim B cell Absolute Count || id:ebi-a-GCST90001394	Inverse variance weighted (fixed effects)	22	0.00361232	0.0340021	0.915393	-0.0630317	0.0702564	1.00362	0.938914	1.07278
DN	IgD+ CD38dim B cell Absolute Count || id:ebi-a-GCST90001394	Inverse variance weighted (multiplicative random effects)	22	0.00361232	0.0344078	0.916387	-0.063827	0.0710516	1.00362	0.938167	1.07364
DN	IgD+ CD38dim B cell Absolute Count || id:ebi-a-GCST90001394	MR Egger	22	0.015322	0.0719746	0.833575	-0.125748	0.156392	1.01544	0.881837	1.16928
DN	IgD+ CD38dim B cell Absolute Count || id:ebi-a-GCST90001394	Simple mode	22	0.103094	0.0841665	0.234183	-0.0618724	0.26806	1.1086	0.940003	1.30743
DN	IgD+ CD38dim B cell Absolute Count || id:ebi-a-GCST90001394	Weighted median	22	0.0475892	0.0493816	0.335195	-0.0491988	0.144377	1.04874	0.951992	1.15532
DN	IgD+ CD38dim B cell Absolute Count || id:ebi-a-GCST90001394	Weighted mode	22	0.0384057	0.0516774	0.465605	-0.062882	0.139693	1.03915	0.939054	1.14992
DN	IgD+ CD38- B cell %B cell || id:ebi-a-GCST90001395	Inverse variance weighted (fixed effects)	22	0.0594981	0.0342404	0.0822706	-0.00761298	0.126609	1.0613	0.992416	1.13497
DN	IgD+ CD38- B cell %B cell || id:ebi-a-GCST90001395	Inverse variance weighted (multiplicative random effects)	22	0.0594981	0.0378169	0.115645	-0.014623	0.133619	1.0613	0.985483	1.14296
DN	IgD+ CD38- B cell %B cell || id:ebi-a-GCST90001395	MR Egger	22	0.0170998	0.0785481	0.82987	-0.136854	0.171054	1.01725	0.872097	1.18655
DN	IgD+ CD38- B cell %B cell || id:ebi-a-GCST90001395	Simple mode	22	0.0126887	0.102354	0.902519	-0.187924	0.213302	1.01277	0.828677	1.23776
DN	IgD+ CD38- B cell %B cell || id:ebi-a-GCST90001395	Weighted median	22	0.0170575	0.0548801	0.755942	-0.0905074	0.124622	1.0172	0.913468	1.13272
DN	IgD+ CD38- B cell %B cell || id:ebi-a-GCST90001395	Weighted mode	22	-0.0493428	0.0637233	0.447367	-0.17424	0.0755549	0.951855	0.840095	1.07848
DN	IgD+ CD38- B cell Absolute Count || id:ebi-a-GCST90001396	Inverse variance weighted (fixed effects)	22	0.0575956	0.0351904	0.101697	-0.0113777	0.126569	1.05929	0.988687	1.13493
DN	IgD+ CD38- B cell Absolute Count || id:ebi-a-GCST90001396	Inverse variance weighted (multiplicative random effects)	22	0.0575956	0.0383227	0.132862	-0.0175169	0.132708	1.05929	0.982636	1.14192
DN	IgD+ CD38- B cell Absolute Count || id:ebi-a-GCST90001396	MR Egger	22	-0.00874661	0.078417	0.9123	-0.162444	0.144951	0.991292	0.850064	1.15598
DN	IgD+ CD38- B cell Absolute Count || id:ebi-a-GCST90001396	Simple mode	22	0.107579	0.107375	0.327799	-0.102876	0.318034	1.11358	0.902238	1.37442
DN	IgD+ CD38- B cell Absolute Count || id:ebi-a-GCST90001396	Weighted median	22	0.0367569	0.0559393	0.511127	-0.0728842	0.146398	1.03744	0.929708	1.15766
DN	IgD+ CD38- B cell Absolute Count || id:ebi-a-GCST90001396	Weighted mode	22	0.0125521	0.0713884	0.862114	-0.127369	0.152473	1.01263	0.880409	1.16471
DN	Unswitched memory B cell %B cell || id:ebi-a-GCST90001397	Inverse variance weighted (fixed effects)	22	0.0723271	0.0358093	0.0434058	0.00214084	0.142513	1.07501	1.00214	1.15317
DN	Unswitched memory B cell %B cell || id:ebi-a-GCST90001397	Inverse variance weighted (multiplicative random effects)	22	0.0723271	0.0325669	0.0263594	0.0084959	0.136158	1.07501	1.00853	1.14586
DN	Unswitched memory B cell %B cell || id:ebi-a-GCST90001397	MR Egger	22	-0.0181753	0.0730802	0.806126	-0.161412	0.125062	0.981989	0.850941	1.13322
DN	Unswitched memory B cell %B cell || id:ebi-a-GCST90001397	Simple mode	22	-0.0482568	0.0991571	0.631533	-0.242605	0.146091	0.952889	0.784582	1.1573
DN	Unswitched memory B cell %B cell || id:ebi-a-GCST90001397	Weighted median	22	0.0260117	0.0548283	0.635199	-0.0814518	0.133475	1.02635	0.921777	1.14279
DN	Unswitched memory B cell %B cell || id:ebi-a-GCST90001397	Weighted mode	22	-0.0188958	0.0627265	0.766193	-0.14184	0.104048	0.981282	0.86776	1.10965
DN	Unswitched memory B cell Absolute Count || id:ebi-a-GCST90001398	Inverse variance weighted (fixed effects)	22	0.0671475	0.0352285	0.0566431	-0.00190041	0.136195	1.06945	0.998101	1.14591
DN	Unswitched memory B cell Absolute Count || id:ebi-a-GCST90001398	Inverse variance weighted (multiplicative random effects)	22	0.0671475	0.032906	0.0412918	0.00265183	0.131643	1.06945	1.00266	1.1407
DN	Unswitched memory B cell Absolute Count || id:ebi-a-GCST90001398	MR Egger	22	-0.0430163	0.0718945	0.556339	-0.18393	0.0978969	0.957896	0.831994	1.10285
DN	Unswitched memory B cell Absolute Count || id:ebi-a-GCST90001398	Simple mode	22	0.0140132	0.10418	0.89428	-0.190179	0.218206	1.01411	0.826811	1.24384
DN	Unswitched memory B cell Absolute Count || id:ebi-a-GCST90001398	Weighted median	22	0.0218138	0.0535701	0.683861	-0.0831836	0.126811	1.02205	0.920182	1.1352
DN	Unswitched memory B cell Absolute Count || id:ebi-a-GCST90001398	Weighted mode	22	-0.0168837	0.0641843	0.795075	-0.142685	0.108917	0.983258	0.867027	1.11507
DN	IgD- CD27- B cell %B cell || id:ebi-a-GCST90001399	Inverse variance weighted (fixed effects)	22	-0.0203867	0.0354934	0.565711	-0.0899537	0.0491804	0.97982	0.913973	1.05041
DN	IgD- CD27- B cell %B cell || id:ebi-a-GCST90001399	Inverse variance weighted (multiplicative random effects)	22	-0.0203867	0.0360026	0.57122	-0.0909519	0.0501785	0.97982	0.913062	1.05146
DN	IgD- CD27- B cell %B cell || id:ebi-a-GCST90001399	MR Egger	22	-0.0296455	0.0752464	0.697766	-0.177128	0.117838	0.97079	0.837672	1.12506
DN	IgD- CD27- B cell %B cell || id:ebi-a-GCST90001399	Simple mode	22	0.0321373	0.0877477	0.717845	-0.139848	0.204123	1.03266	0.86949	1.22645
DN	IgD- CD27- B cell %B cell || id:ebi-a-GCST90001399	Weighted median	22	-0.0179761	0.0561075	0.748676	-0.127947	0.0919946	0.982185	0.8799	1.09636
DN	IgD- CD27- B cell %B cell || id:ebi-a-GCST90001399	Weighted mode	22	-0.0104867	0.0605932	0.864256	-0.129249	0.108276	0.989568	0.878755	1.11436
DN	IgD+ B cell Absolute Count || id:ebi-a-GCST90001400	Inverse variance weighted (fixed effects)	22	0.0178163	0.0352219	0.612976	-0.0512187	0.0868512	1.01798	0.950071	1.09073
DN	IgD+ B cell Absolute Count || id:ebi-a-GCST90001400	Inverse variance weighted (multiplicative random effects)	22	0.0178163	0.0315968	0.572847	-0.0441134	0.0797459	1.01798	0.956845	1.08301
DN	IgD+ B cell Absolute Count || id:ebi-a-GCST90001400	MR Egger	22	-0.0152244	0.0718722	0.834386	-0.156094	0.125645	0.984891	0.855479	1.13388
DN	IgD+ B cell Absolute Count || id:ebi-a-GCST90001400	Simple mode	22	0.0014225	0.0819388	0.986313	-0.159178	0.162023	1.00142	0.852845	1.17589
DN	IgD+ B cell Absolute Count || id:ebi-a-GCST90001400	Weighted median	22	0.0240786	0.050427	0.63301	-0.0747583	0.122916	1.02437	0.927968	1.13079
DN	IgD+ B cell Absolute Count || id:ebi-a-GCST90001400	Weighted mode	22	0.03332	0.0552037	0.552586	-0.0748792	0.141519	1.03388	0.927856	1.15202
DN	IgD- CD27- B cell Absolute Count || id:ebi-a-GCST90001401	Inverse variance weighted (fixed effects)	22	0.00399614	0.0353741	0.910056	-0.065337	0.0733293	1.004	0.936752	1.07608
DN	IgD- CD27- B cell Absolute Count || id:ebi-a-GCST90001401	Inverse variance weighted (multiplicative random effects)	22	0.00399614	0.0348969	0.908831	-0.0644018	0.0723941	1.004	0.937628	1.07508
DN	IgD- CD27- B cell Absolute Count || id:ebi-a-GCST90001401	MR Egger	22	-0.0474444	0.0722312	0.518771	-0.189018	0.0941288	0.953664	0.827772	1.0987
DN	IgD- CD27- B cell Absolute Count || id:ebi-a-GCST90001401	Simple mode	22	0.0924952	0.106407	0.394532	-0.116062	0.301053	1.09691	0.89042	1.35128
DN	IgD- CD27- B cell Absolute Count || id:ebi-a-GCST90001401	Weighted median	22	0.0339942	0.054393	0.531988	-0.072616	0.140604	1.03458	0.929958	1.15097
DN	IgD- CD27- B cell Absolute Count || id:ebi-a-GCST90001401	Weighted mode	22	-0.0625165	0.0693915	0.377845	-0.198524	0.0734909	0.939398	0.81994	1.07626
DN	Switched memory B cell %B cell || id:ebi-a-GCST90001402	Inverse variance weighted (fixed effects)	22	-0.00795792	0.0355522	0.822884	-0.0776403	0.0617244	0.992074	0.925297	1.06367
DN	Switched memory B cell %B cell || id:ebi-a-GCST90001402	Inverse variance weighted (multiplicative random effects)	22	-0.00795792	0.0455657	0.861357	-0.0972668	0.0813509	0.992074	0.907314	1.08475
DN	Switched memory B cell %B cell || id:ebi-a-GCST90001402	MR Egger	22	-0.0163578	0.0953734	0.865544	-0.20329	0.170574	0.983775	0.816042	1.18599
DN	Switched memory B cell %B cell || id:ebi-a-GCST90001402	Simple mode	22	-0.0568006	0.0774842	0.471626	-0.20867	0.0950685	0.944782	0.811663	1.09973
DN	Switched memory B cell %B cell || id:ebi-a-GCST90001402	Weighted median	22	-0.0377843	0.0499742	0.449604	-0.135734	0.0601652	0.962921	0.873075	1.06201
DN	Switched memory B cell %B cell || id:ebi-a-GCST90001402	Weighted mode	22	-0.0406499	0.0501828	0.427004	-0.139008	0.0577085	0.960165	0.870221	1.05941
DN	Switched memory B cell Absolute Count || id:ebi-a-GCST90001403	Inverse variance weighted (fixed effects)	22	0.00825519	0.0347476	0.81221	-0.0598501	0.0763604	1.00829	0.941906	1.07935
DN	Switched memory B cell Absolute Count || id:ebi-a-GCST90001403	Inverse variance weighted (multiplicative random effects)	22	0.00825519	0.0372734	0.824721	-0.0648007	0.0813111	1.00829	0.937254	1.08471
DN	Switched memory B cell Absolute Count || id:ebi-a-GCST90001403	MR Egger	22	-0.0373237	0.0772157	0.634083	-0.188666	0.114019	0.963364	0.828063	1.12077
DN	Switched memory B cell Absolute Count || id:ebi-a-GCST90001403	Simple mode	22	-0.0242263	0.0871409	0.783721	-0.195022	0.14657	0.976065	0.822816	1.15786
DN	Switched memory B cell Absolute Count || id:ebi-a-GCST90001403	Weighted median	22	0.0225356	0.0504845	0.655318	-0.076414	0.121485	1.02279	0.926433	1.12917
DN	Switched memory B cell Absolute Count || id:ebi-a-GCST90001403	Weighted mode	22	0.00663028	0.0573774	0.909103	-0.10583	0.11909	1.00665	0.899578	1.12647
DN	Plasma Blast-Plasma Cell %B cell || id:ebi-a-GCST90001404	Inverse variance weighted (fixed effects)	22	-0.0386021	0.0336984	0.251995	-0.104651	0.0274467	0.962133	0.900639	1.02783
DN	Plasma Blast-Plasma Cell %B cell || id:ebi-a-GCST90001404	Inverse variance weighted (multiplicative random effects)	22	-0.0386021	0.0366577	0.292322	-0.110451	0.033247	0.962133	0.89543	1.03381
DN	Plasma Blast-Plasma Cell %B cell || id:ebi-a-GCST90001404	MR Egger	22	-0.00937202	0.0765951	0.903837	-0.159499	0.140754	0.990672	0.852571	1.15114
DN	Plasma Blast-Plasma Cell %B cell || id:ebi-a-GCST90001404	Simple mode	22	0.00465351	0.0822268	0.955404	-0.156511	0.165818	1.00466	0.855122	1.18036
DN	Plasma Blast-Plasma Cell %B cell || id:ebi-a-GCST90001404	Weighted median	22	-0.0118091	0.0528459	0.823176	-0.115387	0.0917689	0.98826	0.891021	1.09611
DN	Plasma Blast-Plasma Cell %B cell || id:ebi-a-GCST90001404	Weighted mode	22	-0.00791897	0.0535562	0.883862	-0.112889	0.0970512	0.992112	0.89325	1.10192
DN	Plasma Blast-Plasma Cell Absolute Count || id:ebi-a-GCST90001405	Inverse variance weighted (fixed effects)	22	-0.0301232	0.0331033	0.362836	-0.0950056	0.0347593	0.970326	0.909368	1.03537
DN	Plasma Blast-Plasma Cell Absolute Count || id:ebi-a-GCST90001405	Inverse variance weighted (multiplicative random effects)	22	-0.0301232	0.0331779	0.363916	-0.0951519	0.0349055	0.970326	0.909235	1.03552
DN	Plasma Blast-Plasma Cell Absolute Count || id:ebi-a-GCST90001405	MR Egger	22	-0.0183701	0.0695904	0.794501	-0.154767	0.118027	0.981798	0.856615	1.12527
DN	Plasma Blast-Plasma Cell Absolute Count || id:ebi-a-GCST90001405	Simple mode	22	0.020424	0.0848506	0.812118	-0.145883	0.186731	1.02063	0.864259	1.2053
DN	Plasma Blast-Plasma Cell Absolute Count || id:ebi-a-GCST90001405	Weighted median	22	0.0122702	0.0488822	0.801802	-0.0835389	0.108079	1.01235	0.919855	1.11414
DN	Plasma Blast-Plasma Cell Absolute Count || id:ebi-a-GCST90001405	Weighted mode	22	-0.00996123	0.0586126	0.866676	-0.124842	0.10492	0.990088	0.882636	1.11062
DN	Memory B cell %B cell || id:ebi-a-GCST90001406	Inverse variance weighted (fixed effects)	22	0.0711147	0.0352072	0.0433949	0.00210854	0.140121	1.0737	1.00211	1.15041
DN	Memory B cell %B cell || id:ebi-a-GCST90001406	Inverse variance weighted (multiplicative random effects)	22	0.0711147	0.0404054	0.0784027	-0.00807987	0.150309	1.0737	0.991953	1.16219
DN	Memory B cell %B cell || id:ebi-a-GCST90001406	MR Egger	22	0.00850263	0.0830718	0.919496	-0.154318	0.171323	1.00854	0.856999	1.18687
DN	Memory B cell %B cell || id:ebi-a-GCST90001406	Simple mode	22	0.00541506	0.0876418	0.951317	-0.166363	0.177193	1.00543	0.846739	1.19386
DN	Memory B cell %B cell || id:ebi-a-GCST90001406	Weighted median	22	0.0253475	0.0513029	0.621253	-0.0752062	0.125901	1.02567	0.927552	1.13417
DN	Memory B cell %B cell || id:ebi-a-GCST90001406	Weighted mode	22	-0.0290857	0.0609485	0.638136	-0.148545	0.0903733	0.971333	0.861961	1.09458
DN	Memory B cell Absolute Count || id:ebi-a-GCST90001407	Inverse variance weighted (fixed effects)	22	0.0630063	0.0353666	0.0748279	-0.00631231	0.132325	1.06503	0.993708	1.14148
DN	Memory B cell Absolute Count || id:ebi-a-GCST90001407	Inverse variance weighted (multiplicative random effects)	22	0.0630063	0.0357169	0.0777245	-0.00699892	0.133011	1.06503	0.993026	1.14226
DN	Memory B cell Absolute Count || id:ebi-a-GCST90001407	MR Egger	22	-0.0367504	0.0722206	0.616416	-0.178303	0.104802	0.963917	0.836689	1.11049
DN	Memory B cell Absolute Count || id:ebi-a-GCST90001407	Simple mode	22	0.012992	0.100358	0.898228	-0.183709	0.209693	1.01308	0.832178	1.2333
DN	Memory B cell Absolute Count || id:ebi-a-GCST90001407	Weighted median	22	0.000259013	0.0540864	0.996179	-0.10575	0.106268	1.00026	0.899649	1.11212
DN	Memory B cell Absolute Count || id:ebi-a-GCST90001407	Weighted mode	22	-0.017798	0.0645756	0.785537	-0.144366	0.10877	0.982359	0.865571	1.11491
DN	Naive-mature B cell %B cell || id:ebi-a-GCST90001408	Inverse variance weighted (fixed effects)	22	-0.0638235	0.0352571	0.0702598	-0.132927	0.00528036	0.938171	0.875529	1.00529
DN	Naive-mature B cell %B cell || id:ebi-a-GCST90001408	Inverse variance weighted (multiplicative random effects)	22	-0.0638235	0.0426381	0.134429	-0.147394	0.0197472	0.938171	0.862954	1.01994
DN	Naive-mature B cell %B cell || id:ebi-a-GCST90001408	MR Egger	22	0.0115415	0.0871669	0.895986	-0.159306	0.182389	1.01161	0.852736	1.20008
DN	Naive-mature B cell %B cell || id:ebi-a-GCST90001408	Simple mode	22	-0.0304474	0.0896643	0.737552	-0.206189	0.145295	0.970011	0.813679	1.15638
DN	Naive-mature B cell %B cell || id:ebi-a-GCST90001408	Weighted median	22	-0.00401081	0.052147	0.938692	-0.106219	0.0981973	0.995997	0.899228	1.10318
DN	Naive-mature B cell %B cell || id:ebi-a-GCST90001408	Weighted mode	22	0.0360685	0.0583164	0.542899	-0.0782316	0.150369	1.03673	0.92475	1.16226
DN	Naive-mature B cell Absolute Count || id:ebi-a-GCST90001409	Inverse variance weighted (fixed effects)	22	-0.0300157	0.0354433	0.39707	-0.0994845	0.0394531	0.97043	0.905304	1.04024
DN	Naive-mature B cell Absolute Count || id:ebi-a-GCST90001409	Inverse variance weighted (multiplicative random effects)	22	-0.0300157	0.0374289	0.422589	-0.103376	0.043345	0.97043	0.901788	1.0443
DN	Naive-mature B cell Absolute Count || id:ebi-a-GCST90001409	MR Egger	22	-0.0545587	0.0780116	0.492378	-0.207461	0.0983441	0.946903	0.812645	1.10334
DN	Naive-mature B cell Absolute Count || id:ebi-a-GCST90001409	Simple mode	22	0.0916039	0.0900135	0.320417	-0.0848226	0.26803	1.09593	0.918675	1.30739
DN	Naive-mature B cell Absolute Count || id:ebi-a-GCST90001409	Weighted median	22	0.0183175	0.0529436	0.729358	-0.0854521	0.122087	1.01849	0.918097	1.12985
DN	Naive-mature B cell Absolute Count || id:ebi-a-GCST90001409	Weighted mode	22	0.00439577	0.0582472	0.940557	-0.109769	0.11856	1.00441	0.896041	1.12587
DN	IgD- CD38+ B cell %B cell || id:ebi-a-GCST90001410	Inverse variance weighted (fixed effects)	22	-0.0198573	0.0332875	0.550816	-0.0851007	0.0453862	0.980339	0.91842	1.04643
DN	IgD- CD38+ B cell %B cell || id:ebi-a-GCST90001410	Inverse variance weighted (multiplicative random effects)	22	-0.0198573	0.034844	0.568752	-0.0881516	0.048437	0.980339	0.915622	1.04963
DN	IgD- CD38+ B cell %B cell || id:ebi-a-GCST90001410	MR Egger	22	0.010141	0.0727465	0.890527	-0.132442	0.152724	1.01019	0.875954	1.165
DN	IgD- CD38+ B cell %B cell || id:ebi-a-GCST90001410	Simple mode	22	-0.0524616	0.0833257	0.535749	-0.21578	0.110857	0.948891	0.805913	1.11723
DN	IgD- CD38+ B cell %B cell || id:ebi-a-GCST90001410	Weighted median	22	0.0103634	0.0506386	0.837843	-0.0888883	0.109615	1.01042	0.914948	1.11585
DN	IgD- CD38+ B cell %B cell || id:ebi-a-GCST90001410	Weighted mode	22	-0.00226319	0.0551488	0.967653	-0.110355	0.105829	0.997739	0.895516	1.11163
DN	IgD+ CD24+ B cell %B cell || id:ebi-a-GCST90001411	Inverse variance weighted (fixed effects)	22	0.0797399	0.0359847	0.0266955	0.00920997	0.15027	1.08301	1.00925	1.16215
DN	IgD+ CD24+ B cell %B cell || id:ebi-a-GCST90001411	Inverse variance weighted (multiplicative random effects)	22	0.0797399	0.0401767	0.0471747	0.000993497	0.158486	1.08301	1.00099	1.17174
DN	IgD+ CD24+ B cell %B cell || id:ebi-a-GCST90001411	MR Egger	22	0.00751811	0.0819553	0.927822	-0.153114	0.168151	1.00755	0.858032	1.18311
DN	IgD+ CD24+ B cell %B cell || id:ebi-a-GCST90001411	Simple mode	22	0.0077612	0.0891667	0.931463	-0.167005	0.182528	1.00779	0.846195	1.20025
DN	IgD+ CD24+ B cell %B cell || id:ebi-a-GCST90001411	Weighted median	22	0.0386405	0.0558996	0.48941	-0.0709227	0.148204	1.0394	0.931534	1.15975
DN	IgD+ CD24+ B cell %B cell || id:ebi-a-GCST90001411	Weighted mode	22	-0.0120922	0.0655607	0.855435	-0.140591	0.116407	0.987981	0.868844	1.12345
DN	IgD+ CD24+ B cell Absolute Count || id:ebi-a-GCST90001412	Inverse variance weighted (fixed effects)	22	0.0688956	0.0344334	0.0454104	0.00140602	0.136385	1.07132	1.00141	1.14612
DN	IgD+ CD24+ B cell Absolute Count || id:ebi-a-GCST90001412	Inverse variance weighted (multiplicative random effects)	22	0.0688956	0.0376154	0.0670143	-0.00483065	0.142622	1.07132	0.995181	1.15329
DN	IgD+ CD24+ B cell Absolute Count || id:ebi-a-GCST90001412	MR Egger	22	-0.0184076	0.0755173	0.809905	-0.166421	0.129606	0.981761	0.846689	1.13838
DN	IgD+ CD24+ B cell Absolute Count || id:ebi-a-GCST90001412	Simple mode	22	0.00681985	0.0897444	0.940145	-0.169079	0.182719	1.00684	0.844442	1.20048
DN	IgD+ CD24+ B cell Absolute Count || id:ebi-a-GCST90001412	Weighted median	22	0.003317	0.0516613	0.948806	-0.0979391	0.104573	1.00332	0.906704	1.11024
DN	IgD+ CD24+ B cell Absolute Count || id:ebi-a-GCST90001412	Weighted mode	22	-0.0163484	0.0580275	0.780905	-0.130082	0.0973856	0.983785	0.878023	1.10229
DN	IgD- CD24- B cell %B cell || id:ebi-a-GCST90001413	Inverse variance weighted (fixed effects)	22	-0.0504527	0.0350124	0.149587	-0.119077	0.0181717	0.950799	0.887739	1.01834
DN	IgD- CD24- B cell %B cell || id:ebi-a-GCST90001413	Inverse variance weighted (multiplicative random effects)	22	-0.0504527	0.0380056	0.184341	-0.124944	0.0240383	0.950799	0.882547	1.02433
DN	IgD- CD24- B cell %B cell || id:ebi-a-GCST90001413	MR Egger	22	-0.074645	0.0793848	0.358286	-0.230239	0.0809491	0.928073	0.794344	1.08432
DN	IgD- CD24- B cell %B cell || id:ebi-a-GCST90001413	Simple mode	22	-0.0451412	0.0760334	0.559053	-0.194167	0.103884	0.955862	0.823521	1.10947
DN	IgD- CD24- B cell %B cell || id:ebi-a-GCST90001413	Weighted median	22	-0.086508	0.0490778	0.077956	-0.182701	0.00968449	0.917128	0.833018	1.00973
DN	IgD- CD24- B cell %B cell || id:ebi-a-GCST90001413	Weighted mode	22	-0.0805976	0.0478231	0.106729	-0.174331	0.0131356	0.922565	0.840019	1.01322
DN	IgD- CD24- B cell Absolute Count || id:ebi-a-GCST90001414	Inverse variance weighted (fixed effects)	22	-0.0277211	0.0356195	0.436418	-0.0975353	0.0420931	0.97266	0.90707	1.04299
DN	IgD- CD24- B cell Absolute Count || id:ebi-a-GCST90001414	Inverse variance weighted (multiplicative random effects)	22	-0.0277211	0.0388548	0.475565	-0.103877	0.0484343	0.97266	0.901337	1.04963
DN	IgD- CD24- B cell Absolute Count || id:ebi-a-GCST90001414	MR Egger	22	-0.0778821	0.0803285	0.343853	-0.235326	0.0795617	0.925073	0.790313	1.08281
DN	IgD- CD24- B cell Absolute Count || id:ebi-a-GCST90001414	Simple mode	22	-0.00462566	0.0895219	0.959279	-0.180089	0.170837	0.995385	0.835196	1.1863
DN	IgD- CD24- B cell Absolute Count || id:ebi-a-GCST90001414	Weighted median	22	-0.041266	0.0517227	0.424969	-0.142643	0.0601106	0.959574	0.867064	1.06195
DN	IgD- CD24- B cell Absolute Count || id:ebi-a-GCST90001414	Weighted mode	22	-0.0419192	0.0590883	0.485859	-0.157732	0.0738939	0.958947	0.854078	1.07669
DN	IgD+ CD24- B cell %B cell || id:ebi-a-GCST90001415	Inverse variance weighted (fixed effects)	22	-0.0453563	0.0359298	0.20682	-0.115779	0.0250661	0.955657	0.890672	1.02538
DN	IgD+ CD24- B cell %B cell || id:ebi-a-GCST90001415	Inverse variance weighted (multiplicative random effects)	22	-0.0453563	0.0468655	0.333146	-0.137213	0.0465001	0.955657	0.871785	1.0476
DN	IgD+ CD24- B cell %B cell || id:ebi-a-GCST90001415	MR Egger	22	0.0169593	0.0967548	0.862621	-0.17268	0.206599	1.0171	0.841407	1.22949
DN	IgD+ CD24- B cell %B cell || id:ebi-a-GCST90001415	Simple mode	22	0.038024	0.0812044	0.644429	-0.121137	0.197185	1.03876	0.885913	1.21797
DN	IgD+ CD24- B cell %B cell || id:ebi-a-GCST90001415	Weighted median	22	0.0289338	0.053749	0.590361	-0.0764142	0.134282	1.02936	0.926432	1.14372
DN	IgD+ CD24- B cell %B cell || id:ebi-a-GCST90001415	Weighted mode	22	0.0279691	0.0526911	0.601117	-0.0753054	0.131244	1.02836	0.92746	1.14025
DN	IgD+ CD24- B cell Absolute Count || id:ebi-a-GCST90001416	Inverse variance weighted (fixed effects)	22	-0.0215829	0.0352876	0.540784	-0.0907466	0.0475808	0.978648	0.913249	1.04873
DN	IgD+ CD24- B cell Absolute Count || id:ebi-a-GCST90001416	Inverse variance weighted (multiplicative random effects)	22	-0.0215829	0.0355333	0.543587	-0.0912282	0.0480625	0.978648	0.912809	1.04924
DN	IgD+ CD24- B cell Absolute Count || id:ebi-a-GCST90001416	MR Egger	22	-0.0372721	0.0741903	0.620883	-0.182685	0.108141	0.963414	0.83303	1.1142
DN	IgD+ CD24- B cell Absolute Count || id:ebi-a-GCST90001416	Simple mode	22	0.0414568	0.0830828	0.622979	-0.121385	0.204299	1.04233	0.885693	1.22667
DN	IgD+ CD24- B cell Absolute Count || id:ebi-a-GCST90001416	Weighted median	22	-0.0201554	0.0522236	0.699537	-0.122514	0.0822028	0.980046	0.884694	1.08568
DN	IgD+ CD24- B cell Absolute Count || id:ebi-a-GCST90001416	Weighted mode	22	-0.0116646	0.0485766	0.81256	-0.106875	0.0835455	0.988403	0.898638	1.08713
DN	CD24+ CD27+ B cell %B cell || id:ebi-a-GCST90001417	Inverse variance weighted (fixed effects)	22	0.0581484	0.0352594	0.099115	-0.0109601	0.127257	1.05987	0.9891	1.13571
DN	CD24+ CD27+ B cell %B cell || id:ebi-a-GCST90001417	Inverse variance weighted (multiplicative random effects)	22	0.0581484	0.0435818	0.182126	-0.0272719	0.143569	1.05987	0.973097	1.15439
DN	CD24+ CD27+ B cell %B cell || id:ebi-a-GCST90001417	MR Egger	22	-0.0146362	0.0893264	0.871493	-0.189716	0.160444	0.98547	0.827194	1.17403
DN	CD24+ CD27+ B cell %B cell || id:ebi-a-GCST90001417	Simple mode	22	-0.0310622	0.0845613	0.717046	-0.196802	0.134678	0.969415	0.821353	1.14417
DN	CD24+ CD27+ B cell %B cell || id:ebi-a-GCST90001417	Weighted median	22	-0.000379784	0.0552622	0.994517	-0.108694	0.107934	0.99962	0.897005	1.11397
DN	CD24+ CD27+ B cell %B cell || id:ebi-a-GCST90001417	Weighted mode	22	-0.000849874	0.0590736	0.988657	-0.116634	0.114934	0.99915	0.889911	1.1218
DN	CD24+ CD27+ B cell Absolute Count || id:ebi-a-GCST90001418	Inverse variance weighted (fixed effects)	22	0.0563967	0.0352476	0.109596	-0.0126887	0.125482	1.05802	0.987391	1.13369
DN	CD24+ CD27+ B cell Absolute Count || id:ebi-a-GCST90001418	Inverse variance weighted (multiplicative random effects)	22	0.0563967	0.0392506	0.150764	-0.0205344	0.133328	1.05802	0.979675	1.14262
DN	CD24+ CD27+ B cell Absolute Count || id:ebi-a-GCST90001418	MR Egger	22	-0.0499581	0.0774703	0.526342	-0.2018	0.101884	0.951269	0.817258	1.10725
DN	CD24+ CD27+ B cell Absolute Count || id:ebi-a-GCST90001418	Simple mode	22	-0.00134242	0.0940274	0.988744	-0.185636	0.182951	0.998658	0.830576	1.20076
DN	CD24+ CD27+ B cell Absolute Count || id:ebi-a-GCST90001418	Weighted median	22	0.0296029	0.0574143	0.606133	-0.0829291	0.142135	1.03005	0.920416	1.15273
DN	CD24+ CD27+ B cell Absolute Count || id:ebi-a-GCST90001418	Weighted mode	22	0.0201764	0.0662357	0.763657	-0.109646	0.149998	1.02038	0.896152	1.16183
DN	CD20- B cell %B cell || id:ebi-a-GCST90001419	Inverse variance weighted (fixed effects)	22	-0.00650345	0.0338887	0.847816	-0.0729253	0.0599184	0.993518	0.92967	1.06175
DN	CD20- B cell %B cell || id:ebi-a-GCST90001419	Inverse variance weighted (multiplicative random effects)	22	-0.00650345	0.0414852	0.87543	-0.0878145	0.0748076	0.993518	0.915931	1.07768
DN	CD20- B cell %B cell || id:ebi-a-GCST90001419	MR Egger	22	0.106606	0.0821319	0.209062	-0.0543724	0.267585	1.1125	0.947079	1.3068
DN	CD20- B cell %B cell || id:ebi-a-GCST90001419	Simple mode	22	0.0455216	0.0997891	0.652945	-0.150065	0.241108	1.04657	0.860652	1.27266
DN	CD20- B cell %B cell || id:ebi-a-GCST90001419	Weighted median	22	0.043162	0.0531184	0.416469	-0.06095	0.147274	1.04411	0.94087	1.15867
DN	CD20- B cell %B cell || id:ebi-a-GCST90001419	Weighted mode	22	0.0757113	0.0594323	0.216615	-0.040776	0.192199	1.07865	0.960044	1.21191
DN	IgD- CD38+ B cell Absolute Count || id:ebi-a-GCST90001420	Inverse variance weighted (fixed effects)	22	-0.00655216	0.0330911	0.843042	-0.0714107	0.0583063	0.993469	0.931079	1.06004
DN	IgD- CD38+ B cell Absolute Count || id:ebi-a-GCST90001420	Inverse variance weighted (multiplicative random effects)	22	-0.00655216	0.0295543	0.824548	-0.0644786	0.0513743	0.993469	0.937556	1.05272
DN	IgD- CD38+ B cell Absolute Count || id:ebi-a-GCST90001420	MR Egger	22	0.00477353	0.0677082	0.944495	-0.127934	0.137482	1.00478	0.879911	1.14738
DN	IgD- CD38+ B cell Absolute Count || id:ebi-a-GCST90001420	Simple mode	22	0.10595	0.0898272	0.251397	-0.0701117	0.282011	1.11177	0.93229	1.32579
DN	IgD- CD38+ B cell Absolute Count || id:ebi-a-GCST90001420	Weighted median	22	0.0154605	0.0483974	0.749386	-0.0793983	0.110319	1.01558	0.923672	1.11663
DN	IgD- CD38+ B cell Absolute Count || id:ebi-a-GCST90001420	Weighted mode	22	0.0566377	0.0625274	0.375315	-0.0659161	0.179192	1.05827	0.936209	1.19625
DN	CD20- B cell Absolute Count || id:ebi-a-GCST90001421	Inverse variance weighted (fixed effects)	22	-0.00243151	0.0335759	0.942269	-0.0682403	0.0633773	0.997571	0.934036	1.06543
DN	CD20- B cell Absolute Count || id:ebi-a-GCST90001421	Inverse variance weighted (multiplicative random effects)	22	-0.00243151	0.035912	0.946018	-0.072819	0.067956	0.997571	0.929769	1.07032
DN	CD20- B cell Absolute Count || id:ebi-a-GCST90001421	MR Egger	22	0.0928918	0.0713836	0.207947	-0.0470202	0.232804	1.09734	0.954068	1.26213
DN	CD20- B cell Absolute Count || id:ebi-a-GCST90001421	Simple mode	22	0.109542	0.110343	0.332141	-0.106731	0.325815	1.11577	0.898767	1.38516
DN	CD20- B cell Absolute Count || id:ebi-a-GCST90001421	Weighted median	22	0.0607121	0.0529977	0.251976	-0.0431633	0.164587	1.06259	0.957755	1.17891
DN	CD20- B cell Absolute Count || id:ebi-a-GCST90001421	Weighted mode	22	0.0964651	0.0691789	0.177766	-0.0391256	0.232056	1.10127	0.96163	1.26119
DN	CD20- CD38- B cell %B cell || id:ebi-a-GCST90001422	Inverse variance weighted (fixed effects)	22	0.00207855	0.0332686	0.950182	-0.0631278	0.0672849	1.00208	0.938823	1.0696
DN	CD20- CD38- B cell %B cell || id:ebi-a-GCST90001422	Inverse variance weighted (multiplicative random effects)	22	0.00207855	0.0452814	0.963388	-0.0866729	0.09083	1.00208	0.916977	1.09508
DN	CD20- CD38- B cell %B cell || id:ebi-a-GCST90001422	MR Egger	22	0.138579	0.0883968	0.132638	-0.0346782	0.311837	1.14864	0.965916	1.36593
DN	CD20- CD38- B cell %B cell || id:ebi-a-GCST90001422	Simple mode	22	0.127853	0.101611	0.222107	-0.0713038	0.32701	1.13639	0.931179	1.38682
DN	CD20- CD38- B cell %B cell || id:ebi-a-GCST90001422	Weighted median	22	0.0675829	0.0583857	0.247058	-0.0468531	0.182019	1.06992	0.954228	1.19964
DN	CD20- CD38- B cell %B cell || id:ebi-a-GCST90001422	Weighted mode	22	0.124803	0.060339	0.0511432	0.00653799	0.243067	1.13292	1.00656	1.27515
DN	CD20- CD38- B cell Absolute Count || id:ebi-a-GCST90001423	Inverse variance weighted (fixed effects)	22	0.00477301	0.033228	0.885781	-0.0603538	0.0698998	1.00478	0.941431	1.0724
DN	CD20- CD38- B cell Absolute Count || id:ebi-a-GCST90001423	Inverse variance weighted (multiplicative random effects)	22	0.00477301	0.0432392	0.912103	-0.0799758	0.0895218	1.00478	0.923139	1.09365
DN	CD20- CD38- B cell Absolute Count || id:ebi-a-GCST90001423	MR Egger	22	0.139582	0.084027	0.112279	-0.0251111	0.304275	1.14979	0.975202	1.35564
DN	CD20- CD38- B cell Absolute Count || id:ebi-a-GCST90001423	Simple mode	22	0.00603289	0.128432	0.962978	-0.245693	0.257759	1.00605	0.782162	1.29403
DN	CD20- CD38- B cell Absolute Count || id:ebi-a-GCST90001423	Weighted median	22	0.0660415	0.058347	0.257687	-0.0483185	0.180402	1.06827	0.95283	1.1977
DN	CD20- CD38- B cell Absolute Count || id:ebi-a-GCST90001423	Weighted mode	22	0.133945	0.0693365	0.0669891	-0.00195496	0.269844	1.14333	0.998047	1.30976
DN	IgD+ B cell %Lymphocyte || id:ebi-a-GCST90001424	Inverse variance weighted (fixed effects)	22	0.00554742	0.034403	0.871898	-0.0618825	0.0729774	1.00556	0.939993	1.07571
DN	IgD+ B cell %Lymphocyte || id:ebi-a-GCST90001424	Inverse variance weighted (multiplicative random effects)	22	0.00554742	0.0379068	0.88365	-0.06875	0.0798448	1.00556	0.93356	1.08312
DN	IgD+ B cell %Lymphocyte || id:ebi-a-GCST90001424	MR Egger	22	0.0401107	0.0788634	0.61659	-0.114461	0.194683	1.04093	0.891846	1.21493
DN	IgD+ B cell %Lymphocyte || id:ebi-a-GCST90001424	Simple mode	22	0.0530323	0.0852193	0.540441	-0.113998	0.220062	1.05446	0.89226	1.24615
DN	IgD+ B cell %Lymphocyte || id:ebi-a-GCST90001424	Weighted median	22	0.0406299	0.0490354	0.407341	-0.0554796	0.136739	1.04147	0.946031	1.14653
DN	IgD+ B cell %Lymphocyte || id:ebi-a-GCST90001424	Weighted mode	22	0.0288684	0.053944	0.598165	-0.0768619	0.134599	1.02929	0.926018	1.14408
DN	IgD- CD38+ B cell %lymphocyte || id:ebi-a-GCST90001425	Inverse variance weighted (fixed effects)	22	-0.016763	0.0324936	0.605934	-0.0804504	0.0469244	0.983377	0.922701	1.04804
DN	IgD- CD38+ B cell %lymphocyte || id:ebi-a-GCST90001425	Inverse variance weighted (multiplicative random effects)	22	-0.016763	0.0304377	0.581819	-0.0764209	0.0428949	0.983377	0.926426	1.04383
DN	IgD- CD38+ B cell %lymphocyte || id:ebi-a-GCST90001425	MR Egger	22	0.0332627	0.066573	0.622779	-0.0972203	0.163746	1.03382	0.907356	1.17791
DN	IgD- CD38+ B cell %lymphocyte || id:ebi-a-GCST90001425	Simple mode	22	0.01487	0.0804317	0.855099	-0.142776	0.172516	1.01498	0.866948	1.18829
DN	IgD- CD38+ B cell %lymphocyte || id:ebi-a-GCST90001425	Weighted median	22	0.0320262	0.0472687	0.498067	-0.0606204	0.124673	1.03254	0.94118	1.13278
DN	IgD- CD38+ B cell %lymphocyte || id:ebi-a-GCST90001425	Weighted mode	22	0.0264779	0.0551291	0.635988	-0.0815752	0.134531	1.02683	0.921663	1.144
DN	IgD- CD38dim B cell %lymphocyte || id:ebi-a-GCST90001426	Inverse variance weighted (fixed effects)	22	-0.0194521	0.03467	0.574753	-0.0874053	0.0485011	0.980736	0.916306	1.0497
DN	IgD- CD38dim B cell %lymphocyte || id:ebi-a-GCST90001426	Inverse variance weighted (multiplicative random effects)	22	-0.0194521	0.0287751	0.499036	-0.0758513	0.036947	0.980736	0.926954	1.03764
DN	IgD- CD38dim B cell %lymphocyte || id:ebi-a-GCST90001426	MR Egger	22	-0.0154548	0.0707478	0.829292	-0.15412	0.123211	0.984664	0.857169	1.13112
DN	IgD- CD38dim B cell %lymphocyte || id:ebi-a-GCST90001426	Simple mode	22	-0.0158029	0.0714355	0.827059	-0.155816	0.124211	0.984321	0.855716	1.13225
DN	IgD- CD38dim B cell %lymphocyte || id:ebi-a-GCST90001426	Weighted median	22	-0.00653893	0.0482581	0.892217	-0.101125	0.088047	0.993482	0.90382	1.09204
DN	IgD- CD38dim B cell %lymphocyte || id:ebi-a-GCST90001426	Weighted mode	22	-0.0158029	0.0463464	0.736512	-0.106642	0.075036	0.984321	0.898848	1.07792
DN	IgD- CD38- B cell %lymphocyte || id:ebi-a-GCST90001427	Inverse variance weighted (fixed effects)	22	0.00589441	0.0347544	0.865323	-0.0622242	0.074013	1.00591	0.939672	1.07682
DN	IgD- CD38- B cell %lymphocyte || id:ebi-a-GCST90001427	Inverse variance weighted (multiplicative random effects)	22	0.00589441	0.0366408	0.872196	-0.0659215	0.0777104	1.00591	0.936204	1.08081
DN	IgD- CD38- B cell %lymphocyte || id:ebi-a-GCST90001427	MR Egger	22	-0.00471282	0.0767758	0.951663	-0.155193	0.145768	0.995298	0.85625	1.15693
DN	IgD- CD38- B cell %lymphocyte || id:ebi-a-GCST90001427	Simple mode	22	0.0601841	0.0957485	0.536412	-0.127483	0.247851	1.06203	0.880308	1.28127
DN	IgD- CD38- B cell %lymphocyte || id:ebi-a-GCST90001427	Weighted median	22	-0.0242818	0.0528292	0.645783	-0.127827	0.0792634	0.976011	0.880006	1.08249
DN	IgD- CD38- B cell %lymphocyte || id:ebi-a-GCST90001427	Weighted mode	22	-0.0072589	0.0581674	0.901874	-0.121267	0.106749	0.992767	0.885797	1.11266
DN	IgD- CD38dim B cell %B cell || id:ebi-a-GCST90001428	Inverse variance weighted (fixed effects)	22	-0.0277879	0.0352495	0.430509	-0.0968769	0.0413011	0.972595	0.907668	1.04217
DN	IgD- CD38dim B cell %B cell || id:ebi-a-GCST90001428	Inverse variance weighted (multiplicative random effects)	22	-0.0277879	0.0348775	0.425609	-0.0961479	0.0405721	0.972595	0.90833	1.04141
DN	IgD- CD38dim B cell %B cell || id:ebi-a-GCST90001428	MR Egger	22	-0.0402131	0.0729039	0.587339	-0.183105	0.102679	0.960585	0.832681	1.10814
DN	IgD- CD38dim B cell %B cell || id:ebi-a-GCST90001428	Simple mode	22	-0.0698755	0.0676628	0.313491	-0.202495	0.0627436	0.93251	0.816691	1.06475
DN	IgD- CD38dim B cell %B cell || id:ebi-a-GCST90001428	Weighted median	22	-0.034401	0.0479674	0.473267	-0.128417	0.0596152	0.966184	0.879486	1.06143
DN	IgD- CD38dim B cell %B cell || id:ebi-a-GCST90001428	Weighted mode	22	-0.0521868	0.0507131	0.31516	-0.151585	0.047211	0.949152	0.859345	1.04834
DN	IgD+ CD38+ B cell %lymphocyte || id:ebi-a-GCST90001429	Inverse variance weighted (fixed effects)	22	-0.0034628	0.0343845	0.919782	-0.0708564	0.0639308	0.996543	0.931596	1.06602
DN	IgD+ CD38+ B cell %lymphocyte || id:ebi-a-GCST90001429	Inverse variance weighted (multiplicative random effects)	22	-0.0034628	0.0369052	0.925245	-0.075797	0.0688714	0.996543	0.927004	1.0713
DN	IgD+ CD38+ B cell %lymphocyte || id:ebi-a-GCST90001429	MR Egger	22	0.0110072	0.0771762	0.888014	-0.140258	0.162273	1.01107	0.869134	1.17618
DN	IgD+ CD38+ B cell %lymphocyte || id:ebi-a-GCST90001429	Simple mode	22	-0.0981663	0.0875618	0.274899	-0.269787	0.0734549	0.906498	0.763542	1.07622
DN	IgD+ CD38+ B cell %lymphocyte || id:ebi-a-GCST90001429	Weighted median	22	0.0485429	0.0524478	0.354681	-0.0542547	0.15134	1.04974	0.947191	1.16339
DN	IgD+ CD38+ B cell %lymphocyte || id:ebi-a-GCST90001429	Weighted mode	22	-0.054303	0.0572375	0.353549	-0.166488	0.0578825	0.947145	0.846633	1.05959
DN	IgD+ CD38dim B cell %lymphocyte || id:ebi-a-GCST90001430	Inverse variance weighted (fixed effects)	22	-0.00358963	0.0347174	0.917649	-0.0716358	0.0644565	0.996417	0.93087	1.06658
DN	IgD+ CD38dim B cell %lymphocyte || id:ebi-a-GCST90001430	Inverse variance weighted (multiplicative random effects)	22	-0.00358963	0.0397916	0.92812	-0.0815811	0.0744019	0.996417	0.921658	1.07724
DN	IgD+ CD38dim B cell %lymphocyte || id:ebi-a-GCST90001430	MR Egger	22	0.0595722	0.0816664	0.474179	-0.100494	0.219638	1.06138	0.904391	1.24563
DN	IgD+ CD38dim B cell %lymphocyte || id:ebi-a-GCST90001430	Simple mode	22	0.0160127	0.0812805	0.845718	-0.143297	0.175323	1.01614	0.866496	1.19163
DN	IgD+ CD38dim B cell %lymphocyte || id:ebi-a-GCST90001430	Weighted median	22	0.0302367	0.0510136	0.55337	-0.06975	0.130223	1.0307	0.932627	1.13908
DN	IgD+ CD38dim B cell %lymphocyte || id:ebi-a-GCST90001430	Weighted mode	22	0.0382461	0.053527	0.482774	-0.0666668	0.143159	1.03899	0.935507	1.15391
DN	IgD+ CD38- B cell %lymphocyte || id:ebi-a-GCST90001431	Inverse variance weighted (fixed effects)	22	0.053306	0.0351875	0.129795	-0.0156615	0.122274	1.05475	0.98446	1.13006
DN	IgD+ CD38- B cell %lymphocyte || id:ebi-a-GCST90001431	Inverse variance weighted (multiplicative random effects)	22	0.053306	0.0395115	0.177297	-0.0241366	0.130749	1.05475	0.976152	1.13968
DN	IgD+ CD38- B cell %lymphocyte || id:ebi-a-GCST90001431	MR Egger	22	0.0308334	0.0825304	0.712632	-0.130926	0.192593	1.03131	0.877283	1.21239
DN	IgD+ CD38- B cell %lymphocyte || id:ebi-a-GCST90001431	Simple mode	22	0.160096	0.111979	0.167513	-0.0593826	0.379574	1.17362	0.942346	1.46166
DN	IgD+ CD38- B cell %lymphocyte || id:ebi-a-GCST90001431	Weighted median	22	0.0494453	0.0560409	0.377611	-0.0603949	0.159285	1.05069	0.941393	1.17267
DN	IgD+ CD38- B cell %lymphocyte || id:ebi-a-GCST90001431	Weighted mode	22	-0.0130542	0.0716038	0.857087	-0.153398	0.127289	0.987031	0.857789	1.13575
DN	Unswitched memory B cell %lymphocyte || id:ebi-a-GCST90001432	Inverse variance weighted (fixed effects)	22	0.0643752	0.0351096	0.0667209	-0.00443963	0.13319	1.06649	0.99557	1.14247
DN	Unswitched memory B cell %lymphocyte || id:ebi-a-GCST90001432	Inverse variance weighted (multiplicative random effects)	22	0.0643752	0.0303543	0.0339392	0.00488076	0.12387	1.06649	1.00489	1.13187
DN	Unswitched memory B cell %lymphocyte || id:ebi-a-GCST90001432	MR Egger	22	-0.0121261	0.0716523	0.867312	-0.152565	0.128312	0.987947	0.858503	1.13691
DN	Unswitched memory B cell %lymphocyte || id:ebi-a-GCST90001432	Simple mode	22	-0.00151144	0.0899019	0.986745	-0.177719	0.174696	0.99849	0.837178	1.19088
DN	Unswitched memory B cell %lymphocyte || id:ebi-a-GCST90001432	Weighted median	22	0.0143834	0.0515434	0.780204	-0.0866416	0.115408	1.01449	0.917006	1.12233
DN	Unswitched memory B cell %lymphocyte || id:ebi-a-GCST90001432	Weighted mode	22	-0.0207707	0.0627354	0.743862	-0.143732	0.102191	0.979444	0.86612	1.10759
DN	IgD- CD27- B cell %lymphocyte || id:ebi-a-GCST90001433	Inverse variance weighted (fixed effects)	22	-0.0116445	0.035613	0.743688	-0.0814461	0.0581571	0.988423	0.921782	1.05988
DN	IgD- CD27- B cell %lymphocyte || id:ebi-a-GCST90001433	Inverse variance weighted (multiplicative random effects)	22	-0.0116445	0.037439	0.75578	-0.0850249	0.0617359	0.988423	0.918489	1.06368
DN	IgD- CD27- B cell %lymphocyte || id:ebi-a-GCST90001433	MR Egger	22	-0.00649394	0.0782755	0.934706	-0.159914	0.146926	0.993527	0.852217	1.15827
DN	IgD- CD27- B cell %lymphocyte || id:ebi-a-GCST90001433	Simple mode	22	0.018157	0.0997115	0.857255	-0.177278	0.213592	1.01832	0.837547	1.23812
DN	IgD- CD27- B cell %lymphocyte || id:ebi-a-GCST90001433	Weighted median	22	0.0394247	0.0549976	0.473471	-0.0683707	0.14722	1.04021	0.933914	1.15861
DN	IgD- CD27- B cell %lymphocyte || id:ebi-a-GCST90001433	Weighted mode	22	-0.0261377	0.0726527	0.722617	-0.168537	0.116262	0.974201	0.8449	1.12329
DN	Switched memory B cell %lymphocyte || id:ebi-a-GCST90001434	Inverse variance weighted (fixed effects)	22	-0.0051733	0.0355888	0.884424	-0.0749273	0.0645807	0.99484	0.927811	1.06671
DN	Switched memory B cell %lymphocyte || id:ebi-a-GCST90001434	Inverse variance weighted (multiplicative random effects)	22	-0.0051733	0.0362392	0.886484	-0.0762021	0.0658555	0.99484	0.926629	1.06807
DN	Switched memory B cell %lymphocyte || id:ebi-a-GCST90001434	MR Egger	22	0.000102683	0.0758147	0.998933	-0.148494	0.148699	1.0001	0.862005	1.16032
DN	Switched memory B cell %lymphocyte || id:ebi-a-GCST90001434	Simple mode	22	-0.0460481	0.0834491	0.586903	-0.209608	0.117512	0.954996	0.810902	1.1247
DN	Switched memory B cell %lymphocyte || id:ebi-a-GCST90001434	Weighted median	22	0.0238232	0.0515707	0.644116	-0.0772554	0.124902	1.02411	0.925653	1.13304
DN	Switched memory B cell %lymphocyte || id:ebi-a-GCST90001434	Weighted mode	22	-0.0112958	0.052702	0.832354	-0.114592	0.092	0.988768	0.89173	1.09636
DN	Plasma Blast-Plasma Cell %lymphocyte || id:ebi-a-GCST90001435	Inverse variance weighted (fixed effects)	22	-0.0400407	0.0339349	0.238028	-0.106553	0.0264716	0.96075	0.898927	1.02683
DN	Plasma Blast-Plasma Cell %lymphocyte || id:ebi-a-GCST90001435	Inverse variance weighted (multiplicative random effects)	22	-0.0400407	0.0340516	0.239641	-0.106782	0.0267003	0.96075	0.898722	1.02706
DN	Plasma Blast-Plasma Cell %lymphocyte || id:ebi-a-GCST90001435	MR Egger	22	0.00685801	0.0704232	0.923392	-0.131171	0.144887	1.00688	0.877067	1.15591
DN	Plasma Blast-Plasma Cell %lymphocyte || id:ebi-a-GCST90001435	Simple mode	22	-0.0118551	0.0816486	0.88594	-0.171886	0.148176	0.988215	0.842075	1.15972
DN	Plasma Blast-Plasma Cell %lymphocyte || id:ebi-a-GCST90001435	Weighted median	22	0.00161312	0.0492603	0.973876	-0.094937	0.0981633	1.00161	0.90943	1.10314
DN	Plasma Blast-Plasma Cell %lymphocyte || id:ebi-a-GCST90001435	Weighted mode	22	-0.00126099	0.0540799	0.981617	-0.107258	0.104736	0.99874	0.898294	1.11042
DN	Memory B cell %lymphocyte || id:ebi-a-GCST90001436	Inverse variance weighted (fixed effects)	22	0.058955	0.0347584	0.0898597	-0.00917141	0.127081	1.06073	0.990871	1.13551
DN	Memory B cell %lymphocyte || id:ebi-a-GCST90001436	Inverse variance weighted (multiplicative random effects)	22	0.058955	0.0335568	0.0789391	-0.00681621	0.124726	1.06073	0.993207	1.13284
DN	Memory B cell %lymphocyte || id:ebi-a-GCST90001436	MR Egger	22	0.00381147	0.0710271	0.957737	-0.135402	0.143024	1.00382	0.873365	1.15376
DN	Memory B cell %lymphocyte || id:ebi-a-GCST90001436	Simple mode	22	0.00699093	0.0882865	0.937636	-0.166051	0.180032	1.00702	0.847003	1.19726
DN	Memory B cell %lymphocyte || id:ebi-a-GCST90001436	Weighted median	22	0.0053169	0.0530337	0.920142	-0.0986292	0.109263	1.00533	0.906079	1.11546
DN	Memory B cell %lymphocyte || id:ebi-a-GCST90001436	Weighted mode	22	-0.0190317	0.0601682	0.754891	-0.136961	0.0988981	0.981148	0.872004	1.10395
DN	Naive-mature B cell %lymphocyte || id:ebi-a-GCST90001437	Inverse variance weighted (fixed effects)	22	-0.042747	0.0355991	0.229833	-0.112521	0.0270272	0.958154	0.893578	1.0274
DN	Naive-mature B cell %lymphocyte || id:ebi-a-GCST90001437	Inverse variance weighted (multiplicative random effects)	22	-0.042747	0.040441	0.290503	-0.122011	0.0365175	0.958154	0.885138	1.03719
DN	Naive-mature B cell %lymphocyte || id:ebi-a-GCST90001437	MR Egger	22	0.00294471	0.0837504	0.9723	-0.161206	0.167095	1.00295	0.851117	1.18187
DN	Naive-mature B cell %lymphocyte || id:ebi-a-GCST90001437	Simple mode	22	-0.0719893	0.0958921	0.461144	-0.259938	0.115959	0.930541	0.7711	1.12295
DN	Naive-mature B cell %lymphocyte || id:ebi-a-GCST90001437	Weighted median	22	-0.00121047	0.0526117	0.981644	-0.104329	0.101908	0.99879	0.900929	1.10728
DN	Naive-mature B cell %lymphocyte || id:ebi-a-GCST90001437	Weighted mode	22	-0.0151723	0.0528342	0.776799	-0.118727	0.0883828	0.984942	0.88805	1.09241
DN	IgD- CD38dim B cell Absolute Count || id:ebi-a-GCST90001438	Inverse variance weighted (fixed effects)	22	-0.0034465	0.0340801	0.919448	-0.0702435	0.0633505	0.996559	0.932167	1.0654
DN	IgD- CD38dim B cell Absolute Count || id:ebi-a-GCST90001438	Inverse variance weighted (multiplicative random effects)	22	-0.0034465	0.0294309	0.906777	-0.0611311	0.0542381	0.996559	0.9407	1.05574
DN	IgD- CD38dim B cell Absolute Count || id:ebi-a-GCST90001438	MR Egger	22	-0.0558585	0.0696342	0.431883	-0.192341	0.0806245	0.945673	0.825025	1.08396
DN	IgD- CD38dim B cell Absolute Count || id:ebi-a-GCST90001438	Simple mode	22	-0.0420412	0.0756466	0.58425	-0.190308	0.106226	0.95883	0.826704	1.11207
DN	IgD- CD38dim B cell Absolute Count || id:ebi-a-GCST90001438	Weighted median	22	-0.00449361	0.0479804	0.925383	-0.0985351	0.0895479	0.995516	0.906164	1.09368
DN	IgD- CD38dim B cell Absolute Count || id:ebi-a-GCST90001438	Weighted mode	22	-0.0118831	0.0504666	0.816129	-0.110798	0.0870314	0.988187	0.89512	1.09093
DN	IgD+ CD24+ B cell %lymphocyte || id:ebi-a-GCST90001439	Inverse variance weighted (fixed effects)	22	0.0677549	0.0353439	0.0552353	-0.00151906	0.137029	1.0701	0.998482	1.14686
DN	IgD+ CD24+ B cell %lymphocyte || id:ebi-a-GCST90001439	Inverse variance weighted (multiplicative random effects)	22	0.0677549	0.0382054	0.0761559	-0.00712761	0.142637	1.0701	0.992898	1.15331
DN	IgD+ CD24+ B cell %lymphocyte || id:ebi-a-GCST90001439	MR Egger	22	0.0132661	0.0786666	0.867776	-0.14092	0.167453	1.01335	0.868558	1.18229
DN	IgD+ CD24+ B cell %lymphocyte || id:ebi-a-GCST90001439	Simple mode	22	-0.0213466	0.0890519	0.81288	-0.195888	0.153195	0.97888	0.822104	1.16555
DN	IgD+ CD24+ B cell %lymphocyte || id:ebi-a-GCST90001439	Weighted median	22	-0.0335338	0.0527547	0.525001	-0.136933	0.0698654	0.967022	0.872029	1.07236
DN	IgD+ CD24+ B cell %lymphocyte || id:ebi-a-GCST90001439	Weighted mode	22	-0.0245771	0.0652593	0.710245	-0.152485	0.103331	0.975723	0.858572	1.10886
DN	IgD- CD24- B cell %lymphocyte || id:ebi-a-GCST90001440	Inverse variance weighted (fixed effects)	22	-0.0457917	0.0355981	0.19832	-0.115564	0.0239806	0.955241	0.890863	1.02427
DN	IgD- CD24- B cell %lymphocyte || id:ebi-a-GCST90001440	Inverse variance weighted (multiplicative random effects)	22	-0.0457917	0.0364688	0.209245	-0.117271	0.025687	0.955241	0.889345	1.02602
DN	IgD- CD24- B cell %lymphocyte || id:ebi-a-GCST90001440	MR Egger	22	-0.0495763	0.0763505	0.523516	-0.199223	0.100071	0.951633	0.819367	1.10525
DN	IgD- CD24- B cell %lymphocyte || id:ebi-a-GCST90001440	Simple mode	22	-0.0968072	0.0905334	0.297072	-0.274253	0.0806381	0.907731	0.76014	1.08398
DN	IgD- CD24- B cell %lymphocyte || id:ebi-a-GCST90001440	Weighted median	22	-0.0626008	0.0531454	0.23883	-0.166766	0.0415642	0.939318	0.846398	1.04244
DN	IgD- CD24- B cell %lymphocyte || id:ebi-a-GCST90001440	Weighted mode	22	-0.0567116	0.051778	0.285796	-0.158196	0.0447733	0.944867	0.853682	1.04579
DN	IgD+ CD24- B cell %lymphocyte || id:ebi-a-GCST90001441	Inverse variance weighted (fixed effects)	22	-0.0322693	0.0345732	0.350634	-0.100033	0.0354942	0.968246	0.904808	1.03613
DN	IgD+ CD24- B cell %lymphocyte || id:ebi-a-GCST90001441	Inverse variance weighted (multiplicative random effects)	22	-0.0322693	0.0407159	0.428041	-0.112072	0.0475338	0.968246	0.89398	1.04868
DN	IgD+ CD24- B cell %lymphocyte || id:ebi-a-GCST90001441	MR Egger	22	0.0225883	0.0840813	0.790952	-0.142211	0.187388	1.02285	0.867438	1.20609
DN	IgD+ CD24- B cell %lymphocyte || id:ebi-a-GCST90001441	Simple mode	22	0.0728265	0.085946	0.406353	-0.0956277	0.241281	1.07554	0.908802	1.27288
DN	IgD+ CD24- B cell %lymphocyte || id:ebi-a-GCST90001441	Weighted median	22	-0.0266382	0.0509393	0.601016	-0.126479	0.0732028	0.973714	0.881193	1.07595
DN	IgD+ CD24- B cell %lymphocyte || id:ebi-a-GCST90001441	Weighted mode	22	-0.00383849	0.052532	0.942442	-0.106801	0.0991243	0.996169	0.898704	1.1042
DN	CD24+ CD27+ B cell %lymphocyte || id:ebi-a-GCST90001442	Inverse variance weighted (fixed effects)	22	0.0507294	0.0346446	0.143117	-0.017174	0.118633	1.05204	0.982973	1.12596
DN	CD24+ CD27+ B cell %lymphocyte || id:ebi-a-GCST90001442	Inverse variance weighted (multiplicative random effects)	22	0.0507294	0.0358828	0.157435	-0.0196009	0.12106	1.05204	0.98059	1.12869
DN	CD24+ CD27+ B cell %lymphocyte || id:ebi-a-GCST90001442	MR Egger	22	-0.0113207	0.0734301	0.879021	-0.155244	0.132602	0.988743	0.856206	1.1418
DN	CD24+ CD27+ B cell %lymphocyte || id:ebi-a-GCST90001442	Simple mode	22	-0.00398121	0.084991	0.963081	-0.170564	0.162601	0.996027	0.843189	1.17657
DN	CD24+ CD27+ B cell %lymphocyte || id:ebi-a-GCST90001442	Weighted median	22	0.0105232	0.052267	0.840436	-0.0919201	0.112967	1.01058	0.912178	1.11959
DN	CD24+ CD27+ B cell %lymphocyte || id:ebi-a-GCST90001442	Weighted mode	22	0.000416967	0.0583199	0.994363	-0.11389	0.114724	1.00042	0.892356	1.12156
DN	CD20- B cell %lymphocyte || id:ebi-a-GCST90001443	Inverse variance weighted (fixed effects)	22	-0.0106355	0.0333203	0.749584	-0.0759432	0.0546723	0.989421	0.926869	1.05619
DN	CD20- B cell %lymphocyte || id:ebi-a-GCST90001443	Inverse variance weighted (multiplicative random effects)	22	-0.0106355	0.0375707	0.777117	-0.084274	0.0630031	0.989421	0.919179	1.06503
DN	CD20- B cell %lymphocyte || id:ebi-a-GCST90001443	MR Egger	22	0.122803	0.0712	0.0999932	-0.0167494	0.262355	1.13066	0.98339	1.29999
DN	CD20- B cell %lymphocyte || id:ebi-a-GCST90001443	Simple mode	22	-0.182535	0.104211	0.094438	-0.386789	0.0217189	0.833155	0.679234	1.02196
DN	CD20- B cell %lymphocyte || id:ebi-a-GCST90001443	Weighted median	22	0.068927	0.051904	0.184188	-0.0328049	0.170659	1.07136	0.967727	1.18609
DN	CD20- B cell %lymphocyte || id:ebi-a-GCST90001443	Weighted mode	22	0.0988228	0.0579673	0.102983	-0.0147931	0.212439	1.10387	0.985316	1.23669
DN	CD20- CD38- B cell %lymphocyte || id:ebi-a-GCST90001444	Inverse variance weighted (fixed effects)	22	0.000476202	0.0331418	0.988536	-0.0644818	0.0654342	1.00048	0.937553	1.06762
DN	CD20- CD38- B cell %lymphocyte || id:ebi-a-GCST90001444	Inverse variance weighted (multiplicative random effects)	22	0.000476202	0.0444622	0.991455	-0.0866697	0.0876221	1.00048	0.91698	1.09158
DN	CD20- CD38- B cell %lymphocyte || id:ebi-a-GCST90001444	MR Egger	22	0.149728	0.0852291	0.0942575	-0.017321	0.316777	1.16152	0.982828	1.3727
DN	CD20- CD38- B cell %lymphocyte || id:ebi-a-GCST90001444	Simple mode	22	0.0994996	0.118079	0.408916	-0.131934	0.330934	1.10462	0.876398	1.39227
DN	CD20- CD38- B cell %lymphocyte || id:ebi-a-GCST90001444	Weighted median	22	0.0817279	0.0576	0.155932	-0.0311682	0.194624	1.08516	0.969313	1.21485
DN	CD20- CD38- B cell %lymphocyte || id:ebi-a-GCST90001444	Weighted mode	22	0.132408	0.0584976	0.0343216	0.017753	0.247064	1.14157	1.01791	1.28026
DN	IgD- CD38- B cell %B cell || id:ebi-a-GCST90001445	Inverse variance weighted (fixed effects)	22	0.00315814	0.0349937	0.928089	-0.0654295	0.0717458	1.00316	0.936665	1.07438
DN	IgD- CD38- B cell %B cell || id:ebi-a-GCST90001445	Inverse variance weighted (multiplicative random effects)	22	0.00315814	0.0428458	0.941242	-0.0808197	0.0871359	1.00316	0.92236	1.09104
DN	IgD- CD38- B cell %B cell || id:ebi-a-GCST90001445	MR Egger	22	-0.0268197	0.0894389	0.767373	-0.20212	0.14848	0.973537	0.816997	1.16007
DN	IgD- CD38- B cell %B cell || id:ebi-a-GCST90001445	Simple mode	22	-0.0876392	0.0866551	0.323358	-0.257483	0.0822048	0.916091	0.772995	1.08568
DN	IgD- CD38- B cell %B cell || id:ebi-a-GCST90001445	Weighted median	22	-0.051832	0.0502787	0.30259	-0.150378	0.0467142	0.949488	0.860382	1.04782
DN	IgD- CD38- B cell %B cell || id:ebi-a-GCST90001445	Weighted mode	22	-0.0593049	0.0516836	0.264097	-0.160605	0.0419951	0.942419	0.851629	1.04289
DN	IgD- CD38- B cell Absolute Count || id:ebi-a-GCST90001446	Inverse variance weighted (fixed effects)	22	0.02044	0.0353895	0.563553	-0.0489235	0.0898035	1.02065	0.952254	1.09396
DN	IgD- CD38- B cell Absolute Count || id:ebi-a-GCST90001446	Inverse variance weighted (multiplicative random effects)	22	0.02044	0.0407776	0.616191	-0.059484	0.100364	1.02065	0.942251	1.10557
DN	IgD- CD38- B cell Absolute Count || id:ebi-a-GCST90001446	MR Egger	22	-0.0384923	0.0840942	0.652082	-0.203317	0.126332	0.962239	0.81602	1.13466
DN	IgD- CD38- B cell Absolute Count || id:ebi-a-GCST90001446	Simple mode	22	0.0445223	0.0953332	0.645297	-0.142331	0.231375	1.04553	0.867334	1.26033
DN	IgD- CD38- B cell Absolute Count || id:ebi-a-GCST90001446	Weighted median	22	-0.0165624	0.0526698	0.753174	-0.119795	0.0866705	0.983574	0.887102	1.09054
DN	IgD- CD38- B cell Absolute Count || id:ebi-a-GCST90001446	Weighted mode	22	0.00600451	0.0565847	0.916498	-0.104901	0.11691	1.00602	0.900413	1.12402
DN	IgD+ CD38+ B cell %B cell || id:ebi-a-GCST90001447	Inverse variance weighted (fixed effects)	22	-0.0170933	0.0333113	0.607855	-0.0823835	0.0481969	0.983052	0.920919	1.04938
DN	IgD+ CD38+ B cell %B cell || id:ebi-a-GCST90001447	Inverse variance weighted (multiplicative random effects)	22	-0.0170933	0.0337383	0.612404	-0.0832203	0.0490337	0.983052	0.920148	1.05026
DN	IgD+ CD38+ B cell %B cell || id:ebi-a-GCST90001447	MR Egger	22	-0.0289451	0.0707666	0.68687	-0.167648	0.109757	0.97147	0.845652	1.11601
DN	IgD+ CD38+ B cell %B cell || id:ebi-a-GCST90001447	Simple mode	22	0.0240881	0.092745	0.797606	-0.157692	0.205868	1.02438	0.854113	1.22859
DN	IgD+ CD38+ B cell %B cell || id:ebi-a-GCST90001447	Weighted median	22	0.0222285	0.0496709	0.654503	-0.0751264	0.119583	1.02248	0.927626	1.12703
DN	IgD+ CD38+ B cell %B cell || id:ebi-a-GCST90001447	Weighted mode	22	0.0437868	0.0574279	0.454262	-0.0687719	0.156346	1.04476	0.93354	1.16923
DN	CD11c+ monocyte Absolute Count || id:ebi-a-GCST90001448	Inverse variance weighted (fixed effects)	22	-0.0174036	0.0366531	0.634916	-0.0892437	0.0544366	0.982747	0.914623	1.05595
DN	CD11c+ monocyte Absolute Count || id:ebi-a-GCST90001448	Inverse variance weighted (multiplicative random effects)	22	-0.0174036	0.0420922	0.679267	-0.0999043	0.0650971	0.982747	0.904924	1.06726
DN	CD11c+ monocyte Absolute Count || id:ebi-a-GCST90001448	MR Egger	22	-0.0769074	0.0872489	0.388534	-0.247915	0.0941004	0.925976	0.780426	1.09867
DN	CD11c+ monocyte Absolute Count || id:ebi-a-GCST90001448	Simple mode	22	0.0113432	0.0769148	0.884161	-0.13941	0.162096	1.01141	0.869872	1.17597
DN	CD11c+ monocyte Absolute Count || id:ebi-a-GCST90001448	Weighted median	22	-0.00562913	0.0542638	0.917379	-0.111986	0.100728	0.994387	0.894057	1.10598
DN	CD11c+ monocyte Absolute Count || id:ebi-a-GCST90001448	Weighted mode	22	0.00170278	0.054379	0.975315	-0.10488	0.108286	1.0017	0.900433	1.11437
DN	CD11c+ monocyte %monocyte || id:ebi-a-GCST90001449	Inverse variance weighted (fixed effects)	22	-0.0136342	0.0363655	0.707719	-0.0849105	0.0576421	0.986458	0.918594	1.05934
DN	CD11c+ monocyte %monocyte || id:ebi-a-GCST90001449	Inverse variance weighted (multiplicative random effects)	22	-0.0136342	0.0521181	0.793629	-0.115786	0.0885173	0.986458	0.890666	1.09255
DN	CD11c+ monocyte %monocyte || id:ebi-a-GCST90001449	MR Egger	22	-0.0921687	0.107906	0.403135	-0.303665	0.119328	0.911951	0.738108	1.12674
DN	CD11c+ monocyte %monocyte || id:ebi-a-GCST90001449	Simple mode	22	0.0181795	0.0772844	0.816309	-0.133298	0.169657	1.01835	0.875204	1.1849
DN	CD11c+ monocyte %monocyte || id:ebi-a-GCST90001449	Weighted median	22	0.00224791	0.049521	0.963794	-0.0948133	0.0993091	1.00225	0.909543	1.10441
DN	CD11c+ monocyte %monocyte || id:ebi-a-GCST90001449	Weighted mode	22	-0.000376106	0.048491	0.993885	-0.0954185	0.0946663	0.999624	0.908992	1.09929
DN	CD62L- monocyte Absolute Count || id:ebi-a-GCST90001450	Inverse variance weighted (fixed effects)	22	-0.0365838	0.0380838	0.336747	-0.111228	0.0380605	0.964077	0.894735	1.03879
DN	CD62L- monocyte Absolute Count || id:ebi-a-GCST90001450	Inverse variance weighted (multiplicative random effects)	22	-0.0365838	0.0309215	0.236761	-0.0971899	0.0240222	0.964077	0.907384	1.02431
DN	CD62L- monocyte Absolute Count || id:ebi-a-GCST90001450	MR Egger	22	-0.169011	0.0781312	0.0428149	-0.322148	-0.0158734	0.8445	0.724591	0.984252
DN	CD62L- monocyte Absolute Count || id:ebi-a-GCST90001450	Simple mode	22	-0.0383327	0.0857684	0.659499	-0.206439	0.129773	0.962393	0.813476	1.13857
DN	CD62L- monocyte Absolute Count || id:ebi-a-GCST90001450	Weighted median	22	-0.0924706	0.055286	0.0944087	-0.200831	0.0158899	0.911676	0.81805	1.01602
DN	CD62L- monocyte Absolute Count || id:ebi-a-GCST90001450	Weighted mode	22	-0.0872123	0.0507085	0.10016	-0.186601	0.0121763	0.916482	0.829775	1.01225
DN	CD62L- monocyte %monocyte || id:ebi-a-GCST90001451	Inverse variance weighted (fixed effects)	22	-0.0306651	0.0378017	0.417246	-0.104756	0.0434263	0.9698	0.900544	1.04438
DN	CD62L- monocyte %monocyte || id:ebi-a-GCST90001451	Inverse variance weighted (multiplicative random effects)	22	-0.0306651	0.0357223	0.390655	-0.100681	0.0393506	0.9698	0.904222	1.04014
DN	CD62L- monocyte %monocyte || id:ebi-a-GCST90001451	MR Egger	22	-0.207396	0.0775826	0.0146079	-0.359458	-0.0553344	0.812697	0.698054	0.946169
DN	CD62L- monocyte %monocyte || id:ebi-a-GCST90001451	Simple mode	22	0.136887	0.088299	0.136017	-0.0361789	0.309953	1.1467	0.964468	1.36336
DN	CD62L- monocyte %monocyte || id:ebi-a-GCST90001451	Weighted median	22	-0.0404567	0.0551109	0.46289	-0.148474	0.0675607	0.960351	0.862022	1.0699
DN	CD62L- monocyte %monocyte || id:ebi-a-GCST90001451	Weighted mode	22	-0.0904016	0.0534609	0.105629	-0.195185	0.0143819	0.913564	0.822682	1.01449
DN	CD11c+ CD62L- monocyte Absolute Count || id:ebi-a-GCST90001452	Inverse variance weighted (fixed effects)	22	-0.0285923	0.0359914	0.426951	-0.0991355	0.0419509	0.971813	0.90562	1.04284
DN	CD11c+ CD62L- monocyte Absolute Count || id:ebi-a-GCST90001452	Inverse variance weighted (multiplicative random effects)	22	-0.0285923	0.0403758	0.47885	-0.107729	0.0505443	0.971813	0.897871	1.05184
DN	CD11c+ CD62L- monocyte Absolute Count || id:ebi-a-GCST90001452	MR Egger	22	-0.116772	0.0819535	0.169618	-0.277401	0.0438571	0.889788	0.757751	1.04483
DN	CD11c+ CD62L- monocyte Absolute Count || id:ebi-a-GCST90001452	Simple mode	22	-0.0966005	0.0834809	0.260202	-0.260223	0.0670221	0.907919	0.77088	1.06932
DN	CD11c+ CD62L- monocyte Absolute Count || id:ebi-a-GCST90001452	Weighted median	22	-0.019068	0.0512156	0.709663	-0.119451	0.0813146	0.981113	0.887408	1.08471
DN	CD11c+ CD62L- monocyte Absolute Count || id:ebi-a-GCST90001452	Weighted mode	22	-0.03429	0.0527665	0.522839	-0.137712	0.0691324	0.966291	0.871349	1.07158
DN	CD11c+ CD62L- monocyte %monocyte || id:ebi-a-GCST90001453	Inverse variance weighted (fixed effects)	22	-0.0322058	0.0372268	0.38697	-0.10517	0.0407587	0.968307	0.900171	1.0416
DN	CD11c+ CD62L- monocyte %monocyte || id:ebi-a-GCST90001453	Inverse variance weighted (multiplicative random effects)	22	-0.0322058	0.0481585	0.503658	-0.126597	0.0621849	0.968307	0.881089	1.06416
DN	CD11c+ CD62L- monocyte %monocyte || id:ebi-a-GCST90001453	MR Egger	22	-0.151443	0.0966206	0.132709	-0.340819	0.0379339	0.859467	0.711188	1.03866
DN	CD11c+ CD62L- monocyte %monocyte || id:ebi-a-GCST90001453	Simple mode	22	-0.0389887	0.079275	0.627951	-0.194368	0.11639	0.961762	0.823355	1.12343
DN	CD11c+ CD62L- monocyte %monocyte || id:ebi-a-GCST90001453	Weighted median	22	-0.0407089	0.053411	0.445952	-0.145394	0.0639767	0.960109	0.864681	1.06607
DN	CD11c+ CD62L- monocyte %monocyte || id:ebi-a-GCST90001453	Weighted mode	22	-0.0492207	0.0499817	0.335946	-0.147185	0.0487434	0.951971	0.863134	1.04995
DN	CD62L- HLA DR++ monocyte Absolute Count || id:ebi-a-GCST90001454	Inverse variance weighted (fixed effects)	22	-0.0295023	0.0361573	0.414532	-0.100371	0.0413659	0.970929	0.904502	1.04223
DN	CD62L- HLA DR++ monocyte Absolute Count || id:ebi-a-GCST90001454	Inverse variance weighted (multiplicative random effects)	22	-0.0295023	0.0369388	0.424475	-0.101902	0.0428978	0.970929	0.903118	1.04383
DN	CD62L- HLA DR++ monocyte Absolute Count || id:ebi-a-GCST90001454	MR Egger	22	-0.194438	0.0742974	0.0165072	-0.340061	-0.0488152	0.823297	0.711727	0.952357
DN	CD62L- HLA DR++ monocyte Absolute Count || id:ebi-a-GCST90001454	Simple mode	22	0.0017748	0.0730151	0.980837	-0.141335	0.144884	1.00178	0.868199	1.15591
DN	CD62L- HLA DR++ monocyte Absolute Count || id:ebi-a-GCST90001454	Weighted median	22	-0.0532458	0.0512468	0.298801	-0.153689	0.0471979	0.948147	0.857538	1.04833
DN	CD62L- HLA DR++ monocyte Absolute Count || id:ebi-a-GCST90001454	Weighted mode	22	-0.0534884	0.0483081	0.280714	-0.148172	0.0411954	0.947917	0.862283	1.04206
DN	CD62L- HLA DR++ monocyte %monocyte || id:ebi-a-GCST90001455	Inverse variance weighted (fixed effects)	22	-0.0230713	0.0373348	0.536604	-0.0962474	0.0501049	0.977193	0.908239	1.05138
DN	CD62L- HLA DR++ monocyte %monocyte || id:ebi-a-GCST90001455	Inverse variance weighted (multiplicative random effects)	22	-0.0230713	0.045683	0.613539	-0.11261	0.0664675	0.977193	0.893499	1.06873
DN	CD62L- HLA DR++ monocyte %monocyte || id:ebi-a-GCST90001455	MR Egger	22	-0.275518	0.0766232	0.00180608	-0.425699	-0.125336	0.759179	0.653313	0.8822
DN	CD62L- HLA DR++ monocyte %monocyte || id:ebi-a-GCST90001455	Simple mode	22	-0.0557	0.0778091	0.481966	-0.208206	0.0968058	0.945823	0.81204	1.10165
DN	CD62L- HLA DR++ monocyte %monocyte || id:ebi-a-GCST90001455	Weighted median	22	-0.0814512	0.0524591	0.120504	-0.184271	0.0213686	0.921778	0.83171	1.0216
DN	CD62L- HLA DR++ monocyte %monocyte || id:ebi-a-GCST90001455	Weighted mode	22	-0.0613653	0.0490804	0.224943	-0.157563	0.0348323	0.94048	0.854223	1.03545
DN	CD11c+ HLA DR++ monocyte Absolute Count || id:ebi-a-GCST90001456	Inverse variance weighted (fixed effects)	22	-0.0143146	0.0369199	0.698223	-0.0866775	0.0580484	0.985787	0.916973	1.05977
DN	CD11c+ HLA DR++ monocyte Absolute Count || id:ebi-a-GCST90001456	Inverse variance weighted (multiplicative random effects)	22	-0.0143146	0.0459386	0.755343	-0.104354	0.075725	0.985787	0.900906	1.07867
DN	CD11c+ HLA DR++ monocyte Absolute Count || id:ebi-a-GCST90001456	MR Egger	22	-0.121538	0.0926869	0.20462	-0.303204	0.0601282	0.885557	0.738448	1.06197
DN	CD11c+ HLA DR++ monocyte Absolute Count || id:ebi-a-GCST90001456	Simple mode	22	0.00851925	0.0863953	0.922385	-0.160815	0.177854	1.00856	0.851449	1.19465
DN	CD11c+ HLA DR++ monocyte Absolute Count || id:ebi-a-GCST90001456	Weighted median	22	0.0169561	0.0531492	0.749705	-0.0872164	0.121129	1.0171	0.916479	1.12877
DN	CD11c+ HLA DR++ monocyte Absolute Count || id:ebi-a-GCST90001456	Weighted mode	22	-0.00131143	0.0535052	0.980677	-0.106182	0.103559	0.998689	0.899261	1.10911
DN	CD11c+ HLA DR++ monocyte %monocyte || id:ebi-a-GCST90001457	Inverse variance weighted (fixed effects)	22	-0.0144049	0.0372955	0.699322	-0.087504	0.0586943	0.985698	0.916215	1.06045
DN	CD11c+ HLA DR++ monocyte %monocyte || id:ebi-a-GCST90001457	Inverse variance weighted (multiplicative random effects)	22	-0.0144049	0.0522211	0.782668	-0.116758	0.0879486	0.985698	0.8898	1.09193
DN	CD11c+ HLA DR++ monocyte %monocyte || id:ebi-a-GCST90001457	MR Egger	22	-0.14739	0.104462	0.17363	-0.352136	0.0573565	0.862958	0.703185	1.05903
DN	CD11c+ HLA DR++ monocyte %monocyte || id:ebi-a-GCST90001457	Simple mode	22	-0.0982415	0.081909	0.243731	-0.258783	0.0623001	0.90643	0.77199	1.06428
DN	CD11c+ HLA DR++ monocyte %monocyte || id:ebi-a-GCST90001457	Weighted median	22	0.00553835	0.0539486	0.918233	-0.100201	0.111278	1.00555	0.904656	1.11771
DN	CD11c+ HLA DR++ monocyte %monocyte || id:ebi-a-GCST90001457	Weighted mode	22	-0.0143923	0.0462834	0.758897	-0.105108	0.0763232	0.985711	0.900228	1.07931
DN	Myeloid Dendritic Cell Absolute Count || id:ebi-a-GCST90001458	Inverse variance weighted (fixed effects)	22	-0.0187795	0.0360208	0.602122	-0.0893804	0.0518213	0.981396	0.914498	1.05319
DN	Myeloid Dendritic Cell Absolute Count || id:ebi-a-GCST90001458	Inverse variance weighted (multiplicative random effects)	22	-0.0187795	0.0295162	0.524617	-0.0766313	0.0390722	0.981396	0.926231	1.03985
DN	Myeloid Dendritic Cell Absolute Count || id:ebi-a-GCST90001458	MR Egger	22	-0.0297572	0.0738545	0.691284	-0.174512	0.114998	0.970681	0.839867	1.12187
DN	Myeloid Dendritic Cell Absolute Count || id:ebi-a-GCST90001458	Simple mode	22	-0.031678	0.0787732	0.691643	-0.186074	0.122717	0.968818	0.830213	1.13056
DN	Myeloid Dendritic Cell Absolute Count || id:ebi-a-GCST90001458	Weighted median	22	0.0200849	0.0510971	0.694266	-0.0800654	0.120235	1.02029	0.923056	1.12776
DN	Myeloid Dendritic Cell Absolute Count || id:ebi-a-GCST90001458	Weighted mode	22	0.0120484	0.052916	0.822089	-0.0916669	0.115764	1.01212	0.912409	1.12273
DN	Myeloid Dendritic Cell %Dendritic Cell || id:ebi-a-GCST90001459	Inverse variance weighted (fixed effects)	22	-0.0207862	0.0367633	0.571797	-0.0928422	0.0512698	0.979428	0.911337	1.05261
DN	Myeloid Dendritic Cell %Dendritic Cell || id:ebi-a-GCST90001459	Inverse variance weighted (multiplicative random effects)	22	-0.0207862	0.0277073	0.45313	-0.0750925	0.0335201	0.979428	0.927658	1.03409
DN	Myeloid Dendritic Cell %Dendritic Cell || id:ebi-a-GCST90001459	MR Egger	22	0.01335	0.0752894	0.861044	-0.134217	0.160917	1.01344	0.8744	1.17459
DN	Myeloid Dendritic Cell %Dendritic Cell || id:ebi-a-GCST90001459	Simple mode	22	-0.033191	0.0869732	0.706575	-0.203659	0.137276	0.967354	0.815741	1.14715
DN	Myeloid Dendritic Cell %Dendritic Cell || id:ebi-a-GCST90001459	Weighted median	22	-0.00319857	0.0535405	0.952362	-0.108138	0.101741	0.996807	0.897504	1.1071
DN	Myeloid Dendritic Cell %Dendritic Cell || id:ebi-a-GCST90001459	Weighted mode	22	0.019076	0.0644725	0.770229	-0.10729	0.145442	1.01926	0.898265	1.15655
DN	Plasmacytoid Dendritic Cell Absolute Count || id:ebi-a-GCST90001460	Inverse variance weighted (fixed effects)	22	-0.0157724	0.0339284	0.642022	-0.082272	0.0507272	0.984351	0.921021	1.05204
DN	Plasmacytoid Dendritic Cell Absolute Count || id:ebi-a-GCST90001460	Inverse variance weighted (multiplicative random effects)	22	-0.0157724	0.034641	0.648886	-0.0836688	0.052124	0.984351	0.919736	1.05351
DN	Plasmacytoid Dendritic Cell Absolute Count || id:ebi-a-GCST90001460	MR Egger	22	-0.0885941	0.0703361	0.222322	-0.226453	0.0492647	0.915217	0.797357	1.0505
DN	Plasmacytoid Dendritic Cell Absolute Count || id:ebi-a-GCST90001460	Simple mode	22	0.0562353	0.0754466	0.464312	-0.0916401	0.204111	1.05785	0.912434	1.22643
DN	Plasmacytoid Dendritic Cell Absolute Count || id:ebi-a-GCST90001460	Weighted median	22	-0.0624054	0.0475639	0.189509	-0.155631	0.0308198	0.939502	0.855875	1.0313
DN	Plasmacytoid Dendritic Cell Absolute Count || id:ebi-a-GCST90001460	Weighted mode	22	-0.0518025	0.049946	0.311453	-0.149697	0.0460918	0.949516	0.860969	1.04717
DN	Dendritic Cell Absolute Count || id:ebi-a-GCST90001461	Inverse variance weighted (fixed effects)	22	-0.0174676	0.0358611	0.626193	-0.0877553	0.05282	0.982684	0.915985	1.05424
DN	Dendritic Cell Absolute Count || id:ebi-a-GCST90001461	Inverse variance weighted (multiplicative random effects)	22	-0.0174676	0.0334592	0.601629	-0.0830476	0.0481123	0.982684	0.920307	1.04929
DN	Dendritic Cell Absolute Count || id:ebi-a-GCST90001461	MR Egger	22	-0.0705027	0.073474	0.348734	-0.214512	0.0735062	0.931925	0.806935	1.07628
DN	Dendritic Cell Absolute Count || id:ebi-a-GCST90001461	Simple mode	22	-0.0481483	0.0802107	0.554748	-0.205361	0.109065	0.952992	0.814353	1.11523
DN	Dendritic Cell Absolute Count || id:ebi-a-GCST90001461	Weighted median	22	-0.000495618	0.0496262	0.992032	-0.097763	0.0967718	0.999505	0.906864	1.10161
DN	Dendritic Cell Absolute Count || id:ebi-a-GCST90001461	Weighted mode	22	-0.0179963	0.0524961	0.735147	-0.120889	0.084896	0.982165	0.886133	1.0886
DN	CD62L- Dendritic Cell Absolute Count || id:ebi-a-GCST90001462	Inverse variance weighted (fixed effects)	22	0.0320109	0.0361351	0.375689	-0.0388138	0.102836	1.03253	0.96193	1.10831
DN	CD62L- Dendritic Cell Absolute Count || id:ebi-a-GCST90001462	Inverse variance weighted (multiplicative random effects)	22	0.0320109	0.0332487	0.335662	-0.0331565	0.0971783	1.03253	0.967387	1.10206
DN	CD62L- Dendritic Cell Absolute Count || id:ebi-a-GCST90001462	MR Egger	22	0.0356995	0.0740956	0.635176	-0.109528	0.180927	1.03634	0.896257	1.19833
DN	CD62L- Dendritic Cell Absolute Count || id:ebi-a-GCST90001462	Simple mode	22	-0.065526	0.0878673	0.464092	-0.237746	0.106694	0.936575	0.788403	1.11259
DN	CD62L- Dendritic Cell Absolute Count || id:ebi-a-GCST90001462	Weighted median	22	-0.00887708	0.0583496	0.87908	-0.123242	0.105488	0.991162	0.884049	1.11125
DN	CD62L- Dendritic Cell Absolute Count || id:ebi-a-GCST90001462	Weighted mode	22	-0.035116	0.0629203	0.582676	-0.15844	0.0882077	0.965493	0.853474	1.09221
DN	CD62L- Dendritic Cell %Dendritic Cell || id:ebi-a-GCST90001463	Inverse variance weighted (fixed effects)	22	0.0606897	0.0372704	0.103448	-0.0123603	0.13374	1.06257	0.987716	1.1431
DN	CD62L- Dendritic Cell %Dendritic Cell || id:ebi-a-GCST90001463	Inverse variance weighted (multiplicative random effects)	22	0.0606897	0.0393623	0.123117	-0.0164604	0.13784	1.06257	0.983674	1.14779
DN	CD62L- Dendritic Cell %Dendritic Cell || id:ebi-a-GCST90001463	MR Egger	22	0.105912	0.0817993	0.210146	-0.0544148	0.266238	1.11172	0.947039	1.30505
DN	CD62L- Dendritic Cell %Dendritic Cell || id:ebi-a-GCST90001463	Simple mode	22	-0.0411898	0.0852943	0.634153	-0.208367	0.125987	0.959647	0.811909	1.13427
DN	CD62L- Dendritic Cell %Dendritic Cell || id:ebi-a-GCST90001463	Weighted median	22	-0.0172668	0.0559798	0.757743	-0.126987	0.0924537	0.982881	0.880745	1.09686
DN	CD62L- Dendritic Cell %Dendritic Cell || id:ebi-a-GCST90001463	Weighted mode	22	-0.018764	0.0596136	0.75605	-0.135607	0.0980787	0.981411	0.873186	1.10305
DN	CD86+ myeloid Dendritic Cell Absolute Count || id:ebi-a-GCST90001464	Inverse variance weighted (fixed effects)	22	-0.0167955	0.0373809	0.65321	-0.090062	0.056471	0.983345	0.913875	1.0581
DN	CD86+ myeloid Dendritic Cell Absolute Count || id:ebi-a-GCST90001464	Inverse variance weighted (multiplicative random effects)	22	-0.0167955	0.0322413	0.602415	-0.0799884	0.0463974	0.983345	0.923127	1.04749
DN	CD86+ myeloid Dendritic Cell Absolute Count || id:ebi-a-GCST90001464	MR Egger	22	-0.100794	0.0765529	0.202843	-0.250838	0.0492498	0.904119	0.778149	1.05048
DN	CD86+ myeloid Dendritic Cell Absolute Count || id:ebi-a-GCST90001464	Simple mode	22	0.0169518	0.0878281	0.848805	-0.155191	0.189095	1.0171	0.856251	1.20816
DN	CD86+ myeloid Dendritic Cell Absolute Count || id:ebi-a-GCST90001464	Weighted median	22	0.0227156	0.0527992	0.667031	-0.0807708	0.126202	1.02298	0.922405	1.13451
DN	CD86+ myeloid Dendritic Cell Absolute Count || id:ebi-a-GCST90001464	Weighted mode	22	0.0135652	0.0572598	0.815026	-0.0986641	0.125794	1.01366	0.906047	1.13405
DN	CD86+ myeloid Dendritic Cell %Dendritic Cell || id:ebi-a-GCST90001465	Inverse variance weighted (fixed effects)	22	-0.00888772	0.0374132	0.812226	-0.0822175	0.0644421	0.991152	0.921072	1.06656
DN	CD86+ myeloid Dendritic Cell %Dendritic Cell || id:ebi-a-GCST90001465	Inverse variance weighted (multiplicative random effects)	22	-0.00888772	0.0330776	0.788166	-0.0737198	0.0559444	0.991152	0.928932	1.05754
DN	CD86+ myeloid Dendritic Cell %Dendritic Cell || id:ebi-a-GCST90001465	MR Egger	22	-0.0714473	0.0766184	0.362195	-0.221619	0.0787248	0.931045	0.80122	1.08191
DN	CD86+ myeloid Dendritic Cell %Dendritic Cell || id:ebi-a-GCST90001465	Simple mode	22	-0.0115367	0.0768408	0.882089	-0.162145	0.139071	0.98853	0.850318	1.14921
DN	CD86+ myeloid Dendritic Cell %Dendritic Cell || id:ebi-a-GCST90001465	Weighted median	22	-0.00250388	0.0505013	0.960457	-0.101486	0.0964787	0.997499	0.903493	1.10129
DN	CD86+ myeloid Dendritic Cell %Dendritic Cell || id:ebi-a-GCST90001465	Weighted mode	22	0.00300787	0.0544718	0.956486	-0.103757	0.109773	1.00301	0.901444	1.11602
DN	CD86+ plasmacytoid Dendritic Cell Absolute Count || id:ebi-a-GCST90001466	Inverse variance weighted (fixed effects)	22	-0.00412652	0.0348688	0.905795	-0.0724694	0.0642163	0.995882	0.930094	1.06632
DN	CD86+ plasmacytoid Dendritic Cell Absolute Count || id:ebi-a-GCST90001466	Inverse variance weighted (multiplicative random effects)	22	-0.00412652	0.0337341	0.902642	-0.0702454	0.0619923	0.995882	0.932165	1.06395
DN	CD86+ plasmacytoid Dendritic Cell Absolute Count || id:ebi-a-GCST90001466	MR Egger	22	-0.0578039	0.0716106	0.429048	-0.198161	0.0825528	0.943835	0.820238	1.08606
DN	CD86+ plasmacytoid Dendritic Cell Absolute Count || id:ebi-a-GCST90001466	Simple mode	22	0.0407265	0.0904149	0.657009	-0.136487	0.21794	1.04157	0.872418	1.24351
DN	CD86+ plasmacytoid Dendritic Cell Absolute Count || id:ebi-a-GCST90001466	Weighted median	22	0.0198606	0.0497548	0.689768	-0.0776588	0.11738	1.02006	0.92528	1.12455
DN	CD86+ plasmacytoid Dendritic Cell Absolute Count || id:ebi-a-GCST90001466	Weighted mode	22	0.018567	0.0557872	0.742571	-0.0907759	0.12791	1.01874	0.913222	1.13645
DN	CD86+ plasmacytoid Dendritic Cell %Dendritic Cell || id:ebi-a-GCST90001467	Inverse variance weighted (fixed effects)	22	-0.00445097	0.0344863	0.897306	-0.072044	0.0631421	0.995559	0.93049	1.06518
DN	CD86+ plasmacytoid Dendritic Cell %Dendritic Cell || id:ebi-a-GCST90001467	Inverse variance weighted (multiplicative random effects)	22	-0.00445097	0.0332677	0.893567	-0.0696556	0.0607537	0.995559	0.932715	1.06264
DN	CD86+ plasmacytoid Dendritic Cell %Dendritic Cell || id:ebi-a-GCST90001467	MR Egger	22	-0.0595149	0.070903	0.411174	-0.198485	0.0794548	0.942221	0.819972	1.0827
DN	CD86+ plasmacytoid Dendritic Cell %Dendritic Cell || id:ebi-a-GCST90001467	Simple mode	22	-0.0347687	0.0795454	0.666506	-0.190678	0.12114	0.965829	0.826399	1.12878
DN	CD86+ plasmacytoid Dendritic Cell %Dendritic Cell || id:ebi-a-GCST90001467	Weighted median	22	-0.0224364	0.046961	0.632816	-0.11448	0.0696072	0.977813	0.89183	1.07209
DN	CD86+ plasmacytoid Dendritic Cell %Dendritic Cell || id:ebi-a-GCST90001467	Weighted mode	22	-0.0198506	0.0534262	0.713949	-0.124566	0.0848649	0.980345	0.88288	1.08857
DN	CD62L- myeloid Dendritic Cell Absolute Count || id:ebi-a-GCST90001468	Inverse variance weighted (fixed effects)	22	0.037224	0.0374062	0.319673	-0.0360921	0.11054	1.03793	0.964551	1.11688
DN	CD62L- myeloid Dendritic Cell Absolute Count || id:ebi-a-GCST90001468	Inverse variance weighted (multiplicative random effects)	22	0.037224	0.028513	0.191719	-0.0186614	0.0931094	1.03793	0.981512	1.09758
DN	CD62L- myeloid Dendritic Cell Absolute Count || id:ebi-a-GCST90001468	MR Egger	22	0.0373641	0.0766092	0.631049	-0.11279	0.187518	1.03807	0.893338	1.20625
DN	CD62L- myeloid Dendritic Cell Absolute Count || id:ebi-a-GCST90001468	Simple mode	22	-0.0208171	0.0832049	0.804871	-0.183899	0.142265	0.979398	0.83202	1.15288
DN	CD62L- myeloid Dendritic Cell Absolute Count || id:ebi-a-GCST90001468	Weighted median	22	0.0198728	0.0541268	0.713505	-0.0862156	0.125961	1.02007	0.917396	1.13424
DN	CD62L- myeloid Dendritic Cell Absolute Count || id:ebi-a-GCST90001468	Weighted mode	22	0.00570127	0.0599293	0.925111	-0.11176	0.123163	1.00572	0.894259	1.13107
DN	CD62L- myeloid Dendritic Cell %Dendritic Cell || id:ebi-a-GCST90001469	Inverse variance weighted (fixed effects)	22	0.0584452	0.0367396	0.111656	-0.0135644	0.130455	1.06019	0.986527	1.13935
DN	CD62L- myeloid Dendritic Cell %Dendritic Cell || id:ebi-a-GCST90001469	Inverse variance weighted (multiplicative random effects)	22	0.0584452	0.0310626	0.0599003	-0.00243758	0.119328	1.06019	0.997565	1.12674
DN	CD62L- myeloid Dendritic Cell %Dendritic Cell || id:ebi-a-GCST90001469	MR Egger	22	0.0872303	0.075287	0.260252	-0.0603323	0.234793	1.09115	0.941452	1.26465
DN	CD62L- myeloid Dendritic Cell %Dendritic Cell || id:ebi-a-GCST90001469	Simple mode	22	0.0299624	0.0831418	0.722164	-0.132996	0.19292	1.03042	0.875469	1.21279
DN	CD62L- myeloid Dendritic Cell %Dendritic Cell || id:ebi-a-GCST90001469	Weighted median	22	0.0309826	0.0539165	0.565534	-0.0746937	0.136659	1.03147	0.928028	1.14644
DN	CD62L- myeloid Dendritic Cell %Dendritic Cell || id:ebi-a-GCST90001469	Weighted mode	22	0.0386203	0.0589306	0.519357	-0.0768837	0.154124	1.03938	0.925998	1.16664
DN	CD62L- plasmacytoid Dendritic Cell Absolute Count || id:ebi-a-GCST90001470	Inverse variance weighted (fixed effects)	22	7.16909e-05	0.0336294	0.998299	-0.0658419	0.0659853	1.00007	0.936279	1.06821
DN	CD62L- plasmacytoid Dendritic Cell Absolute Count || id:ebi-a-GCST90001470	Inverse variance weighted (multiplicative random effects)	22	7.16909e-05	0.0304616	0.998122	-0.0596331	0.0597765	1.00007	0.94211	1.0616
DN	CD62L- plasmacytoid Dendritic Cell Absolute Count || id:ebi-a-GCST90001470	MR Egger	22	-0.0355388	0.0691087	0.612717	-0.170992	0.0999143	0.965085	0.842828	1.10508
DN	CD62L- plasmacytoid Dendritic Cell Absolute Count || id:ebi-a-GCST90001470	Simple mode	22	0.0365699	0.0849672	0.671289	-0.129966	0.203106	1.03725	0.878126	1.2252
DN	CD62L- plasmacytoid Dendritic Cell Absolute Count || id:ebi-a-GCST90001470	Weighted median	22	0.0144366	0.0522478	0.78231	-0.087969	0.116842	1.01454	0.915789	1.12394
DN	CD62L- plasmacytoid Dendritic Cell Absolute Count || id:ebi-a-GCST90001470	Weighted mode	22	0.0187252	0.0604902	0.759948	-0.0998356	0.137286	1.0189	0.904986	1.14716
DN	CD62L- plasmacytoid Dendritic Cell %Dendritic Cell || id:ebi-a-GCST90001471	Inverse variance weighted (fixed effects)	22	-0.000883553	0.0343241	0.979464	-0.0681588	0.0663917	0.999117	0.934112	1.06865
DN	CD62L- plasmacytoid Dendritic Cell %Dendritic Cell || id:ebi-a-GCST90001471	Inverse variance weighted (multiplicative random effects)	22	-0.000883553	0.0371607	0.981031	-0.0737186	0.0719515	0.999117	0.928933	1.0746
DN	CD62L- plasmacytoid Dendritic Cell %Dendritic Cell || id:ebi-a-GCST90001471	MR Egger	22	-0.0244809	0.0780223	0.756946	-0.177405	0.128443	0.975816	0.837441	1.13706
DN	CD62L- plasmacytoid Dendritic Cell %Dendritic Cell || id:ebi-a-GCST90001471	Simple mode	22	0.0460484	0.0807395	0.574504	-0.112201	0.204298	1.04713	0.893865	1.22666
DN	CD62L- plasmacytoid Dendritic Cell %Dendritic Cell || id:ebi-a-GCST90001471	Weighted median	22	0.0104538	0.0525398	0.842286	-0.0925242	0.113432	1.01051	0.911627	1.12012
DN	CD62L- plasmacytoid Dendritic Cell %Dendritic Cell || id:ebi-a-GCST90001471	Weighted mode	22	0.024974	0.0615312	0.68894	-0.0956272	0.145575	1.02529	0.908803	1.1567
DN	CD62L- CD86+ myeloid Dendritic Cell Absolute Count || id:ebi-a-GCST90001472	Inverse variance weighted (fixed effects)	22	0.0145617	0.0375585	0.698232	-0.0590529	0.0881763	1.01467	0.942657	1.09218
DN	CD62L- CD86+ myeloid Dendritic Cell Absolute Count || id:ebi-a-GCST90001472	Inverse variance weighted (multiplicative random effects)	22	0.0145617	0.0286701	0.61152	-0.0416317	0.0707552	1.01467	0.959223	1.07332
DN	CD62L- CD86+ myeloid Dendritic Cell Absolute Count || id:ebi-a-GCST90001472	MR Egger	22	-0.0449359	0.0768802	0.565425	-0.195621	0.105749	0.956059	0.822324	1.11154
DN	CD62L- CD86+ myeloid Dendritic Cell Absolute Count || id:ebi-a-GCST90001472	Simple mode	22	-0.0166769	0.0756079	0.827556	-0.164868	0.131515	0.983461	0.848005	1.14055
DN	CD62L- CD86+ myeloid Dendritic Cell Absolute Count || id:ebi-a-GCST90001472	Weighted median	22	0.00470078	0.0554453	0.932434	-0.103972	0.113374	1.00471	0.901251	1.12005
DN	CD62L- CD86+ myeloid Dendritic Cell Absolute Count || id:ebi-a-GCST90001472	Weighted mode	22	-0.00510231	0.0583793	0.931182	-0.119526	0.109321	0.994911	0.887341	1.11552
DN	CD62L- CD86+ myeloid Dendritic Cell %Dendritic Cell || id:ebi-a-GCST90001473	Inverse variance weighted (fixed effects)	21	0.0311493	0.0387118	0.421024	-0.0447258	0.107024	1.03164	0.95626	1.11296
DN	CD62L- CD86+ myeloid Dendritic Cell %Dendritic Cell || id:ebi-a-GCST90001473	Inverse variance weighted (multiplicative random effects)	21	0.0311493	0.031669	0.325317	-0.0309219	0.0932205	1.03164	0.969551	1.0977
DN	CD62L- CD86+ myeloid Dendritic Cell %Dendritic Cell || id:ebi-a-GCST90001473	MR Egger	21	-0.00671799	0.0777834	0.932078	-0.159173	0.145738	0.993305	0.852848	1.15689
DN	CD62L- CD86+ myeloid Dendritic Cell %Dendritic Cell || id:ebi-a-GCST90001473	Simple mode	21	0.0222596	0.0832381	0.791883	-0.140887	0.185406	1.02251	0.868587	1.20371
DN	CD62L- CD86+ myeloid Dendritic Cell %Dendritic Cell || id:ebi-a-GCST90001473	Weighted median	21	-0.00334836	0.0537489	0.950327	-0.108696	0.101999	0.996657	0.897003	1.10738
DN	CD62L- CD86+ myeloid Dendritic Cell %Dendritic Cell || id:ebi-a-GCST90001473	Weighted mode	21	0.0101504	0.0539039	0.852535	-0.0955012	0.115802	1.0102	0.908917	1.12277
DN	Plasmacytoid Dendritic Cell %Dendritic Cell || id:ebi-a-GCST90001474	Inverse variance weighted (fixed effects)	22	-0.0129729	0.0357748	0.716885	-0.0830915	0.0571458	0.987111	0.920267	1.05881
DN	Plasmacytoid Dendritic Cell %Dendritic Cell || id:ebi-a-GCST90001474	Inverse variance weighted (multiplicative random effects)	22	-0.0129729	0.0309633	0.675234	-0.073661	0.0477153	0.987111	0.928987	1.04887
DN	Plasmacytoid Dendritic Cell %Dendritic Cell || id:ebi-a-GCST90001474	MR Egger	22	-0.0963803	0.0733033	0.20345	-0.240055	0.0472941	0.908119	0.786585	1.04843
DN	Plasmacytoid Dendritic Cell %Dendritic Cell || id:ebi-a-GCST90001474	Simple mode	22	0.000155576	0.0957842	0.998719	-0.187581	0.187893	1.00016	0.828962	1.2067
DN	Plasmacytoid Dendritic Cell %Dendritic Cell || id:ebi-a-GCST90001474	Weighted median	22	-0.0895661	0.051385	0.0813269	-0.190281	0.0111486	0.914328	0.826727	1.01121
DN	Plasmacytoid Dendritic Cell %Dendritic Cell || id:ebi-a-GCST90001474	Weighted mode	22	-0.0861012	0.0561945	0.1404	-0.196242	0.0240399	0.917501	0.821813	1.02433
DN	HLA DR++ monocyte %monocyte || id:ebi-a-GCST90001475	Inverse variance weighted (fixed effects)	22	0.0346824	0.0353535	0.326584	-0.0346104	0.103975	1.03529	0.965982	1.10957
DN	HLA DR++ monocyte %monocyte || id:ebi-a-GCST90001475	Inverse variance weighted (multiplicative random effects)	22	0.0346824	0.0935485	0.710829	-0.148673	0.218037	1.03529	0.861851	1.24363
DN	HLA DR++ monocyte %monocyte || id:ebi-a-GCST90001475	MR Egger	22	-0.123828	0.192531	0.527429	-0.501189	0.253534	0.883532	0.60581	1.28857
DN	HLA DR++ monocyte %monocyte || id:ebi-a-GCST90001475	Simple mode	22	0.0418354	0.143995	0.774258	-0.240395	0.324066	1.04272	0.786317	1.38274
DN	HLA DR++ monocyte %monocyte || id:ebi-a-GCST90001475	Weighted median	22	-0.110881	0.0750735	0.139685	-0.258025	0.0362632	0.895045	0.772576	1.03693
DN	HLA DR++ monocyte %monocyte || id:ebi-a-GCST90001475	Weighted mode	22	-0.226121	0.0665655	0.00271735	-0.356589	-0.0956523	0.797622	0.70006	0.90878
DN	HLA DR++ monocyte %leukocyte || id:ebi-a-GCST90001476	Inverse variance weighted (fixed effects)	22	-0.00309297	0.0356281	0.93082	-0.0729241	0.0667381	0.996912	0.929671	1.06902
DN	HLA DR++ monocyte %leukocyte || id:ebi-a-GCST90001476	Inverse variance weighted (multiplicative random effects)	22	-0.00309297	0.0794706	0.968954	-0.158855	0.152669	0.996912	0.85312	1.16494
DN	HLA DR++ monocyte %leukocyte || id:ebi-a-GCST90001476	MR Egger	22	-0.126247	0.163989	0.450385	-0.447665	0.19517	0.881397	0.639119	1.21552
DN	HLA DR++ monocyte %leukocyte || id:ebi-a-GCST90001476	Simple mode	22	-0.0180593	0.142024	0.900026	-0.296427	0.260309	0.982103	0.74347	1.29733
DN	HLA DR++ monocyte %leukocyte || id:ebi-a-GCST90001476	Weighted median	22	-0.0912363	0.071092	0.199368	-0.230577	0.0481041	0.912802	0.794076	1.04928
DN	HLA DR++ monocyte %leukocyte || id:ebi-a-GCST90001476	Weighted mode	22	-0.244832	0.0683302	0.00175237	-0.378759	-0.110905	0.782836	0.68471	0.895024
DN	HLA DR++ monocyte Absolute Count || id:ebi-a-GCST90001477	Inverse variance weighted (fixed effects)	22	0.00664553	0.0345909	0.84765	-0.0611527	0.0744437	1.00667	0.94068	1.07728
DN	HLA DR++ monocyte Absolute Count || id:ebi-a-GCST90001477	Inverse variance weighted (multiplicative random effects)	22	0.00664553	0.0716786	0.926132	-0.133845	0.147136	1.00667	0.874726	1.15851
DN	HLA DR++ monocyte Absolute Count || id:ebi-a-GCST90001477	MR Egger	22	-0.100908	0.14823	0.503832	-0.391439	0.189622	0.904016	0.676083	1.20879
DN	HLA DR++ monocyte Absolute Count || id:ebi-a-GCST90001477	Simple mode	22	0.167827	0.153749	0.28739	-0.133521	0.469175	1.18273	0.875009	1.59867
DN	HLA DR++ monocyte Absolute Count || id:ebi-a-GCST90001477	Weighted median	22	-0.101217	0.0695188	0.145403	-0.237474	0.0350401	0.903737	0.788618	1.03566
DN	HLA DR++ monocyte Absolute Count || id:ebi-a-GCST90001477	Weighted mode	22	-0.214516	0.0614196	0.00216972	-0.334899	-0.0941337	0.806932	0.715411	0.910161
DN	CD4 regulatory T cell %CD4+ T cell || id:ebi-a-GCST90001478	Inverse variance weighted (fixed effects)	22	-0.0560362	0.0360165	0.119744	-0.126629	0.0145561	0.945505	0.881061	1.01466
DN	CD4 regulatory T cell %CD4+ T cell || id:ebi-a-GCST90001478	Inverse variance weighted (multiplicative random effects)	22	-0.0560362	0.0419753	0.181883	-0.138308	0.0262354	0.945505	0.870831	1.02658
DN	CD4 regulatory T cell %CD4+ T cell || id:ebi-a-GCST90001478	MR Egger	22	-0.143093	0.0853449	0.109174	-0.310369	0.024183	0.866674	0.733176	1.02448
DN	CD4 regulatory T cell %CD4+ T cell || id:ebi-a-GCST90001478	Simple mode	22	-0.0369064	0.0783311	0.642385	-0.190435	0.116623	0.963766	0.826599	1.1237
DN	CD4 regulatory T cell %CD4+ T cell || id:ebi-a-GCST90001478	Weighted median	22	-0.0520733	0.0502025	0.299613	-0.15047	0.0463236	0.949259	0.860303	1.04741
DN	CD4 regulatory T cell %CD4+ T cell || id:ebi-a-GCST90001478	Weighted mode	22	-0.0541968	0.0553014	0.338229	-0.162587	0.0541939	0.947246	0.849942	1.05569
DN	CD4 regulatory T cell %T cell || id:ebi-a-GCST90001479	Inverse variance weighted (fixed effects)	22	-0.0653473	0.0370376	0.077673	-0.137941	0.00724639	0.936742	0.87115	1.00727
DN	CD4 regulatory T cell %T cell || id:ebi-a-GCST90001479	Inverse variance weighted (multiplicative random effects)	22	-0.0653473	0.0407982	0.109217	-0.145312	0.014617	0.936742	0.864753	1.01472
DN	CD4 regulatory T cell %T cell || id:ebi-a-GCST90001479	MR Egger	22	-0.108561	0.0849707	0.216011	-0.275104	0.0579812	0.897124	0.759493	1.0597
DN	CD4 regulatory T cell %T cell || id:ebi-a-GCST90001479	Simple mode	22	-0.0708875	0.0774718	0.370574	-0.222732	0.0809574	0.931567	0.800329	1.08432
DN	CD4 regulatory T cell %T cell || id:ebi-a-GCST90001479	Weighted median	22	-0.037327	0.0498196	0.45371	-0.134974	0.0603195	0.963361	0.873739	1.06218
DN	CD4 regulatory T cell %T cell || id:ebi-a-GCST90001479	Weighted mode	22	-0.0708875	0.0525267	0.19153	-0.17384	0.0320648	0.931567	0.840432	1.03258
DN	Resting CD4 regulatory T cell Absolute Count || id:ebi-a-GCST90001480	Inverse variance weighted (fixed effects)	22	-0.0374357	0.0336575	0.266028	-0.103404	0.0285329	0.963256	0.901762	1.02894
DN	Resting CD4 regulatory T cell Absolute Count || id:ebi-a-GCST90001480	Inverse variance weighted (multiplicative random effects)	22	-0.0374357	0.037445	0.31743	-0.110828	0.0359564	0.963256	0.895093	1.03661
DN	Resting CD4 regulatory T cell Absolute Count || id:ebi-a-GCST90001480	MR Egger	22	-0.0525886	0.0784991	0.510567	-0.206447	0.10127	0.94877	0.813469	1.10658
DN	Resting CD4 regulatory T cell Absolute Count || id:ebi-a-GCST90001480	Simple mode	22	0.00802647	0.0786278	0.91966	-0.146084	0.162137	1.00806	0.864085	1.17602
DN	Resting CD4 regulatory T cell Absolute Count || id:ebi-a-GCST90001480	Weighted median	22	0.0327369	0.0520682	0.529524	-0.0693167	0.134791	1.03328	0.933031	1.1443
DN	Resting CD4 regulatory T cell Absolute Count || id:ebi-a-GCST90001480	Weighted mode	22	0.03861	0.0596722	0.524619	-0.0783474	0.155567	1.03937	0.924643	1.16832
DN	Resting CD4 regulatory T cell %CD4 regulatory T cell || id:ebi-a-GCST90001481	Inverse variance weighted (fixed effects)	22	-0.0249579	0.0328391	0.447252	-0.0893226	0.0394068	0.975351	0.914551	1.04019
DN	Resting CD4 regulatory T cell %CD4 regulatory T cell || id:ebi-a-GCST90001481	Inverse variance weighted (multiplicative random effects)	22	-0.0249579	0.03451	0.469553	-0.0925976	0.0426818	0.975351	0.91156	1.04361
DN	Resting CD4 regulatory T cell %CD4 regulatory T cell || id:ebi-a-GCST90001481	MR Egger	22	-0.0615995	0.0717968	0.401074	-0.202321	0.0791221	0.940259	0.816833	1.08234
DN	Resting CD4 regulatory T cell %CD4 regulatory T cell || id:ebi-a-GCST90001481	Simple mode	22	0.0152422	0.0902967	0.867569	-0.161739	0.192224	1.01536	0.850663	1.21194
DN	Resting CD4 regulatory T cell %CD4 regulatory T cell || id:ebi-a-GCST90001481	Weighted median	22	-0.0142772	0.0521196	0.784138	-0.116432	0.0878773	0.985824	0.890091	1.09185
DN	Resting CD4 regulatory T cell %CD4 regulatory T cell || id:ebi-a-GCST90001481	Weighted mode	22	-0.00644649	0.0645157	0.921355	-0.132897	0.120004	0.993574	0.875555	1.1275
DN	Resting CD4 regulatory T cell %CD4+ T cell || id:ebi-a-GCST90001482	Inverse variance weighted (fixed effects)	22	-0.0508508	0.0333482	0.127298	-0.116213	0.0145117	0.95042	0.890285	1.01462
DN	Resting CD4 regulatory T cell %CD4+ T cell || id:ebi-a-GCST90001482	Inverse variance weighted (multiplicative random effects)	22	-0.0508508	0.032716	0.120111	-0.114974	0.0132726	0.95042	0.891389	1.01336
DN	Resting CD4 regulatory T cell %CD4+ T cell || id:ebi-a-GCST90001482	MR Egger	22	-0.108743	0.0683609	0.127355	-0.242731	0.025244	0.896961	0.784483	1.02557
DN	Resting CD4 regulatory T cell %CD4+ T cell || id:ebi-a-GCST90001482	Simple mode	22	0.0399144	0.0890521	0.658589	-0.134628	0.214456	1.04072	0.874041	1.23919
DN	Resting CD4 regulatory T cell %CD4+ T cell || id:ebi-a-GCST90001482	Weighted median	22	-0.019091	0.0516779	0.711812	-0.12038	0.0821977	0.98109	0.886584	1.08567
DN	Resting CD4 regulatory T cell %CD4+ T cell || id:ebi-a-GCST90001482	Weighted mode	22	0.00765387	0.0649658	0.907335	-0.119679	0.134987	1.00768	0.887205	1.14452
DN	CD39+ resting CD4 regulatory T cell Absolute Count || id:ebi-a-GCST90001483	Inverse variance weighted (fixed effects)	22	0.0360417	0.0359845	0.316542	-0.034488	0.106571	1.0367	0.9661	1.11246
DN	CD39+ resting CD4 regulatory T cell Absolute Count || id:ebi-a-GCST90001483	Inverse variance weighted (multiplicative random effects)	22	0.0360417	0.0324594	0.266842	-0.0275786	0.0996621	1.0367	0.972798	1.1048
DN	CD39+ resting CD4 regulatory T cell Absolute Count || id:ebi-a-GCST90001483	MR Egger	22	0.0785387	0.0736548	0.298988	-0.0658248	0.222902	1.08171	0.936295	1.2497
DN	CD39+ resting CD4 regulatory T cell Absolute Count || id:ebi-a-GCST90001483	Simple mode	22	0.0412367	0.0863442	0.637879	-0.127998	0.210471	1.0421	0.879855	1.23426
DN	CD39+ resting CD4 regulatory T cell Absolute Count || id:ebi-a-GCST90001483	Weighted median	22	0.05978	0.0522919	0.252957	-0.0427122	0.162272	1.0616	0.958187	1.17618
DN	CD39+ resting CD4 regulatory T cell Absolute Count || id:ebi-a-GCST90001483	Weighted mode	22	0.0612089	0.0631823	0.343687	-0.0626283	0.185046	1.06312	0.939293	1.20327
DN	CD39+ resting CD4 regulatory T cell %resting CD4 regulatory T cell || id:ebi-a-GCST90001484	Inverse variance weighted (fixed effects)	22	0.0432115	0.0355579	0.224274	-0.0264821	0.112905	1.04416	0.973866	1.11953
DN	CD39+ resting CD4 regulatory T cell %resting CD4 regulatory T cell || id:ebi-a-GCST90001484	Inverse variance weighted (multiplicative random effects)	22	0.0432115	0.0340274	0.20412	-0.0234823	0.109905	1.04416	0.976791	1.11617
DN	CD39+ resting CD4 regulatory T cell %resting CD4 regulatory T cell || id:ebi-a-GCST90001484	MR Egger	22	0.146029	0.0728392	0.0587083	0.0032644	0.288794	1.15723	1.00327	1.33482
DN	CD39+ resting CD4 regulatory T cell %resting CD4 regulatory T cell || id:ebi-a-GCST90001484	Simple mode	22	0.0391775	0.0726093	0.595172	-0.103137	0.181492	1.03996	0.902004	1.199
DN	CD39+ resting CD4 regulatory T cell %resting CD4 regulatory T cell || id:ebi-a-GCST90001484	Weighted median	22	0.0799893	0.0499194	0.109074	-0.0178527	0.177831	1.08328	0.982306	1.19462
DN	CD39+ resting CD4 regulatory T cell %resting CD4 regulatory T cell || id:ebi-a-GCST90001484	Weighted mode	22	0.0697557	0.0487945	0.167546	-0.0258815	0.165393	1.07225	0.974451	1.17986
DN	CD39+ resting CD4 regulatory T cell %CD4 regulatory T cell || id:ebi-a-GCST90001485	Inverse variance weighted (fixed effects)	22	0.04558	0.0355067	0.199247	-0.0240131	0.115173	1.04663	0.976273	1.12207
DN	CD39+ resting CD4 regulatory T cell %CD4 regulatory T cell || id:ebi-a-GCST90001485	Inverse variance weighted (multiplicative random effects)	22	0.04558	0.0325445	0.161351	-0.0182073	0.109367	1.04663	0.981957	1.11557
DN	CD39+ resting CD4 regulatory T cell %CD4 regulatory T cell || id:ebi-a-GCST90001485	MR Egger	22	0.105078	0.0727349	0.164037	-0.0374827	0.247638	1.1108	0.963211	1.281
DN	CD39+ resting CD4 regulatory T cell %CD4 regulatory T cell || id:ebi-a-GCST90001485	Simple mode	22	-0.00254258	0.0748435	0.97322	-0.149236	0.144151	0.997461	0.861366	1.15506
DN	CD39+ resting CD4 regulatory T cell %CD4 regulatory T cell || id:ebi-a-GCST90001485	Weighted median	22	0.0718572	0.0495442	0.146957	-0.0252495	0.168964	1.0745	0.975067	1.18408
DN	CD39+ resting CD4 regulatory T cell %CD4 regulatory T cell || id:ebi-a-GCST90001485	Weighted mode	22	0.0524086	0.05611	0.360903	-0.057567	0.162384	1.05381	0.944059	1.17631
DN	Activated CD4 regulatory T cell Absolute Count || id:ebi-a-GCST90001486	Inverse variance weighted (fixed effects)	22	-0.0163918	0.0357534	0.646616	-0.0864685	0.0536849	0.983742	0.917164	1.05515
DN	Activated CD4 regulatory T cell Absolute Count || id:ebi-a-GCST90001486	Inverse variance weighted (multiplicative random effects)	22	-0.0163918	0.0378881	0.665279	-0.0906526	0.057869	0.983742	0.913335	1.05958
DN	Activated CD4 regulatory T cell Absolute Count || id:ebi-a-GCST90001486	MR Egger	22	0.0244831	0.0790061	0.759852	-0.130369	0.179335	1.02479	0.877771	1.19642
DN	Activated CD4 regulatory T cell Absolute Count || id:ebi-a-GCST90001486	Simple mode	22	-0.0772882	0.10846	0.48394	-0.28987	0.135294	0.925623	0.748361	1.14487
DN	Activated CD4 regulatory T cell Absolute Count || id:ebi-a-GCST90001486	Weighted median	22	0.0268371	0.059436	0.651608	-0.0896574	0.143332	1.0272	0.914244	1.15411
DN	Activated CD4 regulatory T cell Absolute Count || id:ebi-a-GCST90001486	Weighted mode	22	0.110713	0.0813431	0.187923	-0.0487198	0.270145	1.11707	0.952448	1.31015
DN	Activated CD4 regulatory T cell %CD4 regulatory T cell || id:ebi-a-GCST90001487	Inverse variance weighted (fixed effects)	22	-0.00945011	0.0338923	0.780377	-0.075879	0.0569788	0.990594	0.926928	1.05863
DN	Activated CD4 regulatory T cell %CD4 regulatory T cell || id:ebi-a-GCST90001487	Inverse variance weighted (multiplicative random effects)	22	-0.00945011	0.0335321	0.77808	-0.0751731	0.0562729	0.990594	0.927583	1.05789
DN	Activated CD4 regulatory T cell %CD4 regulatory T cell || id:ebi-a-GCST90001487	MR Egger	22	0.0330872	0.0697843	0.640539	-0.10369	0.169864	1.03364	0.901505	1.18514
DN	Activated CD4 regulatory T cell %CD4 regulatory T cell || id:ebi-a-GCST90001487	Simple mode	22	-0.0273797	0.0856047	0.752251	-0.195165	0.140406	0.972992	0.822699	1.15074
DN	Activated CD4 regulatory T cell %CD4 regulatory T cell || id:ebi-a-GCST90001487	Weighted median	22	0.0283825	0.0462538	0.539463	-0.0622749	0.11904	1.02879	0.939625	1.12641
DN	Activated CD4 regulatory T cell %CD4 regulatory T cell || id:ebi-a-GCST90001487	Weighted mode	22	0.0500011	0.0519085	0.346382	-0.0517396	0.151742	1.05127	0.949576	1.16386
DN	Activated CD4 regulatory T cell %CD4+ T cell || id:ebi-a-GCST90001488	Inverse variance weighted (fixed effects)	22	-0.0397711	0.0352584	0.259324	-0.108878	0.0293353	0.961009	0.89684	1.02977
DN	Activated CD4 regulatory T cell %CD4+ T cell || id:ebi-a-GCST90001488	Inverse variance weighted (multiplicative random effects)	22	-0.0397711	0.0369425	0.281673	-0.112178	0.0326362	0.961009	0.893885	1.03317
DN	Activated CD4 regulatory T cell %CD4+ T cell || id:ebi-a-GCST90001488	MR Egger	22	-0.0561253	0.0775693	0.477719	-0.208161	0.0959104	0.945421	0.812076	1.10066
DN	Activated CD4 regulatory T cell %CD4+ T cell || id:ebi-a-GCST90001488	Simple mode	22	-0.0186824	0.0794377	0.816345	-0.17438	0.137016	0.981491	0.839977	1.14685
DN	Activated CD4 regulatory T cell %CD4+ T cell || id:ebi-a-GCST90001488	Weighted median	22	-0.00050129	0.0517922	0.992278	-0.102014	0.101011	0.999499	0.903017	1.10629
DN	Activated CD4 regulatory T cell %CD4+ T cell || id:ebi-a-GCST90001488	Weighted mode	22	0.00517518	0.0542821	0.92495	-0.101218	0.111568	1.00519	0.903736	1.11803
DN	CD39+ activated CD4 regulatory T cell Absolute Count || id:ebi-a-GCST90001489	Inverse variance weighted (fixed effects)	22	0.0394487	0.0369658	0.285896	-0.0330042	0.111902	1.04024	0.967534	1.1184
DN	CD39+ activated CD4 regulatory T cell Absolute Count || id:ebi-a-GCST90001489	Inverse variance weighted (multiplicative random effects)	22	0.0394487	0.0357102	0.269294	-0.0305433	0.109441	1.04024	0.969918	1.11565
DN	CD39+ activated CD4 regulatory T cell Absolute Count || id:ebi-a-GCST90001489	MR Egger	22	0.0973096	0.0756632	0.213102	-0.0509902	0.245609	1.1022	0.950288	1.2784
DN	CD39+ activated CD4 regulatory T cell Absolute Count || id:ebi-a-GCST90001489	Simple mode	22	0.0483171	0.0771588	0.53793	-0.102914	0.199548	1.0495	0.902204	1.22085
DN	CD39+ activated CD4 regulatory T cell Absolute Count || id:ebi-a-GCST90001489	Weighted median	22	0.0156159	0.0496212	0.752987	-0.0816415	0.112873	1.01574	0.921602	1.11949
DN	CD39+ activated CD4 regulatory T cell Absolute Count || id:ebi-a-GCST90001489	Weighted mode	22	0.0323915	0.0564898	0.572461	-0.0783285	0.143112	1.03292	0.924661	1.15386
DN	CD39+ activated CD4 regulatory T cell %activated CD4 regulatory T cell || id:ebi-a-GCST90001490	Inverse variance weighted (fixed effects)	11	0.0329144	0.0471964	0.485557	-0.0595905	0.125419	1.03346	0.94215	1.13362
DN	CD39+ activated CD4 regulatory T cell %activated CD4 regulatory T cell || id:ebi-a-GCST90001490	Inverse variance weighted (multiplicative random effects)	11	0.0329144	0.0270588	0.22383	-0.0201207	0.0859496	1.03346	0.98008	1.08975
DN	CD39+ activated CD4 regulatory T cell %activated CD4 regulatory T cell || id:ebi-a-GCST90001490	MR Egger	11	-0.0519786	0.118242	0.670597	-0.283733	0.179776	0.949349	0.752968	1.19695
DN	CD39+ activated CD4 regulatory T cell %activated CD4 regulatory T cell || id:ebi-a-GCST90001490	Simple mode	11	-0.0152766	0.0918521	0.871222	-0.195307	0.164754	0.98484	0.822582	1.1791
DN	CD39+ activated CD4 regulatory T cell %activated CD4 regulatory T cell || id:ebi-a-GCST90001490	Weighted median	11	-0.0099585	0.0589126	0.865766	-0.125427	0.10551	0.990091	0.88212	1.11128
DN	CD39+ activated CD4 regulatory T cell %activated CD4 regulatory T cell || id:ebi-a-GCST90001490	Weighted mode	11	-0.0138339	0.067801	0.842417	-0.146724	0.119056	0.986261	0.863532	1.12643
DN	CD39+ activated CD4 regulatory T cell %CD4 regulatory T cell || id:ebi-a-GCST90001491	Inverse variance weighted (fixed effects)	22	0.0455509	0.0366876	0.214388	-0.0263567	0.117459	1.0466	0.973988	1.12463
DN	CD39+ activated CD4 regulatory T cell %CD4 regulatory T cell || id:ebi-a-GCST90001491	Inverse variance weighted (multiplicative random effects)	22	0.0455509	0.0379763	0.23035	-0.0288826	0.119984	1.0466	0.971531	1.12748
DN	CD39+ activated CD4 regulatory T cell %CD4 regulatory T cell || id:ebi-a-GCST90001491	MR Egger	22	0.105391	0.0781135	0.192349	-0.0477115	0.258493	1.11114	0.953409	1.29498
DN	CD39+ activated CD4 regulatory T cell %CD4 regulatory T cell || id:ebi-a-GCST90001491	Simple mode	22	-0.0177495	0.0783216	0.822908	-0.17126	0.135761	0.982407	0.842603	1.14541
DN	CD39+ activated CD4 regulatory T cell %CD4 regulatory T cell || id:ebi-a-GCST90001491	Weighted median	22	0.0206569	0.0512863	0.687112	-0.0798642	0.121178	1.02087	0.923242	1.12883
DN	CD39+ activated CD4 regulatory T cell %CD4 regulatory T cell || id:ebi-a-GCST90001491	Weighted mode	22	0.0340501	0.0542631	0.537095	-0.0723055	0.140406	1.03464	0.930247	1.15074
DN	Secreting CD4 regulatory T cell Absolute Count || id:ebi-a-GCST90001492	Inverse variance weighted (fixed effects)	22	-0.0218438	0.0370035	0.554979	-0.0943706	0.0506831	0.978393	0.909945	1.05199
DN	Secreting CD4 regulatory T cell Absolute Count || id:ebi-a-GCST90001492	Inverse variance weighted (multiplicative random effects)	22	-0.0218438	0.0377569	0.562902	-0.0958474	0.0521599	0.978393	0.908603	1.05354
DN	Secreting CD4 regulatory T cell Absolute Count || id:ebi-a-GCST90001492	MR Egger	22	-0.016379	0.0792702	0.838394	-0.171749	0.138991	0.983754	0.842191	1.14911
DN	Secreting CD4 regulatory T cell Absolute Count || id:ebi-a-GCST90001492	Simple mode	22	-0.102587	0.110395	0.363308	-0.318961	0.113787	0.9025	0.726904	1.12051
DN	Secreting CD4 regulatory T cell Absolute Count || id:ebi-a-GCST90001492	Weighted median	22	-0.0104295	0.0580718	0.857469	-0.12425	0.103391	0.989625	0.883159	1.10893
DN	Secreting CD4 regulatory T cell Absolute Count || id:ebi-a-GCST90001492	Weighted mode	22	0.0597252	0.0792511	0.459444	-0.0956069	0.215057	1.06154	0.908821	1.23993
DN	Secreting CD4 regulatory T cell %CD4 regulatory T cell || id:ebi-a-GCST90001493	Inverse variance weighted (fixed effects)	22	0.0175871	0.0341525	0.606582	-0.0493518	0.084526	1.01774	0.951846	1.0882
DN	Secreting CD4 regulatory T cell %CD4 regulatory T cell || id:ebi-a-GCST90001493	Inverse variance weighted (multiplicative random effects)	22	0.0175871	0.0382404	0.645582	-0.0573642	0.0925384	1.01774	0.94425	1.09696
DN	Secreting CD4 regulatory T cell %CD4 regulatory T cell || id:ebi-a-GCST90001493	MR Egger	22	0.0423634	0.080066	0.602555	-0.114566	0.199293	1.04327	0.891753	1.22054
DN	Secreting CD4 regulatory T cell %CD4 regulatory T cell || id:ebi-a-GCST90001493	Simple mode	22	0.166985	0.109731	0.142985	-0.0480886	0.382058	1.18174	0.953049	1.4653
DN	Secreting CD4 regulatory T cell %CD4 regulatory T cell || id:ebi-a-GCST90001493	Weighted median	22	-0.0120618	0.0540328	0.823356	-0.117966	0.0938424	0.988011	0.888726	1.09839
DN	Secreting CD4 regulatory T cell %CD4 regulatory T cell || id:ebi-a-GCST90001493	Weighted mode	22	-0.0188631	0.065195	0.775164	-0.146645	0.108919	0.981314	0.8636	1.11507
DN	Secreting CD4 regulatory T cell %CD4+ T cell || id:ebi-a-GCST90001494	Inverse variance weighted (fixed effects)	18	-0.0176861	0.0388743	0.649142	-0.0938797	0.0585076	0.982469	0.910392	1.06025
DN	Secreting CD4 regulatory T cell %CD4+ T cell || id:ebi-a-GCST90001494	Inverse variance weighted (multiplicative random effects)	18	-0.0176861	0.0488432	0.717278	-0.113419	0.0780465	0.982469	0.892777	1.08117
DN	Secreting CD4 regulatory T cell %CD4+ T cell || id:ebi-a-GCST90001494	MR Egger	18	-0.0324554	0.107917	0.767481	-0.243972	0.179061	0.968066	0.783509	1.19609
DN	Secreting CD4 regulatory T cell %CD4+ T cell || id:ebi-a-GCST90001494	Simple mode	18	-0.0269898	0.0772299	0.731026	-0.17836	0.124381	0.973371	0.836641	1.13245
DN	Secreting CD4 regulatory T cell %CD4+ T cell || id:ebi-a-GCST90001494	Weighted median	18	-0.0215926	0.0529998	0.683708	-0.125472	0.0822871	0.978639	0.88208	1.08577
DN	Secreting CD4 regulatory T cell %CD4+ T cell || id:ebi-a-GCST90001494	Weighted mode	18	-0.0214529	0.0551493	0.702108	-0.129545	0.0866397	0.978776	0.878495	1.0905
DN	CD39+ secreting CD4 regulatory T cell Absolute Count || id:ebi-a-GCST90001495	Inverse variance weighted (fixed effects)	22	0.0407815	0.037583	0.277875	-0.0328812	0.114444	1.04162	0.967654	1.12125
DN	CD39+ secreting CD4 regulatory T cell Absolute Count || id:ebi-a-GCST90001495	Inverse variance weighted (multiplicative random effects)	22	0.0407815	0.0318159	0.199914	-0.0215776	0.103141	1.04162	0.978654	1.10865
DN	CD39+ secreting CD4 regulatory T cell Absolute Count || id:ebi-a-GCST90001495	MR Egger	22	0.100852	0.0768525	0.204288	-0.0497788	0.251483	1.10611	0.95144	1.28593
DN	CD39+ secreting CD4 regulatory T cell Absolute Count || id:ebi-a-GCST90001495	Simple mode	22	0.0863747	0.0826403	0.307818	-0.0756003	0.24835	1.09021	0.927187	1.28191
DN	CD39+ secreting CD4 regulatory T cell Absolute Count || id:ebi-a-GCST90001495	Weighted median	22	0.0452577	0.0546693	0.407758	-0.0618941	0.152409	1.0463	0.939982	1.16464
DN	CD39+ secreting CD4 regulatory T cell Absolute Count || id:ebi-a-GCST90001495	Weighted mode	22	0.0458799	0.0572147	0.431597	-0.0662608	0.158021	1.04695	0.935887	1.17119
DN	CD39+ secreting CD4 regulatory T cell %secreting CD4 regulatory T cell || id:ebi-a-GCST90001496	Inverse variance weighted (fixed effects)	22	0.0720882	0.0371773	0.0524966	-0.000779277	0.144956	1.07475	0.999221	1.15599
DN	CD39+ secreting CD4 regulatory T cell %secreting CD4 regulatory T cell || id:ebi-a-GCST90001496	Inverse variance weighted (multiplicative random effects)	22	0.0720882	0.0334973	0.0313928	0.00643341	0.137743	1.07475	1.00645	1.14768
DN	CD39+ secreting CD4 regulatory T cell %secreting CD4 regulatory T cell || id:ebi-a-GCST90001496	MR Egger	22	0.155486	0.0760455	0.0542769	0.00643717	0.304536	1.16823	1.00646	1.356
DN	CD39+ secreting CD4 regulatory T cell %secreting CD4 regulatory T cell || id:ebi-a-GCST90001496	Simple mode	22	0.00704794	0.0867252	0.935999	-0.162933	0.177029	1.00707	0.849648	1.19367
DN	CD39+ secreting CD4 regulatory T cell %secreting CD4 regulatory T cell || id:ebi-a-GCST90001496	Weighted median	22	0.0185281	0.0520404	0.721816	-0.0834712	0.120527	1.0187	0.919918	1.12809
DN	CD39+ secreting CD4 regulatory T cell %secreting CD4 regulatory T cell || id:ebi-a-GCST90001496	Weighted mode	22	0.0256345	0.0575162	0.660381	-0.0870973	0.138366	1.02597	0.916588	1.1484
DN	CD39+ secreting CD4 regulatory T cell %CD4 regulatory T cell || id:ebi-a-GCST90001497	Inverse variance weighted (fixed effects)	22	0.0667508	0.0367104	0.0690174	-0.00520166	0.138703	1.06903	0.994812	1.14878
DN	CD39+ secreting CD4 regulatory T cell %CD4 regulatory T cell || id:ebi-a-GCST90001497	Inverse variance weighted (multiplicative random effects)	22	0.0667508	0.0312688	0.0327824	0.00546387	0.128038	1.06903	1.00548	1.1366
DN	CD39+ secreting CD4 regulatory T cell %CD4 regulatory T cell || id:ebi-a-GCST90001497	MR Egger	22	0.172536	0.0750933	0.0325072	0.0253532	0.319719	1.18831	1.02568	1.37674
DN	CD39+ secreting CD4 regulatory T cell %CD4 regulatory T cell || id:ebi-a-GCST90001497	Simple mode	22	0.109671	0.0912786	0.242932	-0.0692347	0.288578	1.11591	0.933108	1.33453
DN	CD39+ secreting CD4 regulatory T cell %CD4 regulatory T cell || id:ebi-a-GCST90001497	Weighted median	22	0.0449706	0.0544403	0.408774	-0.0617325	0.151674	1.046	0.940134	1.16378
DN	CD39+ secreting CD4 regulatory T cell %CD4 regulatory T cell || id:ebi-a-GCST90001497	Weighted mode	22	0.0642648	0.0652249	0.335703	-0.0635759	0.192106	1.06637	0.938403	1.2118
DN	Activated & resting CD4 regulatory T cell Absolute Count || id:ebi-a-GCST90001498	Inverse variance weighted (fixed effects)	22	-0.0325622	0.0353081	0.356408	-0.101766	0.0366417	0.967962	0.903241	1.03732
DN	Activated & resting CD4 regulatory T cell Absolute Count || id:ebi-a-GCST90001498	Inverse variance weighted (multiplicative random effects)	22	-0.0325622	0.0405995	0.422532	-0.112137	0.0470127	0.967962	0.893922	1.04814
DN	Activated & resting CD4 regulatory T cell Absolute Count || id:ebi-a-GCST90001498	MR Egger	22	-0.0447366	0.0852032	0.605316	-0.211735	0.122262	0.956249	0.809179	1.13005
DN	Activated & resting CD4 regulatory T cell Absolute Count || id:ebi-a-GCST90001498	Simple mode	22	0.0377117	0.0951816	0.695948	-0.148844	0.224268	1.03843	0.861703	1.25141
DN	Activated & resting CD4 regulatory T cell Absolute Count || id:ebi-a-GCST90001498	Weighted median	22	0.0428982	0.0537954	0.425201	-0.0625409	0.148337	1.04383	0.939375	1.1599
DN	Activated & resting CD4 regulatory T cell Absolute Count || id:ebi-a-GCST90001498	Weighted mode	22	0.0802455	0.0633744	0.219303	-0.0439682	0.204459	1.08355	0.956984	1.22686
DN	Activated & resting CD4 regulatory T cell %CD4 regulatory T cell || id:ebi-a-GCST90001499	Inverse variance weighted (fixed effects)	22	-0.0219247	0.0343324	0.523083	-0.0892162	0.0453668	0.978314	0.914648	1.04641
DN	Activated & resting CD4 regulatory T cell %CD4 regulatory T cell || id:ebi-a-GCST90001499	Inverse variance weighted (multiplicative random effects)	22	-0.0219247	0.0383042	0.567062	-0.0970009	0.0531515	0.978314	0.907555	1.05459
DN	Activated & resting CD4 regulatory T cell %CD4 regulatory T cell || id:ebi-a-GCST90001499	MR Egger	22	-0.0432151	0.0802698	0.596261	-0.200544	0.114114	0.957705	0.818286	1.12088
DN	Activated & resting CD4 regulatory T cell %CD4 regulatory T cell || id:ebi-a-GCST90001499	Simple mode	22	0.0873432	0.110158	0.43671	-0.128567	0.303253	1.09127	0.879355	1.35426
DN	Activated & resting CD4 regulatory T cell %CD4 regulatory T cell || id:ebi-a-GCST90001499	Weighted median	22	0.0199846	0.0524724	0.703307	-0.0828612	0.122831	1.02019	0.920479	1.13069
DN	Activated & resting CD4 regulatory T cell %CD4 regulatory T cell || id:ebi-a-GCST90001499	Weighted mode	22	0.031577	0.0728829	0.669246	-0.111274	0.174428	1.03208	0.894694	1.19056
DN	Activated & resting CD4 regulatory T cell %CD4+ T cell || id:ebi-a-GCST90001500	Inverse variance weighted (fixed effects)	22	-0.0536248	0.0348263	0.123615	-0.121884	0.0146348	0.947788	0.885251	1.01474
DN	Activated & resting CD4 regulatory T cell %CD4+ T cell || id:ebi-a-GCST90001500	Inverse variance weighted (multiplicative random effects)	22	-0.0536248	0.03618	0.138296	-0.124538	0.0172881	0.947788	0.882905	1.01744
DN	Activated & resting CD4 regulatory T cell %CD4+ T cell || id:ebi-a-GCST90001500	MR Egger	22	-0.124265	0.0739013	0.108217	-0.269111	0.0205819	0.883146	0.764058	1.0208
DN	Activated & resting CD4 regulatory T cell %CD4+ T cell || id:ebi-a-GCST90001500	Simple mode	22	0.012308	0.0880036	0.890105	-0.160179	0.184795	1.01238	0.851991	1.20297
DN	Activated & resting CD4 regulatory T cell %CD4+ T cell || id:ebi-a-GCST90001500	Weighted median	22	0.00753982	0.0527633	0.88637	-0.0958763	0.110956	1.00757	0.908576	1.11735
DN	Activated & resting CD4 regulatory T cell %CD4+ T cell || id:ebi-a-GCST90001500	Weighted mode	22	0.00861309	0.062731	0.8921	-0.11434	0.131566	1.00865	0.891955	1.14061
DN	Activated & secreting CD4 regulatory T cell Absolute Count || id:ebi-a-GCST90001501	Inverse variance weighted (fixed effects)	22	-0.0211923	0.0369837	0.566633	-0.0936804	0.0512958	0.979031	0.910574	1.05263
DN	Activated & secreting CD4 regulatory T cell Absolute Count || id:ebi-a-GCST90001501	Inverse variance weighted (multiplicative random effects)	22	-0.0211923	0.038107	0.578125	-0.0958821	0.0534975	0.979031	0.908571	1.05495
DN	Activated & secreting CD4 regulatory T cell Absolute Count || id:ebi-a-GCST90001501	MR Egger	22	-0.00338767	0.0798869	0.966596	-0.159966	0.153191	0.996618	0.852173	1.16555
DN	Activated & secreting CD4 regulatory T cell Absolute Count || id:ebi-a-GCST90001501	Simple mode	22	-0.094751	0.126551	0.462331	-0.34279	0.153288	0.909599	0.709787	1.16566
DN	Activated & secreting CD4 regulatory T cell Absolute Count || id:ebi-a-GCST90001501	Weighted median	22	-0.0150543	0.0602201	0.802597	-0.133086	0.102977	0.985058	0.87539	1.10847
DN	Activated & secreting CD4 regulatory T cell Absolute Count || id:ebi-a-GCST90001501	Weighted mode	22	0.0993518	0.082649	0.242708	-0.0626401	0.261344	1.10445	0.939281	1.29867
DN	Activated & secreting CD4 regulatory T cell %CD4 regulatory T cell || id:ebi-a-GCST90001502	Inverse variance weighted (fixed effects)	22	0.0215429	0.0323132	0.50497	-0.0417909	0.0848767	1.02178	0.95907	1.08858
DN	Activated & secreting CD4 regulatory T cell %CD4 regulatory T cell || id:ebi-a-GCST90001502	Inverse variance weighted (multiplicative random effects)	22	0.0215429	0.0351171	0.539574	-0.0472867	0.0903725	1.02178	0.953814	1.09458
DN	Activated & secreting CD4 regulatory T cell %CD4 regulatory T cell || id:ebi-a-GCST90001502	MR Egger	22	0.0590673	0.0730922	0.42853	-0.0841935	0.202328	1.06085	0.919253	1.22425
DN	Activated & secreting CD4 regulatory T cell %CD4 regulatory T cell || id:ebi-a-GCST90001502	Simple mode	22	-0.0442504	0.0831121	0.600025	-0.20715	0.118649	0.956714	0.812898	1.12598
DN	Activated & secreting CD4 regulatory T cell %CD4 regulatory T cell || id:ebi-a-GCST90001502	Weighted median	22	0.00746447	0.0533555	0.888739	-0.0971123	0.112041	1.00749	0.907454	1.11856
DN	Activated & secreting CD4 regulatory T cell %CD4 regulatory T cell || id:ebi-a-GCST90001502	Weighted mode	22	0.00368053	0.0650363	0.955405	-0.123791	0.131152	1.00369	0.883565	1.14014
DN	Activated & secreting CD4 regulatory T cell %CD4+ T cell || id:ebi-a-GCST90001503	Inverse variance weighted (fixed effects)	22	-0.0385901	0.0358181	0.281305	-0.108794	0.0316134	0.962145	0.896916	1.03212
DN	Activated & secreting CD4 regulatory T cell %CD4+ T cell || id:ebi-a-GCST90001503	Inverse variance weighted (multiplicative random effects)	22	-0.0385901	0.0438514	0.378848	-0.124539	0.0473586	0.962145	0.882904	1.0485
DN	Activated & secreting CD4 regulatory T cell %CD4+ T cell || id:ebi-a-GCST90001503	MR Egger	22	-0.0768405	0.0915251	0.41108	-0.25623	0.102549	0.926038	0.773964	1.10799
DN	Activated & secreting CD4 regulatory T cell %CD4+ T cell || id:ebi-a-GCST90001503	Simple mode	22	-0.0285334	0.0837381	0.73668	-0.19266	0.135593	0.97187	0.824762	1.14522
DN	Activated & secreting CD4 regulatory T cell %CD4+ T cell || id:ebi-a-GCST90001503	Weighted median	22	-0.00491754	0.0526112	0.925531	-0.108036	0.0982004	0.995095	0.897596	1.10318
DN	Activated & secreting CD4 regulatory T cell %CD4+ T cell || id:ebi-a-GCST90001503	Weighted mode	22	-0.0072902	0.0563016	0.898206	-0.117641	0.103061	0.992736	0.889015	1.10856
DN	CD25++ CD4+ T cell Absolute Count || id:ebi-a-GCST90001504	Inverse variance weighted (fixed effects)	22	0.00987924	0.0365536	0.786955	-0.0617658	0.0815243	1.00993	0.940103	1.08494
DN	CD25++ CD4+ T cell Absolute Count || id:ebi-a-GCST90001504	Inverse variance weighted (multiplicative random effects)	22	0.00987924	0.036793	0.788308	-0.0622351	0.0819935	1.00993	0.939662	1.08545
DN	CD25++ CD4+ T cell Absolute Count || id:ebi-a-GCST90001504	MR Egger	22	0.0203388	0.0772561	0.79504	-0.131083	0.171761	1.02055	0.877145	1.18739
DN	CD25++ CD4+ T cell Absolute Count || id:ebi-a-GCST90001504	Simple mode	22	0.0492942	0.112954	0.666993	-0.172095	0.270684	1.05053	0.841899	1.31086
DN	CD25++ CD4+ T cell Absolute Count || id:ebi-a-GCST90001504	Weighted median	22	0.0391111	0.0542486	0.470933	-0.0672161	0.145438	1.03989	0.934993	1.15655
DN	CD25++ CD4+ T cell Absolute Count || id:ebi-a-GCST90001504	Weighted mode	22	0.0601216	0.0625599	0.347476	-0.0624959	0.182739	1.06197	0.939417	1.2005
DN	CD25++ CD4+ T cell %CD4+ T cell || id:ebi-a-GCST90001505	Inverse variance weighted (fixed effects)	22	-0.00261379	0.0357622	0.941736	-0.0727077	0.0674802	0.99739	0.929873	1.06981
DN	CD25++ CD4+ T cell %CD4+ T cell || id:ebi-a-GCST90001505	Inverse variance weighted (multiplicative random effects)	22	-0.00261379	0.0431562	0.951705	-0.0872	0.0819724	0.99739	0.916494	1.08543
DN	CD25++ CD4+ T cell %CD4+ T cell || id:ebi-a-GCST90001505	MR Egger	22	-0.0809439	0.0884974	0.371273	-0.254399	0.0925109	0.922245	0.775383	1.09693
DN	CD25++ CD4+ T cell %CD4+ T cell || id:ebi-a-GCST90001505	Simple mode	22	0.173002	0.0930552	0.0770795	-0.00938671	0.35539	1.18887	0.990657	1.42674
DN	CD25++ CD4+ T cell %CD4+ T cell || id:ebi-a-GCST90001505	Weighted median	22	-0.0171734	0.0564711	0.761045	-0.127857	0.0935101	0.982973	0.879979	1.09802
DN	CD25++ CD4+ T cell %CD4+ T cell || id:ebi-a-GCST90001505	Weighted mode	22	0.0134465	0.062325	0.831266	-0.10871	0.135603	1.01354	0.89699	1.14523
DN	CD25++ CD4+ T cell %T cell || id:ebi-a-GCST90001506	Inverse variance weighted (fixed effects)	22	-0.0196778	0.0359539	0.584168	-0.0901475	0.0507919	0.980515	0.913796	1.0521
DN	CD25++ CD4+ T cell %T cell || id:ebi-a-GCST90001506	Inverse variance weighted (multiplicative random effects)	22	-0.0196778	0.0393679	0.617185	-0.0968388	0.0574832	0.980515	0.907702	1.05917
DN	CD25++ CD4+ T cell %T cell || id:ebi-a-GCST90001506	MR Egger	22	-0.0666077	0.0819016	0.425643	-0.227135	0.0939196	0.935562	0.796813	1.09847
DN	CD25++ CD4+ T cell %T cell || id:ebi-a-GCST90001506	Simple mode	22	0.0203767	0.0788999	0.798721	-0.134267	0.17502	1.02059	0.874356	1.19127
DN	CD25++ CD4+ T cell %T cell || id:ebi-a-GCST90001506	Weighted median	22	-0.036829	0.0516676	0.475965	-0.138098	0.0644395	0.963841	0.871014	1.06656
DN	CD25++ CD4+ T cell %T cell || id:ebi-a-GCST90001506	Weighted mode	22	-0.0111541	0.0520373	0.832343	-0.113147	0.090839	0.988908	0.893019	1.09509
DN	CD25++ CD45RA+ CD4 not regulatory T cell Absolute Count || id:ebi-a-GCST90001507	Inverse variance weighted (fixed effects)	22	0.0366621	0.0369704	0.321362	-0.0357998	0.109124	1.03734	0.964833	1.1153
DN	CD25++ CD45RA+ CD4 not regulatory T cell Absolute Count || id:ebi-a-GCST90001507	Inverse variance weighted (multiplicative random effects)	22	0.0366621	0.037058	0.322508	-0.0359716	0.109296	1.03734	0.964668	1.11549
DN	CD25++ CD45RA+ CD4 not regulatory T cell Absolute Count || id:ebi-a-GCST90001507	MR Egger	22	0.0819802	0.0769395	0.299337	-0.0688211	0.232782	1.08543	0.933494	1.26211
DN	CD25++ CD45RA+ CD4 not regulatory T cell Absolute Count || id:ebi-a-GCST90001507	Simple mode	22	0.12119	0.105949	0.265553	-0.0864686	0.32885	1.12884	0.917164	1.38937
DN	CD25++ CD45RA+ CD4 not regulatory T cell Absolute Count || id:ebi-a-GCST90001507	Weighted median	22	0.0671816	0.0547194	0.219542	-0.0400684	0.174432	1.06949	0.960724	1.19057
DN	CD25++ CD45RA+ CD4 not regulatory T cell Absolute Count || id:ebi-a-GCST90001507	Weighted mode	22	0.0998726	0.0696577	0.166362	-0.0366564	0.236402	1.10503	0.964007	1.26668
DN	CD25++ CD45RA+ CD4 not regulatory T cell %CD4+ T cell || id:ebi-a-GCST90001508	Inverse variance weighted (fixed effects)	22	0.0382731	0.0360317	0.288142	-0.0323491	0.108895	1.03901	0.968169	1.11505
DN	CD25++ CD45RA+ CD4 not regulatory T cell %CD4+ T cell || id:ebi-a-GCST90001508	Inverse variance weighted (multiplicative random effects)	22	0.0382731	0.0302923	0.206424	-0.0210998	0.097646	1.03901	0.979121	1.10257
DN	CD25++ CD45RA+ CD4 not regulatory T cell %CD4+ T cell || id:ebi-a-GCST90001508	MR Egger	22	0.0450637	0.0739384	0.549071	-0.0998556	0.189983	1.04609	0.904968	1.20923
DN	CD25++ CD45RA+ CD4 not regulatory T cell %CD4+ T cell || id:ebi-a-GCST90001508	Simple mode	22	-0.0326754	0.0808812	0.690303	-0.191202	0.125852	0.967853	0.825965	1.13411
DN	CD25++ CD45RA+ CD4 not regulatory T cell %CD4+ T cell || id:ebi-a-GCST90001508	Weighted median	22	0.0293576	0.0519589	0.572063	-0.0724818	0.131197	1.02979	0.930083	1.14019
DN	CD25++ CD45RA+ CD4 not regulatory T cell %CD4+ T cell || id:ebi-a-GCST90001508	Weighted mode	22	0.00461237	0.0579588	0.937325	-0.108987	0.118212	1.00462	0.896742	1.12548
DN	CD25++ CD45RA+ CD4 not regulatory T cell %T cell || id:ebi-a-GCST90001509	Inverse variance weighted (fixed effects)	22	0.0245546	0.0360088	0.495299	-0.0460227	0.0951319	1.02486	0.95502	1.0998
DN	CD25++ CD45RA+ CD4 not regulatory T cell %T cell || id:ebi-a-GCST90001509	Inverse variance weighted (multiplicative random effects)	22	0.0245546	0.035201	0.485456	-0.0444394	0.0935486	1.02486	0.956534	1.09806
DN	CD25++ CD45RA+ CD4 not regulatory T cell %T cell || id:ebi-a-GCST90001509	MR Egger	22	0.0323147	0.0739903	0.666977	-0.112706	0.177336	1.03284	0.893413	1.19403
DN	CD25++ CD45RA+ CD4 not regulatory T cell %T cell || id:ebi-a-GCST90001509	Simple mode	22	-0.053631	0.0907262	0.560742	-0.231454	0.124192	0.947782	0.793379	1.13223
DN	CD25++ CD45RA+ CD4 not regulatory T cell %T cell || id:ebi-a-GCST90001509	Weighted median	22	0.0568643	0.0517694	0.272023	-0.0446037	0.158332	1.05851	0.956376	1.17156
DN	CD25++ CD45RA+ CD4 not regulatory T cell %T cell || id:ebi-a-GCST90001509	Weighted mode	22	-0.00148929	0.0617107	0.980974	-0.122442	0.119464	0.998512	0.884757	1.12689
DN	CD25++ CD45RA- CD4 not regulatory T cell Absolute Count || id:ebi-a-GCST90001510	Inverse variance weighted (fixed effects)	22	0.0271854	0.0367714	0.45972	-0.0448865	0.0992573	1.02756	0.956106	1.10435
DN	CD25++ CD45RA- CD4 not regulatory T cell Absolute Count || id:ebi-a-GCST90001510	Inverse variance weighted (multiplicative random effects)	22	0.0271854	0.0360909	0.451301	-0.0435528	0.0979236	1.02756	0.957382	1.10288
DN	CD25++ CD45RA- CD4 not regulatory T cell Absolute Count || id:ebi-a-GCST90001510	MR Egger	22	0.0550441	0.0754888	0.474352	-0.0929141	0.203002	1.05659	0.911272	1.22508
DN	CD25++ CD45RA- CD4 not regulatory T cell Absolute Count || id:ebi-a-GCST90001510	Simple mode	22	0.0273424	0.084873	0.750519	-0.139009	0.193693	1.02772	0.870221	1.21372
DN	CD25++ CD45RA- CD4 not regulatory T cell Absolute Count || id:ebi-a-GCST90001510	Weighted median	22	0.0443787	0.0512477	0.38651	-0.0560668	0.144824	1.04538	0.945476	1.15584
DN	CD25++ CD45RA- CD4 not regulatory T cell Absolute Count || id:ebi-a-GCST90001510	Weighted mode	22	0.0388692	0.0521683	0.464485	-0.0633807	0.141119	1.03963	0.938586	1.15156
DN	CD25++ CD45RA- CD4 not regulatory T cell %CD4+ T cell || id:ebi-a-GCST90001511	Inverse variance weighted (fixed effects)	22	0.0141609	0.0358915	0.693177	-0.0561864	0.0845082	1.01426	0.945363	1.08818
DN	CD25++ CD45RA- CD4 not regulatory T cell %CD4+ T cell || id:ebi-a-GCST90001511	Inverse variance weighted (multiplicative random effects)	22	0.0141609	0.042319	0.73791	-0.0687844	0.0971061	1.01426	0.933528	1.10198
DN	CD25++ CD45RA- CD4 not regulatory T cell %CD4+ T cell || id:ebi-a-GCST90001511	MR Egger	22	-0.0208868	0.0885341	0.815895	-0.194414	0.15264	0.97933	0.823317	1.16491
DN	CD25++ CD45RA- CD4 not regulatory T cell %CD4+ T cell || id:ebi-a-GCST90001511	Simple mode	22	0.165455	0.109511	0.145727	-0.0491858	0.380096	1.17993	0.952004	1.46242
DN	CD25++ CD45RA- CD4 not regulatory T cell %CD4+ T cell || id:ebi-a-GCST90001511	Weighted median	22	-0.0225793	0.0565166	0.689513	-0.133352	0.0881932	0.977674	0.875157	1.0922
DN	CD25++ CD45RA- CD4 not regulatory T cell %CD4+ T cell || id:ebi-a-GCST90001511	Weighted mode	22	-0.051533	0.0723619	0.484205	-0.193362	0.0902963	0.949772	0.824183	1.0945
DN	CD25++ CD45RA- CD4 not regulatory T cell %T cell || id:ebi-a-GCST90001512	Inverse variance weighted (fixed effects)	22	0.00127615	0.0358776	0.971626	-0.069044	0.0715963	1.00128	0.933286	1.07422
DN	CD25++ CD45RA- CD4 not regulatory T cell %T cell || id:ebi-a-GCST90001512	Inverse variance weighted (multiplicative random effects)	22	0.00127615	0.0377822	0.973055	-0.0727769	0.0753292	1.00128	0.929808	1.07824
DN	CD25++ CD45RA- CD4 not regulatory T cell %T cell || id:ebi-a-GCST90001512	MR Egger	22	-0.0200196	0.0792602	0.803171	-0.17537	0.135331	0.98018	0.839147	1.14492
DN	CD25++ CD45RA- CD4 not regulatory T cell %T cell || id:ebi-a-GCST90001512	Simple mode	22	0.0700707	0.0911876	0.450791	-0.108657	0.248798	1.07258	0.897038	1.28248
DN	CD25++ CD45RA- CD4 not regulatory T cell %T cell || id:ebi-a-GCST90001512	Weighted median	22	0.00662625	0.0545419	0.903304	-0.100276	0.113528	1.00665	0.904588	1.12022
DN	CD25++ CD45RA- CD4 not regulatory T cell %T cell || id:ebi-a-GCST90001512	Weighted mode	22	-0.0291059	0.0639261	0.653562	-0.154401	0.0961893	0.971314	0.856928	1.10097
DN	CD4 regulatory T cell Absolute Count || id:ebi-a-GCST90001513	Inverse variance weighted (fixed effects)	22	-0.0243454	0.0356336	0.494471	-0.0941873	0.0454965	0.975949	0.910112	1.04655
DN	CD4 regulatory T cell Absolute Count || id:ebi-a-GCST90001513	Inverse variance weighted (multiplicative random effects)	22	-0.0243454	0.0383107	0.52512	-0.0994343	0.0507435	0.975949	0.905349	1.05205
DN	CD4 regulatory T cell Absolute Count || id:ebi-a-GCST90001513	MR Egger	22	-0.0225174	0.0805429	0.782678	-0.180382	0.135347	0.977734	0.834952	1.14493
DN	CD4 regulatory T cell Absolute Count || id:ebi-a-GCST90001513	Simple mode	22	0.0884447	0.107631	0.420457	-0.122512	0.299402	1.09247	0.884695	1.34905
DN	CD4 regulatory T cell Absolute Count || id:ebi-a-GCST90001513	Weighted median	22	0.0418681	0.0564086	0.457948	-0.0686928	0.152429	1.04276	0.933613	1.16466
DN	CD4 regulatory T cell Absolute Count || id:ebi-a-GCST90001513	Weighted mode	22	0.0907081	0.0714296	0.218014	-0.0492939	0.23071	1.09495	0.951901	1.25949
DN	Hematopoietic Stem Cell Absolute Count || id:ebi-a-GCST90001514	Inverse variance weighted (fixed effects)	22	-0.075479	0.0448444	0.0923497	-0.163374	0.012416	0.927299	0.849273	1.01249
DN	Hematopoietic Stem Cell Absolute Count || id:ebi-a-GCST90001514	Inverse variance weighted (multiplicative random effects)	22	-0.075479	0.0445007	0.0898613	-0.1627	0.0117424	0.927299	0.849846	1.01181
DN	Hematopoietic Stem Cell Absolute Count || id:ebi-a-GCST90001514	MR Egger	22	-0.0597172	0.0934199	0.529925	-0.24282	0.123386	0.942031	0.784413	1.13132
DN	Hematopoietic Stem Cell Absolute Count || id:ebi-a-GCST90001514	Simple mode	22	-0.0390963	0.111165	0.728572	-0.256981	0.178788	0.961658	0.773383	1.19577
DN	Hematopoietic Stem Cell Absolute Count || id:ebi-a-GCST90001514	Weighted median	22	-0.0909175	0.0642212	0.156865	-0.216791	0.034956	0.913093	0.805098	1.03557
DN	Hematopoietic Stem Cell Absolute Count || id:ebi-a-GCST90001514	Weighted mode	22	-0.123803	0.0718455	0.0995494	-0.26462	0.017014	0.883554	0.767497	1.01716
DN	Immature Myeloid-Derived Suppressor Cells Absolute Count || id:ebi-a-GCST90001515	Inverse variance weighted (fixed effects)	22	-0.0656644	0.0463852	0.156883	-0.156579	0.0252506	0.936445	0.855064	1.02557
DN	Immature Myeloid-Derived Suppressor Cells Absolute Count || id:ebi-a-GCST90001515	Inverse variance weighted (multiplicative random effects)	22	-0.0656644	0.0469796	0.162196	-0.157744	0.0264155	0.936445	0.854068	1.02677
DN	Immature Myeloid-Derived Suppressor Cells Absolute Count || id:ebi-a-GCST90001515	MR Egger	22	0.103006	0.0952713	0.292478	-0.0837255	0.289738	1.1085	0.919684	1.33608
DN	Immature Myeloid-Derived Suppressor Cells Absolute Count || id:ebi-a-GCST90001515	Simple mode	22	0.0565034	0.116287	0.632074	-0.17142	0.284427	1.05813	0.842468	1.329
DN	Immature Myeloid-Derived Suppressor Cells Absolute Count || id:ebi-a-GCST90001515	Weighted median	22	-0.0225991	0.0674275	0.737503	-0.154757	0.109559	0.977654	0.856623	1.11579
DN	Immature Myeloid-Derived Suppressor Cells Absolute Count || id:ebi-a-GCST90001515	Weighted mode	22	-0.016077	0.0622148	0.798606	-0.138018	0.105864	0.984052	0.871083	1.11167
DN	Immature Myeloid-Derived Suppressor Cells %CD33dim HLA DR- CD66b- || id:ebi-a-GCST90001516	Inverse variance weighted (fixed effects)	22	-0.0541918	0.0448737	0.227181	-0.142144	0.0337607	0.94725	0.867496	1.03434
DN	Immature Myeloid-Derived Suppressor Cells %CD33dim HLA DR- CD66b- || id:ebi-a-GCST90001516	Inverse variance weighted (multiplicative random effects)	22	-0.0541918	0.040486	0.180723	-0.133544	0.0251607	0.94725	0.874989	1.02548
DN	Immature Myeloid-Derived Suppressor Cells %CD33dim HLA DR- CD66b- || id:ebi-a-GCST90001516	MR Egger	22	0.021433	0.0922878	0.818711	-0.159451	0.202317	1.02166	0.852612	1.22424
DN	Immature Myeloid-Derived Suppressor Cells %CD33dim HLA DR- CD66b- || id:ebi-a-GCST90001516	Simple mode	22	-0.155053	0.109508	0.171462	-0.369688	0.0595813	0.856369	0.69095	1.06139
DN	Immature Myeloid-Derived Suppressor Cells %CD33dim HLA DR- CD66b- || id:ebi-a-GCST90001516	Weighted median	22	0.0354784	0.0639803	0.579222	-0.0899229	0.16088	1.03612	0.914002	1.17454
DN	Immature Myeloid-Derived Suppressor Cells %CD33dim HLA DR- CD66b- || id:ebi-a-GCST90001516	Weighted mode	22	-0.00215727	0.0670906	0.974652	-0.133655	0.12934	0.997845	0.874892	1.13808
DN	CD33+ HLA DR+ Absolute Count || id:ebi-a-GCST90001517	Inverse variance weighted (fixed effects)	22	-0.0199838	0.0451968	0.658381	-0.108569	0.0686019	0.980215	0.897117	1.07101
DN	CD33+ HLA DR+ Absolute Count || id:ebi-a-GCST90001517	Inverse variance weighted (multiplicative random effects)	22	-0.0199838	0.033265	0.548011	-0.0851832	0.0452157	0.980215	0.918344	1.04625
DN	CD33+ HLA DR+ Absolute Count || id:ebi-a-GCST90001517	MR Egger	22	-0.0514402	0.0928735	0.585806	-0.233472	0.130592	0.94986	0.79178	1.1395
DN	CD33+ HLA DR+ Absolute Count || id:ebi-a-GCST90001517	Simple mode	22	-0.131154	0.10095	0.20796	-0.329017	0.0667082	0.877082	0.719631	1.06898
DN	CD33+ HLA DR+ Absolute Count || id:ebi-a-GCST90001517	Weighted median	22	-0.0362757	0.0658014	0.581435	-0.165247	0.0926951	0.964374	0.847685	1.09713
DN	CD33+ HLA DR+ Absolute Count || id:ebi-a-GCST90001517	Weighted mode	22	-0.0316841	0.0681768	0.646904	-0.165311	0.101942	0.968813	0.84763	1.10732
DN	CD33+ HLA DR+ CD14- Absolute Count || id:ebi-a-GCST90001518	Inverse variance weighted (fixed effects)	22	-0.00509396	0.045961	0.911749	-0.0951776	0.0849897	0.994919	0.909211	1.08871
DN	CD33+ HLA DR+ CD14- Absolute Count || id:ebi-a-GCST90001518	Inverse variance weighted (multiplicative random effects)	22	-0.00509396	0.0375182	0.892001	-0.0786296	0.0684416	0.994919	0.924382	1.07084
DN	CD33+ HLA DR+ CD14- Absolute Count || id:ebi-a-GCST90001518	MR Egger	22	-0.050094	0.0943945	0.601479	-0.235107	0.134919	0.95114	0.790486	1.14444
DN	CD33+ HLA DR+ CD14- Absolute Count || id:ebi-a-GCST90001518	Simple mode	22	-0.105952	0.111052	0.3509	-0.323614	0.11171	0.899468	0.723529	1.11819
DN	CD33+ HLA DR+ CD14- Absolute Count || id:ebi-a-GCST90001518	Weighted median	22	0.00286331	0.0619222	0.963119	-0.118504	0.124231	1.00287	0.888248	1.13228
DN	CD33+ HLA DR+ CD14- Absolute Count || id:ebi-a-GCST90001518	Weighted mode	22	-0.0174229	0.0692732	0.803864	-0.153199	0.118353	0.982728	0.857959	1.12564
DN	CD33+ HLA DR+ CD14- %CD33+ HLA DR+ || id:ebi-a-GCST90001519	Inverse variance weighted (fixed effects)	22	0.0106241	0.0455859	0.815717	-0.0787243	0.0999725	1.01068	0.924295	1.10514
DN	CD33+ HLA DR+ CD14- %CD33+ HLA DR+ || id:ebi-a-GCST90001519	Inverse variance weighted (multiplicative random effects)	22	0.0106241	0.0417494	0.79913	-0.0712047	0.0924529	1.01068	0.931271	1.09686
DN	CD33+ HLA DR+ CD14- %CD33+ HLA DR+ || id:ebi-a-GCST90001519	MR Egger	22	-0.00262351	0.0937504	0.977952	-0.186374	0.181127	0.99738	0.829963	1.19857
DN	CD33+ HLA DR+ CD14- %CD33+ HLA DR+ || id:ebi-a-GCST90001519	Simple mode	22	0.0375029	0.10436	0.722913	-0.167042	0.242048	1.03821	0.846164	1.27386
DN	CD33+ HLA DR+ CD14- %CD33+ HLA DR+ || id:ebi-a-GCST90001519	Weighted median	22	0.0322374	0.0642132	0.615642	-0.0936205	0.158095	1.03276	0.910628	1.17128
DN	CD33+ HLA DR+ CD14- %CD33+ HLA DR+ || id:ebi-a-GCST90001519	Weighted mode	22	0.0905516	0.0713675	0.218394	-0.0493287	0.230432	1.09478	0.951868	1.25914
DN	CD33+ HLA DR+ CD14dim Absolute Count || id:ebi-a-GCST90001520	Inverse variance weighted (fixed effects)	22	-0.0306489	0.0451663	0.497404	-0.119175	0.057877	0.969816	0.887653	1.05958
DN	CD33+ HLA DR+ CD14dim Absolute Count || id:ebi-a-GCST90001520	Inverse variance weighted (multiplicative random effects)	22	-0.0306489	0.0326996	0.34861	-0.0947401	0.0334422	0.969816	0.909609	1.03401
DN	CD33+ HLA DR+ CD14dim Absolute Count || id:ebi-a-GCST90001520	MR Egger	22	-0.0282679	0.0928471	0.763926	-0.210248	0.153712	0.972128	0.810383	1.16616
DN	CD33+ HLA DR+ CD14dim Absolute Count || id:ebi-a-GCST90001520	Simple mode	22	-0.085593	0.0996082	0.39988	-0.280825	0.109639	0.917968	0.75516	1.11588
DN	CD33+ HLA DR+ CD14dim Absolute Count || id:ebi-a-GCST90001520	Weighted median	22	-0.0786164	0.0648196	0.225188	-0.205663	0.0484301	0.924394	0.814107	1.04962
DN	CD33+ HLA DR+ CD14dim Absolute Count || id:ebi-a-GCST90001520	Weighted mode	22	-0.0669268	0.0662883	0.324164	-0.196852	0.0629982	0.935264	0.821312	1.06502
DN	CD33+ HLA DR+ CD14dim %CD33+ HLA DR+ || id:ebi-a-GCST90001521	Inverse variance weighted (fixed effects)	22	-0.0498036	0.0451728	0.270239	-0.138342	0.0387351	0.951416	0.870801	1.0395
DN	CD33+ HLA DR+ CD14dim %CD33+ HLA DR+ || id:ebi-a-GCST90001521	Inverse variance weighted (multiplicative random effects)	22	-0.0498036	0.0403889	0.217539	-0.128966	0.0293588	0.951416	0.879004	1.02979
DN	CD33+ HLA DR+ CD14dim %CD33+ HLA DR+ || id:ebi-a-GCST90001521	MR Egger	22	0.01742	0.0929295	0.853193	-0.164722	0.199562	1.01757	0.84813	1.22087
DN	CD33+ HLA DR+ CD14dim %CD33+ HLA DR+ || id:ebi-a-GCST90001521	Simple mode	22	0.0459257	0.100858	0.653529	-0.151755	0.243607	1.047	0.859198	1.27584
DN	CD33+ HLA DR+ CD14dim %CD33+ HLA DR+ || id:ebi-a-GCST90001521	Weighted median	22	-0.0170236	0.0641408	0.790694	-0.14274	0.108692	0.98312	0.86698	1.11482
DN	CD33+ HLA DR+ CD14dim %CD33+ HLA DR+ || id:ebi-a-GCST90001521	Weighted mode	22	0.0554424	0.0714086	0.446164	-0.0845185	0.195403	1.05701	0.918955	1.2158
DN	CD33- HLA DR- Absolute Count || id:ebi-a-GCST90001522	Inverse variance weighted (fixed effects)	22	0.00631971	0.0466188	0.892168	-0.0850531	0.0976925	1.00634	0.918464	1.10262
DN	CD33- HLA DR- Absolute Count || id:ebi-a-GCST90001522	Inverse variance weighted (multiplicative random effects)	22	0.00631971	0.0309893	0.838407	-0.0544194	0.0670588	1.00634	0.947035	1.06936
DN	CD33- HLA DR- Absolute Count || id:ebi-a-GCST90001522	MR Egger	22	-0.0814745	0.0956476	0.404399	-0.268944	0.105995	0.921756	0.764186	1.11182
DN	CD33- HLA DR- Absolute Count || id:ebi-a-GCST90001522	Simple mode	22	0.013289	0.102114	0.897695	-0.186854	0.213432	1.01338	0.829565	1.23792
DN	CD33- HLA DR- Absolute Count || id:ebi-a-GCST90001522	Weighted median	22	-0.0171171	0.0677653	0.800581	-0.149937	0.115703	0.983029	0.860762	1.12266
DN	CD33- HLA DR- Absolute Count || id:ebi-a-GCST90001522	Weighted mode	22	-0.0194996	0.0669052	0.773566	-0.150634	0.111635	0.980689	0.860163	1.1181
DN	CD33- HLA DR+ Absolute Count || id:ebi-a-GCST90001523	Inverse variance weighted (fixed effects)	22	-0.0294608	0.0461066	0.522842	-0.11983	0.0609082	0.970969	0.887071	1.0628
DN	CD33- HLA DR+ Absolute Count || id:ebi-a-GCST90001523	Inverse variance weighted (multiplicative random effects)	22	-0.0294608	0.0423805	0.486962	-0.112527	0.0536051	0.970969	0.893574	1.05507
DN	CD33- HLA DR+ Absolute Count || id:ebi-a-GCST90001523	MR Egger	22	-0.123817	0.0947347	0.206046	-0.309497	0.061863	0.883542	0.733816	1.06382
DN	CD33- HLA DR+ Absolute Count || id:ebi-a-GCST90001523	Simple mode	22	0.0365401	0.111821	0.747075	-0.18263	0.25571	1.03722	0.833077	1.29138
DN	CD33- HLA DR+ Absolute Count || id:ebi-a-GCST90001523	Weighted median	22	-0.0471799	0.066821	0.480148	-0.178149	0.0837892	0.953916	0.836818	1.0874
DN	CD33- HLA DR+ Absolute Count || id:ebi-a-GCST90001523	Weighted mode	22	-0.0965046	0.0727081	0.198664	-0.239013	0.0460033	0.908006	0.787405	1.04708
DN	Granulocytic Myeloid-Derived Suppressor Cells Absolute Count || id:ebi-a-GCST90001524	Inverse variance weighted (fixed effects)	22	-0.0324239	0.0429391	0.45018	-0.116584	0.0517367	0.968096	0.889955	1.0531
DN	Granulocytic Myeloid-Derived Suppressor Cells Absolute Count || id:ebi-a-GCST90001524	Inverse variance weighted (multiplicative random effects)	22	-0.0324239	0.0531737	0.542012	-0.136644	0.0717966	0.968096	0.87228	1.07444
DN	Granulocytic Myeloid-Derived Suppressor Cells Absolute Count || id:ebi-a-GCST90001524	MR Egger	22	0.19783	0.0953657	0.0511619	0.0109131	0.384747	1.21875	1.01097	1.46924
DN	Granulocytic Myeloid-Derived Suppressor Cells Absolute Count || id:ebi-a-GCST90001524	Simple mode	22	-0.0651805	0.106931	0.548694	-0.274765	0.144404	0.936898	0.759751	1.15535
DN	Granulocytic Myeloid-Derived Suppressor Cells Absolute Count || id:ebi-a-GCST90001524	Weighted median	22	-0.00216537	0.0600337	0.971227	-0.119831	0.115501	0.997837	0.88707	1.12244
DN	Granulocytic Myeloid-Derived Suppressor Cells Absolute Count || id:ebi-a-GCST90001524	Weighted mode	22	-0.00917232	0.0600789	0.880115	-0.126927	0.108582	0.99087	0.880798	1.1147
DN	CD33dim HLA DR+ CD11b+ Absolute Count || id:ebi-a-GCST90001525	Inverse variance weighted (fixed effects)	22	-0.0754022	0.0452515	0.0956553	-0.164095	0.0132907	0.92737	0.848661	1.01338
DN	CD33dim HLA DR+ CD11b+ Absolute Count || id:ebi-a-GCST90001525	Inverse variance weighted (multiplicative random effects)	22	-0.0754022	0.0500077	0.131603	-0.173417	0.0226129	0.92737	0.840787	1.02287
DN	CD33dim HLA DR+ CD11b+ Absolute Count || id:ebi-a-GCST90001525	MR Egger	22	-0.108857	0.104828	0.311462	-0.31432	0.0966065	0.896859	0.730285	1.10143
DN	CD33dim HLA DR+ CD11b+ Absolute Count || id:ebi-a-GCST90001525	Simple mode	22	-0.104641	0.136582	0.45212	-0.372341	0.16306	0.900648	0.689119	1.17711
DN	CD33dim HLA DR+ CD11b+ Absolute Count || id:ebi-a-GCST90001525	Weighted median	22	-0.14749	0.0706893	0.0369372	-0.286041	-0.00893917	0.862871	0.751232	0.991101
DN	CD33dim HLA DR+ CD11b+ Absolute Count || id:ebi-a-GCST90001525	Weighted mode	22	-0.192659	0.0845933	0.0333355	-0.358462	-0.0268562	0.824763	0.69875	0.973501
DN	CD33dim HLA DR+ CD11b+ %CD33dim HLA DR+ || id:ebi-a-GCST90001526	Inverse variance weighted (fixed effects)	22	-0.067366	0.0467974	0.150001	-0.159089	0.0243568	0.934853	0.852921	1.02466
DN	CD33dim HLA DR+ CD11b+ %CD33dim HLA DR+ || id:ebi-a-GCST90001526	Inverse variance weighted (multiplicative random effects)	22	-0.067366	0.0552359	0.222614	-0.175628	0.0408962	0.934853	0.83893	1.04174
DN	CD33dim HLA DR+ CD11b+ %CD33dim HLA DR+ || id:ebi-a-GCST90001526	MR Egger	22	0.0893853	0.109111	0.422318	-0.124472	0.303242	1.0935	0.882963	1.35424
DN	CD33dim HLA DR+ CD11b+ %CD33dim HLA DR+ || id:ebi-a-GCST90001526	Simple mode	22	-0.0122594	0.128041	0.92463	-0.26322	0.238701	0.987815	0.768573	1.2696
DN	CD33dim HLA DR+ CD11b+ %CD33dim HLA DR+ || id:ebi-a-GCST90001526	Weighted median	22	-0.0572105	0.0710115	0.420444	-0.196393	0.081972	0.944395	0.821689	1.08543
DN	CD33dim HLA DR+ CD11b+ %CD33dim HLA DR+ || id:ebi-a-GCST90001526	Weighted mode	22	-0.0213641	0.0717818	0.768913	-0.162056	0.119328	0.978862	0.850393	1.12674
DN	CD33dim HLA DR+ CD11b- Absolute Count || id:ebi-a-GCST90001527	Inverse variance weighted (fixed effects)	22	-0.0206792	0.0437716	0.636617	-0.106472	0.0651132	0.979533	0.899001	1.06728
DN	CD33dim HLA DR+ CD11b- Absolute Count || id:ebi-a-GCST90001527	Inverse variance weighted (multiplicative random effects)	22	-0.0206792	0.0539519	0.701506	-0.126425	0.0850666	0.979533	0.88124	1.08879
DN	CD33dim HLA DR+ CD11b- Absolute Count || id:ebi-a-GCST90001527	MR Egger	22	-0.17048	0.10679	0.126079	-0.379789	0.0388285	0.84326	0.684006	1.03959
DN	CD33dim HLA DR+ CD11b- Absolute Count || id:ebi-a-GCST90001527	Simple mode	22	0.0663082	0.132606	0.622246	-0.193599	0.326215	1.06856	0.823988	1.38571
DN	CD33dim HLA DR+ CD11b- Absolute Count || id:ebi-a-GCST90001527	Weighted median	22	-0.045816	0.0669264	0.493613	-0.176992	0.0853598	0.955218	0.837787	1.08911
DN	CD33dim HLA DR+ CD11b- Absolute Count || id:ebi-a-GCST90001527	Weighted mode	22	-0.11853	0.0706111	0.108044	-0.256928	0.0198677	0.888225	0.773424	1.02007
DN	CD33dim HLA DR+ CD11b- %CD33dim HLA DR+ || id:ebi-a-GCST90001528	Inverse variance weighted (fixed effects)	22	0.0718016	0.0468272	0.125194	-0.0199797	0.163583	1.07444	0.980219	1.17772
DN	CD33dim HLA DR+ CD11b- %CD33dim HLA DR+ || id:ebi-a-GCST90001528	Inverse variance weighted (multiplicative random effects)	22	0.0718016	0.0572317	0.209632	-0.0403725	0.183976	1.07444	0.960432	1.20199
DN	CD33dim HLA DR+ CD11b- %CD33dim HLA DR+ || id:ebi-a-GCST90001528	MR Egger	22	-0.0762191	0.114347	0.51267	-0.300339	0.147901	0.926613	0.740567	1.1594
DN	CD33dim HLA DR+ CD11b- %CD33dim HLA DR+ || id:ebi-a-GCST90001528	Simple mode	22	0.0129114	0.127568	0.920342	-0.237122	0.262945	1.013	0.788895	1.30076
DN	CD33dim HLA DR+ CD11b- %CD33dim HLA DR+ || id:ebi-a-GCST90001528	Weighted median	22	0.058041	0.0710092	0.413715	-0.081137	0.197219	1.05976	0.922067	1.21801
DN	CD33dim HLA DR+ CD11b- %CD33dim HLA DR+ || id:ebi-a-GCST90001528	Weighted mode	22	0.046674	0.0780775	0.556372	-0.106358	0.199706	1.04778	0.899103	1.22104
DN	CD66b++ myeloid cell Absolute Count || id:ebi-a-GCST90001529	Inverse variance weighted (fixed effects)	22	-0.0275973	0.0453232	0.542591	-0.116431	0.0612362	0.97278	0.890092	1.06315
DN	CD66b++ myeloid cell Absolute Count || id:ebi-a-GCST90001529	Inverse variance weighted (multiplicative random effects)	22	-0.0275973	0.0497448	0.579047	-0.125097	0.0699025	0.97278	0.882411	1.0724
DN	CD66b++ myeloid cell Absolute Count || id:ebi-a-GCST90001529	MR Egger	22	0.133543	0.096328	0.180906	-0.0552599	0.322346	1.14287	0.946239	1.38036
DN	CD66b++ myeloid cell Absolute Count || id:ebi-a-GCST90001529	Simple mode	22	-0.133104	0.105097	0.219208	-0.339094	0.0728867	0.875374	0.712415	1.07561
DN	CD66b++ myeloid cell Absolute Count || id:ebi-a-GCST90001529	Weighted median	22	-0.0366749	0.0639323	0.566204	-0.161982	0.0886324	0.96399	0.850456	1.09268
DN	CD66b++ myeloid cell Absolute Count || id:ebi-a-GCST90001529	Weighted mode	22	-0.0310709	0.0643193	0.634042	-0.157137	0.094995	0.969407	0.854587	1.09965
DN	Monocytic Myeloid-Derived Suppressor Cells Absolute Count || id:ebi-a-GCST90001530	Inverse variance weighted (fixed effects)	22	-0.0581569	0.0459446	0.205582	-0.148208	0.0318944	0.943502	0.862252	1.03241
DN	Monocytic Myeloid-Derived Suppressor Cells Absolute Count || id:ebi-a-GCST90001530	Inverse variance weighted (multiplicative random effects)	22	-0.0581569	0.118855	0.624622	-0.291113	0.174799	0.943502	0.747432	1.19101
DN	Monocytic Myeloid-Derived Suppressor Cells Absolute Count || id:ebi-a-GCST90001530	MR Egger	22	0.0796198	0.247922	0.75143	-0.406307	0.565547	1.08288	0.666106	1.76041
DN	Monocytic Myeloid-Derived Suppressor Cells Absolute Count || id:ebi-a-GCST90001530	Simple mode	22	-0.00625354	0.138595	0.964437	-0.277899	0.265392	0.993766	0.757373	1.30394
DN	Monocytic Myeloid-Derived Suppressor Cells Absolute Count || id:ebi-a-GCST90001530	Weighted median	22	-0.0145812	0.0913273	0.87315	-0.193583	0.16442	0.985525	0.824002	1.17871
DN	Monocytic Myeloid-Derived Suppressor Cells Absolute Count || id:ebi-a-GCST90001530	Weighted mode	22	-0.000910737	0.159107	0.995487	-0.31276	0.310939	0.99909	0.731425	1.36471
DN	CD33dim HLA DR- Absolute Count || id:ebi-a-GCST90001531	Inverse variance weighted (fixed effects)	22	-0.016837	0.0464885	0.717222	-0.107954	0.0742805	0.983304	0.897668	1.07711
DN	CD33dim HLA DR- Absolute Count || id:ebi-a-GCST90001531	Inverse variance weighted (multiplicative random effects)	22	-0.016837	0.053487	0.752924	-0.121671	0.0879975	0.983304	0.885439	1.09199
DN	CD33dim HLA DR- Absolute Count || id:ebi-a-GCST90001531	MR Egger	22	0.137839	0.105291	0.205331	-0.0685301	0.344209	1.14779	0.933765	1.41087
DN	CD33dim HLA DR- Absolute Count || id:ebi-a-GCST90001531	Simple mode	22	-0.013695	0.108377	0.900646	-0.226114	0.198724	0.986398	0.797627	1.21985
DN	CD33dim HLA DR- Absolute Count || id:ebi-a-GCST90001531	Weighted median	22	-0.050662	0.0665217	0.446307	-0.181045	0.0797206	0.9506	0.834398	1.08298
DN	CD33dim HLA DR- Absolute Count || id:ebi-a-GCST90001531	Weighted mode	22	-0.0239798	0.0672056	0.724792	-0.155703	0.107743	0.976305	0.855814	1.11376
DN	Basophil Absolute Count || id:ebi-a-GCST90001532	Inverse variance weighted (fixed effects)	22	-0.0110755	0.0463231	0.811034	-0.101869	0.0797178	0.988986	0.903148	1.08298
DN	Basophil Absolute Count || id:ebi-a-GCST90001532	Inverse variance weighted (multiplicative random effects)	22	-0.0110755	0.0525138	0.83296	-0.114002	0.0918515	0.988986	0.892256	1.0962
DN	Basophil Absolute Count || id:ebi-a-GCST90001532	MR Egger	22	0.127586	0.104603	0.236759	-0.077435	0.332607	1.13608	0.925487	1.3946
DN	Basophil Absolute Count || id:ebi-a-GCST90001532	Simple mode	22	0.0190707	0.109786	0.863758	-0.196109	0.234251	1.01925	0.821923	1.26396
DN	Basophil Absolute Count || id:ebi-a-GCST90001532	Weighted median	22	-0.0507225	0.0648462	0.434099	-0.177821	0.076376	0.950542	0.837092	1.07937
DN	Basophil Absolute Count || id:ebi-a-GCST90001532	Weighted mode	22	-0.0149742	0.0687902	0.82978	-0.149803	0.119855	0.985137	0.860878	1.12733
DN	Basophil %CD33dim HLA DR- CD66b- || id:ebi-a-GCST90001533	Inverse variance weighted (fixed effects)	22	0.0516094	0.0457723	0.25952	-0.0381042	0.141323	1.05296	0.962613	1.1518
DN	Basophil %CD33dim HLA DR- CD66b- || id:ebi-a-GCST90001533	Inverse variance weighted (multiplicative random effects)	22	0.0516094	0.048189	0.284179	-0.042841	0.14606	1.05296	0.958064	1.15727
DN	Basophil %CD33dim HLA DR- CD66b- || id:ebi-a-GCST90001533	MR Egger	22	0.0144092	0.100916	0.88789	-0.183387	0.212206	1.01451	0.832446	1.2364
DN	Basophil %CD33dim HLA DR- CD66b- || id:ebi-a-GCST90001533	Simple mode	22	0.118895	0.109232	0.288724	-0.0951993	0.332989	1.12625	0.909192	1.39513
DN	Basophil %CD33dim HLA DR- CD66b- || id:ebi-a-GCST90001533	Weighted median	22	0.00801386	0.0689956	0.907533	-0.127217	0.143245	1.00805	0.880542	1.15401
DN	Basophil %CD33dim HLA DR- CD66b- || id:ebi-a-GCST90001533	Weighted mode	22	0.0438637	0.0641599	0.501663	-0.0818897	0.169617	1.04484	0.921374	1.18485
DN	CD45RA- CD4+ T cell Absolute Count || id:ebi-a-GCST90001534	Inverse variance weighted (fixed effects)	22	0.0186457	0.0372396	0.616585	-0.0543438	0.0916353	1.01882	0.947106	1.09597
DN	CD45RA- CD4+ T cell Absolute Count || id:ebi-a-GCST90001534	Inverse variance weighted (multiplicative random effects)	22	0.0186457	0.0348508	0.592639	-0.0496619	0.0869533	1.01882	0.951551	1.09085
DN	CD45RA- CD4+ T cell Absolute Count || id:ebi-a-GCST90001534	MR Egger	22	0.0409218	0.0763081	0.597687	-0.108642	0.190486	1.04177	0.897051	1.20984
DN	CD45RA- CD4+ T cell Absolute Count || id:ebi-a-GCST90001534	Simple mode	22	-0.0267679	0.0875733	0.762871	-0.198411	0.144876	0.973587	0.820032	1.1559
DN	CD45RA- CD4+ T cell Absolute Count || id:ebi-a-GCST90001534	Weighted median	22	0.0413627	0.0518554	0.425071	-0.0602738	0.142999	1.04223	0.941507	1.15373
DN	CD45RA- CD4+ T cell Absolute Count || id:ebi-a-GCST90001534	Weighted mode	22	0.0123993	0.0545364	0.822343	-0.0944919	0.119291	1.01248	0.909835	1.1267
DN	CD45RA- CD4+ T cell %CD4+ T cell || id:ebi-a-GCST90001535	Inverse variance weighted (fixed effects)	22	0.0127983	0.0338879	0.70568	-0.0536221	0.0792186	1.01288	0.94779	1.08244
DN	CD45RA- CD4+ T cell %CD4+ T cell || id:ebi-a-GCST90001535	Inverse variance weighted (multiplicative random effects)	22	0.0127983	0.0396959	0.747144	-0.0650057	0.0906023	1.01288	0.937062	1.09483
DN	CD45RA- CD4+ T cell %CD4+ T cell || id:ebi-a-GCST90001535	MR Egger	22	-0.0509283	0.0817171	0.540178	-0.211094	0.109237	0.950347	0.809698	1.11543
DN	CD45RA- CD4+ T cell %CD4+ T cell || id:ebi-a-GCST90001535	Simple mode	22	0.056112	0.101891	0.587648	-0.143595	0.255819	1.05772	0.866239	1.29152
DN	CD45RA- CD4+ T cell %CD4+ T cell || id:ebi-a-GCST90001535	Weighted median	22	-0.0422338	0.0514339	0.411574	-0.143044	0.0585766	0.958646	0.866716	1.06033
DN	CD45RA- CD4+ T cell %CD4+ T cell || id:ebi-a-GCST90001535	Weighted mode	22	-0.0676699	0.0628259	0.293653	-0.190809	0.0554689	0.934569	0.826291	1.05704
DN	CD45RA- CD4+ T cell %T cell || id:ebi-a-GCST90001536	Inverse variance weighted (fixed effects)	22	-0.0161332	0.0345893	0.640914	-0.0839282	0.0516619	0.983996	0.919497	1.05302
DN	CD45RA- CD4+ T cell %T cell || id:ebi-a-GCST90001536	Inverse variance weighted (multiplicative random effects)	22	-0.0161332	0.0416532	0.698518	-0.0977735	0.0655071	0.983996	0.906854	1.0677
DN	CD45RA- CD4+ T cell %T cell || id:ebi-a-GCST90001536	MR Egger	22	-0.0504212	0.0869517	0.568474	-0.220846	0.120004	0.950829	0.80184	1.1275
DN	CD45RA- CD4+ T cell %T cell || id:ebi-a-GCST90001536	Simple mode	22	-0.0399884	0.0785866	0.616165	-0.194018	0.114041	0.960801	0.823643	1.1208
DN	CD45RA- CD4+ T cell %T cell || id:ebi-a-GCST90001536	Weighted median	22	-0.043607	0.0503496	0.386444	-0.142292	0.0550782	0.95733	0.867368	1.05662
DN	CD45RA- CD4+ T cell %T cell || id:ebi-a-GCST90001536	Weighted mode	22	-0.0735994	0.060518	0.23742	-0.192215	0.045016	0.929044	0.82513	1.04604
DN	Central Memory CD4+ T cell Absolute Count || id:ebi-a-GCST90001537	Inverse variance weighted (fixed effects)	22	0.00286429	0.035717	0.936083	-0.0671411	0.0728697	1.00287	0.935063	1.07559
DN	Central Memory CD4+ T cell Absolute Count || id:ebi-a-GCST90001537	Inverse variance weighted (multiplicative random effects)	22	0.00286429	0.0431065	0.947022	-0.0816244	0.087353	1.00287	0.921618	1.09128
DN	Central Memory CD4+ T cell Absolute Count || id:ebi-a-GCST90001537	MR Egger	22	0.0509811	0.0897833	0.576474	-0.124994	0.226956	1.0523	0.882502	1.25478
DN	Central Memory CD4+ T cell Absolute Count || id:ebi-a-GCST90001537	Simple mode	22	0.0191281	0.102309	0.853483	-0.181398	0.219654	1.01931	0.834104	1.24565
DN	Central Memory CD4+ T cell Absolute Count || id:ebi-a-GCST90001537	Weighted median	22	0.045634	0.0529562	0.388835	-0.0581601	0.149428	1.04669	0.943499	1.16117
DN	Central Memory CD4+ T cell Absolute Count || id:ebi-a-GCST90001537	Weighted mode	22	0.0474841	0.0649621	0.472887	-0.0798416	0.17481	1.04863	0.923263	1.19102
DN	Central Memory CD4+ T cell %CD4+ T cell || id:ebi-a-GCST90001538	Inverse variance weighted (fixed effects)	22	-0.0111986	0.0362992	0.757696	-0.082345	0.0599478	0.988864	0.920954	1.06178
DN	Central Memory CD4+ T cell %CD4+ T cell || id:ebi-a-GCST90001538	Inverse variance weighted (multiplicative random effects)	22	-0.0111986	0.0402454	0.780814	-0.0900795	0.0676823	0.988864	0.913859	1.07003
DN	Central Memory CD4+ T cell %CD4+ T cell || id:ebi-a-GCST90001538	MR Egger	22	-0.0343409	0.0843179	0.68813	-0.199604	0.130922	0.966242	0.819055	1.13988
DN	Central Memory CD4+ T cell %CD4+ T cell || id:ebi-a-GCST90001538	Simple mode	22	0.0340922	0.0911293	0.712075	-0.144521	0.212706	1.03468	0.865436	1.23702
DN	Central Memory CD4+ T cell %CD4+ T cell || id:ebi-a-GCST90001538	Weighted median	22	-0.0285918	0.0538006	0.595114	-0.134041	0.0768575	0.971813	0.874554	1.07989
DN	Central Memory CD4+ T cell %CD4+ T cell || id:ebi-a-GCST90001538	Weighted mode	22	-0.0445762	0.0517329	0.398607	-0.145973	0.0568203	0.956403	0.864181	1.05847
DN	Central Memory CD4+ T cell %T cell || id:ebi-a-GCST90001539	Inverse variance weighted (fixed effects)	22	-0.0275682	0.0370605	0.456956	-0.100207	0.0450704	0.972808	0.90465	1.0461
DN	Central Memory CD4+ T cell %T cell || id:ebi-a-GCST90001539	Inverse variance weighted (multiplicative random effects)	22	-0.0275682	0.0398147	0.488679	-0.105605	0.0504687	0.972808	0.89978	1.05176
DN	Central Memory CD4+ T cell %T cell || id:ebi-a-GCST90001539	MR Egger	22	-0.0199271	0.0835565	0.81393	-0.183698	0.143844	0.98027	0.832187	1.1547
DN	Central Memory CD4+ T cell %T cell || id:ebi-a-GCST90001539	Simple mode	22	-0.0544349	0.0807478	0.507579	-0.212701	0.103831	0.94702	0.808398	1.10941
DN	Central Memory CD4+ T cell %T cell || id:ebi-a-GCST90001539	Weighted median	22	-0.0554598	0.053687	0.301594	-0.160686	0.0497668	0.94605	0.851559	1.05103
DN	Central Memory CD4+ T cell %T cell || id:ebi-a-GCST90001539	Weighted mode	22	-0.066357	0.055473	0.24495	-0.175084	0.0423702	0.935797	0.839386	1.04328
DN	Naive CD4+ T cell Absolute Count || id:ebi-a-GCST90001540	Inverse variance weighted (fixed effects)	22	0.000644117	0.0340296	0.984898	-0.0660538	0.0673421	1.00064	0.93608	1.06966
DN	Naive CD4+ T cell Absolute Count || id:ebi-a-GCST90001540	Inverse variance weighted (multiplicative random effects)	22	0.000644117	0.0486505	0.989437	-0.0947108	0.095999	1.00064	0.909636	1.10076
DN	Naive CD4+ T cell Absolute Count || id:ebi-a-GCST90001540	MR Egger	22	0.0946057	0.0991754	0.351511	-0.0997781	0.288989	1.09923	0.905038	1.33508
DN	Naive CD4+ T cell Absolute Count || id:ebi-a-GCST90001540	Simple mode	22	0.0664514	0.0862027	0.449369	-0.102506	0.235409	1.06871	0.902573	1.26543
DN	Naive CD4+ T cell Absolute Count || id:ebi-a-GCST90001540	Weighted median	22	0.0982447	0.0497698	0.0483839	0.000695837	0.195794	1.10323	1.0007	1.21628
DN	Naive CD4+ T cell Absolute Count || id:ebi-a-GCST90001540	Weighted mode	22	0.122398	0.0550811	0.0373932	0.0144392	0.230357	1.1302	1.01454	1.25905
DN	Naive CD4+ T cell %CD4+ T cell || id:ebi-a-GCST90001541	Inverse variance weighted (fixed effects)	22	-0.00215616	0.0331098	0.948077	-0.0670513	0.062739	0.997846	0.935147	1.06475
DN	Naive CD4+ T cell %CD4+ T cell || id:ebi-a-GCST90001541	Inverse variance weighted (multiplicative random effects)	22	-0.00215616	0.0487759	0.964741	-0.097757	0.0934447	0.997846	0.906869	1.09795
DN	Naive CD4+ T cell %CD4+ T cell || id:ebi-a-GCST90001541	MR Egger	22	0.0668333	0.100868	0.515164	-0.130869	0.264535	1.06912	0.877333	1.30283
DN	Naive CD4+ T cell %CD4+ T cell || id:ebi-a-GCST90001541	Simple mode	22	0.00589597	0.0936326	0.950387	-0.177624	0.189416	1.00591	0.837257	1.20854
DN	Naive CD4+ T cell %CD4+ T cell || id:ebi-a-GCST90001541	Weighted median	22	0.0780943	0.0513428	0.128251	-0.0225376	0.178726	1.08122	0.977714	1.19569
DN	Naive CD4+ T cell %CD4+ T cell || id:ebi-a-GCST90001541	Weighted mode	22	0.0992478	0.0535358	0.0778604	-0.00568241	0.204178	1.10434	0.994334	1.22652
DN	Effector Memory CD4+ T cell Absolute Count || id:ebi-a-GCST90001542	Inverse variance weighted (fixed effects)	22	0.037097	0.0367493	0.312753	-0.0349316	0.109126	1.03779	0.965671	1.1153
DN	Effector Memory CD4+ T cell Absolute Count || id:ebi-a-GCST90001542	Inverse variance weighted (multiplicative random effects)	22	0.037097	0.0407056	0.362111	-0.0426859	0.11688	1.03779	0.958212	1.12398
DN	Effector Memory CD4+ T cell Absolute Count || id:ebi-a-GCST90001542	MR Egger	22	0.0572863	0.0853218	0.509638	-0.109944	0.224517	1.05896	0.895884	1.25172
DN	Effector Memory CD4+ T cell Absolute Count || id:ebi-a-GCST90001542	Simple mode	22	0.0865519	0.0956755	0.375918	-0.100972	0.274076	1.09041	0.903958	1.31531
DN	Effector Memory CD4+ T cell Absolute Count || id:ebi-a-GCST90001542	Weighted median	22	0.054172	0.0560019	0.333382	-0.0555917	0.163936	1.05567	0.945925	1.17814
DN	Effector Memory CD4+ T cell Absolute Count || id:ebi-a-GCST90001542	Weighted mode	22	0.0759367	0.0636849	0.246412	-0.0488857	0.200759	1.07889	0.95229	1.22233
DN	Effector Memory CD4+ T cell %CD4+ T cell || id:ebi-a-GCST90001543	Inverse variance weighted (fixed effects)	22	0.0250841	0.0343402	0.46511	-0.0422227	0.092391	1.0254	0.958656	1.09679
DN	Effector Memory CD4+ T cell %CD4+ T cell || id:ebi-a-GCST90001543	Inverse variance weighted (multiplicative random effects)	22	0.0250841	0.0509902	0.622762	-0.0748567	0.125025	1.0254	0.927876	1.13318
DN	Effector Memory CD4+ T cell %CD4+ T cell || id:ebi-a-GCST90001543	MR Egger	22	-0.0169027	0.106522	0.875514	-0.225686	0.19188	0.983239	0.797969	1.21153
DN	Effector Memory CD4+ T cell %CD4+ T cell || id:ebi-a-GCST90001543	Simple mode	22	-0.04168	0.0922686	0.656098	-0.222526	0.139166	0.959177	0.800494	1.14932
DN	Effector Memory CD4+ T cell %CD4+ T cell || id:ebi-a-GCST90001543	Weighted median	22	-0.0487814	0.0542218	0.368299	-0.155056	0.0574933	0.952389	0.856367	1.05918
DN	Effector Memory CD4+ T cell %CD4+ T cell || id:ebi-a-GCST90001543	Weighted mode	22	-0.0657851	0.0545115	0.240924	-0.172628	0.0410574	0.936332	0.841451	1.04191
DN	Effector Memory CD4+ T cell %T cell || id:ebi-a-GCST90001544	Inverse variance weighted (fixed effects)	22	0.0101323	0.0336045	0.76302	-0.0557324	0.0759971	1.01018	0.945792	1.07896
DN	Effector Memory CD4+ T cell %T cell || id:ebi-a-GCST90001544	Inverse variance weighted (multiplicative random effects)	22	0.0101323	0.0528732	0.848029	-0.0934992	0.113764	1.01018	0.910739	1.12049
DN	Effector Memory CD4+ T cell %T cell || id:ebi-a-GCST90001544	MR Egger	22	-0.0190044	0.110762	0.865493	-0.236098	0.198089	0.981175	0.789703	1.21907
DN	Effector Memory CD4+ T cell %T cell || id:ebi-a-GCST90001544	Simple mode	22	-0.0274713	0.080921	0.737617	-0.186076	0.131134	0.972903	0.83021	1.14012
DN	Effector Memory CD4+ T cell %T cell || id:ebi-a-GCST90001544	Weighted median	22	-0.0661536	0.0533329	0.214831	-0.170686	0.0383789	0.935987	0.843086	1.03912
DN	Effector Memory CD4+ T cell %T cell || id:ebi-a-GCST90001544	Weighted mode	22	-0.0604646	0.0556241	0.289347	-0.169488	0.0485587	0.941327	0.844097	1.04976
DN	Terminally Differentiated CD4+ T cell Absolute Count || id:ebi-a-GCST90001545	Inverse variance weighted (fixed effects)	22	0.0229745	0.0360659	0.524115	-0.0477146	0.0936636	1.02324	0.953406	1.09819
DN	Terminally Differentiated CD4+ T cell Absolute Count || id:ebi-a-GCST90001545	Inverse variance weighted (multiplicative random effects)	22	0.0229745	0.0497132	0.643981	-0.0744635	0.120412	1.02324	0.928241	1.12796
DN	Terminally Differentiated CD4+ T cell Absolute Count || id:ebi-a-GCST90001545	MR Egger	22	0.0225413	0.104587	0.831539	-0.182449	0.227531	1.0228	0.833227	1.2555
DN	Terminally Differentiated CD4+ T cell Absolute Count || id:ebi-a-GCST90001545	Simple mode	22	-0.00919947	0.0953446	0.924049	-0.196075	0.177676	0.990843	0.821951	1.19444
DN	Terminally Differentiated CD4+ T cell Absolute Count || id:ebi-a-GCST90001545	Weighted median	22	-0.0248901	0.0569538	0.662094	-0.13652	0.0867393	0.975417	0.872389	1.09061
DN	Terminally Differentiated CD4+ T cell Absolute Count || id:ebi-a-GCST90001545	Weighted mode	22	-0.0215816	0.0660002	0.74691	-0.150942	0.107779	0.97865	0.859898	1.1138
DN	Terminally Differentiated CD4+ T cell %CD4+ T cell || id:ebi-a-GCST90001546	Inverse variance weighted (fixed effects)	22	0.0251814	0.0343091	0.462975	-0.0420644	0.0924273	1.0255	0.958808	1.09683
DN	Terminally Differentiated CD4+ T cell %CD4+ T cell || id:ebi-a-GCST90001546	Inverse variance weighted (multiplicative random effects)	22	0.0251814	0.0592092	0.670621	-0.0908687	0.141232	1.0255	0.913138	1.15169
DN	Terminally Differentiated CD4+ T cell %CD4+ T cell || id:ebi-a-GCST90001546	MR Egger	22	-0.0281279	0.124011	0.822868	-0.271189	0.214933	0.972264	0.762472	1.23978
DN	Terminally Differentiated CD4+ T cell %CD4+ T cell || id:ebi-a-GCST90001546	Simple mode	22	-0.16335	0.0902045	0.0844898	-0.340151	0.0134509	0.849294	0.711663	1.01354
DN	Terminally Differentiated CD4+ T cell %CD4+ T cell || id:ebi-a-GCST90001546	Weighted median	22	-0.0663654	0.0535005	0.214805	-0.171226	0.0384957	0.935789	0.842631	1.03925
DN	Terminally Differentiated CD4+ T cell %CD4+ T cell || id:ebi-a-GCST90001546	Weighted mode	22	-0.103086	0.0553594	0.0766375	-0.211591	0.00541795	0.902049	0.809296	1.00543
DN	Terminally Differentiated CD4+ T cell %T cell || id:ebi-a-GCST90001547	Inverse variance weighted (fixed effects)	22	0.0159576	0.0340834	0.639648	-0.050846	0.0827611	1.01609	0.950425	1.08628
DN	Terminally Differentiated CD4+ T cell %T cell || id:ebi-a-GCST90001547	Inverse variance weighted (multiplicative random effects)	22	0.0159576	0.0581954	0.783926	-0.0981055	0.130021	1.01609	0.906553	1.13885
DN	Terminally Differentiated CD4+ T cell %T cell || id:ebi-a-GCST90001547	MR Egger	22	-0.0258622	0.122153	0.834468	-0.265282	0.213557	0.974469	0.76699	1.23807
DN	Terminally Differentiated CD4+ T cell %T cell || id:ebi-a-GCST90001547	Simple mode	22	-0.045142	0.0930522	0.63261	-0.227524	0.13724	0.955862	0.796503	1.1471
DN	Terminally Differentiated CD4+ T cell %T cell || id:ebi-a-GCST90001547	Weighted median	22	-0.0774673	0.0530047	0.143873	-0.181356	0.0264219	0.925457	0.834138	1.02677
DN	Terminally Differentiated CD4+ T cell %T cell || id:ebi-a-GCST90001547	Weighted mode	22	-0.0810671	0.0533694	0.14368	-0.185671	0.0235369	0.922132	0.830547	1.02382
DN	Central Memory CD8+ T cell Absolute Count || id:ebi-a-GCST90001548	Inverse variance weighted (fixed effects)	22	0.0123865	0.0332352	0.709378	-0.0527546	0.0775275	1.01246	0.948613	1.08061
DN	Central Memory CD8+ T cell Absolute Count || id:ebi-a-GCST90001548	Inverse variance weighted (multiplicative random effects)	22	0.0123865	0.0351285	0.724384	-0.0564653	0.0812383	1.01246	0.945099	1.08463
DN	Central Memory CD8+ T cell Absolute Count || id:ebi-a-GCST90001548	MR Egger	22	0.0796627	0.0718491	0.280693	-0.0611615	0.220487	1.08292	0.940671	1.24668
DN	Central Memory CD8+ T cell Absolute Count || id:ebi-a-GCST90001548	Simple mode	22	-0.0556622	0.0772177	0.478952	-0.207009	0.0956846	0.945859	0.813012	1.10041
DN	Central Memory CD8+ T cell Absolute Count || id:ebi-a-GCST90001548	Weighted median	22	-0.0290913	0.051612	0.57299	-0.130251	0.0720683	0.971328	0.877875	1.07473
DN	Central Memory CD8+ T cell Absolute Count || id:ebi-a-GCST90001548	Weighted mode	22	-0.0135017	0.0552666	0.809369	-0.121824	0.0948209	0.986589	0.885304	1.09946
DN	Central Memory CD8+ T cell %CD8+ T cell || id:ebi-a-GCST90001549	Inverse variance weighted (fixed effects)	22	-0.0376023	0.0347035	0.278573	-0.105621	0.0304165	0.963096	0.899766	1.03088
DN	Central Memory CD8+ T cell %CD8+ T cell || id:ebi-a-GCST90001549	Inverse variance weighted (multiplicative random effects)	22	-0.0376023	0.0431645	0.383678	-0.122205	0.0470001	0.963096	0.884967	1.04812
DN	Central Memory CD8+ T cell %CD8+ T cell || id:ebi-a-GCST90001549	MR Egger	22	0.00462397	0.0902174	0.959632	-0.172202	0.18145	1.00463	0.841809	1.19895
DN	Central Memory CD8+ T cell %CD8+ T cell || id:ebi-a-GCST90001549	Simple mode	22	0.00661663	0.0711754	0.926815	-0.132887	0.14612	1.00664	0.875564	1.15734
DN	Central Memory CD8+ T cell %CD8+ T cell || id:ebi-a-GCST90001549	Weighted median	22	0.0248845	0.04836	0.606855	-0.0699011	0.11967	1.0252	0.932486	1.12713
DN	Central Memory CD8+ T cell %CD8+ T cell || id:ebi-a-GCST90001549	Weighted mode	22	0.0178607	0.0460188	0.701836	-0.0723362	0.108058	1.01802	0.930218	1.11411
DN	Central Memory CD8+ T cell %T cell || id:ebi-a-GCST90001550	Inverse variance weighted (fixed effects)	22	-0.0116755	0.0343564	0.733981	-0.0790139	0.055663	0.988392	0.924027	1.05724
DN	Central Memory CD8+ T cell %T cell || id:ebi-a-GCST90001550	Inverse variance weighted (multiplicative random effects)	22	-0.0116755	0.0354016	0.74155	-0.0810626	0.0577117	0.988392	0.922136	1.05941
DN	Central Memory CD8+ T cell %T cell || id:ebi-a-GCST90001550	MR Egger	22	0.0136787	0.0741955	0.855587	-0.131744	0.159102	1.01377	0.876565	1.17246
DN	Central Memory CD8+ T cell %T cell || id:ebi-a-GCST90001550	Simple mode	22	0.00240691	0.0812185	0.976638	-0.156781	0.161595	1.00241	0.854891	1.17538
DN	Central Memory CD8+ T cell %T cell || id:ebi-a-GCST90001550	Weighted median	22	0.0527331	0.0477365	0.269303	-0.0408305	0.146297	1.05415	0.959992	1.15754
DN	Central Memory CD8+ T cell %T cell || id:ebi-a-GCST90001550	Weighted mode	22	0.0287707	0.0477264	0.553079	-0.064773	0.122314	1.02919	0.93728	1.13011
DN	Naive CD8+ T cell Absolute Count || id:ebi-a-GCST90001551	Inverse variance weighted (fixed effects)	22	0.0293824	0.0241159	0.223079	-0.0178848	0.0766497	1.02982	0.982274	1.07966
DN	Naive CD8+ T cell Absolute Count || id:ebi-a-GCST90001551	Inverse variance weighted (multiplicative random effects)	22	0.0293824	0.031164	0.345767	-0.0316991	0.0904639	1.02982	0.968798	1.09468
DN	Naive CD8+ T cell Absolute Count || id:ebi-a-GCST90001551	MR Egger	22	0.0889074	0.0636718	0.177919	-0.0358893	0.213704	1.09298	0.964747	1.23826
DN	Naive CD8+ T cell Absolute Count || id:ebi-a-GCST90001551	Simple mode	22	-0.0150846	0.0653398	0.819655	-0.143151	0.112981	0.985029	0.866624	1.11961
DN	Naive CD8+ T cell Absolute Count || id:ebi-a-GCST90001551	Weighted median	22	0.0875079	0.0374012	0.0192989	0.0142015	0.160814	1.09145	1.0143	1.17447
DN	Naive CD8+ T cell Absolute Count || id:ebi-a-GCST90001551	Weighted mode	22	0.097775	0.0409085	0.0262968	0.0175944	0.177956	1.10271	1.01775	1.19477
DN	Naive CD8+ T cell %CD8+ T cell || id:ebi-a-GCST90001552	Inverse variance weighted (fixed effects)	22	-0.0152239	0.0265802	0.566812	-0.067321	0.0368733	0.984891	0.934895	1.03756
DN	Naive CD8+ T cell %CD8+ T cell || id:ebi-a-GCST90001552	Inverse variance weighted (multiplicative random effects)	22	-0.0152239	0.0260495	0.558937	-0.0662809	0.0358332	0.984891	0.935868	1.03648
DN	Naive CD8+ T cell %CD8+ T cell || id:ebi-a-GCST90001552	MR Egger	22	0.0384806	0.0544795	0.48813	-0.0682992	0.14526	1.03923	0.933981	1.15634
DN	Naive CD8+ T cell %CD8+ T cell || id:ebi-a-GCST90001552	Simple mode	22	-0.127567	0.07236	0.0924569	-0.269393	0.0142584	0.880234	0.763843	1.01436
DN	Naive CD8+ T cell %CD8+ T cell || id:ebi-a-GCST90001552	Weighted median	22	0.0419934	0.0385082	0.275491	-0.0334827	0.117469	1.04289	0.967072	1.12465
DN	Naive CD8+ T cell %CD8+ T cell || id:ebi-a-GCST90001552	Weighted mode	22	0.0423614	0.0437909	0.344375	-0.0434687	0.128192	1.04327	0.957463	1.13677
DN	Naive CD8+ T cell %T cell || id:ebi-a-GCST90001553	Inverse variance weighted (fixed effects)	22	0.0175793	0.0241971	0.46753	-0.029847	0.0650055	1.01773	0.970594	1.06716
DN	Naive CD8+ T cell %T cell || id:ebi-a-GCST90001553	Inverse variance weighted (multiplicative random effects)	22	0.0175793	0.0248483	0.479278	-0.0311233	0.0662818	1.01773	0.969356	1.06853
DN	Naive CD8+ T cell %T cell || id:ebi-a-GCST90001553	MR Egger	22	0.0630704	0.0508686	0.229375	-0.036632	0.162773	1.0651	0.964031	1.17677
DN	Naive CD8+ T cell %T cell || id:ebi-a-GCST90001553	Simple mode	22	0.0228051	0.0656141	0.731627	-0.105799	0.151409	1.02307	0.899606	1.16347
DN	Naive CD8+ T cell %T cell || id:ebi-a-GCST90001553	Weighted median	22	0.0631047	0.0342162	0.0651403	-0.00395901	0.130168	1.06514	0.996049	1.13902
DN	Naive CD8+ T cell %T cell || id:ebi-a-GCST90001553	Weighted mode	22	0.0626762	0.0417816	0.148476	-0.0192157	0.144568	1.06468	0.980968	1.15554
DN	Effector Memory CD8+ T cell Absolute Count || id:ebi-a-GCST90001554	Inverse variance weighted (fixed effects)	22	0.0725728	0.0369059	0.049249	0.000237288	0.144908	1.07527	1.00024	1.15593
DN	Effector Memory CD8+ T cell Absolute Count || id:ebi-a-GCST90001554	Inverse variance weighted (multiplicative random effects)	22	0.0725728	0.0404103	0.0725104	-0.00663132	0.151777	1.07527	0.993391	1.1639
DN	Effector Memory CD8+ T cell Absolute Count || id:ebi-a-GCST90001554	MR Egger	22	0.0537354	0.0847123	0.533056	-0.112301	0.219771	1.05521	0.893776	1.24579
DN	Effector Memory CD8+ T cell Absolute Count || id:ebi-a-GCST90001554	Simple mode	22	0.094929	0.0790909	0.243406	-0.060089	0.249947	1.09958	0.941681	1.28396
DN	Effector Memory CD8+ T cell Absolute Count || id:ebi-a-GCST90001554	Weighted median	22	0.0654252	0.051874	0.207224	-0.0362478	0.167098	1.06761	0.964401	1.18187
DN	Effector Memory CD8+ T cell Absolute Count || id:ebi-a-GCST90001554	Weighted mode	22	0.0475298	0.0563204	0.408226	-0.0628582	0.157918	1.04868	0.939077	1.17107
DN	Effector Memory CD8+ T cell %CD8+ T cell || id:ebi-a-GCST90001555	Inverse variance weighted (fixed effects)	22	0.0414827	0.0302596	0.170408	-0.0178262	0.100792	1.04236	0.982332	1.10605
DN	Effector Memory CD8+ T cell %CD8+ T cell || id:ebi-a-GCST90001555	Inverse variance weighted (multiplicative random effects)	22	0.0414827	0.0348132	0.233427	-0.0267512	0.109717	1.04236	0.973603	1.11596
DN	Effector Memory CD8+ T cell %CD8+ T cell || id:ebi-a-GCST90001555	MR Egger	22	-0.0346648	0.0705606	0.628578	-0.172964	0.103634	0.965929	0.841168	1.10919
DN	Effector Memory CD8+ T cell %CD8+ T cell || id:ebi-a-GCST90001555	Simple mode	22	0.124803	0.0947593	0.202013	-0.0609255	0.310531	1.13293	0.940893	1.36415
DN	Effector Memory CD8+ T cell %CD8+ T cell || id:ebi-a-GCST90001555	Weighted median	22	-0.00209595	0.0464447	0.964005	-0.0931275	0.0889356	0.997906	0.911077	1.09301
DN	Effector Memory CD8+ T cell %CD8+ T cell || id:ebi-a-GCST90001555	Weighted mode	22	-0.0467873	0.0568818	0.420014	-0.158276	0.0647009	0.95429	0.853615	1.06684
DN	Effector Memory CD8+ T cell %T cell || id:ebi-a-GCST90001556	Inverse variance weighted (fixed effects)	22	0.0646834	0.0350214	0.0647515	-0.00395847	0.133325	1.06682	0.996049	1.14262
DN	Effector Memory CD8+ T cell %T cell || id:ebi-a-GCST90001556	Inverse variance weighted (multiplicative random effects)	22	0.0646834	0.0365584	0.0768404	-0.00697093	0.136338	1.06682	0.993053	1.14607
DN	Effector Memory CD8+ T cell %T cell || id:ebi-a-GCST90001556	MR Egger	22	0.00662999	0.0753309	0.930743	-0.141018	0.154278	1.00665	0.868473	1.16682
DN	Effector Memory CD8+ T cell %T cell || id:ebi-a-GCST90001556	Simple mode	22	0.229249	0.0865817	0.0150505	0.0595491	0.39895	1.25766	1.06136	1.49026
DN	Effector Memory CD8+ T cell %T cell || id:ebi-a-GCST90001556	Weighted median	22	0.0162876	0.0491845	0.740528	-0.080114	0.112689	1.01642	0.923011	1.11928
DN	Effector Memory CD8+ T cell %T cell || id:ebi-a-GCST90001556	Weighted mode	22	0.0322923	0.0501417	0.526534	-0.0659855	0.13057	1.03282	0.936144	1.13948
DN	Terminally Differentiated CD8+ T cell Absolute Count || id:ebi-a-GCST90001557	Inverse variance weighted (fixed effects)	22	0.0299431	0.0361592	0.407619	-0.0409289	0.100815	1.0304	0.959897	1.10607
DN	Terminally Differentiated CD8+ T cell Absolute Count || id:ebi-a-GCST90001557	Inverse variance weighted (multiplicative random effects)	22	0.0299431	0.0356547	0.401017	-0.0399402	0.0998263	1.0304	0.960847	1.10498
DN	Terminally Differentiated CD8+ T cell Absolute Count || id:ebi-a-GCST90001557	MR Egger	22	0.0619736	0.0745467	0.415597	-0.0841379	0.208085	1.06393	0.919305	1.23132
DN	Terminally Differentiated CD8+ T cell Absolute Count || id:ebi-a-GCST90001557	Simple mode	22	-0.00318502	0.0889982	0.97179	-0.177622	0.171252	0.99682	0.837259	1.18679
DN	Terminally Differentiated CD8+ T cell Absolute Count || id:ebi-a-GCST90001557	Weighted median	22	0.0375011	0.0544668	0.49113	-0.0692539	0.144256	1.03821	0.93309	1.15518
DN	Terminally Differentiated CD8+ T cell Absolute Count || id:ebi-a-GCST90001557	Weighted mode	22	0.0203322	0.0588718	0.733257	-0.0950567	0.135721	1.02054	0.909321	1.14536
DN	Terminally Differentiated CD8+ T cell %CD8+ T cell || id:ebi-a-GCST90001558	Inverse variance weighted (fixed effects)	22	0.00300875	0.0347555	0.931014	-0.065112	0.0711295	1.00301	0.936963	1.07372
DN	Terminally Differentiated CD8+ T cell %CD8+ T cell || id:ebi-a-GCST90001558	Inverse variance weighted (multiplicative random effects)	22	0.00300875	0.0252216	0.905044	-0.0464255	0.052443	1.00301	0.954636	1.05384
DN	Terminally Differentiated CD8+ T cell %CD8+ T cell || id:ebi-a-GCST90001558	MR Egger	22	0.0261001	0.0713589	0.718386	-0.113763	0.165964	1.02644	0.892469	1.18053
DN	Terminally Differentiated CD8+ T cell %CD8+ T cell || id:ebi-a-GCST90001558	Simple mode	22	0.0455777	0.0740669	0.54493	-0.0995934	0.190749	1.04663	0.905205	1.21016
DN	Terminally Differentiated CD8+ T cell %CD8+ T cell || id:ebi-a-GCST90001558	Weighted median	22	-0.0012714	0.0529086	0.980829	-0.104972	0.102429	0.998729	0.900349	1.10786
DN	Terminally Differentiated CD8+ T cell %CD8+ T cell || id:ebi-a-GCST90001558	Weighted mode	22	-0.00634238	0.0500741	0.900415	-0.104488	0.0918028	0.993678	0.900786	1.09615
DN	Terminally Differentiated CD8+ T cell %T cell || id:ebi-a-GCST90001559	Inverse variance weighted (fixed effects)	22	0.0194922	0.0353779	0.581654	-0.0498485	0.0888329	1.01968	0.951374	1.0929
DN	Terminally Differentiated CD8+ T cell %T cell || id:ebi-a-GCST90001559	Inverse variance weighted (multiplicative random effects)	22	0.0194922	0.027901	0.48479	-0.0351938	0.0741782	1.01968	0.965418	1.077
DN	Terminally Differentiated CD8+ T cell %T cell || id:ebi-a-GCST90001559	MR Egger	22	0.0365655	0.072638	0.620187	-0.105805	0.178936	1.03724	0.8996	1.19594
DN	Terminally Differentiated CD8+ T cell %T cell || id:ebi-a-GCST90001559	Simple mode	22	0.00219759	0.0769373	0.977483	-0.1486	0.152995	1.0022	0.861914	1.16532
DN	Terminally Differentiated CD8+ T cell %T cell || id:ebi-a-GCST90001559	Weighted median	22	0.00154125	0.0508756	0.975832	-0.0981749	0.101257	1.00154	0.90649	1.10656
DN	Terminally Differentiated CD8+ T cell %T cell || id:ebi-a-GCST90001559	Weighted mode	22	-0.00788979	0.0511612	0.878913	-0.108166	0.0923861	0.992141	0.897479	1.09679
DN	CD45RA+ CD8+ T cell Absolute Count || id:ebi-a-GCST90001560	Inverse variance weighted (fixed effects)	22	0.0209166	0.0303082	0.490112	-0.0384875	0.0803208	1.02114	0.962244	1.08363
DN	CD45RA+ CD8+ T cell Absolute Count || id:ebi-a-GCST90001560	Inverse variance weighted (multiplicative random effects)	22	0.0209166	0.0403013	0.603756	-0.0580739	0.0999072	1.02114	0.94358	1.10507
DN	CD45RA+ CD8+ T cell Absolute Count || id:ebi-a-GCST90001560	MR Egger	22	0.0876244	0.0830821	0.30415	-0.0752166	0.250465	1.09158	0.927543	1.28462
DN	CD45RA+ CD8+ T cell Absolute Count || id:ebi-a-GCST90001560	Simple mode	22	0.025558	0.0839229	0.763713	-0.138931	0.190047	1.02589	0.870288	1.20931
DN	CD45RA+ CD8+ T cell Absolute Count || id:ebi-a-GCST90001560	Weighted median	22	0.0663923	0.046993	0.15771	-0.0257139	0.158499	1.06865	0.974614	1.17175
DN	CD45RA+ CD8+ T cell Absolute Count || id:ebi-a-GCST90001560	Weighted mode	22	0.0956277	0.0542265	0.0923644	-0.0106562	0.201912	1.10035	0.9894	1.22374
DN	CD45RA+ CD8+ T cell %CD8+ T cell || id:ebi-a-GCST90001561	Inverse variance weighted (fixed effects)	22	-0.0329062	0.0303623	0.27846	-0.0924163	0.0266039	0.967629	0.911726	1.02696
DN	CD45RA+ CD8+ T cell %CD8+ T cell || id:ebi-a-GCST90001561	Inverse variance weighted (multiplicative random effects)	22	-0.0329062	0.0342486	0.336651	-0.100034	0.0342211	0.967629	0.904807	1.03481
DN	CD45RA+ CD8+ T cell %CD8+ T cell || id:ebi-a-GCST90001561	MR Egger	22	0.0366731	0.0697775	0.604965	-0.100091	0.173437	1.03735	0.904755	1.18939
DN	CD45RA+ CD8+ T cell %CD8+ T cell || id:ebi-a-GCST90001561	Simple mode	22	-0.126588	0.0897388	0.172998	-0.302476	0.0493004	0.881097	0.738986	1.05054
DN	CD45RA+ CD8+ T cell %CD8+ T cell || id:ebi-a-GCST90001561	Weighted median	22	-0.00119526	0.0471242	0.979765	-0.0935586	0.0911681	0.998805	0.910685	1.09545
DN	CD45RA+ CD8+ T cell %CD8+ T cell || id:ebi-a-GCST90001561	Weighted mode	22	0.0379747	0.0577092	0.517665	-0.0751353	0.151085	1.0387	0.927618	1.1631
DN	CD45RA+ CD8+ T cell %T cell || id:ebi-a-GCST90001562	Inverse variance weighted (fixed effects)	22	0.00623624	0.0314754	0.842943	-0.0554555	0.067928	1.00626	0.946054	1.07029
DN	CD45RA+ CD8+ T cell %T cell || id:ebi-a-GCST90001562	Inverse variance weighted (multiplicative random effects)	22	0.00623624	0.0345329	0.856691	-0.0614482	0.0739206	1.00626	0.940402	1.07672
DN	CD45RA+ CD8+ T cell %T cell || id:ebi-a-GCST90001562	MR Egger	22	0.0636859	0.0711062	0.381096	-0.0756823	0.203054	1.06576	0.927111	1.22514
DN	CD45RA+ CD8+ T cell %T cell || id:ebi-a-GCST90001562	Simple mode	22	-0.00654009	0.0849985	0.939397	-0.173137	0.160057	0.993481	0.841022	1.17358
DN	CD45RA+ CD8+ T cell %T cell || id:ebi-a-GCST90001562	Weighted median	22	0.0413111	0.0465576	0.374911	-0.0499418	0.132564	1.04218	0.951285	1.14175
DN	CD45RA+ CD8+ T cell %T cell || id:ebi-a-GCST90001562	Weighted mode	22	0.0675787	0.0585685	0.261529	-0.0472156	0.182373	1.06991	0.953882	1.20006
DN	Central Memory CD4-CD8- T cell Absolute Count || id:ebi-a-GCST90001563	Inverse variance weighted (fixed effects)	22	-0.0407941	0.029511	0.166869	-0.0986357	0.0170475	0.960027	0.906073	1.01719
DN	Central Memory CD4-CD8- T cell Absolute Count || id:ebi-a-GCST90001563	Inverse variance weighted (multiplicative random effects)	22	-0.0407941	0.0333218	0.22086	-0.106105	0.0245167	0.960027	0.89933	1.02482
DN	Central Memory CD4-CD8- T cell Absolute Count || id:ebi-a-GCST90001563	MR Egger	22	-0.049981	0.070172	0.484528	-0.187518	0.087556	0.951247	0.829014	1.0915
DN	Central Memory CD4-CD8- T cell Absolute Count || id:ebi-a-GCST90001563	Simple mode	22	0.0531468	0.0827648	0.527729	-0.109072	0.215366	1.05458	0.896666	1.24032
DN	Central Memory CD4-CD8- T cell Absolute Count || id:ebi-a-GCST90001563	Weighted median	22	-0.0209265	0.0443683	0.637174	-0.107888	0.0660354	0.979291	0.897728	1.06826
DN	Central Memory CD4-CD8- T cell Absolute Count || id:ebi-a-GCST90001563	Weighted mode	22	-0.000162171	0.0517866	0.997531	-0.101664	0.10134	0.999838	0.903333	1.10665
DN	Central Memory CD4-CD8- T cell %CD4-CD8- T cell || id:ebi-a-GCST90001564	Inverse variance weighted (fixed effects)	22	-0.0606998	0.0320394	0.058154	-0.123497	0.00209745	0.941106	0.883824	1.0021
DN	Central Memory CD4-CD8- T cell %CD4-CD8- T cell || id:ebi-a-GCST90001564	Inverse variance weighted (multiplicative random effects)	22	-0.0606998	0.0361327	0.0929738	-0.13152	0.0101202	0.941106	0.876762	1.01017
DN	Central Memory CD4-CD8- T cell %CD4-CD8- T cell || id:ebi-a-GCST90001564	MR Egger	22	-0.09432	0.0756559	0.226913	-0.242606	0.0539656	0.909992	0.784581	1.05545
DN	Central Memory CD4-CD8- T cell %CD4-CD8- T cell || id:ebi-a-GCST90001564	Simple mode	22	-0.133958	0.0713487	0.0744081	-0.273802	0.00588515	0.874627	0.760483	1.0059
DN	Central Memory CD4-CD8- T cell %CD4-CD8- T cell || id:ebi-a-GCST90001564	Weighted median	22	-0.0684404	0.0468414	0.143985	-0.160249	0.0233687	0.933849	0.851931	1.02364
DN	Central Memory CD4-CD8- T cell %CD4-CD8- T cell || id:ebi-a-GCST90001564	Weighted mode	22	-0.0806113	0.0486851	0.112637	-0.176034	0.0148115	0.922552	0.838589	1.01492
DN	Central Memory CD4-CD8- T cell %T cell || id:ebi-a-GCST90001565	Inverse variance weighted (fixed effects)	22	-0.0559351	0.0301305	0.063393	-0.114991	0.00312076	0.945601	0.891374	1.00313
DN	Central Memory CD4-CD8- T cell %T cell || id:ebi-a-GCST90001565	Inverse variance weighted (multiplicative random effects)	22	-0.0559351	0.0385653	0.146947	-0.131523	0.0196529	0.945601	0.876759	1.01985
DN	Central Memory CD4-CD8- T cell %T cell || id:ebi-a-GCST90001565	MR Egger	22	-0.0783832	0.0810686	0.345154	-0.237278	0.0805113	0.92461	0.788772	1.08384
DN	Central Memory CD4-CD8- T cell %T cell || id:ebi-a-GCST90001565	Simple mode	22	-0.0191541	0.0835973	0.820989	-0.183005	0.144697	0.981028	0.832764	1.15569
DN	Central Memory CD4-CD8- T cell %T cell || id:ebi-a-GCST90001565	Weighted median	22	-0.0527868	0.0478462	0.269914	-0.146565	0.0409918	0.948582	0.863669	1.04184
DN	Central Memory CD4-CD8- T cell %T cell || id:ebi-a-GCST90001565	Weighted mode	22	-0.0645139	0.0483801	0.196659	-0.159339	0.0303111	0.937523	0.852707	1.03078
DN	Naive CD4-CD8- T cell Absolute Count || id:ebi-a-GCST90001566	Inverse variance weighted (fixed effects)	22	0.0127876	0.0285333	0.654035	-0.0431376	0.0687128	1.01287	0.95778	1.07113
DN	Naive CD4-CD8- T cell Absolute Count || id:ebi-a-GCST90001566	Inverse variance weighted (multiplicative random effects)	22	0.0127876	0.029231	0.661773	-0.0445051	0.0700803	1.01287	0.956471	1.07259
DN	Naive CD4-CD8- T cell Absolute Count || id:ebi-a-GCST90001566	MR Egger	22	-0.00066855	0.0613508	0.991413	-0.120916	0.119579	0.999332	0.886108	1.12702
DN	Naive CD4-CD8- T cell Absolute Count || id:ebi-a-GCST90001566	Simple mode	22	0.0496329	0.0702675	0.487739	-0.0880914	0.187357	1.05089	0.915677	1.20606
DN	Naive CD4-CD8- T cell Absolute Count || id:ebi-a-GCST90001566	Weighted median	22	0.0370319	0.045826	0.419034	-0.0527871	0.126851	1.03773	0.948582	1.13525
DN	Naive CD4-CD8- T cell Absolute Count || id:ebi-a-GCST90001566	Weighted mode	22	0.0523886	0.0523554	0.328395	-0.0502281	0.155005	1.05379	0.951012	1.16766
DN	Naive CD4-CD8- T cell %CD4-CD8- T cell || id:ebi-a-GCST90001567	Inverse variance weighted (fixed effects)	22	0.0102519	0.0314708	0.744606	-0.0514309	0.0719348	1.0103	0.949869	1.07459
DN	Naive CD4-CD8- T cell %CD4-CD8- T cell || id:ebi-a-GCST90001567	Inverse variance weighted (multiplicative random effects)	22	0.0102519	0.0273423	0.707699	-0.043339	0.0638429	1.0103	0.957587	1.06592
DN	Naive CD4-CD8- T cell %CD4-CD8- T cell || id:ebi-a-GCST90001567	MR Egger	22	0.0137298	0.0646865	0.834059	-0.113056	0.140515	1.01382	0.893101	1.15087
DN	Naive CD4-CD8- T cell %CD4-CD8- T cell || id:ebi-a-GCST90001567	Simple mode	22	0.0865133	0.0814121	0.300004	-0.0730543	0.246081	1.09037	0.92955	1.279
DN	Naive CD4-CD8- T cell %CD4-CD8- T cell || id:ebi-a-GCST90001567	Weighted median	22	0.0389517	0.0464428	0.401636	-0.0520762	0.12998	1.03972	0.949257	1.13881
DN	Naive CD4-CD8- T cell %CD4-CD8- T cell || id:ebi-a-GCST90001567	Weighted mode	22	0.0471671	0.0467865	0.324865	-0.0445345	0.138869	1.0483	0.956443	1.14897
DN	Naive CD4-CD8- T cell %T cell || id:ebi-a-GCST90001568	Inverse variance weighted (fixed effects)	22	0.0106112	0.0289656	0.714113	-0.0461614	0.0673838	1.01067	0.954888	1.06971
DN	Naive CD4-CD8- T cell %T cell || id:ebi-a-GCST90001568	Inverse variance weighted (multiplicative random effects)	22	0.0106112	0.0280225	0.704935	-0.0443129	0.0655353	1.01067	0.956655	1.06773
DN	Naive CD4-CD8- T cell %T cell || id:ebi-a-GCST90001568	MR Egger	22	-0.0260035	0.0594718	0.666622	-0.142568	0.0905612	0.974332	0.867128	1.09479
DN	Naive CD4-CD8- T cell %T cell || id:ebi-a-GCST90001568	Simple mode	22	0.00892116	0.0704917	0.900496	-0.129243	0.147085	1.00896	0.878761	1.15845
DN	Naive CD4-CD8- T cell %T cell || id:ebi-a-GCST90001568	Weighted median	22	0.0113582	0.0451631	0.801433	-0.0771614	0.0998778	1.01142	0.92574	1.10504
DN	Naive CD4-CD8- T cell %T cell || id:ebi-a-GCST90001568	Weighted mode	22	0.0117285	0.0465912	0.803696	-0.0795903	0.103047	1.0118	0.923495	1.10854
DN	Effector Memory CD4-CD8- T cell Absolute Count || id:ebi-a-GCST90001569	Inverse variance weighted (fixed effects)	22	0.0288156	0.034147	0.398743	-0.0381126	0.0957437	1.02923	0.962605	1.10048
DN	Effector Memory CD4-CD8- T cell Absolute Count || id:ebi-a-GCST90001569	Inverse variance weighted (multiplicative random effects)	22	0.0288156	0.0424093	0.496845	-0.0543067	0.111938	1.02923	0.947142	1.11844
DN	Effector Memory CD4-CD8- T cell Absolute Count || id:ebi-a-GCST90001569	MR Egger	22	-0.0178609	0.0882894	0.841727	-0.190908	0.155186	0.982298	0.826209	1.16788
DN	Effector Memory CD4-CD8- T cell Absolute Count || id:ebi-a-GCST90001569	Simple mode	22	-0.0310664	0.0689992	0.657149	-0.166305	0.104172	0.969411	0.846788	1.10979
DN	Effector Memory CD4-CD8- T cell Absolute Count || id:ebi-a-GCST90001569	Weighted median	22	0.000616791	0.0485979	0.989874	-0.094635	0.0958686	1.00062	0.909705	1.10061
DN	Effector Memory CD4-CD8- T cell Absolute Count || id:ebi-a-GCST90001569	Weighted mode	22	-0.00199836	0.0467144	0.966282	-0.0935586	0.0895619	0.998004	0.910685	1.09369
DN	Effector Memory CD4-CD8- T cell %CD4-CD8- T cell || id:ebi-a-GCST90001570	Inverse variance weighted (fixed effects)	22	-0.00349975	0.0354733	0.921409	-0.0730274	0.0660279	0.996506	0.929575	1.06826
DN	Effector Memory CD4-CD8- T cell %CD4-CD8- T cell || id:ebi-a-GCST90001570	Inverse variance weighted (multiplicative random effects)	22	-0.00349975	0.042585	0.934501	-0.0869663	0.0799668	0.996506	0.916708	1.08325
DN	Effector Memory CD4-CD8- T cell %CD4-CD8- T cell || id:ebi-a-GCST90001570	MR Egger	22	-0.0999466	0.0861746	0.259783	-0.268849	0.0689556	0.904886	0.764259	1.07139
DN	Effector Memory CD4-CD8- T cell %CD4-CD8- T cell || id:ebi-a-GCST90001570	Simple mode	22	-0.0175886	0.104187	0.867555	-0.221795	0.186618	0.982565	0.80108	1.20517
DN	Effector Memory CD4-CD8- T cell %CD4-CD8- T cell || id:ebi-a-GCST90001570	Weighted median	22	-0.0780882	0.0556006	0.160185	-0.187065	0.0308889	0.924883	0.829389	1.03137
DN	Effector Memory CD4-CD8- T cell %CD4-CD8- T cell || id:ebi-a-GCST90001570	Weighted mode	22	-0.0714531	0.0633877	0.272357	-0.195693	0.0527868	0.93104	0.822265	1.0542
DN	Effector Memory CD4-CD8- T cell %T cell || id:ebi-a-GCST90001571	Inverse variance weighted (fixed effects)	22	0.0126752	0.0340548	0.709745	-0.0540723	0.0794226	1.01276	0.947364	1.08266
DN	Effector Memory CD4-CD8- T cell %T cell || id:ebi-a-GCST90001571	Inverse variance weighted (multiplicative random effects)	22	0.0126752	0.0430936	0.768658	-0.0717884	0.0971387	1.01276	0.930728	1.10201
DN	Effector Memory CD4-CD8- T cell %T cell || id:ebi-a-GCST90001571	MR Egger	22	-0.0643864	0.0884844	0.475256	-0.237816	0.109043	0.937643	0.788348	1.11521
DN	Effector Memory CD4-CD8- T cell %T cell || id:ebi-a-GCST90001571	Simple mode	22	-0.0445176	0.0779215	0.573852	-0.197244	0.108209	0.956459	0.82099	1.11428
DN	Effector Memory CD4-CD8- T cell %T cell || id:ebi-a-GCST90001571	Weighted median	22	-0.00772609	0.047984	0.872082	-0.101775	0.0863226	0.992304	0.903233	1.09016
DN	Effector Memory CD4-CD8- T cell %T cell || id:ebi-a-GCST90001571	Weighted mode	22	-0.0242873	0.0465861	0.607584	-0.115596	0.0670215	0.976005	0.890835	1.06932
DN	Terminally Differentiated CD4-CD8- T cell Absolute Count || id:ebi-a-GCST90001572	Inverse variance weighted (fixed effects)	22	0.035633	0.0353696	0.313721	-0.0336915	0.104957	1.03628	0.96687	1.11066
DN	Terminally Differentiated CD4-CD8- T cell Absolute Count || id:ebi-a-GCST90001572	Inverse variance weighted (multiplicative random effects)	22	0.035633	0.0539155	0.508674	-0.0700415	0.141307	1.03628	0.932355	1.15178
DN	Terminally Differentiated CD4-CD8- T cell Absolute Count || id:ebi-a-GCST90001572	MR Egger	22	0.107002	0.111935	0.35052	-0.11239	0.326394	1.11294	0.893696	1.38596
DN	Terminally Differentiated CD4-CD8- T cell Absolute Count || id:ebi-a-GCST90001572	Simple mode	22	0.0390052	0.0906597	0.671406	-0.138688	0.216698	1.03978	0.8705	1.24197
DN	Terminally Differentiated CD4-CD8- T cell Absolute Count || id:ebi-a-GCST90001572	Weighted median	22	0.0989138	0.0534442	0.0642003	-0.00583684	0.203664	1.10397	0.99418	1.22589
DN	Terminally Differentiated CD4-CD8- T cell Absolute Count || id:ebi-a-GCST90001572	Weighted mode	22	0.0935862	0.0637777	0.15709	-0.031418	0.21859	1.09811	0.96907	1.24432
DN	Terminally Differentiated CD4-CD8- T cell %CD4-CD8- T cell || id:ebi-a-GCST90001573	Inverse variance weighted (fixed effects)	22	0.0112394	0.0357454	0.753196	-0.0588216	0.0813003	1.0113	0.942875	1.0847
DN	Terminally Differentiated CD4-CD8- T cell %CD4-CD8- T cell || id:ebi-a-GCST90001573	Inverse variance weighted (multiplicative random effects)	22	0.0112394	0.043073	0.794141	-0.0731837	0.0956624	1.0113	0.92943	1.10039
DN	Terminally Differentiated CD4-CD8- T cell %CD4-CD8- T cell || id:ebi-a-GCST90001573	MR Egger	22	0.126988	0.0856333	0.153682	-0.0408536	0.294829	1.1354	0.95997	1.3429
DN	Terminally Differentiated CD4-CD8- T cell %CD4-CD8- T cell || id:ebi-a-GCST90001573	Simple mode	22	0.0611111	0.0993876	0.545242	-0.133689	0.255911	1.06302	0.874862	1.29164
DN	Terminally Differentiated CD4-CD8- T cell %CD4-CD8- T cell || id:ebi-a-GCST90001573	Weighted median	22	0.0773832	0.0535553	0.14848	-0.0275852	0.182352	1.08046	0.972792	1.20004
DN	Terminally Differentiated CD4-CD8- T cell %CD4-CD8- T cell || id:ebi-a-GCST90001573	Weighted mode	22	0.0806507	0.0620779	0.207964	-0.0410221	0.202323	1.08399	0.959808	1.22424
DN	Terminally Differentiated CD4-CD8- T cell %T cell || id:ebi-a-GCST90001574	Inverse variance weighted (fixed effects)	22	0.0282135	0.0357232	0.429656	-0.041804	0.098231	1.02862	0.959058	1.10322
DN	Terminally Differentiated CD4-CD8- T cell %T cell || id:ebi-a-GCST90001574	Inverse variance weighted (multiplicative random effects)	22	0.0282135	0.0502409	0.574413	-0.0702586	0.126686	1.02862	0.932153	1.13506
DN	Terminally Differentiated CD4-CD8- T cell %T cell || id:ebi-a-GCST90001574	MR Egger	22	0.081782	0.104817	0.44439	-0.12366	0.287224	1.08522	0.88368	1.33272
DN	Terminally Differentiated CD4-CD8- T cell %T cell || id:ebi-a-GCST90001574	Simple mode	22	0.0394392	0.0968797	0.688058	-0.150445	0.229323	1.04023	0.860325	1.25775
DN	Terminally Differentiated CD4-CD8- T cell %T cell || id:ebi-a-GCST90001574	Weighted median	22	0.064483	0.0566519	0.255023	-0.0465547	0.175521	1.06661	0.954512	1.19187
DN	Terminally Differentiated CD4-CD8- T cell %T cell || id:ebi-a-GCST90001574	Weighted mode	22	0.073325	0.060845	0.241566	-0.0459312	0.192581	1.07608	0.955108	1.21237
DN	Naive CD4+ T cell %T cell || id:ebi-a-GCST90001575	Inverse variance weighted (fixed effects)	22	-0.0190424	0.0345008	0.580988	-0.086664	0.0485792	0.981138	0.916985	1.04978
DN	Naive CD4+ T cell %T cell || id:ebi-a-GCST90001575	Inverse variance weighted (multiplicative random effects)	22	-0.0190424	0.0447957	0.670768	-0.106842	0.0687572	0.981138	0.898668	1.07118
DN	Naive CD4+ T cell %T cell || id:ebi-a-GCST90001575	MR Egger	22	0.061164	0.0918266	0.512969	-0.118816	0.241144	1.06307	0.887971	1.2727
DN	Naive CD4+ T cell %T cell || id:ebi-a-GCST90001575	Simple mode	22	-0.0537132	0.101902	0.603645	-0.253442	0.146015	0.947704	0.776125	1.15721
DN	Naive CD4+ T cell %T cell || id:ebi-a-GCST90001575	Weighted median	22	0.0523013	0.0534495	0.327818	-0.0524597	0.157062	1.05369	0.948893	1.17007
DN	Naive CD4+ T cell %T cell || id:ebi-a-GCST90001575	Weighted mode	22	0.0913323	0.0635337	0.165299	-0.0331937	0.215858	1.09563	0.967351	1.24093
DN	Transitional B cell %B cell || id:ebi-a-GCST90001576	Inverse variance weighted (fixed effects)	22	-0.0117173	0.0341942	0.731849	-0.078738	0.0553034	0.988351	0.924282	1.05686
DN	Transitional B cell %B cell || id:ebi-a-GCST90001576	Inverse variance weighted (multiplicative random effects)	22	-0.0117173	0.0346303	0.735097	-0.0795926	0.0561581	0.988351	0.923493	1.05776
DN	Transitional B cell %B cell || id:ebi-a-GCST90001576	MR Egger	22	-0.0992257	0.0700113	0.171792	-0.236448	0.0379965	0.905538	0.789427	1.03873
DN	Transitional B cell %B cell || id:ebi-a-GCST90001576	Simple mode	22	0.00791229	0.0783216	0.92049	-0.145598	0.161423	1.00794	0.864505	1.17518
DN	Transitional B cell %B cell || id:ebi-a-GCST90001576	Weighted median	22	0.0385458	0.0509091	0.44896	-0.0612361	0.138328	1.0393	0.940601	1.14835
DN	Transitional B cell %B cell || id:ebi-a-GCST90001576	Weighted mode	22	0.0118703	0.0564561	0.835493	-0.0987837	0.122524	1.01194	0.905939	1.13035
DN	Transitional B cell Absolute Count || id:ebi-a-GCST90001577	Inverse variance weighted (fixed effects)	22	0.00505872	0.0336222	0.880404	-0.0608408	0.0709583	1.00507	0.940973	1.07354
DN	Transitional B cell Absolute Count || id:ebi-a-GCST90001577	Inverse variance weighted (multiplicative random effects)	22	0.00505872	0.0379871	0.894059	-0.069396	0.0795134	1.00507	0.932957	1.08276
DN	Transitional B cell Absolute Count || id:ebi-a-GCST90001577	MR Egger	22	-0.0812582	0.076506	0.300841	-0.23121	0.0686935	0.921956	0.793573	1.07111
DN	Transitional B cell Absolute Count || id:ebi-a-GCST90001577	Simple mode	22	-0.0439804	0.0859302	0.614121	-0.212404	0.124443	0.956973	0.808638	1.13252
DN	Transitional B cell Absolute Count || id:ebi-a-GCST90001577	Weighted median	22	0.0235918	0.0498344	0.635925	-0.0740836	0.121267	1.02387	0.928594	1.12893
DN	Transitional B cell Absolute Count || id:ebi-a-GCST90001577	Weighted mode	22	0.0203478	0.0560166	0.720052	-0.0894448	0.13014	1.02056	0.914439	1.13899
DN	Transitional B cell %lymphocyte || id:ebi-a-GCST90001578	Inverse variance weighted (fixed effects)	22	-0.000825615	0.0338579	0.980546	-0.0671872	0.0655359	0.999175	0.93502	1.06773
DN	Transitional B cell %lymphocyte || id:ebi-a-GCST90001578	Inverse variance weighted (multiplicative random effects)	22	-0.000825615	0.0375507	0.982459	-0.074425	0.0727738	0.999175	0.928277	1.07549
DN	Transitional B cell %lymphocyte || id:ebi-a-GCST90001578	MR Egger	22	-0.0527476	0.0775925	0.504423	-0.204829	0.0993337	0.948619	0.814787	1.10443
DN	Transitional B cell %lymphocyte || id:ebi-a-GCST90001578	Simple mode	22	-0.031075	0.0848854	0.717966	-0.19745	0.1353	0.969403	0.820821	1.14488
DN	Transitional B cell %lymphocyte || id:ebi-a-GCST90001578	Weighted median	22	0.0250125	0.0502654	0.61876	-0.0735077	0.123533	1.02533	0.929129	1.13149
DN	Transitional B cell %lymphocyte || id:ebi-a-GCST90001578	Weighted mode	22	0.00907529	0.0542936	0.868849	-0.0973401	0.115491	1.00912	0.907247	1.12242
DN	CD14- CD16+ monocyte Absolute Count || id:ebi-a-GCST90001579	Inverse variance weighted (fixed effects)	22	-0.0379654	0.0344152	0.26996	-0.105419	0.0294885	0.962746	0.899947	1.02993
DN	CD14- CD16+ monocyte Absolute Count || id:ebi-a-GCST90001579	Inverse variance weighted (multiplicative random effects)	22	-0.0379654	0.0337944	0.261259	-0.104202	0.0282718	0.962746	0.901043	1.02868
DN	CD14- CD16+ monocyte Absolute Count || id:ebi-a-GCST90001579	MR Egger	22	-0.0781936	0.0703756	0.279709	-0.21613	0.0597426	0.924785	0.805631	1.06156
DN	CD14- CD16+ monocyte Absolute Count || id:ebi-a-GCST90001579	Simple mode	22	-0.0775549	0.080621	0.347012	-0.235572	0.0804623	0.925376	0.790119	1.08379
DN	CD14- CD16+ monocyte Absolute Count || id:ebi-a-GCST90001579	Weighted median	22	-0.0506008	0.0510749	0.321823	-0.150708	0.049506	0.950658	0.860099	1.05075
DN	CD14- CD16+ monocyte Absolute Count || id:ebi-a-GCST90001579	Weighted mode	22	-0.0520071	0.0509212	0.318723	-0.151813	0.0477984	0.949322	0.859149	1.04896
DN	CD14+ CD16+ monocyte Absolute Count || id:ebi-a-GCST90001580	Inverse variance weighted (fixed effects)	22	-0.0483148	0.0347838	0.164832	-0.116491	0.0198615	0.952834	0.890038	1.02006
DN	CD14+ CD16+ monocyte Absolute Count || id:ebi-a-GCST90001580	Inverse variance weighted (multiplicative random effects)	22	-0.0483148	0.042313	0.253519	-0.131248	0.0346187	0.952834	0.877	1.03522
DN	CD14+ CD16+ monocyte Absolute Count || id:ebi-a-GCST90001580	MR Egger	22	-0.0828671	0.08816	0.358451	-0.255661	0.0899264	0.920473	0.774405	1.09409
DN	CD14+ CD16+ monocyte Absolute Count || id:ebi-a-GCST90001580	Simple mode	22	-0.0397603	0.0847204	0.643683	-0.205812	0.126292	0.96102	0.813986	1.13461
DN	CD14+ CD16+ monocyte Absolute Count || id:ebi-a-GCST90001580	Weighted median	22	0.0034366	0.0511248	0.946407	-0.096768	0.103641	1.00344	0.907767	1.1092
DN	CD14+ CD16+ monocyte Absolute Count || id:ebi-a-GCST90001580	Weighted mode	22	-0.0209538	0.0551027	0.707565	-0.128955	0.0870475	0.979264	0.879013	1.09095
DN	CD14- CD16- Absolute Count || id:ebi-a-GCST90001581	Inverse variance weighted (fixed effects)	22	-0.00929263	0.0339803	0.784491	-0.075894	0.0573088	0.99075	0.926914	1.05898
DN	CD14- CD16- Absolute Count || id:ebi-a-GCST90001581	Inverse variance weighted (multiplicative random effects)	22	-0.00929263	0.0348193	0.78956	-0.0775385	0.0589532	0.99075	0.925391	1.06073
DN	CD14- CD16- Absolute Count || id:ebi-a-GCST90001581	MR Egger	22	0.00792037	0.0729847	0.914664	-0.13513	0.15097	1.00795	0.873603	1.16296
DN	CD14- CD16- Absolute Count || id:ebi-a-GCST90001581	Simple mode	22	0.0204132	0.0778314	0.795665	-0.132136	0.172963	1.02062	0.876222	1.18882
DN	CD14- CD16- Absolute Count || id:ebi-a-GCST90001581	Weighted median	22	0.0352914	0.050118	0.481329	-0.0629398	0.133523	1.03592	0.939	1.14285
DN	CD14- CD16- Absolute Count || id:ebi-a-GCST90001581	Weighted mode	22	0.0283138	0.0581387	0.631299	-0.0856379	0.142266	1.02872	0.917927	1.15288
DN	CD14+ CD16- monocyte Absolute Count || id:ebi-a-GCST90001582	Inverse variance weighted (fixed effects)	22	-0.0372165	0.0340793	0.274808	-0.104012	0.0295788	0.963468	0.901215	1.03002
DN	CD14+ CD16- monocyte Absolute Count || id:ebi-a-GCST90001582	Inverse variance weighted (multiplicative random effects)	22	-0.0372165	0.0383706	0.332085	-0.112423	0.0379899	0.963468	0.893666	1.03872
DN	CD14+ CD16- monocyte Absolute Count || id:ebi-a-GCST90001582	MR Egger	22	0.0340665	0.0782358	0.667911	-0.119276	0.187409	1.03465	0.887563	1.20612
DN	CD14+ CD16- monocyte Absolute Count || id:ebi-a-GCST90001582	Simple mode	22	0.039813	0.0832387	0.637379	-0.123335	0.202961	1.04062	0.883968	1.22502
DN	CD14+ CD16- monocyte Absolute Count || id:ebi-a-GCST90001582	Weighted median	22	0.0223837	0.0497628	0.65285	-0.0751515	0.119919	1.02264	0.927603	1.12741
DN	CD14+ CD16- monocyte Absolute Count || id:ebi-a-GCST90001582	Weighted mode	22	0.0147936	0.0496653	0.768732	-0.0825504	0.112138	1.0149	0.920765	1.11867
DN	Monocyte Absolute Count || id:ebi-a-GCST90001583	Inverse variance weighted (fixed effects)	22	-0.0478019	0.0340982	0.160949	-0.114634	0.0190307	0.953323	0.891692	1.01921
DN	Monocyte Absolute Count || id:ebi-a-GCST90001583	Inverse variance weighted (multiplicative random effects)	22	-0.0478019	0.0363524	0.188524	-0.119053	0.0234489	0.953323	0.887761	1.02373
DN	Monocyte Absolute Count || id:ebi-a-GCST90001583	MR Egger	22	0.0017016	0.075052	0.982136	-0.1454	0.148804	1.0017	0.864676	1.16044
DN	Monocyte Absolute Count || id:ebi-a-GCST90001583	Simple mode	22	-0.0425396	0.0865521	0.628177	-0.212182	0.127103	0.958353	0.808818	1.13553
DN	Monocyte Absolute Count || id:ebi-a-GCST90001583	Weighted median	22	-0.00114213	0.0484507	0.981193	-0.0961056	0.0938213	0.998859	0.908368	1.09836
DN	Monocyte Absolute Count || id:ebi-a-GCST90001583	Weighted mode	22	-0.00127046	0.0553804	0.981914	-0.109816	0.107275	0.99873	0.895999	1.11324
DN	CD14- CD16+ monocyte %monocyte || id:ebi-a-GCST90001584	Inverse variance weighted (fixed effects)	22	-0.0283428	0.0337344	0.400811	-0.0944622	0.0377767	0.972055	0.909862	1.0385
DN	CD14- CD16+ monocyte %monocyte || id:ebi-a-GCST90001584	Inverse variance weighted (multiplicative random effects)	22	-0.0283428	0.0331735	0.392895	-0.0933628	0.0366773	0.972055	0.910863	1.03736
DN	CD14- CD16+ monocyte %monocyte || id:ebi-a-GCST90001584	MR Egger	22	-0.109545	0.0690796	0.128474	-0.244941	0.0258509	0.896242	0.782751	1.02619
DN	CD14- CD16+ monocyte %monocyte || id:ebi-a-GCST90001584	Simple mode	22	-0.115857	0.0756217	0.140435	-0.264075	0.0323616	0.890603	0.767916	1.03289
DN	CD14- CD16+ monocyte %monocyte || id:ebi-a-GCST90001584	Weighted median	22	-0.0757942	0.0484284	0.117564	-0.170714	0.0191254	0.927007	0.843063	1.01931
DN	CD14- CD16+ monocyte %monocyte || id:ebi-a-GCST90001584	Weighted mode	22	-0.0791306	0.0500685	0.12895	-0.177265	0.0190036	0.923919	0.837558	1.01919
DN	CD14+ CD16+ monocyte %monocyte || id:ebi-a-GCST90001585	Inverse variance weighted (fixed effects)	22	-0.0355985	0.0351941	0.311781	-0.104579	0.0333819	0.965028	0.900704	1.03395
DN	CD14+ CD16+ monocyte %monocyte || id:ebi-a-GCST90001585	Inverse variance weighted (multiplicative random effects)	22	-0.0355985	0.047144	0.450188	-0.128001	0.0568037	0.965028	0.879853	1.05845
DN	CD14+ CD16+ monocyte %monocyte || id:ebi-a-GCST90001585	MR Egger	22	-0.121758	0.0962206	0.220271	-0.31035	0.0668345	0.885363	0.73319	1.06912
DN	CD14+ CD16+ monocyte %monocyte || id:ebi-a-GCST90001585	Simple mode	22	-0.0455764	0.0853754	0.599061	-0.212912	0.121759	0.955447	0.808227	1.12948
DN	CD14+ CD16+ monocyte %monocyte || id:ebi-a-GCST90001585	Weighted median	22	-0.00223655	0.0535795	0.966704	-0.107252	0.102779	0.997766	0.898299	1.10825
DN	CD14+ CD16+ monocyte %monocyte || id:ebi-a-GCST90001585	Weighted mode	22	-0.00715606	0.0536435	0.895147	-0.112297	0.0979853	0.992869	0.893778	1.10295
DN	CD14+ CD16- monocyte %monocyte || id:ebi-a-GCST90001586	Inverse variance weighted (fixed effects)	22	0.0364597	0.034079	0.284682	-0.0303351	0.103255	1.03713	0.97012	1.10877
DN	CD14+ CD16- monocyte %monocyte || id:ebi-a-GCST90001586	Inverse variance weighted (multiplicative random effects)	22	0.0364597	0.0353359	0.302163	-0.0327985	0.105718	1.03713	0.967733	1.11151
DN	CD14+ CD16- monocyte %monocyte || id:ebi-a-GCST90001586	MR Egger	22	0.130843	0.0700374	0.0764569	-0.00642995	0.268117	1.13979	0.993591	1.3075
DN	CD14+ CD16- monocyte %monocyte || id:ebi-a-GCST90001586	Simple mode	22	0.124971	0.0706619	0.0914891	-0.0135262	0.263468	1.13312	0.986565	1.30144
DN	CD14+ CD16- monocyte %monocyte || id:ebi-a-GCST90001586	Weighted median	22	0.0806915	0.0475181	0.0894846	-0.0124439	0.173827	1.08404	0.987633	1.18985
DN	CD14+ CD16- monocyte %monocyte || id:ebi-a-GCST90001586	Weighted mode	22	0.0931639	0.0455381	0.0534992	0.00390918	0.182419	1.09764	1.00392	1.20012
DN	CD16+ monocyte %monocyte || id:ebi-a-GCST90001587	Inverse variance weighted (fixed effects)	22	-0.0334087	0.0340901	0.327081	-0.100225	0.033408	0.967143	0.904634	1.03397
DN	CD16+ monocyte %monocyte || id:ebi-a-GCST90001587	Inverse variance weighted (multiplicative random effects)	22	-0.0334087	0.0350762	0.340864	-0.102158	0.0353406	0.967143	0.902887	1.03597
DN	CD16+ monocyte %monocyte || id:ebi-a-GCST90001587	MR Egger	22	-0.124088	0.0697846	0.0905858	-0.260866	0.0126897	0.883302	0.770384	1.01277
DN	CD16+ monocyte %monocyte || id:ebi-a-GCST90001587	Simple mode	22	-0.127211	0.073113	0.0965095	-0.270512	0.0160905	0.880548	0.762988	1.01622
DN	CD16+ monocyte %monocyte || id:ebi-a-GCST90001587	Weighted median	22	-0.0756999	0.047401	0.110263	-0.168606	0.0172061	0.927094	0.844842	1.01735
DN	CD16+ monocyte %monocyte || id:ebi-a-GCST90001587	Weighted mode	22	-0.0930205	0.0508478	0.0815769	-0.192682	0.00664117	0.911175	0.824744	1.00666
DN	T/B cell || id:ebi-a-GCST90001588	Inverse variance weighted (fixed effects)	22	0.00511456	0.03519	0.884441	-0.0638579	0.074087	1.00513	0.938138	1.0769
DN	T/B cell || id:ebi-a-GCST90001588	Inverse variance weighted (multiplicative random effects)	22	0.00511456	0.0453659	0.910236	-0.0838025	0.0940317	1.00513	0.919613	1.09859
DN	T/B cell || id:ebi-a-GCST90001588	MR Egger	22	0.102852	0.0918029	0.275836	-0.0770817	0.282786	1.10833	0.925814	1.32682
DN	T/B cell || id:ebi-a-GCST90001588	Simple mode	22	0.0289127	0.0750352	0.703875	-0.118156	0.175982	1.02933	0.888557	1.19242
DN	T/B cell || id:ebi-a-GCST90001588	Weighted median	22	0.0442169	0.0495586	0.372278	-0.052918	0.141352	1.04521	0.948458	1.15183
DN	T/B cell || id:ebi-a-GCST90001588	Weighted mode	22	0.0344173	0.0468951	0.471111	-0.057497	0.126332	1.03502	0.944125	1.13466
DN	CD4+/CD8+ T cell || id:ebi-a-GCST90001589	Inverse variance weighted (fixed effects)	22	-0.0584526	0.0355441	0.100071	-0.128119	0.0112139	0.943223	0.879749	1.01128
DN	CD4+/CD8+ T cell || id:ebi-a-GCST90001589	Inverse variance weighted (multiplicative random effects)	22	-0.0584526	0.0337759	0.0835229	-0.124653	0.00774816	0.943223	0.882803	1.00778
DN	CD4+/CD8+ T cell || id:ebi-a-GCST90001589	MR Egger	22	-0.044098	0.0727267	0.551102	-0.186642	0.0984463	0.95686	0.829741	1.10346
DN	CD4+/CD8+ T cell || id:ebi-a-GCST90001589	Simple mode	22	-0.0494822	0.0792173	0.538936	-0.204748	0.105784	0.951722	0.814852	1.11158
DN	CD4+/CD8+ T cell || id:ebi-a-GCST90001589	Weighted median	22	-0.0738972	0.0520856	0.155967	-0.175985	0.0281905	0.928767	0.838631	1.02859
DN	CD4+/CD8+ T cell || id:ebi-a-GCST90001589	Weighted mode	22	-0.0453054	0.0549277	0.418745	-0.152964	0.0623529	0.955706	0.858161	1.06434
DN	CD4+ T cell Absolute Count || id:ebi-a-GCST90001590	Inverse variance weighted (fixed effects)	22	0.0116967	0.035104	0.738981	-0.0571071	0.0805005	1.01177	0.944493	1.08383
DN	CD4+ T cell Absolute Count || id:ebi-a-GCST90001590	Inverse variance weighted (multiplicative random effects)	22	0.0116967	0.041527	0.7782	-0.0696961	0.0930896	1.01177	0.932677	1.09756
DN	CD4+ T cell Absolute Count || id:ebi-a-GCST90001590	MR Egger	22	0.0697625	0.0857855	0.425668	-0.0983771	0.237902	1.07225	0.906307	1.26858
DN	CD4+ T cell Absolute Count || id:ebi-a-GCST90001590	Simple mode	22	0.078405	0.0730636	0.295401	-0.0647997	0.22161	1.08156	0.937255	1.24808
DN	CD4+ T cell Absolute Count || id:ebi-a-GCST90001590	Weighted median	22	0.0770101	0.0517154	0.136457	-0.024352	0.178372	1.08005	0.975942	1.19527
DN	CD4+ T cell Absolute Count || id:ebi-a-GCST90001590	Weighted mode	22	0.0926007	0.0611936	0.145123	-0.0273387	0.21254	1.09702	0.973032	1.23682
DN	CD4+ T cell %T cell || id:ebi-a-GCST90001591	Inverse variance weighted (fixed effects)	22	-0.0362909	0.0346883	0.295469	-0.10428	0.0316982	0.96436	0.900973	1.03221
DN	CD4+ T cell %T cell || id:ebi-a-GCST90001591	Inverse variance weighted (multiplicative random effects)	22	-0.0362909	0.0350256	0.300144	-0.104941	0.0323592	0.96436	0.900378	1.03289
DN	CD4+ T cell %T cell || id:ebi-a-GCST90001591	MR Egger	22	0.0241626	0.0718847	0.740273	-0.116731	0.165057	1.02446	0.889824	1.17946
DN	CD4+ T cell %T cell || id:ebi-a-GCST90001591	Simple mode	22	-0.16796	0.0795942	0.0470088	-0.323965	-0.0119558	0.845387	0.723276	0.988115
DN	CD4+ T cell %T cell || id:ebi-a-GCST90001591	Weighted median	22	-0.0346442	0.0509235	0.496303	-0.134454	0.0651659	0.965949	0.874193	1.06734
DN	CD4+ T cell %T cell || id:ebi-a-GCST90001591	Weighted mode	22	-0.0228869	0.0487455	0.643537	-0.118428	0.0726542	0.977373	0.888316	1.07536
DN	CD8+ T cell Absolute Count || id:ebi-a-GCST90001592	Inverse variance weighted (fixed effects)	22	0.0619511	0.0335625	0.0649151	-0.00383142	0.127734	1.06391	0.996176	1.13625
DN	CD8+ T cell Absolute Count || id:ebi-a-GCST90001592	Inverse variance weighted (multiplicative random effects)	22	0.0619511	0.0406758	0.127748	-0.0177735	0.141676	1.06391	0.982383	1.1522
DN	CD8+ T cell Absolute Count || id:ebi-a-GCST90001592	MR Egger	22	0.0921796	0.0850827	0.291515	-0.0745825	0.258942	1.09656	0.928131	1.29556
DN	CD8+ T cell Absolute Count || id:ebi-a-GCST90001592	Simple mode	22	-0.00861155	0.0942194	0.928042	-0.193282	0.176058	0.991425	0.82425	1.19251
DN	CD8+ T cell Absolute Count || id:ebi-a-GCST90001592	Weighted median	22	0.0695368	0.0511772	0.174227	-0.0307704	0.169844	1.07201	0.969698	1.18512
DN	CD8+ T cell Absolute Count || id:ebi-a-GCST90001592	Weighted mode	22	0.123222	0.0664058	0.0776036	-0.00693374	0.253377	1.13114	0.99309	1.28837
DN	CD8+ T cell %T cell || id:ebi-a-GCST90001593	Inverse variance weighted (fixed effects)	22	0.0525369	0.0346622	0.129599	-0.015401	0.120475	1.05394	0.984717	1.12803
DN	CD8+ T cell %T cell || id:ebi-a-GCST90001593	Inverse variance weighted (multiplicative random effects)	22	0.0525369	0.0349144	0.132393	-0.0158954	0.120969	1.05394	0.98423	1.12859
DN	CD8+ T cell %T cell || id:ebi-a-GCST90001593	MR Egger	22	0.046664	0.0732829	0.531499	-0.0969704	0.190298	1.04777	0.907583	1.20961
DN	CD8+ T cell %T cell || id:ebi-a-GCST90001593	Simple mode	22	0.0228663	0.0836472	0.787242	-0.141082	0.186815	1.02313	0.868418	1.2054
DN	CD8+ T cell %T cell || id:ebi-a-GCST90001593	Weighted median	22	0.0818456	0.0496959	0.0995729	-0.0155584	0.17925	1.08529	0.984562	1.19632
DN	CD8+ T cell %T cell || id:ebi-a-GCST90001593	Weighted mode	22	0.043922	0.0534509	0.420465	-0.0608418	0.148686	1.0449	0.940972	1.16031
DN	CD4+CD8+ T cell Absolute Count || id:ebi-a-GCST90001594	Inverse variance weighted (fixed effects)	22	0.0158684	0.0343976	0.644568	-0.051551	0.0832877	1.01599	0.949755	1.08685
DN	CD4+CD8+ T cell Absolute Count || id:ebi-a-GCST90001594	Inverse variance weighted (multiplicative random effects)	22	0.0158684	0.0402195	0.693179	-0.0629618	0.0946986	1.01599	0.938979	1.09933
DN	CD4+CD8+ T cell Absolute Count || id:ebi-a-GCST90001594	MR Egger	22	0.024904	0.0845098	0.771269	-0.140735	0.190543	1.02522	0.868719	1.20991
DN	CD4+CD8+ T cell Absolute Count || id:ebi-a-GCST90001594	Simple mode	22	-0.0456203	0.0846591	0.595643	-0.211552	0.120312	0.955405	0.809327	1.12785
DN	CD4+CD8+ T cell Absolute Count || id:ebi-a-GCST90001594	Weighted median	22	0.00399313	0.0523733	0.939225	-0.0986586	0.106645	1.004	0.906052	1.11254
DN	CD4+CD8+ T cell Absolute Count || id:ebi-a-GCST90001594	Weighted mode	22	0.00726943	0.0570911	0.89989	-0.104629	0.119168	1.0073	0.900658	1.12656
DN	CD4+CD8+ T cell %T cell || id:ebi-a-GCST90001595	Inverse variance weighted (fixed effects)	11	0.0759045	0.0428498	0.0764931	-0.00808119	0.15989	1.07886	0.991951	1.17338
DN	CD4+CD8+ T cell %T cell || id:ebi-a-GCST90001595	Inverse variance weighted (multiplicative random effects)	11	0.0759045	0.0575165	0.186936	-0.0368279	0.188637	1.07886	0.963842	1.2076
DN	CD4+CD8+ T cell %T cell || id:ebi-a-GCST90001595	MR Egger	11	-0.0403388	0.146119	0.78873	-0.326732	0.246055	0.960464	0.721277	1.27897
DN	CD4+CD8+ T cell %T cell || id:ebi-a-GCST90001595	Simple mode	11	0.0340628	0.122776	0.787093	-0.206577	0.274703	1.03465	0.813363	1.31614
DN	CD4+CD8+ T cell %T cell || id:ebi-a-GCST90001595	Weighted median	11	-0.0424006	0.0668724	0.526046	-0.17347	0.0886692	0.958486	0.840742	1.09272
DN	CD4+CD8+ T cell %T cell || id:ebi-a-GCST90001595	Weighted mode	11	-0.0369968	0.0663313	0.589277	-0.167006	0.0930125	0.963679	0.846194	1.09748
DN	CD8dim T cell Absolute Count || id:ebi-a-GCST90001596	Inverse variance weighted (fixed effects)	22	0.00466045	0.0336124	0.889725	-0.0612198	0.0705407	1.00467	0.940616	1.07309
DN	CD8dim T cell Absolute Count || id:ebi-a-GCST90001596	Inverse variance weighted (multiplicative random effects)	22	0.00466045	0.0331917	0.888336	-0.0603954	0.0697163	1.00467	0.941392	1.0722
DN	CD8dim T cell Absolute Count || id:ebi-a-GCST90001596	MR Egger	22	-0.0513413	0.0689456	0.465136	-0.186475	0.0837921	0.949954	0.82988	1.0874
DN	CD8dim T cell Absolute Count || id:ebi-a-GCST90001596	Simple mode	22	0.0241017	0.0725127	0.742898	-0.118023	0.166226	1.02439	0.888675	1.18084
DN	CD8dim T cell Absolute Count || id:ebi-a-GCST90001596	Weighted median	22	-0.0282159	0.0474866	0.552387	-0.12129	0.0648579	0.972178	0.885777	1.06701
DN	CD8dim T cell Absolute Count || id:ebi-a-GCST90001596	Weighted mode	22	-0.0265971	0.0471228	0.578447	-0.118958	0.0657637	0.973753	0.887845	1.06797
DN	CD8dim T cell %T cell || id:ebi-a-GCST90001597	Inverse variance weighted (fixed effects)	22	-0.0186309	0.0342805	0.586796	-0.0858206	0.0485588	0.981542	0.917759	1.04976
DN	CD8dim T cell %T cell || id:ebi-a-GCST90001597	Inverse variance weighted (multiplicative random effects)	22	-0.0186309	0.0300836	0.535715	-0.0775947	0.0403329	0.981542	0.925339	1.04116
DN	CD8dim T cell %T cell || id:ebi-a-GCST90001597	MR Egger	22	-0.118226	0.0703203	0.108265	-0.256054	0.0196015	0.888495	0.7741	1.01979
DN	CD8dim T cell %T cell || id:ebi-a-GCST90001597	Simple mode	22	-0.0484896	0.0806134	0.553941	-0.206492	0.109513	0.952667	0.813433	1.11573
DN	CD8dim T cell %T cell || id:ebi-a-GCST90001597	Weighted median	22	-0.0592964	0.0479924	0.21663	-0.153362	0.0347687	0.942427	0.857819	1.03538
DN	CD8dim T cell %T cell || id:ebi-a-GCST90001597	Weighted mode	22	-0.0572561	0.048514	0.251119	-0.152344	0.0378314	0.944352	0.858693	1.03856
DN	CD4-CD8- T cell Absolute Count || id:ebi-a-GCST90001598	Inverse variance weighted (fixed effects)	22	0.0437874	0.0332093	0.187327	-0.0213028	0.108878	1.04476	0.978922	1.11503
DN	CD4-CD8- T cell Absolute Count || id:ebi-a-GCST90001598	Inverse variance weighted (multiplicative random effects)	22	0.0437874	0.0452244	0.332932	-0.0448525	0.132427	1.04476	0.956138	1.1416
DN	CD4-CD8- T cell Absolute Count || id:ebi-a-GCST90001598	MR Egger	22	-0.0102543	0.093866	0.914097	-0.194232	0.173723	0.989798	0.823467	1.18973
DN	CD4-CD8- T cell Absolute Count || id:ebi-a-GCST90001598	Simple mode	22	0.0273662	0.0756436	0.721133	-0.120895	0.175628	1.02774	0.886127	1.19199
DN	CD4-CD8- T cell Absolute Count || id:ebi-a-GCST90001598	Weighted median	22	0.0514152	0.0473825	0.277873	-0.0414545	0.144285	1.05276	0.959393	1.15521
DN	CD4-CD8- T cell Absolute Count || id:ebi-a-GCST90001598	Weighted mode	22	0.0273662	0.0500539	0.590324	-0.0707395	0.125472	1.02774	0.931705	1.13368
DN	CD4-CD8- T cell %T cell || id:ebi-a-GCST90001599	Inverse variance weighted (fixed effects)	22	0.0256388	0.0342245	0.453776	-0.0414412	0.0927188	1.02597	0.959406	1.09715
DN	CD4-CD8- T cell %T cell || id:ebi-a-GCST90001599	Inverse variance weighted (multiplicative random effects)	22	0.0256388	0.0437699	0.558035	-0.0601502	0.111428	1.02597	0.941623	1.11787
DN	CD4-CD8- T cell %T cell || id:ebi-a-GCST90001599	MR Egger	22	-0.0650469	0.0888443	0.472573	-0.239182	0.109088	0.937023	0.787272	1.11526
DN	CD4-CD8- T cell %T cell || id:ebi-a-GCST90001599	Simple mode	22	-0.00486504	0.0786719	0.951275	-0.159062	0.149332	0.995147	0.852943	1.16106
DN	CD4-CD8- T cell %T cell || id:ebi-a-GCST90001599	Weighted median	22	0.00239273	0.0491869	0.961202	-0.0940136	0.098799	1.0024	0.91027	1.10384
DN	CD4-CD8- T cell %T cell || id:ebi-a-GCST90001599	Weighted mode	22	-0.00957816	0.0472804	0.841412	-0.102248	0.0830914	0.990468	0.902806	1.08664
DN	Leukocyte Absolute Count || id:ebi-a-GCST90001600	Inverse variance weighted (fixed effects)	7	0.0268548	0.0905068	0.766684	-0.150539	0.204248	1.02722	0.860245	1.2266
DN	Leukocyte Absolute Count || id:ebi-a-GCST90001600	Inverse variance weighted (multiplicative random effects)	7	0.0268548	0.0574924	0.640428	-0.0858304	0.13954	1.02722	0.91775	1.14974
DN	Leukocyte Absolute Count || id:ebi-a-GCST90001600	MR Egger	7	0.113764	0.306398	0.725631	-0.486775	0.714303	1.12049	0.614605	2.04276
DN	Leukocyte Absolute Count || id:ebi-a-GCST90001600	Simple mode	7	0.041535	0.125903	0.752692	-0.205235	0.288305	1.04241	0.814456	1.33416
DN	Leukocyte Absolute Count || id:ebi-a-GCST90001600	Weighted median	7	0.0352659	0.11251	0.753942	-0.185255	0.255786	1.0359	0.830893	1.29148
DN	Leukocyte Absolute Count || id:ebi-a-GCST90001600	Weighted mode	7	0.0388558	0.131596	0.777741	-0.219072	0.296783	1.03962	0.803264	1.34552
DN	Lymphocyte Absolute Count || id:ebi-a-GCST90001601	Inverse variance weighted (fixed effects)	22	0.0238887	0.0351054	0.496197	-0.0449178	0.0926952	1.02418	0.956076	1.09713
DN	Lymphocyte Absolute Count || id:ebi-a-GCST90001601	Inverse variance weighted (multiplicative random effects)	22	0.0238887	0.0416919	0.566658	-0.0578275	0.105605	1.02418	0.943813	1.11138
DN	Lymphocyte Absolute Count || id:ebi-a-GCST90001601	MR Egger	22	0.00895859	0.0873796	0.919361	-0.162305	0.180223	1.009	0.850182	1.19748
DN	Lymphocyte Absolute Count || id:ebi-a-GCST90001601	Simple mode	22	0.138663	0.102614	0.190978	-0.0624611	0.339787	1.14874	0.93945	1.40465
DN	Lymphocyte Absolute Count || id:ebi-a-GCST90001601	Weighted median	22	0.101728	0.0554853	0.0667396	-0.00702313	0.210479	1.10708	0.993001	1.23427
DN	Lymphocyte Absolute Count || id:ebi-a-GCST90001601	Weighted mode	22	0.122806	0.0682838	0.086495	-0.0110303	0.256642	1.13066	0.98903	1.29258
DN	Lymphocyte %leukocyte || id:ebi-a-GCST90001602	Inverse variance weighted (fixed effects)	22	0.0141383	0.0351509	0.687525	-0.0547575	0.0830341	1.01424	0.946715	1.08658
DN	Lymphocyte %leukocyte || id:ebi-a-GCST90001602	Inverse variance weighted (multiplicative random effects)	22	0.0141383	0.0432084	0.743508	-0.0705501	0.0988267	1.01424	0.931881	1.10387
DN	Lymphocyte %leukocyte || id:ebi-a-GCST90001602	MR Egger	22	-0.0453743	0.0893503	0.617131	-0.220501	0.129752	0.95564	0.802117	1.13855
DN	Lymphocyte %leukocyte || id:ebi-a-GCST90001602	Simple mode	22	0.115358	0.0789341	0.158697	-0.0393532	0.270069	1.12227	0.961411	1.31005
DN	Lymphocyte %leukocyte || id:ebi-a-GCST90001602	Weighted median	22	0.0640103	0.0486488	0.188254	-0.0313414	0.159362	1.0661	0.969145	1.17276
DN	Lymphocyte %leukocyte || id:ebi-a-GCST90001602	Weighted mode	22	0.0401531	0.0515263	0.444512	-0.0608384	0.141145	1.04097	0.940975	1.15159
DN	T cell Absolute Count || id:ebi-a-GCST90001603	Inverse variance weighted (fixed effects)	22	0.0355981	0.0345418	0.302737	-0.0321038	0.1033	1.03624	0.968406	1.10882
DN	T cell Absolute Count || id:ebi-a-GCST90001603	Inverse variance weighted (multiplicative random effects)	22	0.0355981	0.0430818	0.40864	-0.0488423	0.120038	1.03624	0.952331	1.12754
DN	T cell Absolute Count || id:ebi-a-GCST90001603	MR Egger	22	0.0857138	0.0894593	0.349437	-0.0896265	0.261054	1.08949	0.914273	1.2983
DN	T cell Absolute Count || id:ebi-a-GCST90001603	Simple mode	22	0.0900291	0.0951551	0.354843	-0.0964749	0.276533	1.09421	0.908033	1.31855
DN	T cell Absolute Count || id:ebi-a-GCST90001603	Weighted median	22	0.105086	0.0534712	0.049381	0.000282709	0.20989	1.11081	1.00028	1.23354
DN	T cell Absolute Count || id:ebi-a-GCST90001603	Weighted mode	22	0.12045	0.0617475	0.064566	-0.000575085	0.241475	1.128	0.999425	1.27313
DN	T cell %lymphocyte || id:ebi-a-GCST90001604	Inverse variance weighted (fixed effects)	22	0.0355019	0.0341994	0.29923	-0.0315289	0.102533	1.03614	0.968963	1.10797
DN	T cell %lymphocyte || id:ebi-a-GCST90001604	Inverse variance weighted (multiplicative random effects)	22	0.0355019	0.0395395	0.369247	-0.0419956	0.112999	1.03614	0.958874	1.11963
DN	T cell %lymphocyte || id:ebi-a-GCST90001604	MR Egger	22	0.191964	0.0726118	0.0155783	0.0496448	0.334283	1.21163	1.0509	1.39694
DN	T cell %lymphocyte || id:ebi-a-GCST90001604	Simple mode	22	-0.0106618	0.0715185	0.882915	-0.150838	0.129515	0.989395	0.859987	1.13828
DN	T cell %lymphocyte || id:ebi-a-GCST90001604	Weighted median	22	0.0730343	0.0486328	0.133162	-0.022286	0.168355	1.07577	0.977961	1.18336
DN	T cell %lymphocyte || id:ebi-a-GCST90001604	Weighted mode	22	0.0712527	0.0493571	0.1636	-0.0254872	0.167993	1.07385	0.974835	1.18293
DN	T cell %leukocyte || id:ebi-a-GCST90001605	Inverse variance weighted (fixed effects)	22	0.0270097	0.0341356	0.428799	-0.039896	0.0939155	1.02738	0.960889	1.09847
DN	T cell %leukocyte || id:ebi-a-GCST90001605	Inverse variance weighted (multiplicative random effects)	22	0.0270097	0.0418707	0.518878	-0.0550568	0.109076	1.02738	0.946431	1.11525
DN	T cell %leukocyte || id:ebi-a-GCST90001605	MR Egger	22	0.0502387	0.0876385	0.572866	-0.121533	0.22201	1.05152	0.885562	1.24858
DN	T cell %leukocyte || id:ebi-a-GCST90001605	Simple mode	22	0.0555313	0.0681134	0.424064	-0.077971	0.189034	1.0571	0.924991	1.20808
DN	T cell %leukocyte || id:ebi-a-GCST90001605	Weighted median	22	0.0497815	0.0464062	0.283391	-0.0411747	0.140738	1.05104	0.959661	1.15112
DN	T cell %leukocyte || id:ebi-a-GCST90001605	Weighted mode	22	0.0555313	0.0481429	0.261679	-0.0388289	0.149891	1.0571	0.961915	1.16171
DN	CD4+ T cell %leukocyte || id:ebi-a-GCST90001606	Inverse variance weighted (fixed effects)	22	-0.0130527	0.0345923	0.70593	-0.0808536	0.0547483	0.987032	0.922329	1.05627
DN	CD4+ T cell %leukocyte || id:ebi-a-GCST90001606	Inverse variance weighted (multiplicative random effects)	22	-0.0130527	0.0418102	0.754897	-0.0950007	0.0688954	0.987032	0.909372	1.07132
DN	CD4+ T cell %leukocyte || id:ebi-a-GCST90001606	MR Egger	22	0.134107	0.0792019	0.105931	-0.0211288	0.289342	1.14352	0.979093	1.33555
DN	CD4+ T cell %leukocyte || id:ebi-a-GCST90001606	Simple mode	22	-0.0884854	0.0834324	0.300934	-0.252013	0.0750421	0.915316	0.777235	1.07793
DN	CD4+ T cell %leukocyte || id:ebi-a-GCST90001606	Weighted median	22	-0.0177389	0.0521433	0.73371	-0.11994	0.084462	0.982418	0.886974	1.08813
DN	CD4+ T cell %leukocyte || id:ebi-a-GCST90001606	Weighted mode	22	-0.00806477	0.0548615	0.884532	-0.115593	0.0994637	0.991968	0.890838	1.10458
DN	CD8+ T cell %leukocyte || id:ebi-a-GCST90001607	Inverse variance weighted (fixed effects)	22	0.0601465	0.0346156	0.0822893	-0.00770008	0.127993	1.06199	0.992329	1.13655
DN	CD8+ T cell %leukocyte || id:ebi-a-GCST90001607	Inverse variance weighted (multiplicative random effects)	22	0.0601465	0.0342717	0.0792614	-0.00702612	0.127319	1.06199	0.992999	1.13578
DN	CD8+ T cell %leukocyte || id:ebi-a-GCST90001607	MR Egger	22	0.112787	0.0709173	0.127426	-0.0262105	0.251785	1.11939	0.97413	1.28632
DN	CD8+ T cell %leukocyte || id:ebi-a-GCST90001607	Simple mode	22	0.0941839	0.0785804	0.244048	-0.0598336	0.248201	1.09876	0.941921	1.28172
DN	CD8+ T cell %leukocyte || id:ebi-a-GCST90001607	Weighted median	22	0.0888144	0.049522	0.0729037	-0.00824872	0.185877	1.09288	0.991785	1.20427
DN	CD8+ T cell %leukocyte || id:ebi-a-GCST90001607	Weighted mode	22	0.0668095	0.0510983	0.205188	-0.0333432	0.166962	1.06909	0.967207	1.18171
DN	CD4+CD8+ T cell %leukocyte || id:ebi-a-GCST90001608	Inverse variance weighted (fixed effects)	22	0.00081555	0.0341871	0.980968	-0.0661911	0.0678222	1.00082	0.935952	1.07018
DN	CD4+CD8+ T cell %leukocyte || id:ebi-a-GCST90001608	Inverse variance weighted (multiplicative random effects)	22	0.00081555	0.0413115	0.98425	-0.080155	0.0817861	1.00082	0.922973	1.08522
DN	CD4+CD8+ T cell %leukocyte || id:ebi-a-GCST90001608	MR Egger	22	0.0135086	0.0867823	0.877861	-0.156585	0.183602	1.0136	0.855059	1.20154
DN	CD4+CD8+ T cell %leukocyte || id:ebi-a-GCST90001608	Simple mode	22	-0.0648951	0.0878067	0.468047	-0.236996	0.107206	0.937166	0.788994	1.11316
DN	CD4+CD8+ T cell %leukocyte || id:ebi-a-GCST90001608	Weighted median	22	-0.0468881	0.0525621	0.372366	-0.14991	0.0561336	0.954194	0.860786	1.05774
DN	CD4+CD8+ T cell %leukocyte || id:ebi-a-GCST90001608	Weighted mode	22	-0.0485173	0.0652666	0.465493	-0.17644	0.0794052	0.952641	0.838249	1.08264
DN	CD4+ CD8dim T cell Absolute Count || id:ebi-a-GCST90001609	Inverse variance weighted (fixed effects)	22	0.0326569	0.0353777	0.355959	-0.0366835	0.101997	1.0332	0.963981	1.10738
DN	CD4+ CD8dim T cell Absolute Count || id:ebi-a-GCST90001609	Inverse variance weighted (multiplicative random effects)	22	0.0326569	0.055129	0.553601	-0.075396	0.14071	1.0332	0.927376	1.15109
DN	CD4+ CD8dim T cell Absolute Count || id:ebi-a-GCST90001609	MR Egger	22	-0.0102088	0.115227	0.930283	-0.236053	0.215635	0.989843	0.789739	1.24065
DN	CD4+ CD8dim T cell Absolute Count || id:ebi-a-GCST90001609	Simple mode	22	0.0263717	0.0949766	0.783985	-0.159782	0.212526	1.02672	0.852329	1.2368
DN	CD4+ CD8dim T cell Absolute Count || id:ebi-a-GCST90001609	Weighted median	22	-0.05303	0.0577414	0.358407	-0.166203	0.0601432	0.948352	0.846874	1.06199
DN	CD4+ CD8dim T cell Absolute Count || id:ebi-a-GCST90001609	Weighted mode	22	-0.077651	0.059442	0.205568	-0.194157	0.0388554	0.925287	0.823528	1.03962
DN	CD4+ CD8dim T cell %lymphocyte || id:ebi-a-GCST90001610	Inverse variance weighted (fixed effects)	22	0.0258604	0.0342823	0.450647	-0.0413329	0.0930537	1.0262	0.95951	1.09752
DN	CD4+ CD8dim T cell %lymphocyte || id:ebi-a-GCST90001610	Inverse variance weighted (multiplicative random effects)	22	0.0258604	0.0597273	0.665033	-0.091205	0.142926	1.0262	0.912831	1.15364
DN	CD4+ CD8dim T cell %lymphocyte || id:ebi-a-GCST90001610	MR Egger	22	-0.0293055	0.124708	0.816604	-0.273733	0.215122	0.97112	0.760535	1.24001
DN	CD4+ CD8dim T cell %lymphocyte || id:ebi-a-GCST90001610	Simple mode	22	0.00821648	0.0875302	0.926102	-0.163343	0.179776	1.00825	0.8493	1.19695
DN	CD4+ CD8dim T cell %lymphocyte || id:ebi-a-GCST90001610	Weighted median	22	-0.0795526	0.0547662	0.146339	-0.186894	0.0277892	0.923529	0.829531	1.02818
DN	CD4+ CD8dim T cell %lymphocyte || id:ebi-a-GCST90001610	Weighted mode	22	-0.110668	0.0537182	0.0519895	-0.215956	-0.0053806	0.895236	0.805771	0.994634
DN	CD4+ CD8dim T cell %leukocyte || id:ebi-a-GCST90001611	Inverse variance weighted (fixed effects)	22	0.0307085	0.0344101	0.372164	-0.0367353	0.0981524	1.03118	0.963931	1.10313
DN	CD4+ CD8dim T cell %leukocyte || id:ebi-a-GCST90001611	Inverse variance weighted (multiplicative random effects)	22	0.0307085	0.0581523	0.59745	-0.08327	0.144687	1.03118	0.920103	1.15568
DN	CD4+ CD8dim T cell %leukocyte || id:ebi-a-GCST90001611	MR Egger	22	-0.00430492	0.121866	0.972171	-0.243163	0.234553	0.995704	0.784144	1.26434
DN	CD4+ CD8dim T cell %leukocyte || id:ebi-a-GCST90001611	Simple mode	22	0.0116933	0.0972438	0.905431	-0.178905	0.202291	1.01176	0.836186	1.2242
DN	CD4+ CD8dim T cell %leukocyte || id:ebi-a-GCST90001611	Weighted median	22	-0.0642111	0.0525648	0.221874	-0.167238	0.0388159	0.937807	0.845998	1.03958
DN	CD4+ CD8dim T cell %leukocyte || id:ebi-a-GCST90001611	Weighted mode	22	-0.0996517	0.0561416	0.0903943	-0.209689	0.0103858	0.905153	0.810836	1.01044
DN	CD8dim T cell %leukocyte || id:ebi-a-GCST90001612	Inverse variance weighted (fixed effects)	22	-0.00953905	0.035049	0.785496	-0.0782351	0.059157	0.990506	0.924747	1.06094
DN	CD8dim T cell %leukocyte || id:ebi-a-GCST90001612	Inverse variance weighted (multiplicative random effects)	22	-0.00953905	0.0299352	0.749987	-0.0682121	0.049134	0.990506	0.934062	1.05036
DN	CD8dim T cell %leukocyte || id:ebi-a-GCST90001612	MR Egger	22	-0.0754535	0.0718097	0.305908	-0.2162	0.0652935	0.927323	0.805574	1.06747
DN	CD8dim T cell %leukocyte || id:ebi-a-GCST90001612	Simple mode	22	-0.0204876	0.0754908	0.78874	-0.168449	0.127474	0.979721	0.844974	1.13596
DN	CD8dim T cell %leukocyte || id:ebi-a-GCST90001612	Weighted median	22	-0.0394556	0.0480741	0.411803	-0.133681	0.0547697	0.961313	0.874869	1.0563
DN	CD8dim T cell %leukocyte || id:ebi-a-GCST90001612	Weighted mode	22	-0.0377349	0.0486877	0.446957	-0.133163	0.057693	0.962968	0.875323	1.05939
DN	CD4-CD8- T cell %leukocyte || id:ebi-a-GCST90001613	Inverse variance weighted (fixed effects)	22	0.0314431	0.0337989	0.352217	-0.0348028	0.097689	1.03194	0.965796	1.10262
DN	CD4-CD8- T cell %leukocyte || id:ebi-a-GCST90001613	Inverse variance weighted (multiplicative random effects)	22	0.0314431	0.0425561	0.459991	-0.0519669	0.114853	1.03194	0.94936	1.12171
DN	CD4-CD8- T cell %leukocyte || id:ebi-a-GCST90001613	MR Egger	22	-0.0228305	0.0881969	0.79839	-0.195696	0.150035	0.977428	0.822262	1.16188
DN	CD4-CD8- T cell %leukocyte || id:ebi-a-GCST90001613	Simple mode	22	0.00438176	0.0718425	0.951943	-0.13643	0.145193	1.00439	0.872468	1.15626
DN	CD4-CD8- T cell %leukocyte || id:ebi-a-GCST90001613	Weighted median	22	0.0153982	0.0491859	0.754235	-0.0810062	0.111803	1.01552	0.922188	1.11829
DN	CD4-CD8- T cell %leukocyte || id:ebi-a-GCST90001613	Weighted mode	22	0.00035609	0.0454612	0.993824	-0.0887478	0.0894599	1.00036	0.915076	1.09358
DN	CD8+ and CD8dim T cell %leukocyte || id:ebi-a-GCST90001614	Inverse variance weighted (fixed effects)	22	0.0500609	0.0346062	0.148013	-0.0177673	0.117889	1.05134	0.98239	1.12512
DN	CD8+ and CD8dim T cell %leukocyte || id:ebi-a-GCST90001614	Inverse variance weighted (multiplicative random effects)	22	0.0500609	0.0332339	0.131985	-0.0150775	0.115199	1.05134	0.985036	1.1221
DN	CD8+ and CD8dim T cell %leukocyte || id:ebi-a-GCST90001614	MR Egger	22	0.0884351	0.0708986	0.226679	-0.0505261	0.227396	1.09246	0.950729	1.25533
DN	CD8+ and CD8dim T cell %leukocyte || id:ebi-a-GCST90001614	Simple mode	22	0.0884431	0.0777856	0.268342	-0.0640167	0.240903	1.09247	0.937989	1.2724
DN	CD8+ and CD8dim T cell %leukocyte || id:ebi-a-GCST90001614	Weighted median	22	0.0780362	0.0497996	0.117113	-0.0195709	0.175643	1.08116	0.980619	1.19201
DN	CD8+ and CD8dim T cell %leukocyte || id:ebi-a-GCST90001614	Weighted mode	22	0.0680117	0.0509189	0.195949	-0.0317893	0.167813	1.07038	0.968711	1.18271
DN	TCRgd T cell Absolute Count || id:ebi-a-GCST90001615	Inverse variance weighted (fixed effects)	22	0.0657664	0.03374	0.0512706	-0.000364138	0.131897	1.06798	0.999636	1.14099
DN	TCRgd T cell Absolute Count || id:ebi-a-GCST90001615	Inverse variance weighted (multiplicative random effects)	22	0.0657664	0.0390846	0.0924393	-0.0108394	0.142372	1.06798	0.989219	1.15301
DN	TCRgd T cell Absolute Count || id:ebi-a-GCST90001615	MR Egger	22	0.0873516	0.0820141	0.29953	-0.0733961	0.248099	1.09128	0.929233	1.28159
DN	TCRgd T cell Absolute Count || id:ebi-a-GCST90001615	Simple mode	22	0.00320487	0.0783951	0.967777	-0.15045	0.156859	1.00321	0.860321	1.16983
DN	TCRgd T cell Absolute Count || id:ebi-a-GCST90001615	Weighted median	22	0.044719	0.0511565	0.382031	-0.0555477	0.144986	1.04573	0.945967	1.15602
DN	TCRgd T cell Absolute Count || id:ebi-a-GCST90001615	Weighted mode	22	0.0528958	0.0529209	0.328918	-0.0508291	0.156621	1.05432	0.950441	1.16955
DN	TCRgd T cell %T cell || id:ebi-a-GCST90001616	Inverse variance weighted (fixed effects)	22	0.0557699	0.0347769	0.108792	-0.0123929	0.123933	1.05735	0.987684	1.13194
DN	TCRgd T cell %T cell || id:ebi-a-GCST90001616	Inverse variance weighted (multiplicative random effects)	22	0.0557699	0.0375781	0.137781	-0.0178832	0.129423	1.05735	0.982276	1.13817
DN	TCRgd T cell %T cell || id:ebi-a-GCST90001616	MR Egger	22	0.0478746	0.0789639	0.551146	-0.106895	0.202644	1.04904	0.89862	1.22464
DN	TCRgd T cell %T cell || id:ebi-a-GCST90001616	Simple mode	22	0.0037612	0.0756897	0.960837	-0.144591	0.152113	1.00377	0.865377	1.16429
DN	TCRgd T cell %T cell || id:ebi-a-GCST90001616	Weighted median	22	0.028855	0.0511607	0.572749	-0.07142	0.12913	1.02928	0.931071	1.13784
DN	TCRgd T cell %T cell || id:ebi-a-GCST90001616	Weighted mode	22	0.00964146	0.0485792	0.844587	-0.0855738	0.104857	1.00969	0.917985	1.11055
DN	TCRgd T cell %lymphocyte || id:ebi-a-GCST90001617	Inverse variance weighted (fixed effects)	22	0.0598769	0.0346435	0.0839208	-0.00802425	0.127778	1.06171	0.992008	1.1363
DN	TCRgd T cell %lymphocyte || id:ebi-a-GCST90001617	Inverse variance weighted (multiplicative random effects)	22	0.0598769	0.0372764	0.108209	-0.0131848	0.132939	1.06171	0.986902	1.14218
DN	TCRgd T cell %lymphocyte || id:ebi-a-GCST90001617	MR Egger	22	0.0840676	0.0781062	0.294595	-0.0690206	0.237156	1.0877	0.933307	1.26764
DN	TCRgd T cell %lymphocyte || id:ebi-a-GCST90001617	Simple mode	22	-0.00711303	0.0751928	0.925532	-0.154491	0.140265	0.992912	0.856851	1.15058
DN	TCRgd T cell %lymphocyte || id:ebi-a-GCST90001617	Weighted median	22	0.0432601	0.0511793	0.397963	-0.0570513	0.143572	1.04421	0.944546	1.15439
DN	TCRgd T cell %lymphocyte || id:ebi-a-GCST90001617	Weighted mode	22	0.0202403	0.0521296	0.701726	-0.0819338	0.122414	1.02045	0.921333	1.13022
DN	HLA DR+ T cell Absolute Count || id:ebi-a-GCST90001618	Inverse variance weighted (fixed effects)	22	0.0943296	0.0339206	0.00542098	0.0278452	0.160814	1.09892	1.02824	1.17447
DN	HLA DR+ T cell Absolute Count || id:ebi-a-GCST90001618	Inverse variance weighted (multiplicative random effects)	22	0.0943296	0.0486769	0.0526388	-0.00107709	0.189736	1.09892	0.998923	1.20893
DN	HLA DR+ T cell Absolute Count || id:ebi-a-GCST90001618	MR Egger	22	0.0692027	0.102162	0.505923	-0.131034	0.269439	1.07165	0.877188	1.30923
DN	HLA DR+ T cell Absolute Count || id:ebi-a-GCST90001618	Simple mode	22	0.0535251	0.0981303	0.591191	-0.13881	0.24586	1.05498	0.870393	1.27872
DN	HLA DR+ T cell Absolute Count || id:ebi-a-GCST90001618	Weighted median	22	0.0690731	0.0550914	0.209918	-0.038906	0.177052	1.07151	0.961841	1.19369
DN	HLA DR+ T cell Absolute Count || id:ebi-a-GCST90001618	Weighted mode	22	0.0680768	0.0668757	0.320282	-0.0629996	0.199153	1.07045	0.938944	1.22037
DN	HLA DR+ T cell%T cell || id:ebi-a-GCST90001619	Inverse variance weighted (fixed effects)	22	0.0751482	0.0320325	0.0189761	0.0123646	0.137932	1.07804	1.01244	1.1479
DN	HLA DR+ T cell%T cell || id:ebi-a-GCST90001619	Inverse variance weighted (multiplicative random effects)	22	0.0751482	0.053303	0.15859	-0.0293257	0.179622	1.07804	0.9711	1.19677
DN	HLA DR+ T cell%T cell || id:ebi-a-GCST90001619	MR Egger	22	0.0135867	0.110949	0.903758	-0.203873	0.231047	1.01368	0.815566	1.25992
DN	HLA DR+ T cell%T cell || id:ebi-a-GCST90001619	Simple mode	22	0.01684	0.0897003	0.852885	-0.158973	0.192653	1.01698	0.85302	1.21246
DN	HLA DR+ T cell%T cell || id:ebi-a-GCST90001619	Weighted median	22	-0.0158565	0.0514279	0.757836	-0.116655	0.0849423	0.984269	0.889892	1.08865
DN	HLA DR+ T cell%T cell || id:ebi-a-GCST90001619	Weighted mode	22	-0.00453862	0.0559952	0.936167	-0.114289	0.105212	0.995472	0.892	1.11095
DN	HLA DR+ T cell%lymphocyte || id:ebi-a-GCST90001620	Inverse variance weighted (fixed effects)	22	0.0838291	0.0328889	0.0108075	0.019367	0.148291	1.08744	1.01956	1.15985
DN	HLA DR+ T cell%lymphocyte || id:ebi-a-GCST90001620	Inverse variance weighted (multiplicative random effects)	22	0.0838291	0.0537731	0.11901	-0.0215661	0.189224	1.08744	0.978665	1.20831
DN	HLA DR+ T cell%lymphocyte || id:ebi-a-GCST90001620	MR Egger	22	0.0556707	0.112816	0.62706	-0.165449	0.27679	1.05725	0.847513	1.31889
DN	HLA DR+ T cell%lymphocyte || id:ebi-a-GCST90001620	Simple mode	22	0.0310881	0.0952837	0.74745	-0.155668	0.217844	1.03158	0.855843	1.24339
DN	HLA DR+ T cell%lymphocyte || id:ebi-a-GCST90001620	Weighted median	22	0.00617864	0.0514144	0.904346	-0.0945936	0.106951	1.0062	0.909743	1.11288
DN	HLA DR+ T cell%lymphocyte || id:ebi-a-GCST90001620	Weighted mode	22	0.0168754	0.0588021	0.776936	-0.0983767	0.132128	1.01702	0.906307	1.14125
DN	Natural Killer T Absolute Count || id:ebi-a-GCST90001621	Inverse variance weighted (fixed effects)	22	0.0482119	0.0352448	0.171338	-0.0208678	0.117292	1.04939	0.979348	1.12445
DN	Natural Killer T Absolute Count || id:ebi-a-GCST90001621	Inverse variance weighted (multiplicative random effects)	22	0.0482119	0.0394719	0.221925	-0.0291529	0.125577	1.04939	0.971268	1.1338
DN	Natural Killer T Absolute Count || id:ebi-a-GCST90001621	MR Egger	22	0.0380221	0.082814	0.651094	-0.124293	0.200337	1.03875	0.883121	1.22182
DN	Natural Killer T Absolute Count || id:ebi-a-GCST90001621	Simple mode	22	-0.0160934	0.0858105	0.853033	-0.184282	0.152095	0.984035	0.831701	1.16427
DN	Natural Killer T Absolute Count || id:ebi-a-GCST90001621	Weighted median	22	0.0285656	0.050873	0.574451	-0.0711454	0.128277	1.02898	0.931326	1.13687
DN	Natural Killer T Absolute Count || id:ebi-a-GCST90001621	Weighted mode	22	0.0177042	0.0514089	0.733986	-0.0830573	0.118466	1.01786	0.920298	1.12577
DN	Natural Killer T %T cell || id:ebi-a-GCST90001622	Inverse variance weighted (fixed effects)	22	0.0344057	0.0356976	0.335141	-0.0355616	0.104373	1.035	0.965063	1.11001
DN	Natural Killer T %T cell || id:ebi-a-GCST90001622	Inverse variance weighted (multiplicative random effects)	22	0.0344057	0.0406564	0.397411	-0.0452809	0.114092	1.035	0.955729	1.12086
DN	Natural Killer T %T cell || id:ebi-a-GCST90001622	MR Egger	22	0.0061187	0.0849332	0.943285	-0.16035	0.172588	1.00614	0.851845	1.18838
DN	Natural Killer T %T cell || id:ebi-a-GCST90001622	Simple mode	22	0.201393	0.0970942	0.0505466	0.0110884	0.391698	1.22311	1.01115	1.47949
DN	Natural Killer T %T cell || id:ebi-a-GCST90001622	Weighted median	22	0.0198948	0.052562	0.705058	-0.0831267	0.122916	1.02009	0.920235	1.13079
DN	Natural Killer T %T cell || id:ebi-a-GCST90001622	Weighted mode	22	-0.000844641	0.0595745	0.988822	-0.117611	0.115921	0.999156	0.889042	1.12291
DN	Natural Killer T %lymphocyte || id:ebi-a-GCST90001623	Inverse variance weighted (fixed effects)	22	0.0407698	0.0359059	0.256181	-0.0296057	0.111145	1.04161	0.970828	1.11756
DN	Natural Killer T %lymphocyte || id:ebi-a-GCST90001623	Inverse variance weighted (multiplicative random effects)	22	0.0407698	0.0377067	0.279593	-0.0331354	0.114675	1.04161	0.967408	1.12151
DN	Natural Killer T %lymphocyte || id:ebi-a-GCST90001623	MR Egger	22	0.0421175	0.0790594	0.600088	-0.112839	0.197074	1.04302	0.893295	1.21783
DN	Natural Killer T %lymphocyte || id:ebi-a-GCST90001623	Simple mode	22	0.174556	0.0927829	0.0738633	-0.00729859	0.35641	1.19072	0.992728	1.42819
DN	Natural Killer T %lymphocyte || id:ebi-a-GCST90001623	Weighted median	22	0.0132434	0.0508119	0.794374	-0.086348	0.112835	1.01333	0.917275	1.11945
DN	Natural Killer T %lymphocyte || id:ebi-a-GCST90001623	Weighted mode	22	0.00591955	0.0528567	0.911893	-0.0976796	0.109519	1.00594	0.906939	1.11574
DN	HLA DR+ CD4+ T cell Absolute Count || id:ebi-a-GCST90001624	Inverse variance weighted (fixed effects)	22	0.0877214	0.0339876	0.00985193	0.0211057	0.154337	1.09168	1.02133	1.16688
DN	HLA DR+ CD4+ T cell Absolute Count || id:ebi-a-GCST90001624	Inverse variance weighted (multiplicative random effects)	22	0.0877214	0.0410655	0.0326685	0.007233	0.16821	1.09168	1.00726	1.18318
DN	HLA DR+ CD4+ T cell Absolute Count || id:ebi-a-GCST90001624	MR Egger	22	0.0878403	0.086304	0.320928	-0.0813155	0.256996	1.09181	0.921903	1.29304
DN	HLA DR+ CD4+ T cell Absolute Count || id:ebi-a-GCST90001624	Simple mode	22	0.185018	0.107482	0.0998817	-0.025647	0.395683	1.20324	0.974679	1.4854
DN	HLA DR+ CD4+ T cell Absolute Count || id:ebi-a-GCST90001624	Weighted median	22	0.115115	0.0559958	0.0398044	0.00536287	0.224867	1.122	1.00538	1.25216
DN	HLA DR+ CD4+ T cell Absolute Count || id:ebi-a-GCST90001624	Weighted mode	22	0.147129	0.0656738	0.0360148	0.0184081	0.27585	1.1585	1.01858	1.31765
DN	HLA DR+ CD4+ T cell %T cell || id:ebi-a-GCST90001625	Inverse variance weighted (fixed effects)	22	0.0605787	0.030126	0.0443421	0.00153169	0.119626	1.06245	1.00153	1.12707
DN	HLA DR+ CD4+ T cell %T cell || id:ebi-a-GCST90001625	Inverse variance weighted (multiplicative random effects)	22	0.0605787	0.0422096	0.151234	-0.0221522	0.14331	1.06245	0.978091	1.15409
DN	HLA DR+ CD4+ T cell %T cell || id:ebi-a-GCST90001625	MR Egger	22	0.0218294	0.0882778	0.807212	-0.151195	0.194854	1.02207	0.85968	1.21513
DN	HLA DR+ CD4+ T cell %T cell || id:ebi-a-GCST90001625	Simple mode	22	-0.0146198	0.0777673	0.852686	-0.167044	0.137804	0.985487	0.846163	1.14775
DN	HLA DR+ CD4+ T cell %T cell || id:ebi-a-GCST90001625	Weighted median	22	0.0136805	0.0482645	0.776833	-0.0809179	0.108279	1.01377	0.922269	1.11436
DN	HLA DR+ CD4+ T cell %T cell || id:ebi-a-GCST90001625	Weighted mode	22	0.00802194	0.0550246	0.885479	-0.0998264	0.11587	1.00805	0.904995	1.12285
DN	HLA DR+ CD4+ T cell %lymphocyte || id:ebi-a-GCST90001626	Inverse variance weighted (fixed effects)	22	0.0736533	0.0309909	0.0174726	0.0129111	0.134396	1.07643	1.01299	1.14385
DN	HLA DR+ CD4+ T cell %lymphocyte || id:ebi-a-GCST90001626	Inverse variance weighted (multiplicative random effects)	22	0.0736533	0.0444607	0.097602	-0.0134898	0.160796	1.07643	0.986601	1.17445
DN	HLA DR+ CD4+ T cell %lymphocyte || id:ebi-a-GCST90001626	MR Egger	22	0.0791534	0.0935645	0.407574	-0.104233	0.26254	1.08237	0.901015	1.30023
DN	HLA DR+ CD4+ T cell %lymphocyte || id:ebi-a-GCST90001626	Simple mode	22	0.0333196	0.0863328	0.703421	-0.135893	0.202532	1.03388	0.872936	1.2245
DN	HLA DR+ CD4+ T cell %lymphocyte || id:ebi-a-GCST90001626	Weighted median	22	0.0397625	0.0491587	0.418596	-0.0565886	0.136114	1.04056	0.944983	1.14581
DN	HLA DR+ CD4+ T cell %lymphocyte || id:ebi-a-GCST90001626	Weighted mode	22	0.0290698	0.0545978	0.600014	-0.077942	0.136082	1.0295	0.925018	1.14578
DN	HLA DR+ CD8+ T cell Absolute Count || id:ebi-a-GCST90001627	Inverse variance weighted (fixed effects)	22	0.0825881	0.0343929	0.0163363	0.0151781	0.149998	1.08609	1.01529	1.16183
DN	HLA DR+ CD8+ T cell Absolute Count || id:ebi-a-GCST90001627	Inverse variance weighted (multiplicative random effects)	22	0.0825881	0.0467725	0.0774394	-0.00908601	0.174262	1.08609	0.990955	1.19037
DN	HLA DR+ CD8+ T cell Absolute Count || id:ebi-a-GCST90001627	MR Egger	22	0.0521435	0.0980487	0.600714	-0.140032	0.244319	1.05353	0.86933	1.27675
DN	HLA DR+ CD8+ T cell Absolute Count || id:ebi-a-GCST90001627	Simple mode	22	0.0786609	0.0989664	0.435607	-0.115313	0.272635	1.08184	0.891087	1.31342
DN	HLA DR+ CD8+ T cell Absolute Count || id:ebi-a-GCST90001627	Weighted median	22	0.0405464	0.053894	0.451849	-0.0650859	0.146179	1.04138	0.936987	1.1574
DN	HLA DR+ CD8+ T cell Absolute Count || id:ebi-a-GCST90001627	Weighted mode	22	0.0561999	0.0651253	0.397913	-0.0714457	0.183845	1.05781	0.931047	1.20183
DN	HLA DR+ CD8+ T cell %T cell || id:ebi-a-GCST90001628	Inverse variance weighted (fixed effects)	22	0.0688236	0.0331006	0.0375963	0.00394655	0.133701	1.07125	1.00395	1.14305
DN	HLA DR+ CD8+ T cell %T cell || id:ebi-a-GCST90001628	Inverse variance weighted (multiplicative random effects)	22	0.0688236	0.0510403	0.177524	-0.0312153	0.168863	1.07125	0.969267	1.18396
DN	HLA DR+ CD8+ T cell %T cell || id:ebi-a-GCST90001628	MR Egger	22	0.00764435	0.106214	0.94334	-0.200535	0.215824	1.00767	0.818293	1.24088
DN	HLA DR+ CD8+ T cell %T cell || id:ebi-a-GCST90001628	Simple mode	22	0.057554	0.0983207	0.564537	-0.135155	0.250263	1.05924	0.873581	1.28436
DN	HLA DR+ CD8+ T cell %T cell || id:ebi-a-GCST90001628	Weighted median	22	0.00625093	0.0522742	0.904816	-0.0962065	0.108708	1.00627	0.908276	1.11484
DN	HLA DR+ CD8+ T cell %T cell || id:ebi-a-GCST90001628	Weighted mode	22	-0.00513558	0.055598	0.92728	-0.114108	0.103836	0.994878	0.892162	1.10942
DN	HLA DR+ CD8+ T cell %lymphocyte || id:ebi-a-GCST90001629	Inverse variance weighted (fixed effects)	22	0.0742657	0.0335795	0.0269918	0.00844983	0.140082	1.07709	1.00849	1.15037
DN	HLA DR+ CD8+ T cell %lymphocyte || id:ebi-a-GCST90001629	Inverse variance weighted (multiplicative random effects)	22	0.0742657	0.050341	0.140145	-0.0244027	0.172934	1.07709	0.975893	1.18879
DN	HLA DR+ CD8+ T cell %lymphocyte || id:ebi-a-GCST90001629	MR Egger	22	0.0413334	0.105555	0.699509	-0.165555	0.248222	1.0422	0.847424	1.28174
DN	HLA DR+ CD8+ T cell %lymphocyte || id:ebi-a-GCST90001629	Simple mode	22	0.0720761	0.103551	0.494032	-0.130883	0.275035	1.07474	0.87732	1.31658
DN	HLA DR+ CD8+ T cell %lymphocyte || id:ebi-a-GCST90001629	Weighted median	22	0.023831	0.0525869	0.650423	-0.0792393	0.126901	1.02412	0.923819	1.1353
DN	HLA DR+ CD8+ T cell %lymphocyte || id:ebi-a-GCST90001629	Weighted mode	22	0.00495072	0.0574068	0.932093	-0.107567	0.117468	1.00496	0.898017	1.12465
DN	CD8+ Natural Killer T Absolute Count || id:ebi-a-GCST90001630	Inverse variance weighted (fixed effects)	22	0.0720574	0.0348352	0.038591	0.00378038	0.140334	1.07472	1.00379	1.15066
DN	CD8+ Natural Killer T Absolute Count || id:ebi-a-GCST90001630	Inverse variance weighted (multiplicative random effects)	22	0.0720574	0.0397992	0.0702146	-0.00594904	0.150064	1.07472	0.994069	1.16191
DN	CD8+ Natural Killer T Absolute Count || id:ebi-a-GCST90001630	MR Egger	22	0.04598	0.0833333	0.587226	-0.117353	0.209313	1.04705	0.889271	1.23283
DN	CD8+ Natural Killer T Absolute Count || id:ebi-a-GCST90001630	Simple mode	22	0.0593071	0.0739435	0.431502	-0.0856221	0.204236	1.0611	0.917941	1.22659
DN	CD8+ Natural Killer T Absolute Count || id:ebi-a-GCST90001630	Weighted median	22	0.0522864	0.0500283	0.29596	-0.0457691	0.150342	1.05368	0.955263	1.16223
DN	CD8+ Natural Killer T Absolute Count || id:ebi-a-GCST90001630	Weighted mode	22	0.0424192	0.047729	0.384204	-0.0511296	0.135968	1.04333	0.950156	1.14565
DN	CD8+ Natural Killer T %T cell || id:ebi-a-GCST90001631	Inverse variance weighted (fixed effects)	22	0.0572837	0.0343829	0.0957029	-0.0101068	0.124674	1.05896	0.989944	1.13278
DN	CD8+ Natural Killer T %T cell || id:ebi-a-GCST90001631	Inverse variance weighted (multiplicative random effects)	22	0.0572837	0.040824	0.160561	-0.0227312	0.137299	1.05896	0.977525	1.14717
DN	CD8+ Natural Killer T %T cell || id:ebi-a-GCST90001631	MR Egger	22	0.0116906	0.0849644	0.891937	-0.15484	0.178221	1.01176	0.856553	1.19509
DN	CD8+ Natural Killer T %T cell || id:ebi-a-GCST90001631	Simple mode	22	0.0459537	0.0743204	0.543014	-0.0997144	0.191622	1.04703	0.905096	1.21121
DN	CD8+ Natural Killer T %T cell || id:ebi-a-GCST90001631	Weighted median	22	0.00989258	0.0482898	0.837683	-0.0847554	0.104541	1.00994	0.918737	1.1102
DN	CD8+ Natural Killer T %T cell || id:ebi-a-GCST90001631	Weighted mode	22	0.0209911	0.0465533	0.656679	-0.0702534	0.112236	1.02121	0.932158	1.11878
DN	CD8+ Natural Killer T %lymphocyte || id:ebi-a-GCST90001632	Inverse variance weighted (fixed effects)	22	0.0618801	0.0345931	0.073647	-0.00592233	0.129683	1.06383	0.994095	1.13847
DN	CD8+ Natural Killer T %lymphocyte || id:ebi-a-GCST90001632	Inverse variance weighted (multiplicative random effects)	22	0.0618801	0.038491	0.107911	-0.0135622	0.137322	1.06383	0.986529	1.1472
DN	CD8+ Natural Killer T %lymphocyte || id:ebi-a-GCST90001632	MR Egger	22	0.0398795	0.0806655	0.626424	-0.118225	0.197984	1.04069	0.888496	1.21894
DN	CD8+ Natural Killer T %lymphocyte || id:ebi-a-GCST90001632	Simple mode	22	0.0403721	0.0765585	0.603487	-0.109683	0.190427	1.0412	0.896119	1.20977
DN	CD8+ Natural Killer T %lymphocyte || id:ebi-a-GCST90001632	Weighted median	22	0.0119911	0.0474835	0.80063	-0.0810766	0.105059	1.01206	0.922123	1.11078
DN	CD8+ Natural Killer T %lymphocyte || id:ebi-a-GCST90001632	Weighted mode	22	0.0266503	0.049227	0.593947	-0.0698347	0.123135	1.02701	0.932548	1.13104
DN	CD8dim Natural Killer T Absolute Count || id:ebi-a-GCST90001633	Inverse variance weighted (fixed effects)	22	0.0193172	0.0344538	0.575023	-0.0482122	0.0868466	1.0195	0.952932	1.09073
DN	CD8dim Natural Killer T Absolute Count || id:ebi-a-GCST90001633	Inverse variance weighted (multiplicative random effects)	22	0.0193172	0.0335253	0.564481	-0.0463923	0.0850267	1.0195	0.954667	1.08875
DN	CD8dim Natural Killer T Absolute Count || id:ebi-a-GCST90001633	MR Egger	22	0.014012	0.0706266	0.844738	-0.124416	0.15244	1.01411	0.883012	1.16467
DN	CD8dim Natural Killer T Absolute Count || id:ebi-a-GCST90001633	Simple mode	22	-0.0319341	0.0734679	0.668238	-0.175931	0.112063	0.96857	0.838676	1.11858
DN	CD8dim Natural Killer T Absolute Count || id:ebi-a-GCST90001633	Weighted median	22	0.00220924	0.0467754	0.962329	-0.0894705	0.093889	1.00221	0.914415	1.09844
DN	CD8dim Natural Killer T Absolute Count || id:ebi-a-GCST90001633	Weighted mode	22	-0.00386632	0.043732	0.930389	-0.0895811	0.0818485	0.996141	0.914314	1.08529
DN	CD8dim Natural Killer T %T cell || id:ebi-a-GCST90001634	Inverse variance weighted (fixed effects)	22	0.00355733	0.0347116	0.918374	-0.0644774	0.0715921	1.00356	0.937557	1.07422
DN	CD8dim Natural Killer T %T cell || id:ebi-a-GCST90001634	Inverse variance weighted (multiplicative random effects)	22	0.00355733	0.0343362	0.917484	-0.0637416	0.0708563	1.00356	0.938247	1.07343
DN	CD8dim Natural Killer T %T cell || id:ebi-a-GCST90001634	MR Egger	22	-0.0192783	0.0718914	0.791323	-0.160185	0.121629	0.980906	0.851986	1.12933
DN	CD8dim Natural Killer T %T cell || id:ebi-a-GCST90001634	Simple mode	22	-0.0604826	0.0753837	0.431349	-0.208235	0.0872695	0.94131	0.812016	1.09119
DN	CD8dim Natural Killer T %T cell || id:ebi-a-GCST90001634	Weighted median	22	-0.0067027	0.048904	0.890985	-0.102555	0.0891492	0.99332	0.902529	1.09324
DN	CD8dim Natural Killer T %T cell || id:ebi-a-GCST90001634	Weighted mode	22	-0.0128514	0.04872	0.79452	-0.108343	0.0826397	0.987231	0.89732	1.08615
DN	CD8dim Natural Killer T %lymphocyte || id:ebi-a-GCST90001635	Inverse variance weighted (fixed effects)	22	0.00900936	0.0345592	0.794329	-0.0587266	0.0767454	1.00905	0.942965	1.07977
DN	CD8dim Natural Killer T %lymphocyte || id:ebi-a-GCST90001635	Inverse variance weighted (multiplicative random effects)	22	0.00900936	0.0331042	0.785505	-0.0558749	0.0738936	1.00905	0.945657	1.07669
DN	CD8dim Natural Killer T %lymphocyte || id:ebi-a-GCST90001635	MR Egger	22	0.00633738	0.0708477	0.929613	-0.132524	0.145199	1.00636	0.875882	1.15627
DN	CD8dim Natural Killer T %lymphocyte || id:ebi-a-GCST90001635	Simple mode	22	-0.0591132	0.0723983	0.42338	-0.201014	0.0827874	0.9426	0.817901	1.08631
DN	CD8dim Natural Killer T %lymphocyte || id:ebi-a-GCST90001635	Weighted median	22	-0.00886837	0.0490284	0.85646	-0.104964	0.0872273	0.991171	0.900357	1.09114
DN	CD8dim Natural Killer T %lymphocyte || id:ebi-a-GCST90001635	Weighted mode	22	-0.00678126	0.0497817	0.892945	-0.104353	0.090791	0.993242	0.900907	1.09504
DN	CD4-CD8- Natural Killer T Absolute Count || id:ebi-a-GCST90001636	Inverse variance weighted (fixed effects)	7	-0.0342396	0.0901627	0.704128	-0.210959	0.142479	0.96634	0.809808	1.15313
DN	CD4-CD8- Natural Killer T Absolute Count || id:ebi-a-GCST90001636	Inverse variance weighted (multiplicative random effects)	7	-0.0342396	0.1259	0.785653	-0.281003	0.212524	0.96634	0.755026	1.2368
DN	CD4-CD8- Natural Killer T Absolute Count || id:ebi-a-GCST90001636	MR Egger	7	0.617043	0.353744	0.141555	-0.0762958	1.31038	1.85344	0.926542	3.70759
DN	CD4-CD8- Natural Killer T Absolute Count || id:ebi-a-GCST90001636	Simple mode	7	-0.398795	0.205898	0.100881	-0.802355	0.00476516	0.671128	0.448272	1.00478
DN	CD4-CD8- Natural Killer T Absolute Count || id:ebi-a-GCST90001636	Weighted median	7	0.0903828	0.133183	0.497368	-0.170655	0.351421	1.09459	0.843112	1.42109
DN	CD4-CD8- Natural Killer T Absolute Count || id:ebi-a-GCST90001636	Weighted mode	7	0.122116	0.14278	0.425228	-0.157732	0.401965	1.12989	0.854078	1.49476
DN	CD4-CD8- Natural Killer T %T cell || id:ebi-a-GCST90001637	Inverse variance weighted (fixed effects)	22	0.0195306	0.0347964	0.574604	-0.0486702	0.0877315	1.01972	0.952495	1.09169
DN	CD4-CD8- Natural Killer T %T cell || id:ebi-a-GCST90001637	Inverse variance weighted (multiplicative random effects)	22	0.0195306	0.0450063	0.664323	-0.0686818	0.107743	1.01972	0.933624	1.11376
DN	CD4-CD8- Natural Killer T %T cell || id:ebi-a-GCST90001637	MR Egger	22	0.0358081	0.0943931	0.708425	-0.149202	0.220819	1.03646	0.861395	1.2471
DN	CD4-CD8- Natural Killer T %T cell || id:ebi-a-GCST90001637	Simple mode	22	0.00305117	0.084159	0.971422	-0.161901	0.168003	1.00306	0.850526	1.18294
DN	CD4-CD8- Natural Killer T %T cell || id:ebi-a-GCST90001637	Weighted median	22	0.0257438	0.0527374	0.625443	-0.0776214	0.129109	1.02608	0.925315	1.13781
DN	CD4-CD8- Natural Killer T %T cell || id:ebi-a-GCST90001637	Weighted mode	22	0.0191179	0.0509574	0.711293	-0.0807586	0.118994	1.0193	0.922416	1.12636
DN	CD4-CD8- Natural Killer T %lymphocyte || id:ebi-a-GCST90001638	Inverse variance weighted (fixed effects)	22	0.024101	0.0346574	0.486799	-0.0438274	0.0920295	1.02439	0.957119	1.0964
DN	CD4-CD8- Natural Killer T %lymphocyte || id:ebi-a-GCST90001638	Inverse variance weighted (multiplicative random effects)	22	0.024101	0.0437854	0.582021	-0.0617184	0.109921	1.02439	0.940148	1.11619
DN	CD4-CD8- Natural Killer T %lymphocyte || id:ebi-a-GCST90001638	MR Egger	22	0.0586503	0.091497	0.528795	-0.120684	0.237984	1.0604	0.886314	1.26869
DN	CD4-CD8- Natural Killer T %lymphocyte || id:ebi-a-GCST90001638	Simple mode	22	0.00805673	0.0818646	0.922536	-0.152398	0.168511	1.00809	0.858647	1.18354
DN	CD4-CD8- Natural Killer T %lymphocyte || id:ebi-a-GCST90001638	Weighted median	22	0.0322135	0.0502834	0.521757	-0.0663419	0.130769	1.03274	0.935811	1.1397
DN	CD4-CD8- Natural Killer T %lymphocyte || id:ebi-a-GCST90001638	Weighted mode	22	0.0229383	0.0477976	0.636256	-0.070745	0.116622	1.0232	0.931699	1.12369
DN	CD3- lymphocyte Absolute Count || id:ebi-a-GCST90001639	Inverse variance weighted (fixed effects)	22	-0.00576405	0.0352086	0.869958	-0.0747729	0.0632448	0.994253	0.927954	1.06529
DN	CD3- lymphocyte Absolute Count || id:ebi-a-GCST90001639	Inverse variance weighted (multiplicative random effects)	22	-0.00576405	0.0356645	0.871606	-0.0756664	0.0641383	0.994253	0.927125	1.06624
DN	CD3- lymphocyte Absolute Count || id:ebi-a-GCST90001639	MR Egger	22	-0.123735	0.0720771	0.101481	-0.265007	0.0175357	0.883614	0.767201	1.01769
DN	CD3- lymphocyte Absolute Count || id:ebi-a-GCST90001639	Simple mode	22	0.105412	0.0923543	0.266559	-0.0756026	0.286426	1.11117	0.927185	1.33166
DN	CD3- lymphocyte Absolute Count || id:ebi-a-GCST90001639	Weighted median	22	0.0244134	0.0529614	0.644823	-0.079391	0.128218	1.02471	0.923679	1.1368
DN	CD3- lymphocyte Absolute Count || id:ebi-a-GCST90001639	Weighted mode	22	0.0523439	0.0593769	0.387998	-0.0640349	0.168723	1.05374	0.937972	1.18379
DN	CD3- lymphocyte %lymphocyte || id:ebi-a-GCST90001640	Inverse variance weighted (fixed effects)	15	-0.0114042	0.03965	0.773636	-0.0891183	0.0663099	0.988661	0.914737	1.06856
DN	CD3- lymphocyte %lymphocyte || id:ebi-a-GCST90001640	Inverse variance weighted (multiplicative random effects)	15	-0.0114042	0.0488036	0.815236	-0.107059	0.0842508	0.988661	0.898472	1.0879
DN	CD3- lymphocyte %lymphocyte || id:ebi-a-GCST90001640	MR Egger	15	-0.177685	0.0958592	0.086622	-0.365569	0.0101992	0.837206	0.693802	1.01025
DN	CD3- lymphocyte %lymphocyte || id:ebi-a-GCST90001640	Simple mode	15	0.0486409	0.0902823	0.598512	-0.128312	0.225594	1.04984	0.879579	1.25307
DN	CD3- lymphocyte %lymphocyte || id:ebi-a-GCST90001640	Weighted median	15	-0.0457856	0.0522389	0.380777	-0.148174	0.0566027	0.955247	0.862281	1.05824
DN	CD3- lymphocyte %lymphocyte || id:ebi-a-GCST90001640	Weighted mode	15	-0.0456432	0.0519544	0.394488	-0.147474	0.0561875	0.955383	0.862885	1.0578
DN	CD3- lymphocyte %leukocyte || id:ebi-a-GCST90001641	Inverse variance weighted (fixed effects)	22	-0.0235228	0.0356439	0.509293	-0.093385	0.0463393	0.976752	0.910843	1.04743
DN	CD3- lymphocyte %leukocyte || id:ebi-a-GCST90001641	Inverse variance weighted (multiplicative random effects)	22	-0.0235228	0.0406877	0.563175	-0.103271	0.056225	0.976752	0.901883	1.05784
DN	CD3- lymphocyte %leukocyte || id:ebi-a-GCST90001641	MR Egger	22	-0.185171	0.074621	0.0220887	-0.331428	-0.0389138	0.830962	0.717898	0.961834
DN	CD3- lymphocyte %leukocyte || id:ebi-a-GCST90001641	Simple mode	22	0.0106193	0.0830878	0.899517	-0.152233	0.173471	1.01068	0.858788	1.18943
DN	CD3- lymphocyte %leukocyte || id:ebi-a-GCST90001641	Weighted median	22	-0.0257128	0.051296	0.616186	-0.126253	0.0748274	0.974615	0.881392	1.0777
DN	CD3- lymphocyte %leukocyte || id:ebi-a-GCST90001641	Weighted mode	22	-0.0230409	0.0513509	0.658247	-0.123689	0.0776068	0.977223	0.883655	1.0807
DN	B cell Absolute Count || id:ebi-a-GCST90001642	Inverse variance weighted (fixed effects)	22	0.0211414	0.0344287	0.539174	-0.0463389	0.0886217	1.02137	0.954718	1.09267
DN	B cell Absolute Count || id:ebi-a-GCST90001642	Inverse variance weighted (multiplicative random effects)	22	0.0211414	0.0350464	0.546349	-0.0475496	0.0898324	1.02137	0.953563	1.09399
DN	B cell Absolute Count || id:ebi-a-GCST90001642	MR Egger	22	-0.0241439	0.0725917	0.742898	-0.166424	0.118136	0.976145	0.846688	1.1254
DN	B cell Absolute Count || id:ebi-a-GCST90001642	Simple mode	22	0.046667	0.073148	0.530382	-0.0967031	0.190037	1.04777	0.907825	1.20929
DN	B cell Absolute Count || id:ebi-a-GCST90001642	Weighted median	22	0.0253232	0.0478173	0.596402	-0.0683987	0.119045	1.02565	0.933888	1.12642
DN	B cell Absolute Count || id:ebi-a-GCST90001642	Weighted mode	22	0.023983	0.0500659	0.636869	-0.0741462	0.122112	1.02427	0.928536	1.12988
DN	B cell %CD3- lymphocyte || id:ebi-a-GCST90001643	Inverse variance weighted (fixed effects)	22	0.036037	0.0338372	0.286871	-0.0302839	0.102358	1.03669	0.97017	1.10778
DN	B cell %CD3- lymphocyte || id:ebi-a-GCST90001643	Inverse variance weighted (multiplicative random effects)	22	0.036037	0.0286122	0.20785	-0.0200429	0.0921168	1.03669	0.980157	1.09649
DN	B cell %CD3- lymphocyte || id:ebi-a-GCST90001643	MR Egger	22	0.0805019	0.0692725	0.258874	-0.0552722	0.216276	1.08383	0.946228	1.24144
DN	B cell %CD3- lymphocyte || id:ebi-a-GCST90001643	Simple mode	22	-0.0208776	0.0740107	0.780637	-0.165939	0.124183	0.979339	0.847098	1.13222
DN	B cell %CD3- lymphocyte || id:ebi-a-GCST90001643	Weighted median	22	0.0246766	0.0491121	0.615347	-0.0715831	0.120936	1.02498	0.930919	1.12855
DN	B cell %CD3- lymphocyte || id:ebi-a-GCST90001643	Weighted mode	22	0.0190024	0.0481334	0.696981	-0.075339	0.113344	1.01918	0.927429	1.12002
DN	B cell %lymphocyte || id:ebi-a-GCST90001644	Inverse variance weighted (fixed effects)	22	0.00647842	0.0349782	0.853062	-0.0620789	0.0750357	1.0065	0.939809	1.07792
DN	B cell %lymphocyte || id:ebi-a-GCST90001644	Inverse variance weighted (multiplicative random effects)	22	0.00647842	0.0429722	0.880166	-0.077747	0.0907039	1.0065	0.925198	1.09494
DN	B cell %lymphocyte || id:ebi-a-GCST90001644	MR Egger	22	-0.050809	0.0889389	0.574174	-0.225129	0.123511	0.95046	0.798413	1.13146
DN	B cell %lymphocyte || id:ebi-a-GCST90001644	Simple mode	22	0.00897645	0.0732482	0.90363	-0.13459	0.152543	1.00902	0.874074	1.16479
DN	B cell %lymphocyte || id:ebi-a-GCST90001644	Weighted median	22	-0.0369705	0.0512988	0.471101	-0.137516	0.0635752	0.963705	0.87152	1.06564
DN	B cell %lymphocyte || id:ebi-a-GCST90001644	Weighted mode	22	-0.00256945	0.0497337	0.959285	-0.100048	0.0949086	0.997434	0.904794	1.09956
DN	Natural Killer Absolute Count || id:ebi-a-GCST90001645	Inverse variance weighted (fixed effects)	22	-0.0181695	0.0337962	0.59084	-0.0844101	0.048071	0.981995	0.919054	1.04925
DN	Natural Killer Absolute Count || id:ebi-a-GCST90001645	Inverse variance weighted (multiplicative random effects)	22	-0.0181695	0.0294041	0.536626	-0.0758016	0.0394626	0.981995	0.927	1.04025
DN	Natural Killer Absolute Count || id:ebi-a-GCST90001645	MR Egger	22	-0.13721	0.0692728	0.0615427	-0.272985	-0.00143578	0.871787	0.761104	0.998565
DN	Natural Killer Absolute Count || id:ebi-a-GCST90001645	Simple mode	22	0.0961128	0.0956774	0.326549	-0.0914149	0.28364	1.10088	0.912639	1.32796
DN	Natural Killer Absolute Count || id:ebi-a-GCST90001645	Weighted median	22	-0.017585	0.0490227	0.719811	-0.113669	0.0784994	0.982569	0.892553	1.08166
DN	Natural Killer Absolute Count || id:ebi-a-GCST90001645	Weighted mode	22	-0.00539469	0.050894	0.91659	-0.105147	0.0943576	0.99462	0.900192	1.09895
DN	Natural Killer %CD3- lymphocyte || id:ebi-a-GCST90001646	Inverse variance weighted (fixed effects)	22	-0.0318267	0.0339731	0.348851	-0.0984139	0.0347605	0.968674	0.906274	1.03537
DN	Natural Killer %CD3- lymphocyte || id:ebi-a-GCST90001646	Inverse variance weighted (multiplicative random effects)	22	-0.0318267	0.028926	0.271211	-0.0885216	0.0248683	0.968674	0.915283	1.02518
DN	Natural Killer %CD3- lymphocyte || id:ebi-a-GCST90001646	MR Egger	22	-0.101661	0.0695509	0.159365	-0.237981	0.0346588	0.903336	0.788218	1.03527
DN	Natural Killer %CD3- lymphocyte || id:ebi-a-GCST90001646	Simple mode	22	0.0670747	0.078446	0.402177	-0.0866794	0.220829	1.06938	0.916971	1.24711
DN	Natural Killer %CD3- lymphocyte || id:ebi-a-GCST90001646	Weighted median	22	-0.043218	0.0482561	0.370469	-0.1378	0.051364	0.957703	0.871273	1.05271
DN	Natural Killer %CD3- lymphocyte || id:ebi-a-GCST90001646	Weighted mode	22	-0.035902	0.0507037	0.486685	-0.135281	0.0634774	0.964735	0.87347	1.06554
DN	Natural Killer %lymphocyte || id:ebi-a-GCST90001647	Inverse variance weighted (fixed effects)	22	-0.0428191	0.0326557	0.18978	-0.106824	0.0211861	0.958085	0.898684	1.02141
DN	Natural Killer %lymphocyte || id:ebi-a-GCST90001647	Inverse variance weighted (multiplicative random effects)	22	-0.0428191	0.0279831	0.125973	-0.097666	0.0120278	0.958085	0.906952	1.0121
DN	Natural Killer %lymphocyte || id:ebi-a-GCST90001647	MR Egger	22	-0.173451	0.0669387	0.0174562	-0.304651	-0.0422511	0.840758	0.737381	0.958629
DN	Natural Killer %lymphocyte || id:ebi-a-GCST90001647	Simple mode	22	0.0464906	0.0770589	0.552762	-0.104545	0.197526	1.04759	0.900734	1.21838
DN	Natural Killer %lymphocyte || id:ebi-a-GCST90001647	Weighted median	22	-0.0438869	0.0452619	0.332236	-0.1326	0.0448265	0.957062	0.875815	1.04585
DN	Natural Killer %lymphocyte || id:ebi-a-GCST90001647	Weighted mode	22	-0.0365207	0.0460127	0.436242	-0.126706	0.0536641	0.964138	0.880993	1.05513
DN	HLA DR+ Natural Killer Absolute Count || id:ebi-a-GCST90001648	Inverse variance weighted (fixed effects)	22	0.0361417	0.0352168	0.304767	-0.0328832	0.105167	1.0368	0.967652	1.1109
DN	HLA DR+ Natural Killer Absolute Count || id:ebi-a-GCST90001648	Inverse variance weighted (multiplicative random effects)	22	0.0361417	0.0436818	0.408019	-0.0494747	0.121758	1.0368	0.951729	1.12948
DN	HLA DR+ Natural Killer Absolute Count || id:ebi-a-GCST90001648	MR Egger	22	-0.115347	0.0830697	0.18024	-0.278164	0.0474697	0.891057	0.757173	1.04861
DN	HLA DR+ Natural Killer Absolute Count || id:ebi-a-GCST90001648	Simple mode	22	-0.0363036	0.0975209	0.713426	-0.227445	0.154837	0.964348	0.796567	1.16747
DN	HLA DR+ Natural Killer Absolute Count || id:ebi-a-GCST90001648	Weighted median	22	-0.0481779	0.0510369	0.345179	-0.14821	0.0518544	0.952964	0.86225	1.05322
DN	HLA DR+ Natural Killer Absolute Count || id:ebi-a-GCST90001648	Weighted mode	22	-0.0363036	0.0532966	0.503213	-0.140765	0.0681578	0.964348	0.868693	1.07053
DN	HLA DR+ Natural Killer %Natural Killer || id:ebi-a-GCST90001649	Inverse variance weighted (fixed effects)	22	0.0696057	0.0361238	0.0539964	-0.00119695	0.140408	1.07209	0.998804	1.15074
DN	HLA DR+ Natural Killer %Natural Killer || id:ebi-a-GCST90001649	Inverse variance weighted (multiplicative random effects)	22	0.0696057	0.0407342	0.0874921	-0.0102333	0.149445	1.07209	0.989819	1.16119
DN	HLA DR+ Natural Killer %Natural Killer || id:ebi-a-GCST90001649	MR Egger	22	-0.00385496	0.0833674	0.963577	-0.167255	0.159545	0.996152	0.845984	1.17298
DN	HLA DR+ Natural Killer %Natural Killer || id:ebi-a-GCST90001649	Simple mode	22	0.164148	0.0961366	0.102482	-0.0242793	0.352576	1.17839	0.976013	1.42273
DN	HLA DR+ Natural Killer %Natural Killer || id:ebi-a-GCST90001649	Weighted median	22	0.0847157	0.0575347	0.140905	-0.0280522	0.197484	1.08841	0.972338	1.21833
DN	HLA DR+ Natural Killer %Natural Killer || id:ebi-a-GCST90001649	Weighted mode	22	0.112286	0.0647921	0.0977545	-0.0147069	0.239278	1.11883	0.985401	1.27033
DN	HLA DR+ Natural Killer %CD3- lymphocyte || id:ebi-a-GCST90001650	Inverse variance weighted (fixed effects)	22	0.054835	0.0354129	0.121515	-0.0145743	0.124244	1.05637	0.985531	1.13229
DN	HLA DR+ Natural Killer %CD3- lymphocyte || id:ebi-a-GCST90001650	Inverse variance weighted (multiplicative random effects)	22	0.054835	0.044223	0.214988	-0.031842	0.141512	1.05637	0.96866	1.15201
DN	HLA DR+ Natural Killer %CD3- lymphocyte || id:ebi-a-GCST90001650	MR Egger	22	-0.0491294	0.0888834	0.586567	-0.223341	0.125082	0.952058	0.799842	1.13324
DN	HLA DR+ Natural Killer %CD3- lymphocyte || id:ebi-a-GCST90001650	Simple mode	22	0.293152	0.0998973	0.00791942	0.097353	0.48895	1.34065	1.10225	1.6306
DN	HLA DR+ Natural Killer %CD3- lymphocyte || id:ebi-a-GCST90001650	Weighted median	22	0.0312364	0.0584746	0.593213	-0.083374	0.145847	1.03173	0.920007	1.15702
DN	HLA DR+ Natural Killer %CD3- lymphocyte || id:ebi-a-GCST90001650	Weighted mode	22	-0.000888595	0.0646834	0.989169	-0.127668	0.125891	0.999112	0.880146	1.13416
DN	Granulocyte Absolute Count || id:ebi-a-GCST90001651	Inverse variance weighted (fixed effects)	22	0.0160764	0.0353223	0.649013	-0.0531554	0.0853081	1.01621	0.948233	1.08905
DN	Granulocyte Absolute Count || id:ebi-a-GCST90001651	Inverse variance weighted (multiplicative random effects)	22	0.0160764	0.0312155	0.606544	-0.045106	0.0772588	1.01621	0.955896	1.08032
DN	Granulocyte Absolute Count || id:ebi-a-GCST90001651	MR Egger	22	0.0798106	0.0723559	0.283111	-0.0620069	0.221628	1.08308	0.939876	1.24811
DN	Granulocyte Absolute Count || id:ebi-a-GCST90001651	Simple mode	22	0.0650731	0.0796243	0.42296	-0.0909906	0.221137	1.06724	0.913026	1.24749
DN	Granulocyte Absolute Count || id:ebi-a-GCST90001651	Weighted median	22	0.0488794	0.0510914	0.338716	-0.0512598	0.149019	1.05009	0.950032	1.16069
DN	Granulocyte Absolute Count || id:ebi-a-GCST90001651	Weighted mode	22	0.0679892	0.059048	0.2625	-0.0477449	0.183723	1.07035	0.953377	1.20168
DN	Granulocyte %leukocyte || id:ebi-a-GCST90001652	Inverse variance weighted (fixed effects)	22	-0.000493539	0.0354966	0.988907	-0.0700669	0.0690799	0.999507	0.932331	1.07152
DN	Granulocyte %leukocyte || id:ebi-a-GCST90001652	Inverse variance weighted (multiplicative random effects)	22	-0.000493539	0.042532	0.990742	-0.0838562	0.0828692	0.999507	0.919563	1.0864
DN	Granulocyte %leukocyte || id:ebi-a-GCST90001652	MR Egger	22	0.0472305	0.0883829	0.598966	-0.126	0.220461	1.04836	0.881615	1.24665
DN	Granulocyte %leukocyte || id:ebi-a-GCST90001652	Simple mode	22	-0.0665653	0.0862934	0.449073	-0.2357	0.10257	0.935602	0.790017	1.10801
DN	Granulocyte %leukocyte || id:ebi-a-GCST90001652	Weighted median	22	-0.0309513	0.0513907	0.546991	-0.131677	0.0697744	0.969523	0.876624	1.07227
DN	Granulocyte %leukocyte || id:ebi-a-GCST90001652	Weighted mode	22	-0.0245422	0.0549606	0.659777	-0.132265	0.0831806	0.975757	0.876109	1.08674
DN	CD28- CD4-CD8- T cell %CD4-CD8- T cell || id:ebi-a-GCST90001653	Inverse variance weighted (fixed effects)	22	0.083006	0.0351144	0.018085	0.0141817	0.15183	1.08655	1.01428	1.16396
DN	CD28- CD4-CD8- T cell %CD4-CD8- T cell || id:ebi-a-GCST90001653	Inverse variance weighted (multiplicative random effects)	22	0.083006	0.0426522	0.0516414	-0.00059238	0.166604	1.08655	0.999408	1.18129
DN	CD28- CD4-CD8- T cell %CD4-CD8- T cell || id:ebi-a-GCST90001653	MR Egger	22	0.107094	0.0895667	0.245804	-0.0684571	0.282645	1.11304	0.933834	1.32663
DN	CD28- CD4-CD8- T cell %CD4-CD8- T cell || id:ebi-a-GCST90001653	Simple mode	22	-0.00661954	0.0848536	0.938558	-0.172933	0.159694	0.993402	0.841194	1.17315
DN	CD28- CD4-CD8- T cell %CD4-CD8- T cell || id:ebi-a-GCST90001653	Weighted median	22	0.12676	0.0518728	0.0145385	0.0250896	0.228431	1.13514	1.02541	1.25663
DN	CD28- CD4-CD8- T cell %CD4-CD8- T cell || id:ebi-a-GCST90001653	Weighted mode	22	0.0802398	0.0540115	0.152242	-0.0256227	0.186102	1.08355	0.974703	1.20455
DN	CD28- CD4-CD8- T cell Absolute Count || id:ebi-a-GCST90001654	Inverse variance weighted (fixed effects)	22	0.0619744	0.035483	0.0807079	-0.00757232	0.131521	1.06394	0.992456	1.14056
DN	CD28- CD4-CD8- T cell Absolute Count || id:ebi-a-GCST90001654	Inverse variance weighted (multiplicative random effects)	22	0.0619744	0.044001	0.15899	-0.0242676	0.148216	1.06394	0.976024	1.15976
DN	CD28- CD4-CD8- T cell Absolute Count || id:ebi-a-GCST90001654	MR Egger	22	0.0447831	0.0924437	0.633339	-0.136406	0.225973	1.0458	0.872488	1.25354
DN	CD28- CD4-CD8- T cell Absolute Count || id:ebi-a-GCST90001654	Simple mode	22	0.0547849	0.0754089	0.47555	-0.0930165	0.202586	1.05631	0.911178	1.22457
DN	CD28- CD4-CD8- T cell Absolute Count || id:ebi-a-GCST90001654	Weighted median	22	0.0686364	0.0529471	0.194865	-0.0351399	0.172413	1.07105	0.96547	1.18817
DN	CD28- CD4-CD8- T cell Absolute Count || id:ebi-a-GCST90001654	Weighted mode	22	0.0696499	0.0506195	0.183335	-0.0295642	0.168864	1.07213	0.970869	1.18396
DN	CD28+ CD4-CD8- T cell %T cell || id:ebi-a-GCST90001655	Inverse variance weighted (fixed effects)	22	-0.0519151	0.0322505	0.107454	-0.115126	0.0112959	0.949409	0.891254	1.01136
DN	CD28+ CD4-CD8- T cell %T cell || id:ebi-a-GCST90001655	Inverse variance weighted (multiplicative random effects)	22	-0.0519151	0.034947	0.137401	-0.120411	0.016581	0.949409	0.886556	1.01672
DN	CD28+ CD4-CD8- T cell %T cell || id:ebi-a-GCST90001655	MR Egger	22	-0.14984	0.0690139	0.0421273	-0.285107	-0.0145726	0.860846	0.751934	0.985533
DN	CD28+ CD4-CD8- T cell %T cell || id:ebi-a-GCST90001655	Simple mode	22	-0.107178	0.0772649	0.179944	-0.258617	0.0442613	0.898366	0.772119	1.04526
DN	CD28+ CD4-CD8- T cell %T cell || id:ebi-a-GCST90001655	Weighted median	22	-0.103828	0.0450005	0.0210403	-0.192029	-0.0156269	0.90138	0.825283	0.984495
DN	CD28+ CD4-CD8- T cell %T cell || id:ebi-a-GCST90001655	Weighted mode	22	-0.0996714	0.048767	0.0537147	-0.195255	-0.00408814	0.905135	0.822625	0.99592
DN	CD28+ CD4-CD8- T cell %CD4-CD8- T cell || id:ebi-a-GCST90001656	Inverse variance weighted (fixed effects)	22	-0.083006	0.0351144	0.018085	-0.15183	-0.0141817	0.920346	0.859134	0.985918
DN	CD28+ CD4-CD8- T cell %CD4-CD8- T cell || id:ebi-a-GCST90001656	Inverse variance weighted (multiplicative random effects)	22	-0.083006	0.0426522	0.0516414	-0.166604	0.00059238	0.920346	0.846534	1.00059
DN	CD28+ CD4-CD8- T cell %CD4-CD8- T cell || id:ebi-a-GCST90001656	MR Egger	22	-0.107094	0.0895667	0.245804	-0.282645	0.0684571	0.898441	0.753788	1.07085
DN	CD28+ CD4-CD8- T cell %CD4-CD8- T cell || id:ebi-a-GCST90001656	Simple mode	22	0.00661954	0.0747105	0.930237	-0.139813	0.153052	1.00664	0.869521	1.16539
DN	CD28+ CD4-CD8- T cell %CD4-CD8- T cell || id:ebi-a-GCST90001656	Weighted median	22	-0.12676	0.0513408	0.0135491	-0.227388	-0.0261324	0.880945	0.796612	0.974206
DN	CD28+ CD4-CD8- T cell %CD4-CD8- T cell || id:ebi-a-GCST90001656	Weighted mode	22	-0.0802398	0.052514	0.141443	-0.183167	0.0226876	0.922895	0.832629	1.02295
DN	CD28+ CD4-CD8- T cell Absolute Count || id:ebi-a-GCST90001657	Inverse variance weighted (fixed effects)	22	-0.025382	0.0307048	0.408437	-0.0855633	0.0347993	0.974937	0.917995	1.03541
DN	CD28+ CD4-CD8- T cell Absolute Count || id:ebi-a-GCST90001657	Inverse variance weighted (multiplicative random effects)	22	-0.025382	0.038692	0.511823	-0.101218	0.0504543	0.974937	0.903736	1.05175
DN	CD28+ CD4-CD8- T cell Absolute Count || id:ebi-a-GCST90001657	MR Egger	22	-0.0869687	0.0797382	0.288381	-0.243256	0.0693182	0.916706	0.784071	1.07178
DN	CD28+ CD4-CD8- T cell Absolute Count || id:ebi-a-GCST90001657	Simple mode	22	0.012492	0.0742168	0.867944	-0.132973	0.157957	1.01257	0.875489	1.17112
DN	CD28+ CD4-CD8- T cell Absolute Count || id:ebi-a-GCST90001657	Weighted median	22	-0.0489165	0.0440912	0.267241	-0.135335	0.0375022	0.952261	0.873423	1.03821
DN	CD28+ CD4-CD8- T cell Absolute Count || id:ebi-a-GCST90001657	Weighted mode	22	-0.053281	0.0389223	0.185494	-0.129569	0.0230067	0.948114	0.878474	1.02327
DN	CD39+ CD4+ T cell %T cell || id:ebi-a-GCST90001658	Inverse variance weighted (fixed effects)	22	0.0274488	0.035553	0.440083	-0.0422351	0.0971328	1.02783	0.958644	1.10201
DN	CD39+ CD4+ T cell %T cell || id:ebi-a-GCST90001658	Inverse variance weighted (multiplicative random effects)	22	0.0274488	0.0333919	0.411065	-0.0379992	0.0928969	1.02783	0.962714	1.09735
DN	CD39+ CD4+ T cell %T cell || id:ebi-a-GCST90001658	MR Egger	22	0.0733569	0.0726898	0.324944	-0.069115	0.215829	1.07611	0.933219	1.24089
DN	CD39+ CD4+ T cell %T cell || id:ebi-a-GCST90001658	Simple mode	22	0.0977962	0.0750621	0.206725	-0.0493255	0.244918	1.10274	0.951871	1.27752
DN	CD39+ CD4+ T cell %T cell || id:ebi-a-GCST90001658	Weighted median	22	0.0213872	0.0505656	0.672325	-0.0777215	0.120496	1.02162	0.925222	1.12806
DN	CD39+ CD4+ T cell %T cell || id:ebi-a-GCST90001658	Weighted mode	22	0.0243817	0.0523338	0.646091	-0.0781926	0.126956	1.02468	0.924786	1.13537
DN	CD39+ CD4+ T cell %CD4+ T cell || id:ebi-a-GCST90001659	Inverse variance weighted (fixed effects)	22	0.0361228	0.0355601	0.309713	-0.033575	0.105821	1.03678	0.966982	1.11162
DN	CD39+ CD4+ T cell %CD4+ T cell || id:ebi-a-GCST90001659	Inverse variance weighted (multiplicative random effects)	22	0.0361228	0.0310159	0.244158	-0.0246683	0.0969139	1.03678	0.975634	1.10177
DN	CD39+ CD4+ T cell %CD4+ T cell || id:ebi-a-GCST90001659	MR Egger	22	0.072238	0.0727058	0.332304	-0.0702655	0.214741	1.07491	0.932146	1.23954
DN	CD39+ CD4+ T cell %CD4+ T cell || id:ebi-a-GCST90001659	Simple mode	22	0.0694849	0.07492	0.364228	-0.0773583	0.216328	1.07196	0.925558	1.24151
DN	CD39+ CD4+ T cell %CD4+ T cell || id:ebi-a-GCST90001659	Weighted median	22	0.0035446	0.0500733	0.943566	-0.0945991	0.101688	1.00355	0.909738	1.10704
DN	CD39+ CD4+ T cell %CD4+ T cell || id:ebi-a-GCST90001659	Weighted mode	22	0.00814338	0.0559786	0.885725	-0.101575	0.117861	1.00818	0.903414	1.12509
DN	CD39+ CD4+ T cell Absolute Count || id:ebi-a-GCST90001660	Inverse variance weighted (fixed effects)	22	0.038686	0.0372652	0.299211	-0.0343538	0.111726	1.03944	0.96623	1.11821
DN	CD39+ CD4+ T cell Absolute Count || id:ebi-a-GCST90001660	Inverse variance weighted (multiplicative random effects)	22	0.038686	0.0326888	0.236625	-0.025384	0.102756	1.03944	0.974935	1.10822
DN	CD39+ CD4+ T cell Absolute Count || id:ebi-a-GCST90001660	MR Egger	22	0.0967601	0.0761633	0.218512	-0.0525199	0.24604	1.1016	0.948835	1.27895
DN	CD39+ CD4+ T cell Absolute Count || id:ebi-a-GCST90001660	Simple mode	22	0.0559966	0.0800889	0.492111	-0.100978	0.212971	1.05759	0.903953	1.23735
DN	CD39+ CD4+ T cell Absolute Count || id:ebi-a-GCST90001660	Weighted median	22	0.0306607	0.051911	0.554762	-0.0710849	0.132406	1.03114	0.931383	1.14157
DN	CD39+ CD4+ T cell Absolute Count || id:ebi-a-GCST90001660	Weighted mode	22	0.0372942	0.054879	0.504199	-0.0702687	0.144857	1.038	0.932143	1.15587
DN	CD28- CD8dim T cell %T cell || id:ebi-a-GCST90001661	Inverse variance weighted (fixed effects)	22	0.0159976	0.035642	0.653546	-0.0538608	0.085856	1.01613	0.947564	1.08965
DN	CD28- CD8dim T cell %T cell || id:ebi-a-GCST90001661	Inverse variance weighted (multiplicative random effects)	22	0.0159976	0.0332646	0.630574	-0.049201	0.0811963	1.01613	0.95199	1.08458
DN	CD28- CD8dim T cell %T cell || id:ebi-a-GCST90001661	MR Egger	22	0.0316427	0.0732161	0.670233	-0.111861	0.175146	1.03215	0.894169	1.19142
DN	CD28- CD8dim T cell %T cell || id:ebi-a-GCST90001661	Simple mode	22	-0.030164	0.0761576	0.696046	-0.179433	0.119105	0.970286	0.835744	1.12649
DN	CD28- CD8dim T cell %T cell || id:ebi-a-GCST90001661	Weighted median	22	0.0132837	0.0503169	0.791779	-0.0853375	0.111905	1.01337	0.918202	1.11841
DN	CD28- CD8dim T cell %T cell || id:ebi-a-GCST90001661	Weighted mode	22	-0.0110352	0.0508088	0.830156	-0.11062	0.08855	0.989025	0.895279	1.09259
DN	CD28- CD8dim T cell %CD8dim T cell || id:ebi-a-GCST90001662	Inverse variance weighted (fixed effects)	22	0.0439449	0.0349596	0.208746	-0.0245758	0.112466	1.04492	0.975724	1.11903
DN	CD28- CD8dim T cell %CD8dim T cell || id:ebi-a-GCST90001662	Inverse variance weighted (multiplicative random effects)	22	0.0439449	0.0320407	0.170208	-0.0188548	0.106745	1.04492	0.981322	1.11265
DN	CD28- CD8dim T cell %CD8dim T cell || id:ebi-a-GCST90001662	MR Egger	22	0.0680656	0.0717294	0.353987	-0.0725241	0.208655	1.07044	0.930043	1.23202
DN	CD28- CD8dim T cell %CD8dim T cell || id:ebi-a-GCST90001662	Simple mode	22	-0.0678199	0.0856041	0.437073	-0.235604	0.0999642	0.934429	0.790093	1.10513
DN	CD28- CD8dim T cell %CD8dim T cell || id:ebi-a-GCST90001662	Weighted median	22	0.00641187	0.0503088	0.898584	-0.0921934	0.105017	1.00643	0.911929	1.11073
DN	CD28- CD8dim T cell %CD8dim T cell || id:ebi-a-GCST90001662	Weighted mode	22	-0.046095	0.0601668	0.452131	-0.164022	0.0718318	0.954951	0.848723	1.07447
DN	CD28- CD8dim T cell Absolute Count || id:ebi-a-GCST90001663	Inverse variance weighted (fixed effects)	22	0.0232587	0.0357921	0.515803	-0.0468938	0.0934112	1.02353	0.954189	1.09791
DN	CD28- CD8dim T cell Absolute Count || id:ebi-a-GCST90001663	Inverse variance weighted (multiplicative random effects)	22	0.0232587	0.0336652	0.48964	-0.0427251	0.0892425	1.02353	0.958175	1.09335
DN	CD28- CD8dim T cell Absolute Count || id:ebi-a-GCST90001663	MR Egger	22	0.0474635	0.0735075	0.525816	-0.0966111	0.191538	1.04861	0.907909	1.21111
DN	CD28- CD8dim T cell Absolute Count || id:ebi-a-GCST90001663	Simple mode	22	0.0137503	0.0713267	0.848984	-0.12605	0.153551	1.01385	0.881571	1.16597
DN	CD28- CD8dim T cell Absolute Count || id:ebi-a-GCST90001663	Weighted median	22	0.0352738	0.049934	0.479934	-0.0625968	0.133145	1.0359	0.939322	1.14242
DN	CD28- CD8dim T cell Absolute Count || id:ebi-a-GCST90001663	Weighted mode	22	0.0137503	0.0501325	0.78655	-0.0845095	0.11201	1.01385	0.918963	1.11852
DN	CD28+ CD45RA+ CD8dim T cell %T cell || id:ebi-a-GCST90001664	Inverse variance weighted (fixed effects)	22	0.0425422	0.0331777	0.199754	-0.0224861	0.10757	1.04346	0.977765	1.11357
DN	CD28+ CD45RA+ CD8dim T cell %T cell || id:ebi-a-GCST90001664	Inverse variance weighted (multiplicative random effects)	22	0.0425422	0.0300254	0.156521	-0.0163077	0.101392	1.04346	0.983825	1.10671
DN	CD28+ CD45RA+ CD8dim T cell %T cell || id:ebi-a-GCST90001664	MR Egger	22	0.0592742	0.0680335	0.393956	-0.0740715	0.19262	1.06107	0.928605	1.21242
DN	CD28+ CD45RA+ CD8dim T cell %T cell || id:ebi-a-GCST90001664	Simple mode	22	0.0773966	0.0677254	0.265984	-0.0553452	0.210138	1.08047	0.946158	1.23385
DN	CD28+ CD45RA+ CD8dim T cell %T cell || id:ebi-a-GCST90001664	Weighted median	22	0.0681303	0.0450621	0.130554	-0.0201915	0.156452	1.0705	0.980011	1.16935
DN	CD28+ CD45RA+ CD8dim T cell %T cell || id:ebi-a-GCST90001664	Weighted mode	22	0.0706523	0.0460866	0.140196	-0.0196775	0.160982	1.07321	0.980515	1.17466
DN	CD28+ CD45RA+ CD8dim T cell %CD8dim T cell || id:ebi-a-GCST90001665	Inverse variance weighted (fixed effects)	22	0.05784	0.0347489	0.0960101	-0.0102679	0.125948	1.05955	0.989785	1.13422
DN	CD28+ CD45RA+ CD8dim T cell %CD8dim T cell || id:ebi-a-GCST90001665	Inverse variance weighted (multiplicative random effects)	22	0.05784	0.0379404	0.127384	-0.0165231	0.132203	1.05955	0.983613	1.14134
DN	CD28+ CD45RA+ CD8dim T cell %CD8dim T cell || id:ebi-a-GCST90001665	MR Egger	22	0.0870737	0.0794597	0.286177	-0.0686673	0.242815	1.09098	0.933637	1.27483
DN	CD28+ CD45RA+ CD8dim T cell %CD8dim T cell || id:ebi-a-GCST90001665	Simple mode	22	0.118662	0.0806681	0.15612	-0.0394474	0.276771	1.12599	0.961321	1.31886
DN	CD28+ CD45RA+ CD8dim T cell %CD8dim T cell || id:ebi-a-GCST90001665	Weighted median	22	0.0998202	0.0500133	0.0459479	0.00179405	0.197846	1.10497	1.0018	1.21878
DN	CD28+ CD45RA+ CD8dim T cell %CD8dim T cell || id:ebi-a-GCST90001665	Weighted mode	22	0.0984769	0.0509991	0.0671001	-0.00148131	0.198435	1.10349	0.99852	1.21949
DN	CD28+ CD45RA+ CD8dim T cell Absolute Count || id:ebi-a-GCST90001666	Inverse variance weighted (fixed effects)	22	0.05898	0.0311603	0.0583854	-0.0020942	0.120054	1.06075	0.997908	1.12756
DN	CD28+ CD45RA+ CD8dim T cell Absolute Count || id:ebi-a-GCST90001666	Inverse variance weighted (multiplicative random effects)	22	0.05898	0.0328937	0.0729648	-0.00549158	0.123452	1.06075	0.994523	1.1314
DN	CD28+ CD45RA+ CD8dim T cell Absolute Count || id:ebi-a-GCST90001666	MR Egger	22	0.0884213	0.0687654	0.213188	-0.0463588	0.223201	1.09245	0.954699	1.25007
DN	CD28+ CD45RA+ CD8dim T cell Absolute Count || id:ebi-a-GCST90001666	Simple mode	22	0.0919131	0.0705919	0.207006	-0.0464471	0.230273	1.09627	0.954615	1.25894
DN	CD28+ CD45RA+ CD8dim T cell Absolute Count || id:ebi-a-GCST90001666	Weighted median	22	0.0966524	0.0438556	0.0275328	0.0106955	0.182609	1.10148	1.01075	1.20035
DN	CD28+ CD45RA+ CD8dim T cell Absolute Count || id:ebi-a-GCST90001666	Weighted mode	22	0.0821253	0.0466116	0.0926375	-0.00923344	0.173484	1.08559	0.990809	1.18944
DN	CD28+ CD45RA- CD8dim T cell %T cell || id:ebi-a-GCST90001667	Inverse variance weighted (fixed effects)	22	-0.0738738	0.0336296	0.0280428	-0.139788	-0.0079597	0.928789	0.869543	0.992072
DN	CD28+ CD45RA- CD8dim T cell %T cell || id:ebi-a-GCST90001667	Inverse variance weighted (multiplicative random effects)	22	-0.0738738	0.0353177	0.0364662	-0.143097	-0.00465103	0.928789	0.86667	0.99536
DN	CD28+ CD45RA- CD8dim T cell %T cell || id:ebi-a-GCST90001667	MR Egger	22	-0.0615371	0.0741398	0.416328	-0.206851	0.0837768	0.940318	0.813141	1.08739
DN	CD28+ CD45RA- CD8dim T cell %T cell || id:ebi-a-GCST90001667	Simple mode	22	0.0220963	0.0995291	0.826452	-0.172981	0.217173	1.02234	0.841154	1.24256
DN	CD28+ CD45RA- CD8dim T cell %T cell || id:ebi-a-GCST90001667	Weighted median	22	-0.10721	0.0514104	0.0370352	-0.207974	-0.00644561	0.898337	0.812228	0.993575
DN	CD28+ CD45RA- CD8dim T cell %T cell || id:ebi-a-GCST90001667	Weighted mode	22	-0.162799	0.0699456	0.0300182	-0.299892	-0.0257053	0.849762	0.740898	0.974622
DN	CD28+ CD45RA- CD8dim T cell %CD8dim T cell || id:ebi-a-GCST90001668	Inverse variance weighted (fixed effects)	22	-0.0691015	0.0346853	0.0463448	-0.137085	-0.00111825	0.933232	0.871896	0.998882
DN	CD28+ CD45RA- CD8dim T cell %CD8dim T cell || id:ebi-a-GCST90001668	Inverse variance weighted (multiplicative random effects)	22	-0.0691015	0.0314016	0.0277665	-0.130649	-0.00755427	0.933232	0.877526	0.992474
DN	CD28+ CD45RA- CD8dim T cell %CD8dim T cell || id:ebi-a-GCST90001668	MR Egger	22	-0.0721507	0.0712102	0.323063	-0.211723	0.0674214	0.930391	0.809189	1.06975
DN	CD28+ CD45RA- CD8dim T cell %CD8dim T cell || id:ebi-a-GCST90001668	Simple mode	22	-0.0888936	0.0952542	0.36131	-0.275592	0.0978045	0.914943	0.759123	1.10275
DN	CD28+ CD45RA- CD8dim T cell %CD8dim T cell || id:ebi-a-GCST90001668	Weighted median	22	-0.0978508	0.0513685	0.0567955	-0.198533	0.00283137	0.906784	0.819933	1.00284
DN	CD28+ CD45RA- CD8dim T cell %CD8dim T cell || id:ebi-a-GCST90001668	Weighted mode	22	-0.0993285	0.063864	0.134814	-0.224502	0.025845	0.905445	0.798914	1.02618
DN	CD28+ CD45RA- CD8dim T cell Absolute Count || id:ebi-a-GCST90001669	Inverse variance weighted (fixed effects)	22	-0.0508259	0.0321703	0.114129	-0.11388	0.0122279	0.950444	0.892365	1.0123
DN	CD28+ CD45RA- CD8dim T cell Absolute Count || id:ebi-a-GCST90001669	Inverse variance weighted (multiplicative random effects)	22	-0.0508259	0.0343956	0.139492	-0.118241	0.0165896	0.950444	0.888482	1.01673
DN	CD28+ CD45RA- CD8dim T cell Absolute Count || id:ebi-a-GCST90001669	MR Egger	22	-0.0255455	0.0719635	0.726322	-0.166594	0.115503	0.974778	0.846543	1.12244
DN	CD28+ CD45RA- CD8dim T cell Absolute Count || id:ebi-a-GCST90001669	Simple mode	22	-0.0544232	0.0655646	0.415836	-0.18293	0.0740833	0.947031	0.832827	1.0769
DN	CD28+ CD45RA- CD8dim T cell Absolute Count || id:ebi-a-GCST90001669	Weighted median	22	-0.0640919	0.0438307	0.143669	-0.15	0.0218161	0.937919	0.860708	1.02206
DN	CD28+ CD45RA- CD8dim T cell Absolute Count || id:ebi-a-GCST90001669	Weighted mode	22	-0.0617541	0.0459396	0.193212	-0.151796	0.0282876	0.940114	0.859164	1.02869
DN	CD39+ CD8+ T cell %T cell || id:ebi-a-GCST90001670	Inverse variance weighted (fixed effects)	22	0.0560153	0.0368853	0.128855	-0.0162799	0.128311	1.05761	0.983852	1.13691
DN	CD39+ CD8+ T cell %T cell || id:ebi-a-GCST90001670	Inverse variance weighted (multiplicative random effects)	22	0.0560153	0.0299204	0.0611868	-0.00262871	0.114659	1.05761	0.997375	1.12149
DN	CD39+ CD8+ T cell %T cell || id:ebi-a-GCST90001670	MR Egger	22	0.0681514	0.0754478	0.377122	-0.0797262	0.216029	1.07053	0.923369	1.24114
DN	CD39+ CD8+ T cell %T cell || id:ebi-a-GCST90001670	Simple mode	22	0.0676101	0.085523	0.438044	-0.100015	0.235235	1.06995	0.904824	1.26521
DN	CD39+ CD8+ T cell %T cell || id:ebi-a-GCST90001670	Weighted median	22	0.0263836	0.0564823	0.64042	-0.0843218	0.137089	1.02673	0.919135	1.14693
DN	CD39+ CD8+ T cell %T cell || id:ebi-a-GCST90001670	Weighted mode	22	0.0313767	0.0625148	0.620954	-0.0911523	0.153906	1.03187	0.912879	1.16638
DN	CD39+ CD8+ T cell %CD8+ T cell || id:ebi-a-GCST90001671	Inverse variance weighted (fixed effects)	22	0.0386351	0.0370569	0.297139	-0.0339965	0.111267	1.03939	0.966575	1.11769
DN	CD39+ CD8+ T cell %CD8+ T cell || id:ebi-a-GCST90001671	Inverse variance weighted (multiplicative random effects)	22	0.0386351	0.0342552	0.259379	-0.0285051	0.105775	1.03939	0.971897	1.11157
DN	CD39+ CD8+ T cell %CD8+ T cell || id:ebi-a-GCST90001671	MR Egger	22	0.0295493	0.0757696	0.700668	-0.118959	0.178058	1.02999	0.887844	1.19489
DN	CD39+ CD8+ T cell %CD8+ T cell || id:ebi-a-GCST90001671	Simple mode	22	0.115883	0.0855629	0.190016	-0.0518201	0.283586	1.12286	0.9495	1.32788
DN	CD39+ CD8+ T cell %CD8+ T cell || id:ebi-a-GCST90001671	Weighted median	22	0.00664604	0.0515811	0.897479	-0.0944528	0.107745	1.00667	0.909871	1.11376
DN	CD39+ CD8+ T cell %CD8+ T cell || id:ebi-a-GCST90001671	Weighted mode	22	-0.0108442	0.0741536	0.885126	-0.156185	0.134497	0.989214	0.855401	1.14396
DN	CD39+ CD8+ T cell Absolute Count || id:ebi-a-GCST90001672	Inverse variance weighted (fixed effects)	22	0.0652771	0.0376327	0.0828146	-0.00848304	0.139037	1.06745	0.991553	1.14917
DN	CD39+ CD8+ T cell Absolute Count || id:ebi-a-GCST90001672	Inverse variance weighted (multiplicative random effects)	22	0.0652771	0.0303152	0.0312967	0.00585931	0.124695	1.06745	1.00588	1.1328
DN	CD39+ CD8+ T cell Absolute Count || id:ebi-a-GCST90001672	MR Egger	22	0.0867134	0.0769207	0.272955	-0.0640511	0.237478	1.09058	0.937957	1.26805
DN	CD39+ CD8+ T cell Absolute Count || id:ebi-a-GCST90001672	Simple mode	22	0.102518	0.0788596	0.207686	-0.0520465	0.257083	1.10796	0.949285	1.29315
DN	CD39+ CD8+ T cell Absolute Count || id:ebi-a-GCST90001672	Weighted median	22	0.0925526	0.0533199	0.0825999	-0.0119545	0.19706	1.09697	0.988117	1.21782
DN	CD39+ CD8+ T cell Absolute Count || id:ebi-a-GCST90001672	Weighted mode	22	0.0816718	0.0574869	0.170082	-0.0310026	0.194346	1.0851	0.969473	1.21452
DN	CD28- CD127- CD25++ CD8+ T cell %T cell || id:ebi-a-GCST90001673	Inverse variance weighted (fixed effects)	22	-0.0215376	0.0343779	0.530991	-0.0889183	0.0458432	0.978693	0.91492	1.04691
DN	CD28- CD127- CD25++ CD8+ T cell %T cell || id:ebi-a-GCST90001673	Inverse variance weighted (multiplicative random effects)	22	-0.0215376	0.0341151	0.527831	-0.0884032	0.045328	0.978693	0.915392	1.04637
DN	CD28- CD127- CD25++ CD8+ T cell %T cell || id:ebi-a-GCST90001673	MR Egger	22	-0.0737912	0.0706737	0.30889	-0.212312	0.0647292	0.928866	0.808713	1.06687
DN	CD28- CD127- CD25++ CD8+ T cell %T cell || id:ebi-a-GCST90001673	Simple mode	22	-0.0400192	0.0755344	0.601798	-0.188067	0.108028	0.960771	0.828559	1.11408
DN	CD28- CD127- CD25++ CD8+ T cell %T cell || id:ebi-a-GCST90001673	Weighted median	22	-0.0521452	0.0486574	0.283863	-0.147514	0.0432232	0.949191	0.862851	1.04417
DN	CD28- CD127- CD25++ CD8+ T cell %T cell || id:ebi-a-GCST90001673	Weighted mode	22	-0.0841073	0.0471382	0.0888368	-0.176498	0.00828361	0.919333	0.8382	1.00832
DN	CD28- CD127- CD25++ CD8+ T cell %CD8+ T cell || id:ebi-a-GCST90001674	Inverse variance weighted (fixed effects)	22	-0.0331726	0.0349382	0.342385	-0.101652	0.0353064	0.967372	0.903344	1.03594
DN	CD28- CD127- CD25++ CD8+ T cell %CD8+ T cell || id:ebi-a-GCST90001674	Inverse variance weighted (multiplicative random effects)	22	-0.0331726	0.0342892	0.333327	-0.100379	0.0340343	0.967372	0.904494	1.03462
DN	CD28- CD127- CD25++ CD8+ T cell %CD8+ T cell || id:ebi-a-GCST90001674	MR Egger	22	-0.0812472	0.0717905	0.271137	-0.221957	0.0594622	0.921966	0.80095	1.06127
DN	CD28- CD127- CD25++ CD8+ T cell %CD8+ T cell || id:ebi-a-GCST90001674	Simple mode	22	-0.015411	0.0790988	0.847397	-0.170445	0.139623	0.984707	0.84329	1.14984
DN	CD28- CD127- CD25++ CD8+ T cell %CD8+ T cell || id:ebi-a-GCST90001674	Weighted median	22	-0.047683	0.0500803	0.341031	-0.14584	0.0504744	0.953436	0.864296	1.05177
DN	CD28- CD127- CD25++ CD8+ T cell %CD8+ T cell || id:ebi-a-GCST90001674	Weighted mode	22	-0.0890174	0.049178	0.0846142	-0.185406	0.00737146	0.91483	0.830767	1.0074
DN	CD28- CD127- CD25++ CD8+ T cell Absolute Count || id:ebi-a-GCST90001675	Inverse variance weighted (fixed effects)	22	-0.0135939	0.0345546	0.694021	-0.0813209	0.0541331	0.986498	0.921898	1.05563
DN	CD28- CD127- CD25++ CD8+ T cell Absolute Count || id:ebi-a-GCST90001675	Inverse variance weighted (multiplicative random effects)	22	-0.0135939	0.0315659	0.666721	-0.075463	0.0482752	0.986498	0.927314	1.04946
DN	CD28- CD127- CD25++ CD8+ T cell Absolute Count || id:ebi-a-GCST90001675	MR Egger	22	-0.0260896	0.0709864	0.717084	-0.165223	0.113044	0.974248	0.847705	1.11968
DN	CD28- CD127- CD25++ CD8+ T cell Absolute Count || id:ebi-a-GCST90001675	Simple mode	22	-0.0648557	0.0705607	0.368456	-0.203155	0.0734433	0.937203	0.816152	1.07621
DN	CD28- CD127- CD25++ CD8+ T cell Absolute Count || id:ebi-a-GCST90001675	Weighted median	22	-0.0723324	0.0477139	0.129529	-0.165852	0.0211868	0.930222	0.847172	1.02141
DN	CD28- CD127- CD25++ CD8+ T cell Absolute Count || id:ebi-a-GCST90001675	Weighted mode	22	-0.0678438	0.0481928	0.173834	-0.162302	0.0266141	0.934406	0.850185	1.02697
DN	CD28- CD25++ CD8+ T cell %T cell || id:ebi-a-GCST90001676	Inverse variance weighted (fixed effects)	7	0.0527113	0.0894707	0.555763	-0.122651	0.228074	1.05413	0.884572	1.25618
DN	CD28- CD25++ CD8+ T cell %T cell || id:ebi-a-GCST90001676	Inverse variance weighted (multiplicative random effects)	7	0.0527113	0.124146	0.671135	-0.190615	0.296037	1.05413	0.826451	1.34452
DN	CD28- CD25++ CD8+ T cell %T cell || id:ebi-a-GCST90001676	MR Egger	7	0.287491	0.450595	0.551528	-0.595675	1.17066	1.33308	0.55119	3.22411
DN	CD28- CD25++ CD8+ T cell %T cell || id:ebi-a-GCST90001676	Simple mode	7	0.347199	0.232366	0.185745	-0.108238	0.802636	1.4151	0.897414	2.23142
DN	CD28- CD25++ CD8+ T cell %T cell || id:ebi-a-GCST90001676	Weighted median	7	0.0620024	0.132845	0.640695	-0.198374	0.322378	1.06396	0.820063	1.38041
DN	CD28- CD25++ CD8+ T cell %T cell || id:ebi-a-GCST90001676	Weighted mode	7	0.0894243	0.194883	0.662487	-0.292547	0.471395	1.09354	0.74636	1.60223
DN	CD28- CD25++ CD8+ T cell %CD8+ T cell || id:ebi-a-GCST90001677	Inverse variance weighted (fixed effects)	22	-0.0513277	0.0327066	0.11657	-0.115433	0.0127774	0.949967	0.890981	1.01286
DN	CD28- CD25++ CD8+ T cell %CD8+ T cell || id:ebi-a-GCST90001677	Inverse variance weighted (multiplicative random effects)	22	-0.0513277	0.0373091	0.168901	-0.124453	0.0217981	0.949967	0.882979	1.02204
DN	CD28- CD25++ CD8+ T cell %CD8+ T cell || id:ebi-a-GCST90001677	MR Egger	22	-0.0678871	0.0784364	0.397025	-0.221622	0.0858482	0.934366	0.801218	1.08964
DN	CD28- CD25++ CD8+ T cell %CD8+ T cell || id:ebi-a-GCST90001677	Simple mode	22	-0.0229655	0.0914823	0.804225	-0.202271	0.15634	0.977296	0.816874	1.16922
DN	CD28- CD25++ CD8+ T cell %CD8+ T cell || id:ebi-a-GCST90001677	Weighted median	22	-0.0355127	0.0540726	0.511336	-0.141495	0.0704696	0.965111	0.86806	1.07301
DN	CD28- CD25++ CD8+ T cell %CD8+ T cell || id:ebi-a-GCST90001677	Weighted mode	22	-0.175859	0.0644729	0.0126113	-0.302226	-0.0494926	0.838736	0.739171	0.951712
DN	CD28- CD25++ CD8+ T cell Absolute Count || id:ebi-a-GCST90001678	Inverse variance weighted (fixed effects)	22	-0.0162553	0.0327869	0.620046	-0.0805175	0.048007	0.983876	0.922639	1.04918
DN	CD28- CD25++ CD8+ T cell Absolute Count || id:ebi-a-GCST90001678	Inverse variance weighted (multiplicative random effects)	22	-0.0162553	0.0345609	0.638114	-0.0839945	0.051484	0.983876	0.919436	1.05283
DN	CD28- CD25++ CD8+ T cell Absolute Count || id:ebi-a-GCST90001678	MR Egger	22	-0.00175026	0.0725774	0.980999	-0.144002	0.140501	0.998251	0.865886	1.15085
DN	CD28- CD25++ CD8+ T cell Absolute Count || id:ebi-a-GCST90001678	Simple mode	22	-0.0622553	0.0837211	0.465355	-0.226349	0.101838	0.939643	0.79744	1.1072
DN	CD28- CD25++ CD8+ T cell Absolute Count || id:ebi-a-GCST90001678	Weighted median	22	-0.0659176	0.0477474	0.167418	-0.159502	0.0276673	0.936208	0.852568	1.02805
DN	CD28- CD25++ CD8+ T cell Absolute Count || id:ebi-a-GCST90001678	Weighted mode	22	-0.0656708	0.0447848	0.157365	-0.153449	0.0221074	0.936439	0.857745	1.02235
DN	CD25++ CD8+ T cell %T cell || id:ebi-a-GCST90001679	Inverse variance weighted (fixed effects)	22	-0.0244545	0.0372178	0.51114	-0.0974014	0.0484924	0.975842	0.907192	1.04969
DN	CD25++ CD8+ T cell %T cell || id:ebi-a-GCST90001679	Inverse variance weighted (multiplicative random effects)	22	-0.0244545	0.0303296	0.420076	-0.0839006	0.0349916	0.975842	0.919523	1.03561
DN	CD25++ CD8+ T cell %T cell || id:ebi-a-GCST90001679	MR Egger	22	0.0359487	0.0762084	0.642235	-0.11342	0.185317	1.0366	0.892776	1.2036
DN	CD25++ CD8+ T cell %T cell || id:ebi-a-GCST90001679	Simple mode	22	-0.0564692	0.0906235	0.539915	-0.234091	0.121153	0.945096	0.79129	1.1288
DN	CD25++ CD8+ T cell %T cell || id:ebi-a-GCST90001679	Weighted median	22	-0.0431226	0.0545459	0.429192	-0.150033	0.0637874	0.957794	0.86068	1.06587
DN	CD25++ CD8+ T cell %T cell || id:ebi-a-GCST90001679	Weighted mode	22	-0.0463247	0.0644027	0.479887	-0.172554	0.0799047	0.954732	0.841513	1.08318
DN	CD25++ CD8+ T cell %CD8+ T cell || id:ebi-a-GCST90001680	Inverse variance weighted (fixed effects)	22	-0.0538825	0.0359632	0.134064	-0.12437	0.0166054	0.947543	0.883053	1.01674
DN	CD25++ CD8+ T cell %CD8+ T cell || id:ebi-a-GCST90001680	Inverse variance weighted (multiplicative random effects)	22	-0.0538825	0.035155	0.125347	-0.122786	0.0150213	0.947543	0.884453	1.01513
DN	CD25++ CD8+ T cell %CD8+ T cell || id:ebi-a-GCST90001680	MR Egger	22	0.00185306	0.0737721	0.980209	-0.14274	0.146446	1.00185	0.866979	1.15771
DN	CD25++ CD8+ T cell %CD8+ T cell || id:ebi-a-GCST90001680	Simple mode	22	-0.139563	0.0914696	0.141984	-0.318843	0.0397175	0.869738	0.726989	1.04052
DN	CD25++ CD8+ T cell %CD8+ T cell || id:ebi-a-GCST90001680	Weighted median	22	-0.0792166	0.052515	0.131437	-0.182146	0.0237127	0.92384	0.83348	1.024
DN	CD25++ CD8+ T cell %CD8+ T cell || id:ebi-a-GCST90001680	Weighted mode	22	-0.0935681	0.0576329	0.119395	-0.206529	0.0193924	0.910676	0.813403	1.01958
DN	CD25++ CD8+ T cell Absolute Count || id:ebi-a-GCST90001681	Inverse variance weighted (fixed effects)	22	-0.00951381	0.036833	0.796179	-0.0817066	0.062679	0.990531	0.921542	1.06468
DN	CD25++ CD8+ T cell Absolute Count || id:ebi-a-GCST90001681	Inverse variance weighted (multiplicative random effects)	22	-0.00951381	0.0338888	0.778913	-0.0759359	0.0569083	0.990531	0.926876	1.05856
DN	CD25++ CD8+ T cell Absolute Count || id:ebi-a-GCST90001681	MR Egger	22	0.082276	0.0754914	0.288727	-0.0656871	0.230239	1.08576	0.936424	1.2589
DN	CD25++ CD8+ T cell Absolute Count || id:ebi-a-GCST90001681	Simple mode	22	-0.0195094	0.0793652	0.808209	-0.175065	0.136046	0.98068	0.839402	1.14573
DN	CD25++ CD8+ T cell Absolute Count || id:ebi-a-GCST90001681	Weighted median	22	0.0248109	0.0514903	0.629909	-0.0761102	0.125732	1.02512	0.926714	1.13398
DN	CD25++ CD8+ T cell Absolute Count || id:ebi-a-GCST90001681	Weighted mode	22	0.0142878	0.0503078	0.779186	-0.0843155	0.112891	1.01439	0.919141	1.11951
DN	CD127- CD8+ T cell %T cell || id:ebi-a-GCST90001682	Inverse variance weighted (fixed effects)	22	0.0523256	0.0349152	0.133965	-0.0161082	0.120759	1.05372	0.984021	1.12835
DN	CD127- CD8+ T cell %T cell || id:ebi-a-GCST90001682	Inverse variance weighted (multiplicative random effects)	22	0.0523256	0.0297317	0.0784203	-0.00594853	0.1106	1.05372	0.994069	1.11695
DN	CD127- CD8+ T cell %T cell || id:ebi-a-GCST90001682	MR Egger	22	-0.0103648	0.0717152	0.88653	-0.150927	0.130197	0.989689	0.859911	1.13905
DN	CD127- CD8+ T cell %T cell || id:ebi-a-GCST90001682	Simple mode	22	0.0411866	0.069446	0.559465	-0.0949275	0.177301	1.04205	0.909439	1.19399
DN	CD127- CD8+ T cell %T cell || id:ebi-a-GCST90001682	Weighted median	22	0.0128706	0.0466355	0.782561	-0.078535	0.104276	1.01295	0.92447	1.10991
DN	CD127- CD8+ T cell %T cell || id:ebi-a-GCST90001682	Weighted mode	22	0.0102825	0.0476748	0.831319	-0.0831601	0.103725	1.01034	0.920204	1.1093
DN	CD127- CD8+ T cell %CD8+ T cell || id:ebi-a-GCST90001683	Inverse variance weighted (fixed effects)	22	0.0237634	0.0333422	0.476023	-0.0415873	0.0891142	1.02405	0.959266	1.09321
DN	CD127- CD8+ T cell %CD8+ T cell || id:ebi-a-GCST90001683	Inverse variance weighted (multiplicative random effects)	22	0.0237634	0.034524	0.491254	-0.0439037	0.0914305	1.02405	0.957046	1.09574
DN	CD127- CD8+ T cell %CD8+ T cell || id:ebi-a-GCST90001683	MR Egger	22	-0.0525674	0.0699834	0.461315	-0.189735	0.0846	0.94879	0.827178	1.08828
DN	CD127- CD8+ T cell %CD8+ T cell || id:ebi-a-GCST90001683	Simple mode	22	-0.0204255	0.0755557	0.78954	-0.168515	0.127664	0.979782	0.844919	1.13617
DN	CD127- CD8+ T cell %CD8+ T cell || id:ebi-a-GCST90001683	Weighted median	22	-0.0111304	0.0457398	0.80774	-0.10078	0.0785196	0.988931	0.904132	1.08168
DN	CD127- CD8+ T cell %CD8+ T cell || id:ebi-a-GCST90001683	Weighted mode	22	-0.0131523	0.0447006	0.77147	-0.100765	0.0744608	0.986934	0.904145	1.0773
DN	CD127- CD8+ T cell Absolute Count || id:ebi-a-GCST90001684	Inverse variance weighted (fixed effects)	22	0.0649571	0.0365489	0.0755243	-0.00667869	0.136593	1.06711	0.993344	1.14636
DN	CD127- CD8+ T cell Absolute Count || id:ebi-a-GCST90001684	Inverse variance weighted (multiplicative random effects)	22	0.0649571	0.036012	0.0712684	-0.00562638	0.135541	1.06711	0.994389	1.14516
DN	CD127- CD8+ T cell Absolute Count || id:ebi-a-GCST90001684	MR Egger	22	0.0393941	0.0753998	0.607083	-0.10839	0.187178	1.04018	0.897278	1.20584
DN	CD127- CD8+ T cell Absolute Count || id:ebi-a-GCST90001684	Simple mode	22	0.0544534	0.0852763	0.530017	-0.112688	0.221595	1.05596	0.893429	1.24807
DN	CD127- CD8+ T cell Absolute Count || id:ebi-a-GCST90001684	Weighted median	22	0.0685915	0.0521986	0.18883	-0.0337177	0.170901	1.071	0.966844	1.18637
DN	CD127- CD8+ T cell Absolute Count || id:ebi-a-GCST90001684	Weighted mode	22	0.0348804	0.05716	0.548261	-0.0771532	0.146914	1.0355	0.925748	1.15825
DN	CD28- CD8+ T cell %T cell || id:ebi-a-GCST90001685	Inverse variance weighted (fixed effects)	22	0.0676405	0.0346977	0.051245	-0.000367008	0.135648	1.06998	0.999633	1.14528
DN	CD28- CD8+ T cell %T cell || id:ebi-a-GCST90001685	Inverse variance weighted (multiplicative random effects)	22	0.0676405	0.0318088	0.033464	0.00529528	0.129986	1.06998	1.00531	1.13881
DN	CD28- CD8+ T cell %T cell || id:ebi-a-GCST90001685	MR Egger	22	0.0392606	0.0711929	0.587422	-0.100277	0.178799	1.04004	0.904586	1.19578
DN	CD28- CD8+ T cell %T cell || id:ebi-a-GCST90001685	Simple mode	22	0.0776627	0.0712848	0.288291	-0.0620554	0.217381	1.08076	0.939831	1.24282
DN	CD28- CD8+ T cell %T cell || id:ebi-a-GCST90001685	Weighted median	22	0.0315165	0.0481018	0.512335	-0.0627629	0.125796	1.03202	0.939166	1.13405
DN	CD28- CD8+ T cell %T cell || id:ebi-a-GCST90001685	Weighted mode	22	0.0460204	0.0476159	0.344797	-0.0473068	0.139348	1.0471	0.953795	1.14952
DN	CD28- CD8+ T cell %CD8+ T cell || id:ebi-a-GCST90001686	Inverse variance weighted (fixed effects)	22	0.0539168	0.031649	0.0884578	-0.00811512	0.115949	1.0554	0.991918	1.12294
DN	CD28- CD8+ T cell %CD8+ T cell || id:ebi-a-GCST90001686	Inverse variance weighted (multiplicative random effects)	22	0.0539168	0.0280875	0.0549081	-0.00113466	0.108968	1.0554	0.998866	1.11513
DN	CD28- CD8+ T cell %CD8+ T cell || id:ebi-a-GCST90001686	MR Egger	22	0.0213741	0.0650142	0.745754	-0.106054	0.148802	1.0216	0.899376	1.16044
DN	CD28- CD8+ T cell %CD8+ T cell || id:ebi-a-GCST90001686	Simple mode	22	0.158865	0.0740551	0.0437841	0.0137169	0.304013	1.17218	1.01381	1.35529
DN	CD28- CD8+ T cell %CD8+ T cell || id:ebi-a-GCST90001686	Weighted median	22	0.0265207	0.0450121	0.555734	-0.061703	0.114744	1.02688	0.940162	1.12159
DN	CD28- CD8+ T cell %CD8+ T cell || id:ebi-a-GCST90001686	Weighted mode	22	0.0246466	0.0423508	0.566787	-0.0583609	0.107654	1.02495	0.943309	1.11366
DN	CD28- CD8+ T cell Absolute Count || id:ebi-a-GCST90001687	Inverse variance weighted (fixed effects)	22	0.0741023	0.035437	0.0365194	0.00464569	0.143559	1.07692	1.00466	1.15437
DN	CD28- CD8+ T cell Absolute Count || id:ebi-a-GCST90001687	Inverse variance weighted (multiplicative random effects)	22	0.0741023	0.031806	0.0198157	0.0117625	0.136442	1.07692	1.01183	1.14619
DN	CD28- CD8+ T cell Absolute Count || id:ebi-a-GCST90001687	MR Egger	22	0.0651364	0.0727353	0.381158	-0.0774249	0.207698	1.0673	0.925497	1.23084
DN	CD28- CD8+ T cell Absolute Count || id:ebi-a-GCST90001687	Simple mode	22	0.12063	0.0692958	0.0963533	-0.01519	0.256449	1.12821	0.984925	1.29233
DN	CD28- CD8+ T cell Absolute Count || id:ebi-a-GCST90001687	Weighted median	22	0.0678546	0.0492613	0.168376	-0.0286976	0.164407	1.07021	0.97171	1.17869
DN	CD28- CD8+ T cell Absolute Count || id:ebi-a-GCST90001687	Weighted mode	22	0.0567129	0.0484713	0.255096	-0.0382907	0.151717	1.05835	0.962433	1.16383
DN	CD28+ CD45RA+ CD8+ T cell %T cell || id:ebi-a-GCST90001688	Inverse variance weighted (fixed effects)	22	0.0206383	0.0249079	0.407341	-0.0281812	0.0694578	1.02085	0.972212	1.07193
DN	CD28+ CD45RA+ CD8+ T cell %T cell || id:ebi-a-GCST90001688	Inverse variance weighted (multiplicative random effects)	22	0.0206383	0.0291686	0.479224	-0.0365322	0.0778087	1.02085	0.964127	1.08092
DN	CD28+ CD45RA+ CD8+ T cell %T cell || id:ebi-a-GCST90001688	MR Egger	22	0.064898	0.0602316	0.294093	-0.0531559	0.182952	1.06705	0.948232	1.20076
DN	CD28+ CD45RA+ CD8+ T cell %T cell || id:ebi-a-GCST90001688	Simple mode	22	0.0167141	0.0615616	0.788656	-0.103947	0.137375	1.01685	0.901273	1.14726
DN	CD28+ CD45RA+ CD8+ T cell %T cell || id:ebi-a-GCST90001688	Weighted median	22	0.0561455	0.0383421	0.143104	-0.019005	0.131296	1.05775	0.981174	1.14031
DN	CD28+ CD45RA+ CD8+ T cell %T cell || id:ebi-a-GCST90001688	Weighted mode	22	0.0430416	0.0410243	0.306024	-0.0373661	0.123449	1.04398	0.963323	1.13139
DN	CD28+ CD45RA+ CD8+ T cell %CD8+ T cell || id:ebi-a-GCST90001689	Inverse variance weighted (fixed effects)	22	-0.0108829	0.0267887	0.68456	-0.0633888	0.041623	0.989176	0.938578	1.0425
DN	CD28+ CD45RA+ CD8+ T cell %CD8+ T cell || id:ebi-a-GCST90001689	Inverse variance weighted (multiplicative random effects)	22	-0.0108829	0.029694	0.71399	-0.0690831	0.0473173	0.989176	0.933249	1.04845
DN	CD28+ CD45RA+ CD8+ T cell %CD8+ T cell || id:ebi-a-GCST90001689	MR Egger	22	0.035974	0.0612657	0.563654	-0.0841069	0.156055	1.03663	0.919333	1.16889
DN	CD28+ CD45RA+ CD8+ T cell %CD8+ T cell || id:ebi-a-GCST90001689	Simple mode	22	0.00317542	0.0633261	0.960482	-0.120944	0.127295	1.00318	0.886084	1.13575
DN	CD28+ CD45RA+ CD8+ T cell %CD8+ T cell || id:ebi-a-GCST90001689	Weighted median	22	0.00568769	0.0394505	0.885364	-0.0716353	0.0830107	1.0057	0.93087	1.08655
DN	CD28+ CD45RA+ CD8+ T cell %CD8+ T cell || id:ebi-a-GCST90001689	Weighted mode	22	0.0115726	0.0386737	0.767701	-0.0642278	0.0873729	1.01164	0.937791	1.0913
DN	CD28+ CD45RA+ CD8+ T cell Absolute Count || id:ebi-a-GCST90001690	Inverse variance weighted (fixed effects)	22	0.0346926	0.0248667	0.162973	-0.0140461	0.0834312	1.0353	0.986052	1.08701
DN	CD28+ CD45RA+ CD8+ T cell Absolute Count || id:ebi-a-GCST90001690	Inverse variance weighted (multiplicative random effects)	22	0.0346926	0.0339423	0.306732	-0.0318343	0.101219	1.0353	0.968667	1.10652
DN	CD28+ CD45RA+ CD8+ T cell Absolute Count || id:ebi-a-GCST90001690	MR Egger	22	0.0910804	0.0698672	0.20717	-0.0458593	0.22802	1.09536	0.955176	1.25611
DN	CD28+ CD45RA+ CD8+ T cell Absolute Count || id:ebi-a-GCST90001690	Simple mode	22	0.00835991	0.0618017	0.893687	-0.112771	0.129491	1.00839	0.893355	1.13825
DN	CD28+ CD45RA+ CD8+ T cell Absolute Count || id:ebi-a-GCST90001690	Weighted median	22	0.0387413	0.0377192	0.304375	-0.0351883	0.112671	1.0395	0.965424	1.11926
DN	CD28+ CD45RA+ CD8+ T cell Absolute Count || id:ebi-a-GCST90001690	Weighted mode	22	0.082896	0.0441753	0.0745504	-0.00368766	0.16948	1.08643	0.996319	1.18469
DN	CD28+ CD45RA- CD8+ T cell %T cell || id:ebi-a-GCST90001691	Inverse variance weighted (fixed effects)	22	0.00100177	0.0362696	0.977965	-0.0700867	0.0720902	1.001	0.932313	1.07475
DN	CD28+ CD45RA- CD8+ T cell %T cell || id:ebi-a-GCST90001691	Inverse variance weighted (multiplicative random effects)	22	0.00100177	0.0405599	0.980295	-0.0784957	0.0804992	1.001	0.924506	1.08383
DN	CD28+ CD45RA- CD8+ T cell %T cell || id:ebi-a-GCST90001691	MR Egger	22	-0.0146657	0.0850876	0.864887	-0.181437	0.152106	0.985441	0.83407	1.16428
DN	CD28+ CD45RA- CD8+ T cell %T cell || id:ebi-a-GCST90001691	Simple mode	22	-0.0348574	0.0963631	0.721169	-0.223729	0.154014	0.965743	0.799532	1.16651
DN	CD28+ CD45RA- CD8+ T cell %T cell || id:ebi-a-GCST90001691	Weighted median	22	-0.0286472	0.058563	0.624722	-0.143431	0.0861363	0.971759	0.866381	1.08995
DN	CD28+ CD45RA- CD8+ T cell %T cell || id:ebi-a-GCST90001691	Weighted mode	22	-0.0426734	0.0682961	0.538814	-0.176534	0.091187	0.958224	0.83817	1.09547
DN	CD28+ CD45RA- CD8+ T cell %CD8+ T cell || id:ebi-a-GCST90001692	Inverse variance weighted (fixed effects)	22	-0.0508442	0.0354181	0.151132	-0.120264	0.0185753	0.950427	0.886687	1.01875
DN	CD28+ CD45RA- CD8+ T cell %CD8+ T cell || id:ebi-a-GCST90001692	Inverse variance weighted (multiplicative random effects)	22	-0.0508442	0.0381416	0.18252	-0.125602	0.0239134	0.950427	0.881966	1.0242
DN	CD28+ CD45RA- CD8+ T cell %CD8+ T cell || id:ebi-a-GCST90001692	MR Egger	22	-0.0648895	0.0801147	0.427497	-0.221914	0.0921354	0.937171	0.800984	1.09651
DN	CD28+ CD45RA- CD8+ T cell %CD8+ T cell || id:ebi-a-GCST90001692	Simple mode	22	-0.142804	0.0849529	0.107581	-0.309312	0.0237033	0.866924	0.733952	1.02399
DN	CD28+ CD45RA- CD8+ T cell %CD8+ T cell || id:ebi-a-GCST90001692	Weighted median	22	-0.0917799	0.0562534	0.102775	-0.202037	0.0184767	0.912306	0.817065	1.01865
DN	CD28+ CD45RA- CD8+ T cell %CD8+ T cell || id:ebi-a-GCST90001692	Weighted mode	22	-0.115846	0.0662263	0.0948498	-0.24565	0.0139571	0.890612	0.782196	1.01405
DN	CD28+ CD45RA- CD8+ T cell Absolute Count || id:ebi-a-GCST90001693	Inverse variance weighted (fixed effects)	22	0.0240442	0.0362759	0.50745	-0.0470566	0.0951449	1.02434	0.954033	1.09982
DN	CD28+ CD45RA- CD8+ T cell Absolute Count || id:ebi-a-GCST90001693	Inverse variance weighted (multiplicative random effects)	22	0.0240442	0.043902	0.583913	-0.0620038	0.110092	1.02434	0.939879	1.11638
DN	CD28+ CD45RA- CD8+ T cell Absolute Count || id:ebi-a-GCST90001693	MR Egger	22	0.0305886	0.0922146	0.743558	-0.150152	0.211329	1.03106	0.860577	1.23532
DN	CD28+ CD45RA- CD8+ T cell Absolute Count || id:ebi-a-GCST90001693	Simple mode	22	0.00762622	0.0852414	0.929559	-0.159447	0.174699	1.00766	0.852615	1.19089
DN	CD28+ CD45RA- CD8+ T cell Absolute Count || id:ebi-a-GCST90001693	Weighted median	22	0.0512221	0.0509347	0.314587	-0.0486098	0.151054	1.05256	0.952553	1.16306
DN	CD28+ CD45RA- CD8+ T cell Absolute Count || id:ebi-a-GCST90001693	Weighted mode	22	0.0304709	0.0532575	0.573299	-0.0739138	0.134856	1.03094	0.928752	1.14437
DN	CD28- CD4-CD8- T cell %T cell || id:ebi-a-GCST90001694	Inverse variance weighted (fixed effects)	22	0.0604589	0.0363415	0.0961858	-0.0107704	0.131688	1.06232	0.989287	1.14075
DN	CD28- CD4-CD8- T cell %T cell || id:ebi-a-GCST90001694	Inverse variance weighted (multiplicative random effects)	22	0.0604589	0.0463756	0.192343	-0.0304373	0.151355	1.06232	0.970021	1.16341
DN	CD28- CD4-CD8- T cell %T cell || id:ebi-a-GCST90001694	MR Egger	22	0.0252288	0.0970915	0.797639	-0.165071	0.215528	1.02555	0.847834	1.24052
DN	CD28- CD4-CD8- T cell %T cell || id:ebi-a-GCST90001694	Simple mode	22	0.0964079	0.0737644	0.205354	-0.0481703	0.240986	1.10121	0.952971	1.2725
DN	CD28- CD4-CD8- T cell %T cell || id:ebi-a-GCST90001694	Weighted median	22	0.0588988	0.0552262	0.286197	-0.0493445	0.167142	1.06067	0.951853	1.18192
DN	CD28- CD4-CD8- T cell %T cell || id:ebi-a-GCST90001694	Weighted mode	22	0.0537824	0.0507159	0.300978	-0.0456207	0.153185	1.05525	0.955404	1.16554
DN	CD45RA- CD28- CD8+ T cell Absolute Count || id:ebi-a-GCST90001695	Inverse variance weighted (fixed effects)	22	4.4299	3.69739	0.230872	-2.81699	11.6768	83.9229	0.0597859	117805
DN	CD45RA- CD28- CD8+ T cell Absolute Count || id:ebi-a-GCST90001695	Inverse variance weighted (multiplicative random effects)	22	4.4299	4.06034	0.275266	-3.52838	12.3882	83.9229	0.0293526	239947
DN	CD45RA- CD28- CD8+ T cell Absolute Count || id:ebi-a-GCST90001695	MR Egger	22	-6.00102	8.11586	0.468243	-21.9081	9.90605	0.00247622	3.05797e-10	20051.4
DN	CD45RA- CD28- CD8+ T cell Absolute Count || id:ebi-a-GCST90001695	Simple mode	22	20.2307	9.67673	0.0489015	1.2643	39.1971	6.11052e+08	3.5406	1.05458e+17
DN	CD45RA- CD28- CD8+ T cell Absolute Count || id:ebi-a-GCST90001695	Weighted median	22	4.51295	5.4751	0.409787	-6.21824	15.2441	91.1904	0.00199275	4.17297e+06
DN	CD45RA- CD28- CD8+ T cell Absolute Count || id:ebi-a-GCST90001695	Weighted mode	22	0.72907	5.40026	0.893892	-9.85544	11.3136	2.07315	5.2461e-05	81926.8
DN	CD45RA- CD28- CD8+ T cell %CD8+ T cell || id:ebi-a-GCST90001696	Inverse variance weighted (fixed effects)	22	0.93288	0.425306	0.0282762	0.0992807	1.76648	2.54182	1.10438	5.85023
DN	CD45RA- CD28- CD8+ T cell %CD8+ T cell || id:ebi-a-GCST90001696	Inverse variance weighted (multiplicative random effects)	22	0.93288	0.468761	0.0465803	0.0141082	1.85165	2.54182	1.01421	6.37034
DN	CD45RA- CD28- CD8+ T cell %CD8+ T cell || id:ebi-a-GCST90001696	MR Egger	22	-0.618751	0.902224	0.500709	-2.38711	1.14961	0.538617	0.0918949	3.15696
DN	CD45RA- CD28- CD8+ T cell %CD8+ T cell || id:ebi-a-GCST90001696	Simple mode	22	0.893709	1.11604	0.432224	-1.29374	3.08116	2.44418	0.274244	21.7836
DN	CD45RA- CD28- CD8+ T cell %CD8+ T cell || id:ebi-a-GCST90001696	Weighted median	22	0.191074	0.634108	0.763165	-1.05178	1.43393	1.21055	0.349316	4.19513
DN	CD45RA- CD28- CD8+ T cell %CD8+ T cell || id:ebi-a-GCST90001696	Weighted mode	22	0.219411	0.595904	0.716411	-0.94856	1.38738	1.24534	0.387298	4.00435
DN	CD45RA- CD28- CD8+ T cell %T cell || id:ebi-a-GCST90001697	Inverse variance weighted (fixed effects)	22	0.258244	0.173764	0.137231	-0.0823326	0.598821	1.29465	0.920966	1.81997
DN	CD45RA- CD28- CD8+ T cell %T cell || id:ebi-a-GCST90001697	Inverse variance weighted (multiplicative random effects)	22	0.258244	0.196637	0.18908	-0.127163	0.643652	1.29465	0.88059	1.90342
DN	CD45RA- CD28- CD8+ T cell %T cell || id:ebi-a-GCST90001697	MR Egger	22	-0.249674	0.392534	0.531951	-1.01904	0.519692	0.779055	0.360941	1.68151
DN	CD45RA- CD28- CD8+ T cell %T cell || id:ebi-a-GCST90001697	Simple mode	22	-0.0965314	0.41907	0.820052	-0.91791	0.724847	0.907981	0.399353	2.06441
DN	CD45RA- CD28- CD8+ T cell %T cell || id:ebi-a-GCST90001697	Weighted median	22	0.00741794	0.256729	0.976949	-0.49577	0.510606	1.00745	0.609102	1.6663
DN	CD45RA- CD28- CD8+ T cell %T cell || id:ebi-a-GCST90001697	Weighted mode	22	-0.0161345	0.229151	0.944534	-0.46527	0.433002	0.983995	0.627965	1.54188
DN	CD45RA+ CD28- CD8+ T cell Absolute Count || id:ebi-a-GCST90001698	Inverse variance weighted (fixed effects)	22	3.7419	5.09996	0.463124	-6.25401	13.7378	42.1782	0.00192273	925248
DN	CD45RA+ CD28- CD8+ T cell Absolute Count || id:ebi-a-GCST90001698	Inverse variance weighted (multiplicative random effects)	22	3.7419	6.39186	0.558268	-8.78615	16.27	42.1782	0.000152835	1.164e+07
DN	CD45RA+ CD28- CD8+ T cell Absolute Count || id:ebi-a-GCST90001698	MR Egger	22	11.4962	13.2785	0.396881	-14.5297	37.5221	98340.8	4.89607e-07	1.97524e+16
DN	CD45RA+ CD28- CD8+ T cell Absolute Count || id:ebi-a-GCST90001698	Simple mode	22	7.6726	10.6062	0.477412	-13.1156	28.4608	2148.66	2.01355e-06	2292840000000
DN	CD45RA+ CD28- CD8+ T cell Absolute Count || id:ebi-a-GCST90001698	Weighted median	22	2.75155	7.02663	0.695361	-11.0206	16.5237	15.667	1.63606e-05	15002692
DN	CD45RA+ CD28- CD8+ T cell Absolute Count || id:ebi-a-GCST90001698	Weighted mode	22	3.99407	7.16749	0.583249	-10.0542	18.0424	54.2753	4.30043e-05	6.85004e+07
DN	CD45RA+ CD28- CD8+ T cell %CD8+ T cell || id:ebi-a-GCST90001699	Inverse variance weighted (fixed effects)	22	0.108941	0.485031	0.822286	-0.84172	1.0596	1.1151	0.430969	2.88522
DN	CD45RA+ CD28- CD8+ T cell %CD8+ T cell || id:ebi-a-GCST90001699	Inverse variance weighted (multiplicative random effects)	22	0.108941	0.368074	0.767249	-0.612484	0.830365	1.1151	0.542003	2.29416
DN	CD45RA+ CD28- CD8+ T cell %CD8+ T cell || id:ebi-a-GCST90001699	MR Egger	22	0.896228	0.996489	0.379149	-1.05689	2.84935	2.45034	0.347535	17.2765
DN	CD45RA+ CD28- CD8+ T cell %CD8+ T cell || id:ebi-a-GCST90001699	Simple mode	22	-0.563828	0.974845	0.569161	-2.47452	1.34687	0.569027	0.0842031	3.84536
DN	CD45RA+ CD28- CD8+ T cell %CD8+ T cell || id:ebi-a-GCST90001699	Weighted median	22	0.0236334	0.632314	0.970185	-1.2157	1.26297	1.02391	0.296502	3.53591
DN	CD45RA+ CD28- CD8+ T cell %CD8+ T cell || id:ebi-a-GCST90001699	Weighted mode	22	-0.0419851	0.674932	0.950987	-1.36485	1.28088	0.958884	0.255419	3.59981
DN	CD45RA+ CD28- CD8+ T cell %T cell || id:ebi-a-GCST90001700	Inverse variance weighted (fixed effects)	22	0.00845871	0.210057	0.967879	-0.403253	0.420171	1.00849	0.668143	1.52222
DN	CD45RA+ CD28- CD8+ T cell %T cell || id:ebi-a-GCST90001700	Inverse variance weighted (multiplicative random effects)	22	0.00845871	0.207374	0.967464	-0.397995	0.414912	1.00849	0.671666	1.51424
DN	CD45RA+ CD28- CD8+ T cell %T cell || id:ebi-a-GCST90001700	MR Egger	22	0.34172	0.431328	0.437512	-0.503683	1.18712	1.40737	0.604301	3.27763
DN	CD45RA+ CD28- CD8+ T cell %T cell || id:ebi-a-GCST90001700	Simple mode	22	-0.106995	0.429811	0.805829	-0.949425	0.735434	0.89853	0.386963	2.08639
DN	CD45RA+ CD28- CD8+ T cell %T cell || id:ebi-a-GCST90001700	Weighted median	22	0.0453319	0.305264	0.881948	-0.552986	0.64365	1.04638	0.575229	1.90342
DN	CD45RA+ CD28- CD8+ T cell %T cell || id:ebi-a-GCST90001700	Weighted mode	22	-0.0112165	0.276469	0.968022	-0.553096	0.530663	0.988846	0.575167	1.70006
DN	BAFF-R on CD20- CD38- B cell || id:ebi-a-GCST90001701	Inverse variance weighted (fixed effects)	22	0.00204873	0.0325114	0.949754	-0.0616736	0.065771	1.00205	0.94019	1.06798
DN	BAFF-R on CD20- CD38- B cell || id:ebi-a-GCST90001701	Inverse variance weighted (multiplicative random effects)	22	0.00204873	0.0348047	0.953061	-0.0661686	0.070266	1.00205	0.935973	1.07279
DN	BAFF-R on CD20- CD38- B cell || id:ebi-a-GCST90001701	MR Egger	22	-0.00516539	0.0732425	0.944477	-0.148721	0.13839	0.994848	0.86181	1.14842
DN	BAFF-R on CD20- CD38- B cell || id:ebi-a-GCST90001701	Simple mode	22	0.0169381	0.0767936	0.827561	-0.133577	0.167454	1.01708	0.87496	1.18229
DN	BAFF-R on CD20- CD38- B cell || id:ebi-a-GCST90001701	Weighted median	22	0.0345968	0.0488302	0.478627	-0.0611104	0.130304	1.0352	0.940719	1.13917
DN	BAFF-R on CD20- CD38- B cell || id:ebi-a-GCST90001701	Weighted mode	22	0.0317747	0.0463674	0.500663	-0.0591055	0.122655	1.03228	0.942607	1.13049
DN	BAFF-R on CD24+ CD27+ B cell || id:ebi-a-GCST90001702	Inverse variance weighted (fixed effects)	22	0.00587992	0.0346253	0.865155	-0.0619856	0.0737454	1.0059	0.939896	1.07653
DN	BAFF-R on CD24+ CD27+ B cell || id:ebi-a-GCST90001702	Inverse variance weighted (multiplicative random effects)	22	0.00587992	0.0361479	0.870784	-0.0649699	0.0767297	1.0059	0.937096	1.07975
DN	BAFF-R on CD24+ CD27+ B cell || id:ebi-a-GCST90001702	MR Egger	22	0.0278947	0.0754969	0.715652	-0.120079	0.175869	1.02829	0.88685	1.19228
DN	BAFF-R on CD24+ CD27+ B cell || id:ebi-a-GCST90001702	Simple mode	22	-0.0271045	0.0836445	0.74911	-0.191048	0.136839	0.97326	0.826093	1.14664
DN	BAFF-R on CD24+ CD27+ B cell || id:ebi-a-GCST90001702	Weighted median	22	-0.0163887	0.0512257	0.74902	-0.116791	0.0840136	0.983745	0.889771	1.08764
DN	BAFF-R on CD24+ CD27+ B cell || id:ebi-a-GCST90001702	Weighted mode	22	0.00907477	0.051929	0.862947	-0.0927061	0.110856	1.00912	0.911461	1.11723
DN	BAFF-R on IgD+ CD24+ B cell || id:ebi-a-GCST90001703	Inverse variance weighted (fixed effects)	22	0.0170503	0.0346033	0.622199	-0.0507722	0.0848728	1.0172	0.950495	1.08858
DN	BAFF-R on IgD+ CD24+ B cell || id:ebi-a-GCST90001703	Inverse variance weighted (multiplicative random effects)	22	0.0170503	0.0375277	0.649585	-0.0565041	0.0906047	1.0172	0.945063	1.09484
DN	BAFF-R on IgD+ CD24+ B cell || id:ebi-a-GCST90001703	MR Egger	22	0.0367086	0.0784405	0.644858	-0.117035	0.190452	1.03739	0.889554	1.2098
DN	BAFF-R on IgD+ CD24+ B cell || id:ebi-a-GCST90001703	Simple mode	22	-0.0834032	0.0918697	0.374262	-0.263468	0.0966613	0.91998	0.768382	1.10149
DN	BAFF-R on IgD+ CD24+ B cell || id:ebi-a-GCST90001703	Weighted median	22	-0.0064909	0.0540208	0.90436	-0.112372	0.0993899	0.99353	0.893712	1.1045
DN	BAFF-R on IgD+ CD24+ B cell || id:ebi-a-GCST90001703	Weighted mode	22	0.0218006	0.0474269	0.650478	-0.071156	0.114757	1.02204	0.931317	1.1216
DN	BAFF-R on IgD+ CD24- B cell || id:ebi-a-GCST90001704	Inverse variance weighted (fixed effects)	22	0.0461842	0.034542	0.181209	-0.0215182	0.113887	1.04727	0.978712	1.12063
DN	BAFF-R on IgD+ CD24- B cell || id:ebi-a-GCST90001704	Inverse variance weighted (multiplicative random effects)	22	0.0461842	0.0413955	0.264558	-0.0349509	0.127319	1.04727	0.965653	1.13578
DN	BAFF-R on IgD+ CD24- B cell || id:ebi-a-GCST90001704	MR Egger	22	0.0912889	0.0859428	0.300801	-0.077159	0.259737	1.09559	0.925743	1.29659
DN	BAFF-R on IgD+ CD24- B cell || id:ebi-a-GCST90001704	Simple mode	22	0.056822	0.0957475	0.559214	-0.130843	0.244487	1.05847	0.877355	1.27697
DN	BAFF-R on IgD+ CD24- B cell || id:ebi-a-GCST90001704	Weighted median	22	0.0426285	0.0524131	0.416037	-0.0601012	0.145358	1.04355	0.941669	1.15645
DN	BAFF-R on IgD+ CD24- B cell || id:ebi-a-GCST90001704	Weighted mode	22	0.060304	0.0491528	0.23345	-0.0360355	0.156644	1.06216	0.964606	1.16958
DN	BAFF-R on IgD+ CD38- B cell || id:ebi-a-GCST90001705	Inverse variance weighted (fixed effects)	22	0.0312282	0.0346083	0.36688	-0.036604	0.0990604	1.03172	0.964058	1.10413
DN	BAFF-R on IgD+ CD38- B cell || id:ebi-a-GCST90001705	Inverse variance weighted (multiplicative random effects)	22	0.0312282	0.0393444	0.427362	-0.0458868	0.108343	1.03172	0.95515	1.11443
DN	BAFF-R on IgD+ CD38- B cell || id:ebi-a-GCST90001705	MR Egger	22	0.0537022	0.0822064	0.521028	-0.107422	0.214827	1.05517	0.898146	1.23965
DN	BAFF-R on IgD+ CD38- B cell || id:ebi-a-GCST90001705	Simple mode	22	-0.051422	0.0926809	0.584874	-0.233076	0.130233	0.949878	0.792093	1.13909
DN	BAFF-R on IgD+ CD38- B cell || id:ebi-a-GCST90001705	Weighted median	22	0.0248767	0.0497155	0.616806	-0.0725656	0.122319	1.02519	0.930005	1.13011
DN	BAFF-R on IgD+ CD38- B cell || id:ebi-a-GCST90001705	Weighted mode	22	0.0319751	0.0501825	0.530896	-0.0663825	0.130333	1.03249	0.935773	1.13921
DN	BAFF-R on IgD+ CD38- naive B cell || id:ebi-a-GCST90001706	Inverse variance weighted (fixed effects)	22	0.0336426	0.0457265	0.461892	-0.0559813	0.123266	1.03421	0.945557	1.13119
DN	BAFF-R on IgD+ CD38- naive B cell || id:ebi-a-GCST90001706	Inverse variance weighted (multiplicative random effects)	22	0.0336426	0.0426256	0.429962	-0.0499036	0.117189	1.03421	0.951321	1.12433
DN	BAFF-R on IgD+ CD38- naive B cell || id:ebi-a-GCST90001706	MR Egger	22	0.125191	0.0936831	0.19645	-0.0584282	0.30881	1.13336	0.943246	1.3618
DN	BAFF-R on IgD+ CD38- naive B cell || id:ebi-a-GCST90001706	Simple mode	22	0.1472	0.113921	0.210353	-0.0760854	0.370486	1.15859	0.926737	1.44844
DN	BAFF-R on IgD+ CD38- naive B cell || id:ebi-a-GCST90001706	Weighted median	22	-0.00567423	0.0682006	0.933693	-0.139347	0.127999	0.994342	0.869926	1.13655
DN	BAFF-R on IgD+ CD38- naive B cell || id:ebi-a-GCST90001706	Weighted mode	22	0.0088216	0.074225	0.906524	-0.136659	0.154303	1.00886	0.872267	1.16684
DN	BAFF-R on IgD+ CD38- unswitched memory B cell || id:ebi-a-GCST90001707	Inverse variance weighted (fixed effects)	22	-0.00432293	0.0458214	0.924837	-0.0941328	0.085487	0.995686	0.910162	1.08925
DN	BAFF-R on IgD+ CD38- unswitched memory B cell || id:ebi-a-GCST90001707	Inverse variance weighted (multiplicative random effects)	22	-0.00432293	0.0422662	0.918536	-0.0871647	0.0785188	0.995686	0.916526	1.08168
DN	BAFF-R on IgD+ CD38- unswitched memory B cell || id:ebi-a-GCST90001707	MR Egger	22	0.0540832	0.0938567	0.570887	-0.129876	0.238042	1.05557	0.878204	1.26876
DN	BAFF-R on IgD+ CD38- unswitched memory B cell || id:ebi-a-GCST90001707	Simple mode	22	0.00626337	0.104884	0.952946	-0.199309	0.211836	1.00628	0.819297	1.23594
DN	BAFF-R on IgD+ CD38- unswitched memory B cell || id:ebi-a-GCST90001707	Weighted median	22	-0.0397569	0.0647254	0.539057	-0.166619	0.0871049	0.961023	0.846522	1.09101
DN	BAFF-R on IgD+ CD38- unswitched memory B cell || id:ebi-a-GCST90001707	Weighted mode	22	-0.0141624	0.0653915	0.830627	-0.14233	0.114005	0.985937	0.867335	1.12076
DN	BAFF-R on IgD+ CD38+ B cell || id:ebi-a-GCST90001708	Inverse variance weighted (fixed effects)	22	0.0478765	0.0345491	0.165822	-0.0198397	0.115593	1.04904	0.980356	1.12254
DN	BAFF-R on IgD+ CD38+ B cell || id:ebi-a-GCST90001708	Inverse variance weighted (multiplicative random effects)	22	0.0478765	0.0385962	0.214811	-0.0277721	0.123525	1.04904	0.97261	1.13148
DN	BAFF-R on IgD+ CD38+ B cell || id:ebi-a-GCST90001708	MR Egger	22	0.0671246	0.0807165	0.415448	-0.0910797	0.225329	1.06943	0.912945	1.25273
DN	BAFF-R on IgD+ CD38+ B cell || id:ebi-a-GCST90001708	Simple mode	22	-0.00983982	0.0895774	0.913574	-0.185411	0.165732	0.990208	0.830762	1.18026
DN	BAFF-R on IgD+ CD38+ B cell || id:ebi-a-GCST90001708	Weighted median	22	0.045536	0.0526551	0.38715	-0.057668	0.14874	1.04659	0.943963	1.16037
DN	BAFF-R on IgD+ CD38+ B cell || id:ebi-a-GCST90001708	Weighted mode	22	0.0625304	0.0530484	0.251685	-0.0414446	0.166505	1.06453	0.959403	1.18117
DN	BAFF-R on IgD+ CD38dim B cell || id:ebi-a-GCST90001709	Inverse variance weighted (fixed effects)	22	0.045372	0.0345641	0.189287	-0.0223736	0.113118	1.04642	0.977875	1.11976
DN	BAFF-R on IgD+ CD38dim B cell || id:ebi-a-GCST90001709	Inverse variance weighted (multiplicative random effects)	22	0.045372	0.0400627	0.257414	-0.0331509	0.123895	1.04642	0.967393	1.1319
DN	BAFF-R on IgD+ CD38dim B cell || id:ebi-a-GCST90001709	MR Egger	22	0.0656528	0.0837606	0.442333	-0.098518	0.229824	1.06786	0.906179	1.25838
DN	BAFF-R on IgD+ CD38dim B cell || id:ebi-a-GCST90001709	Simple mode	22	-0.0731895	0.0980938	0.463867	-0.265453	0.119074	0.929425	0.766858	1.12645
DN	BAFF-R on IgD+ CD38dim B cell || id:ebi-a-GCST90001709	Weighted median	22	0.0212755	0.0529337	0.687738	-0.0824746	0.125026	1.0215	0.920835	1.13318
DN	BAFF-R on IgD+ CD38dim B cell || id:ebi-a-GCST90001709	Weighted mode	22	0.0345352	0.0520533	0.514255	-0.0674893	0.13656	1.03514	0.934738	1.14632
DN	BAFF-R on IgD- CD24- B cell || id:ebi-a-GCST90001710	Inverse variance weighted (fixed effects)	22	0.0196776	0.0345638	0.569145	-0.0480675	0.0874226	1.01987	0.953069	1.09136
DN	BAFF-R on IgD- CD24- B cell || id:ebi-a-GCST90001710	Inverse variance weighted (multiplicative random effects)	22	0.0196776	0.0385278	0.609536	-0.055837	0.0951921	1.01987	0.945693	1.09987
DN	BAFF-R on IgD- CD24- B cell || id:ebi-a-GCST90001710	MR Egger	22	0.022218	0.0806819	0.785851	-0.135919	0.180355	1.02247	0.872914	1.19764
DN	BAFF-R on IgD- CD24- B cell || id:ebi-a-GCST90001710	Simple mode	22	-0.0197652	0.0782481	0.803036	-0.173131	0.133601	0.980429	0.841027	1.14294
DN	BAFF-R on IgD- CD24- B cell || id:ebi-a-GCST90001710	Weighted median	22	0.00135349	0.0503414	0.978551	-0.0973156	0.100023	1.00135	0.90727	1.1052
DN	BAFF-R on IgD- CD24- B cell || id:ebi-a-GCST90001710	Weighted mode	22	0.00962139	0.0497822	0.848605	-0.0879518	0.107195	1.00967	0.915805	1.11315
DN	BAFF-R on IgD- CD27- B cell || id:ebi-a-GCST90001711	Inverse variance weighted (fixed effects)	22	0.0282886	0.0344151	0.411086	-0.0391649	0.0957422	1.02869	0.961592	1.10048
DN	BAFF-R on IgD- CD27- B cell || id:ebi-a-GCST90001711	Inverse variance weighted (multiplicative random effects)	22	0.0282886	0.0395422	0.47436	-0.0492142	0.105791	1.02869	0.951977	1.11159
DN	BAFF-R on IgD- CD27- B cell || id:ebi-a-GCST90001711	MR Egger	22	0.0501162	0.0826405	0.551047	-0.111859	0.212091	1.05139	0.89417	1.23626
DN	BAFF-R on IgD- CD27- B cell || id:ebi-a-GCST90001711	Simple mode	22	-0.0429251	0.089342	0.635869	-0.218035	0.132185	0.957983	0.804097	1.14132
DN	BAFF-R on IgD- CD27- B cell || id:ebi-a-GCST90001711	Weighted median	22	0.0159356	0.0514992	0.756992	-0.0850029	0.116874	1.01606	0.91851	1.12398
DN	BAFF-R on IgD- CD27- B cell || id:ebi-a-GCST90001711	Weighted mode	22	0.00321414	0.0497769	0.949126	-0.0943486	0.100777	1.00322	0.909966	1.10603
DN	BAFF-R on IgD- CD38- B cell || id:ebi-a-GCST90001712	Inverse variance weighted (fixed effects)	22	0.00597937	0.0346681	0.863064	-0.0619702	0.0739289	1.006	0.939911	1.07673
DN	BAFF-R on IgD- CD38- B cell || id:ebi-a-GCST90001712	Inverse variance weighted (multiplicative random effects)	22	0.00597937	0.038498	0.876572	-0.0694766	0.0814354	1.006	0.932882	1.08484
DN	BAFF-R on IgD- CD38- B cell || id:ebi-a-GCST90001712	MR Egger	22	0.020011	0.0805175	0.806258	-0.137803	0.177825	1.02021	0.87127	1.19462
DN	BAFF-R on IgD- CD38- B cell || id:ebi-a-GCST90001712	Simple mode	22	-0.0360236	0.0811452	0.661626	-0.195068	0.123021	0.964617	0.822779	1.13091
DN	BAFF-R on IgD- CD38- B cell || id:ebi-a-GCST90001712	Weighted median	22	-0.0373883	0.0485325	0.441076	-0.132512	0.0577354	0.963302	0.875892	1.05943
DN	BAFF-R on IgD- CD38- B cell || id:ebi-a-GCST90001712	Weighted mode	22	-0.000730835	0.0548047	0.989486	-0.108148	0.106686	0.999269	0.897495	1.11259
DN	BAFF-R on IgD- CD38+ B cell || id:ebi-a-GCST90001713	Inverse variance weighted (fixed effects)	22	0.032984	0.0330195	0.317831	-0.0317343	0.0977023	1.03353	0.968764	1.10263
DN	BAFF-R on IgD- CD38+ B cell || id:ebi-a-GCST90001713	Inverse variance weighted (multiplicative random effects)	22	0.032984	0.036687	0.368618	-0.0389226	0.104891	1.03353	0.961825	1.11059
DN	BAFF-R on IgD- CD38+ B cell || id:ebi-a-GCST90001713	MR Egger	22	-0.0528444	0.0739204	0.482944	-0.197729	0.0920397	0.948528	0.820593	1.09641
DN	BAFF-R on IgD- CD38+ B cell || id:ebi-a-GCST90001713	Simple mode	22	0.0659933	0.0729879	0.376163	-0.077063	0.20905	1.06822	0.925832	1.23251
DN	BAFF-R on IgD- CD38+ B cell || id:ebi-a-GCST90001713	Weighted median	22	0.0713085	0.0479883	0.13729	-0.0227485	0.165366	1.07391	0.977508	1.17982
DN	BAFF-R on IgD- CD38+ B cell || id:ebi-a-GCST90001713	Weighted mode	22	0.0415388	0.0455156	0.371797	-0.0476717	0.130749	1.04241	0.953447	1.13968
DN	BAFF-R on IgD- CD38dim B cell || id:ebi-a-GCST90001714	Inverse variance weighted (fixed effects)	7	-0.0696415	0.0942976	0.460193	-0.254465	0.115182	0.932728	0.775331	1.12208
DN	BAFF-R on IgD- CD38dim B cell || id:ebi-a-GCST90001714	Inverse variance weighted (multiplicative random effects)	7	-0.0696415	0.103576	0.501348	-0.272651	0.133368	0.932728	0.761358	1.14267
DN	BAFF-R on IgD- CD38dim B cell || id:ebi-a-GCST90001714	MR Egger	7	0.378341	0.330023	0.303511	-0.268504	1.02519	1.45986	0.764522	2.78761
DN	BAFF-R on IgD- CD38dim B cell || id:ebi-a-GCST90001714	Simple mode	7	-0.119421	0.216654	0.6014	-0.544064	0.305221	0.887434	0.580385	1.35693
DN	BAFF-R on IgD- CD38dim B cell || id:ebi-a-GCST90001714	Weighted median	7	-0.106076	0.134467	0.430194	-0.369632	0.15748	0.899356	0.690989	1.17056
DN	BAFF-R on IgD- CD38dim B cell || id:ebi-a-GCST90001714	Weighted mode	7	-0.198298	0.222375	0.406875	-0.634153	0.237556	0.820125	0.530385	1.26815
DN	BAFF-R on memory B cell || id:ebi-a-GCST90001715	Inverse variance weighted (fixed effects)	22	0.0144125	0.0345992	0.677004	-0.053402	0.082227	1.01452	0.947999	1.0857
DN	BAFF-R on memory B cell || id:ebi-a-GCST90001715	Inverse variance weighted (multiplicative random effects)	22	0.0144125	0.0368169	0.695454	-0.0577486	0.0865735	1.01452	0.943887	1.09043
DN	BAFF-R on memory B cell || id:ebi-a-GCST90001715	MR Egger	22	0.0385849	0.0768564	0.621122	-0.112054	0.189224	1.03934	0.893996	1.20831
DN	BAFF-R on memory B cell || id:ebi-a-GCST90001715	Simple mode	22	-0.056146	0.0926971	0.551209	-0.237832	0.12554	0.945401	0.788335	1.13376
DN	BAFF-R on memory B cell || id:ebi-a-GCST90001715	Weighted median	22	-0.0112692	0.047145	0.81108	-0.103673	0.0811351	0.988794	0.90152	1.08452
DN	BAFF-R on memory B cell || id:ebi-a-GCST90001715	Weighted mode	22	0.0196517	0.0500329	0.698443	-0.0784127	0.117716	1.01985	0.924583	1.12492
DN	BAFF-R on naive-mature B cell || id:ebi-a-GCST90001716	Inverse variance weighted (fixed effects)	22	0.0421638	0.0346441	0.223583	-0.0257387	0.110066	1.04307	0.97459	1.11635
DN	BAFF-R on naive-mature B cell || id:ebi-a-GCST90001716	Inverse variance weighted (multiplicative random effects)	22	0.0421638	0.0399459	0.291186	-0.0361301	0.120458	1.04307	0.964515	1.12801
DN	BAFF-R on naive-mature B cell || id:ebi-a-GCST90001716	MR Egger	22	0.0746295	0.083253	0.380693	-0.0885463	0.237805	1.07748	0.915261	1.26846
DN	BAFF-R on naive-mature B cell || id:ebi-a-GCST90001716	Simple mode	22	0.00124321	0.0889098	0.988976	-0.17302	0.175507	1.00124	0.841121	1.19185
DN	BAFF-R on naive-mature B cell || id:ebi-a-GCST90001716	Weighted median	22	0.0297	0.0506564	0.557672	-0.0695865	0.128987	1.03015	0.932779	1.13767
DN	BAFF-R on naive-mature B cell || id:ebi-a-GCST90001716	Weighted mode	22	0.0461229	0.0524239	0.388921	-0.0566278	0.148874	1.0472	0.944946	1.16053
DN	BAFF-R on unswitched memory B cell || id:ebi-a-GCST90001717	Inverse variance weighted (fixed effects)	22	0.0114792	0.0346081	0.740123	-0.0563527	0.079311	1.01155	0.945206	1.08254
DN	BAFF-R on unswitched memory B cell || id:ebi-a-GCST90001717	Inverse variance weighted (multiplicative random effects)	22	0.0114792	0.0389382	0.768143	-0.0648397	0.0877981	1.01155	0.937218	1.09177
DN	BAFF-R on unswitched memory B cell || id:ebi-a-GCST90001717	MR Egger	22	0.038994	0.0812457	0.636469	-0.120248	0.198236	1.03976	0.886701	1.21925
DN	BAFF-R on unswitched memory B cell || id:ebi-a-GCST90001717	Simple mode	22	-0.0345004	0.0909034	0.708106	-0.212671	0.14367	0.966088	0.808422	1.1545
DN	BAFF-R on unswitched memory B cell || id:ebi-a-GCST90001717	Weighted median	22	-0.00689734	0.0520651	0.894608	-0.108945	0.0951502	0.993126	0.89678	1.09982
DN	BAFF-R on unswitched memory B cell || id:ebi-a-GCST90001717	Weighted mode	22	0.0210038	0.0488333	0.671496	-0.0747094	0.116717	1.02123	0.928013	1.1238
DN	BAFF-R on switched memory B cell || id:ebi-a-GCST90001718	Inverse variance weighted (fixed effects)	22	0.0114634	0.0347072	0.741182	-0.0565628	0.0794896	1.01153	0.945007	1.08273
DN	BAFF-R on switched memory B cell || id:ebi-a-GCST90001718	Inverse variance weighted (multiplicative random effects)	22	0.0114634	0.0367734	0.755245	-0.0606124	0.0835392	1.01153	0.941188	1.08713
DN	BAFF-R on switched memory B cell || id:ebi-a-GCST90001718	MR Egger	22	0.0313326	0.0768388	0.687774	-0.119272	0.181937	1.03183	0.887567	1.19954
DN	BAFF-R on switched memory B cell || id:ebi-a-GCST90001718	Simple mode	22	-0.0471477	0.0916786	0.612432	-0.226838	0.132542	0.953947	0.79705	1.14173
DN	BAFF-R on switched memory B cell || id:ebi-a-GCST90001718	Weighted median	22	-0.0171027	0.0521211	0.742811	-0.11926	0.0850547	0.983043	0.887577	1.08878
DN	BAFF-R on switched memory B cell || id:ebi-a-GCST90001718	Weighted mode	22	-0.0137699	0.0527952	0.796773	-0.117248	0.0897086	0.986324	0.889364	1.09386
DN	BAFF-R on IgD+ B cell || id:ebi-a-GCST90001719	Inverse variance weighted (fixed effects)	22	0.038738	0.0345382	0.262033	-0.0289568	0.106433	1.0395	0.971458	1.1123
DN	BAFF-R on IgD+ B cell || id:ebi-a-GCST90001719	Inverse variance weighted (multiplicative random effects)	22	0.038738	0.0404485	0.338208	-0.040541	0.118017	1.0395	0.96027	1.12526
DN	BAFF-R on IgD+ B cell || id:ebi-a-GCST90001719	MR Egger	22	0.0724953	0.084284	0.399911	-0.0927014	0.237692	1.07519	0.911466	1.26832
DN	BAFF-R on IgD+ B cell || id:ebi-a-GCST90001719	Simple mode	22	0.0542614	0.0945272	0.572046	-0.131012	0.239535	1.05576	0.877207	1.27066
DN	BAFF-R on IgD+ B cell || id:ebi-a-GCST90001719	Weighted median	22	0.0279951	0.0509618	0.582775	-0.0718899	0.12788	1.02839	0.930633	1.13642
DN	BAFF-R on IgD+ B cell || id:ebi-a-GCST90001719	Weighted mode	22	0.0472879	0.0518852	0.372431	-0.0544071	0.148983	1.04842	0.947046	1.16065
DN	BAFF-R on transitional B cell || id:ebi-a-GCST90001720	Inverse variance weighted (fixed effects)	22	0.0581361	0.0345036	0.0920021	-0.0094909	0.125763	1.05986	0.990554	1.13401
DN	BAFF-R on transitional B cell || id:ebi-a-GCST90001720	Inverse variance weighted (multiplicative random effects)	22	0.0581361	0.0369899	0.116026	-0.0143641	0.130636	1.05986	0.985739	1.13955
DN	BAFF-R on transitional B cell || id:ebi-a-GCST90001720	MR Egger	22	0.0619385	0.0775242	0.433702	-0.0900089	0.213886	1.0639	0.913923	1.23848
DN	BAFF-R on transitional B cell || id:ebi-a-GCST90001720	Simple mode	22	-0.000274923	0.0953632	0.997727	-0.187187	0.186637	0.999725	0.829289	1.20519
DN	BAFF-R on transitional B cell || id:ebi-a-GCST90001720	Weighted median	22	0.0544214	0.0538062	0.311809	-0.0510388	0.159882	1.05593	0.950242	1.17337
DN	BAFF-R on transitional B cell || id:ebi-a-GCST90001720	Weighted mode	22	0.0643969	0.0535559	0.242582	-0.0405726	0.169366	1.06652	0.960239	1.18455
DN	CD19 on CD20- B cell || id:ebi-a-GCST90001721	Inverse variance weighted (fixed effects)	22	-0.0125787	0.0323614	0.697502	-0.0760071	0.0508497	0.9875	0.92681	1.05216
DN	CD19 on CD20- B cell || id:ebi-a-GCST90001721	Inverse variance weighted (multiplicative random effects)	22	-0.0125787	0.0364366	0.729928	-0.0839945	0.0588371	0.9875	0.919436	1.0606
DN	CD19 on CD20- B cell || id:ebi-a-GCST90001721	MR Egger	22	-0.0256797	0.0765821	0.740874	-0.175781	0.124421	0.974647	0.838802	1.13249
DN	CD19 on CD20- B cell || id:ebi-a-GCST90001721	Simple mode	22	-0.0980886	0.119411	0.420626	-0.332134	0.135957	0.906569	0.717391	1.14563
DN	CD19 on CD20- B cell || id:ebi-a-GCST90001721	Weighted median	22	0.00617728	0.0516368	0.904777	-0.0950309	0.107385	1.0062	0.909345	1.11336
DN	CD19 on CD20- B cell || id:ebi-a-GCST90001721	Weighted mode	22	-0.00270036	0.0555465	0.961686	-0.111572	0.106171	0.997303	0.894427	1.11201
DN	CD19 on CD20- CD38- B cell || id:ebi-a-GCST90001722	Inverse variance weighted (fixed effects)	22	-0.00396994	0.0321652	0.901772	-0.0670138	0.0590739	0.996038	0.935182	1.06085
DN	CD19 on CD20- CD38- B cell || id:ebi-a-GCST90001722	Inverse variance weighted (multiplicative random effects)	22	-0.00396994	0.0387166	0.918329	-0.0798544	0.0719145	0.996038	0.923251	1.07456
DN	CD19 on CD20- CD38- B cell || id:ebi-a-GCST90001722	MR Egger	22	-0.011788	0.0815038	0.886449	-0.171535	0.147959	0.988281	0.84237	1.15947
DN	CD19 on CD20- CD38- B cell || id:ebi-a-GCST90001722	Simple mode	22	0.0925009	0.10454	0.386265	-0.112398	0.2974	1.09691	0.893688	1.34635
DN	CD19 on CD20- CD38- B cell || id:ebi-a-GCST90001722	Weighted median	22	0.00618116	0.0512493	0.904	-0.0942674	0.10663	1.0062	0.910039	1.11252
DN	CD19 on CD20- CD38- B cell || id:ebi-a-GCST90001722	Weighted mode	22	0.0135202	0.0574101	0.8161	-0.0990035	0.126044	1.01361	0.90574	1.13433
DN	CD19 on CD24+ CD27+ B cell || id:ebi-a-GCST90001723	Inverse variance weighted (fixed effects)	22	0.0184692	0.0334863	0.581261	-0.0471641	0.0841024	1.01864	0.953931	1.08774
DN	CD19 on CD24+ CD27+ B cell || id:ebi-a-GCST90001723	Inverse variance weighted (multiplicative random effects)	22	0.0184692	0.03845	0.630984	-0.0568929	0.0938312	1.01864	0.944695	1.09837
DN	CD19 on CD24+ CD27+ B cell || id:ebi-a-GCST90001723	MR Egger	22	-0.0660996	0.0776895	0.404942	-0.218371	0.0861717	0.936038	0.803827	1.08999
DN	CD19 on CD24+ CD27+ B cell || id:ebi-a-GCST90001723	Simple mode	22	0.0163871	0.0878987	0.853895	-0.155894	0.188669	1.01652	0.85565	1.20764
DN	CD19 on CD24+ CD27+ B cell || id:ebi-a-GCST90001723	Weighted median	22	0.0312057	0.0521369	0.549484	-0.0709826	0.133394	1.0317	0.931478	1.1427
DN	CD19 on CD24+ CD27+ B cell || id:ebi-a-GCST90001723	Weighted mode	22	0.0303965	0.0597824	0.616436	-0.0867771	0.14757	1.03086	0.916881	1.15901
[truncated: 2,383 more rows]
