# Supplementary material for: The causal role between circulating immune cells and diabetic nephropathy: a bidirectional Mendelian randomization with mediating insights
Source: Diabetol Metab Syndr. 2024 Jul 16;16:164. doi: 10.1186/s13098-024-01386-w (PMC11253417; doi:10.1186/s13098-024-01386-w)
Supplement: Supplementary file 4 — Supplementary Material 4. Table S4: Results of the causal effect of immune cells on DN. [file 13098_2024_1386_MOESM4_ESM.xlsx]

## Sheet: Sheet1
Supplementary Table 4 Results of the causal effect of immune cells on DN
outcome	exposure	Trait type	Panel	Statistical trait name	Trait	GWAS Catalog Accession Number	nsnp	b	se	pval	lo_ci	up_ci	or	or_lci95	or_uci95	Q	Q_pval	FDR
Membranous nephropathy	IgD+ %B cell	Relative count	B cell	BC_Trait1	IgD+ %B cell	GCST90001391	6	-0.294311	0.0807596	0.000268134	-0.4526	-0.136022	0.745045	0.635972	0.872823	52.1239	5.08807e-10	0.0043259
Membranous nephropathy	IgD+ CD38br AC	Absolute count	B cell	BC_Trait10	IgD+ CD38br AC	GCST90001392	12	0.00570768	0.101187	0.955017	-0.192619	0.204034	1.00572	0.824796	1.22634	11.2854	0.419674	0.979354
Membranous nephropathy	IgD+ CD38dim %B cell	Relative count	B cell	BC_Trait11	IgD+ CD38dim %B cell	GCST90001393	8	-0.0220077	0.132095	0.867681	-0.280914	0.236898	0.978233	0.755093	1.26731	1.75033	0.972359	0.95013
Membranous nephropathy	IgD+ CD38dim AC	Absolute count	B cell	BC_Trait12	IgD+ CD38dim AC	GCST90001394	10	-0.0462977	0.120458	0.700721	-0.282395	0.1898	0.954758	0.753976	1.20901	6.87865	0.649752	0.876251
Membranous nephropathy	IgD+ CD38- %B cell	Relative count	B cell	BC_Trait13	IgD+ CD38- %B cell	GCST90001395	9	-0.36285	0.122915	0.0031569	-0.603764	-0.121936	0.695691	0.54675	0.885205	88.8071	8.11974e-16	0.033216
Membranous nephropathy	IgD+ CD38- AC	Absolute count	B cell	BC_Trait14	IgD+ CD38- AC	GCST90001396	9	0.0319374	0.10821	0.767885	-0.180154	0.244029	1.03245	0.835141	1.27638	9.70192	0.286573	0.905199
Membranous nephropathy	Unsw mem %B cell	Relative count	B cell	BC_Trait17	Unsw mem %B cell	GCST90001397	12	0.028784	0.101859	0.777494	-0.17086	0.228428	1.0292	0.842939	1.25662	5.7462	0.889751	0.905202
Membranous nephropathy	Unsw mem AC	Absolute count	B cell	BC_Trait18	Unsw mem AC	GCST90001398	4	0.331419	0.186524	0.0755994	-0.0341692	0.697006	1.39294	0.966408	2.00773	5.06158	0.167343	0.301868
Membranous nephropathy	IgD- CD27- %B cell	Relative count	B cell	BC_Trait19	IgD- CD27- %B cell	GCST90001399	10	0.0973883	0.081267	0.230771	-0.0618949	0.256672	1.10229	0.939982	1.29262	14.278	0.112776	0.555847
Membranous nephropathy	IgD+ AC	Absolute count	B cell	BC_Trait2	IgD+ AC	GCST90001400	5	-0.0887781	0.123958	0.47387	-0.331735	0.154179	0.915049	0.717677	1.1667	1.41622	0.841371	0.754801
Membranous nephropathy	IgD- CD27- AC	Absolute count	B cell	BC_Trait20	IgD- CD27- AC	GCST90001401	12	-0.035876	0.0929182	0.699421	-0.217996	0.146244	0.96476	0.804129	1.15748	11.4996	0.402402	0.876251
Membranous nephropathy	Sw mem %B cell	Relative count	B cell	BC_Trait21	Sw mem %B cell	GCST90001402	6	0.404934	0.102976	8.41335e-05	0.203101	0.606767	1.4992	1.2252	1.83449	48.4264	2.90665e-09	0.00152641
Membranous nephropathy	Sw mem AC	Absolute count	B cell	BC_Trait22	Sw mem AC	GCST90001403	8	-0.0759919	0.126543	0.548159	-0.324017	0.172033	0.926824	0.723238	1.18772	8.95674	0.255777	0.795708
Membranous nephropathy	PB/PC %B cell	Relative count	B cell	BC_Trait23	PB/PC %B cell	GCST90001404	9	-0.0194048	0.0845302	0.818433	-0.185084	0.146274	0.980782	0.831034	1.15751	6.46487	0.595307	0.922644
Membranous nephropathy	PB/PC AC	Absolute count	B cell	BC_Trait24	PB/PC AC	GCST90001405	6	-0.249095	0.157158	0.112967	-0.557125	0.0589349	0.779506	0.572854	1.06071	2.47036	0.780952	0.399115
Membranous nephropathy	Memory B cell %B cell	Relative count	B cell	BC_Trait25	Memory B cell %B cell	GCST90001406	10	-0.597998	0.100136	2.34606e-09	-0.794265	-0.40173	0.549912	0.451913	0.669161	242.07	4.70166e-47	1.21864e-07
Membranous nephropathy	Memory B cell AC	Absolute count	B cell	BC_Trait26	Memory B cell AC	GCST90001407	7	0.0459941	0.118532	0.697994	-0.186329	0.278318	1.04707	0.83	1.32091	7.04401	0.316796	0.876251
Membranous nephropathy	Naive-mature B cell %B cell	Relative count	B cell	BC_Trait27	Naive-mature B cell %B cell	GCST90001408	11	0.14423	0.0992643	0.146227	-0.0503283	0.338788	1.15515	0.950917	1.40325	11.4102	0.326462	0.454346
Membranous nephropathy	Naive-mature B cell AC	Absolute count	B cell	BC_Trait28	Naive-mature B cell AC	GCST90001409	9	0.0468763	0.110174	0.67049	-0.169065	0.262817	1.04799	0.844454	1.30059	8.31099	0.403696	0.868253
Membranous nephropathy	IgD- CD38br %B cell	Relative count	B cell	BC_Trait3	IgD- CD38br %B cell	GCST90001410	8	0.221347	0.112247	0.0486138	0.00134285	0.441352	1.24776	1.00134	1.55481	7.12001	0.416492	0.241737
Membranous nephropathy	IgD+ CD24+ %B cell	Relative count	B cell	BC_Trait31	IgD+ CD24+ %B cell	GCST90001411	4	-0.0968213	0.180652	0.591989	-0.450898	0.257256	0.907718	0.637056	1.29338	0.921192	0.820311	0.819374
Membranous nephropathy	IgD+ CD24+ AC	Absolute count	B cell	BC_Trait32	IgD+ CD24+ AC	GCST90001412	9	0.117852	0.119665	0.324697	-0.116691	0.352395	1.12508	0.88986	1.42247	16.143	0.0403786	0.636576
Membranous nephropathy	IgD- CD24- %B cell	Relative count	B cell	BC_Trait33	IgD- CD24- %B cell	GCST90001413	9	0.0728264	0.103899	0.483343	-0.130815	0.276468	1.07554	0.87738	1.31846	11.5007	0.174909	0.757899
Membranous nephropathy	IgD- CD24- AC	Absolute count	B cell	BC_Trait34	IgD- CD24- AC	GCST90001414	6	-0.139331	0.141258	0.323957	-0.416198	0.137535	0.86994	0.65955	1.14744	11.1793	0.0479382	0.636576
Membranous nephropathy	IgD+ CD24- %B cell	Relative count	B cell	BC_Trait35	IgD+ CD24- %B cell	GCST90001415	5	-0.202171	0.156229	0.195643	-0.50838	0.104039	0.816955	0.601469	1.10964	8.25208	0.0827686	0.51914
Membranous nephropathy	IgD+ CD24- AC	Absolute count	B cell	BC_Trait36	IgD+ CD24- AC	GCST90001416	7	-0.118066	0.132988	0.374654	-0.378723	0.142591	0.888638	0.684735	1.15326	5.55804	0.474469	0.683414
Membranous nephropathy	CD24+ CD27+ %B cell	Relative count	B cell	BC_Trait37	CD24+ CD27+ %B cell	GCST90001417	8	0.0531813	0.126419	0.673992	-0.194599	0.300962	1.05462	0.823165	1.35116	3.98521	0.781479	0.868253
Membranous nephropathy	CD24+ CD27+ AC	Absolute count	B cell	BC_Trait38	CD24+ CD27+ AC	GCST90001418	8	-0.0279722	0.115182	0.80812	-0.253729	0.197785	0.972415	0.775902	1.2187	13.2793	0.0655895	0.917979
Membranous nephropathy	CD20- %B cell	Relative count	B cell	BC_Trait39	CD20- %B cell	GCST90001419	8	0.537438	0.116029	3.62296e-06	0.31002	0.764855	1.71162	1.36345	2.14868	96.4519	5.82087e-18	0.00011946
Membranous nephropathy	IgD- CD38br AC	Absolute count	B cell	BC_Trait4	IgD- CD38br AC	GCST90001420	9	-0.162104	0.126873	0.201359	-0.410775	0.0865665	0.850353	0.663136	1.09042	8.95896	0.34577	0.525343
Membranous nephropathy	CD20- AC	Absolute count	B cell	BC_Trait40	CD20- AC	GCST90001421	8	-0.0409941	0.133614	0.758988	-0.302878	0.22089	0.959835	0.738689	1.24719	10.9011	0.14299	0.900369
Membranous nephropathy	CD20- CD38- %B cell	Relative count	B cell	BC_Trait43	CD20- CD38- %B cell	GCST90001422	5	-0.108	0.160938	0.50218	-0.423438	0.207439	0.897628	0.654792	1.23052	2.54609	0.636403	0.770671
Membranous nephropathy	CD20- CD38- AC	Absolute count	B cell	BC_Trait44	CD20- CD38- AC	GCST90001423	4	0.117889	0.173507	0.496854	-0.222184	0.457962	1.12512	0.800768	1.58085	4.20872	0.23979	0.765851
Membranous nephropathy	IgD+ %Lymphocyte	Relative count	B cell	BC_Trait46	IgD+ %Lymphocyte	GCST90001424	7	-0.0764783	0.12527	0.541525	-0.322007	0.16905	0.926373	0.724693	1.18418	13.359	0.0376758	0.79104
Membranous nephropathy	IgD- CD38br %lymphocyte	Relative count	B cell	BC_Trait47	IgD- CD38br %lymphocyte	GCST90001425	9	0.177435	0.116807	0.12875	-0.0515061	0.406377	1.19415	0.949798	1.50137	4.86715	0.771676	0.436389
Membranous nephropathy	IgD- CD38dim %lymphocyte	Relative count	B cell	BC_Trait48	IgD- CD38dim %lymphocyte	GCST90001426	12	-0.0121621	0.0984076	0.90164	-0.205041	0.180717	0.987912	0.814614	1.19808	8.96939	0.624718	0.963874
Membranous nephropathy	IgD- CD38- %lymphocyte	Relative count	B cell	BC_Trait49	IgD- CD38- %lymphocyte	GCST90001427	12	-0.014968	0.106384	0.888109	-0.223481	0.193545	0.985143	0.79973	1.21354	13.2113	0.279737	0.957112
Membranous nephropathy	IgD- CD38dim %B cell	Relative count	B cell	BC_Trait5	IgD- CD38dim %B cell	GCST90001428	9	0.251888	0.120574	0.0367007	0.0155634	0.488212	1.28645	1.01569	1.6294	8.95275	0.346298	0.209801
Membranous nephropathy	IgD+ CD38br %lymphocyte	Relative count	B cell	BC_Trait50	IgD+ CD38br %lymphocyte	GCST90001429	13	0.183851	0.0890877	0.0390451	0.00923937	0.358463	1.20184	1.00928	1.43113	32.6909	0.00108154	0.214614
Membranous nephropathy	IgD+ CD38dim %lymphocyte	Relative count	B cell	BC_Trait51	IgD+ CD38dim %lymphocyte	GCST90001430	11	0.0340219	0.110173	0.757471	-0.181918	0.249962	1.03461	0.83367	1.28398	12.1162	0.277357	0.900039
Membranous nephropathy	IgD+ CD38- %lymphocyte	Relative count	B cell	BC_Trait52	IgD+ CD38- %lymphocyte	GCST90001431	7	0.0524569	0.134091	0.695647	-0.210361	0.315275	1.05386	0.810291	1.37064	5.27555	0.508988	0.876251
Membranous nephropathy	Unsw Mem %lymphocyte	Relative count	B cell	BC_Trait54	Unsw Mem %lymphocyte	GCST90001432	10	0.0520389	0.10757	0.62855	-0.158798	0.262876	1.05342	0.853169	1.30066	14.0992	0.118841	0.848192
Membranous nephropathy	IgD- CD27- %lymphocyte	Relative count	B cell	BC_Trait55	IgD- CD27- %lymphocyte	GCST90001433	9	0.0343134	0.0917088	0.708288	-0.145436	0.214063	1.03491	0.864645	1.2387	12.3045	0.138128	0.876928
Membranous nephropathy	Sw mem %lymphocyte	Relative count	B cell	BC_Trait56	Sw mem %lymphocyte	GCST90001434	11	0.120089	0.100306	0.23122	-0.0765112	0.316688	1.1276	0.926343	1.37257	8.60246	0.5702	0.555847
Membranous nephropathy	PB/PC %lymphocyte	Relative count	B cell	BC_Trait57	PB/PC %lymphocyte	GCST90001435	8	-0.070057	0.127636	0.583088	-0.320224	0.18011	0.932341	0.725986	1.19735	2.86406	0.897287	0.815649
Membranous nephropathy	Memory B cell %lymphocyte	Relative count	B cell	BC_Trait58	Memory B cell %lymphocyte	GCST90001436	10	-0.0487949	0.109933	0.657143	-0.264263	0.166673	0.952376	0.767772	1.18137	17.8856	0.0365241	0.857704
Membranous nephropathy	Naive-mature B cell %lymphocyte	Relative count	B cell	BC_Trait59	Naive-mature B cell %lymphocyte	GCST90001437	6	-0.123622	0.128507	0.336057	-0.375497	0.128252	0.883714	0.686948	1.13684	4.89897	0.428334	0.641598
Membranous nephropathy	IgD- CD38dim AC	Absolute count	B cell	BC_Trait6	IgD- CD38dim AC	GCST90001438	6	0.0113249	0.152354	0.940745	-0.287289	0.309938	1.01139	0.750295	1.36334	6.2348	0.284038	0.973105
Membranous nephropathy	IgD+ CD24+ %lymphocyte	Relative count	B cell	BC_Trait61	IgD+ CD24+ %lymphocyte	GCST90001439	5	0.0447222	0.137729	0.745399	-0.225226	0.31467	1.04574	0.798336	1.36981	11.3079	0.0233135	0.894479
Membranous nephropathy	IgD- CD24- %lymphocyte	Relative count	B cell	BC_Trait62	IgD- CD24- %lymphocyte	GCST90001440	11	0.0518483	0.0984623	0.598485	-0.141138	0.244834	1.05322	0.86837	1.27741	17.9318	0.0561248	0.824478
Membranous nephropathy	IgD+ CD24- %lymphocyte	Relative count	B cell	BC_Trait63	IgD+ CD24- %lymphocyte	GCST90001441	6	-0.0252515	0.157357	0.872509	-0.333672	0.283169	0.975065	0.716289	1.32733	2.82637	0.726733	0.952544
Membranous nephropathy	CD24+ CD27+ %lymphocyte	Relative count	B cell	BC_Trait64	CD24+ CD27+ %lymphocyte	GCST90001442	9	0.108911	0.120314	0.365346	-0.126904	0.344726	1.11506	0.880818	1.4116	13.1975	0.105234	0.676679
Membranous nephropathy	CD20- %lymphocyte	Relative count	B cell	BC_Trait65	CD20- %lymphocyte	GCST90001443	5	-0.0458881	0.147453	0.755645	-0.334896	0.243119	0.955149	0.715413	1.27522	2.20392	0.698312	0.899341
Membranous nephropathy	CD20- CD38- %lymphocyte	Relative count	B cell	BC_Trait67	CD20- CD38- %lymphocyte	GCST90001444	8	0.133394	0.130293	0.305931	-0.121981	0.388768	1.1427	0.885166	1.47516	9.36595	0.227439	0.633981
Membranous nephropathy	IgD- CD38- %B cell	Relative count	B cell	BC_Trait7	IgD- CD38- %B cell	GCST90001445	5	0.606611	0.144689	2.75882e-05	0.32302	0.890202	1.8342	1.38129	2.43562	49.1042	5.55375e-10	0.000591171
Membranous nephropathy	IgD- CD38- AC	Absolute count	B cell	BC_Trait8	IgD- CD38- AC	GCST90001446	5	0.0330157	0.148687	0.824276	-0.258411	0.324442	1.03357	0.772278	1.38326	3.28433	0.511419	0.923189
Membranous nephropathy	IgD+ CD38br %B cell	Relative count	B cell	BC_Trait9	IgD+ CD38br %B cell	GCST90001447	8	-0.149494	0.12292	0.223914	-0.390418	0.0914301	0.861144	0.676774	1.09574	5.06638	0.651863	0.549195
Membranous nephropathy	CD11c+ monocyte AC	Absolute count	cDC	DC_Trait524	CD11c+ monocyte AC	GCST90001448	7	-0.136581	0.0921288	0.138208	-0.317153	0.0439918	0.872336	0.728219	1.04497	4.3099	0.634817	0.445356
Membranous nephropathy	CD11c+ monocyte %monocyte	Relative count	cDC	DC_Trait525	CD11c+ monocyte %monocyte	GCST90001449	10	-0.0283965	0.0889435	0.749526	-0.202726	0.145933	0.972003	0.816502	1.15712	11.7468	0.227964	0.897947
Membranous nephropathy	CD62L- monocyte AC	Absolute count	cDC	DC_Trait526	CD62L- monocyte AC	GCST90001450	6	0.0324386	0.111084	0.770273	-0.185287	0.250164	1.03297	0.830866	1.28424	4.4055	0.492626	0.905202
Membranous nephropathy	CD62L- monocyte %monocyte	Relative count	cDC	DC_Trait527	CD62L- monocyte %monocyte	GCST90001451	12	-0.049018	0.0716366	0.493812	-0.189426	0.0913898	0.952164	0.827434	1.0957	7.6818	0.741493	0.762781
Membranous nephropathy	CD11c+ CD62L- monocyte AC	Absolute count	cDC	DC_Trait530	CD11c+ CD62L- monocyte AC	GCST90001452	8	-0.117089	0.101611	0.249185	-0.316246	0.0820677	0.889506	0.72888	1.08553	14.0462	0.050366	0.570191
Membranous nephropathy	CD11c+ CD62L- monocyte %monocyte	Relative count	cDC	DC_Trait531	CD11c+ CD62L- monocyte %monocyte	GCST90001453	6	0.0989803	0.14243	0.487092	-0.180182	0.378143	1.10404	0.835118	1.45957	3.83042	0.574081	0.75886
Membranous nephropathy	CD62L- HLA DR++ monocyte AC	Absolute count	cDC	DC_Trait532	CD62L- HLA DR++ monocyte AC	GCST90001454	10	-0.00909878	0.109119	0.933546	-0.222971	0.204774	0.990942	0.800138	1.22725	7.81441	0.552952	0.973105
Membranous nephropathy	CD62L- HLA DR++ monocyte %monocyte	Relative count	cDC	DC_Trait533	CD62L- HLA DR++ monocyte %monocyte	GCST90001455	4	0.209679	0.137849	0.12824	-0.0605052	0.479864	1.23328	0.941289	1.61585	0.602036	0.895966	0.436389
Membranous nephropathy	CD11c+ HLA DR++ monocyte AC	Absolute count	cDC	DC_Trait534	CD11c+ HLA DR++ monocyte AC	GCST90001456	8	0.0336658	0.121183	0.781159	-0.203853	0.271185	1.03424	0.815582	1.31152	1.2587	0.989512	0.905202
Membranous nephropathy	CD11c+ HLA DR++ monocyte %monocyte	Relative count	cDC	DC_Trait535	CD11c+ HLA DR++ monocyte %monocyte	GCST90001457	9	-0.0365312	0.0939391	0.697364	-0.220652	0.147589	0.964128	0.801996	1.15904	2.8346	0.944304	0.876251
Membranous nephropathy	Myeloid DC AC	Absolute count	cDC	f_DC_Trait502	Myeloid DC AC	GCST90001458	9	-0.119801	0.114915	0.297171	-0.345036	0.105433	0.887097	0.708195	1.11119	7.55861	0.477728	0.619961
Membranous nephropathy	Myeloid DC %DC	Relative count	cDC	f_DC_Trait503	Myeloid DC %DC	GCST90001459	10	-0.0285149	0.102611	0.781094	-0.229632	0.172603	0.971888	0.794826	1.18839	22.5331	0.00733458	0.905202
Membranous nephropathy	Plasmacytoid DC AC	Absolute count	cDC	f_DC_Trait504	Plasmacytoid DC AC	GCST90001460	14	0.0658964	0.0849416	0.437876	-0.100589	0.232382	1.06812	0.904305	1.2616	14.5943	0.333362	0.739298
Membranous nephropathy	DC AC	Absolute count	cDC	f_DC_Trait505	DC AC	GCST90001461	10	0.117148	0.111446	0.293187	-0.101288	0.335583	1.12429	0.903673	1.39876	8.91206	0.445431	0.617302
Membranous nephropathy	CD62L- DC AC	Absolute count	cDC	f_DC_Trait508	CD62L- DC AC	GCST90001462	5	0.101949	0.14795	0.490777	-0.188034	0.391931	1.10733	0.828587	1.47984	3.95523	0.412098	0.761333
Membranous nephropathy	CD62L- DC %DC	Relative count	cDC	f_DC_Trait509	CD62L- DC %DC	GCST90001463	10	0.134344	0.112076	0.230648	-0.0853244	0.354013	1.14379	0.918214	1.42477	5.77227	0.762477	0.555847
Membranous nephropathy	CD86+ myeloid DC AC	Absolute count	cDC	f_DC_Trait512	CD86+ myeloid DC AC	GCST90001464	5	0.0239651	0.13664	0.860774	-0.24385	0.29178	1.02425	0.783606	1.33881	5.50855	0.238979	0.945799
Membranous nephropathy	CD86+ myeloid DC %DC	Relative count	cDC	f_DC_Trait513	CD86+ myeloid DC %DC	GCST90001465	7	0.0413702	0.12415	0.738963	-0.201964	0.284704	1.04224	0.817124	1.32937	7.87674	0.247273	0.891174
Membranous nephropathy	CD86+ plasmacytoid DC AC	Absolute count	cDC	f_DC_Trait514	CD86+ plasmacytoid DC AC	GCST90001466	8	-0.0225023	0.101929	0.825275	-0.222282	0.177278	0.977749	0.800689	1.19396	11.7488	0.109127	0.923189
Membranous nephropathy	CD86+ plasmacytoid DC %DC	Relative count	cDC	f_DC_Trait515	CD86+ plasmacytoid DC %DC	GCST90001467	9	0.134735	0.105118	0.199931	-0.0712969	0.340768	1.14423	0.931185	1.40603	5.68329	0.682659	0.524992
Membranous nephropathy	CD62L- myeloid DC AC	Absolute count	cDC	f_DC_Trait516	CD62L- myeloid DC AC	GCST90001468	7	0.113135	0.113116	0.317228	-0.108572	0.334843	1.11978	0.897114	1.39772	5.67475	0.460592	0.636576
Membranous nephropathy	CD62L- myeloid DC %DC	Relative count	cDC	f_DC_Trait517	CD62L- myeloid DC %DC	GCST90001469	10	0.207465	0.0997391	0.0375186	0.0119763	0.402953	1.23055	1.01205	1.49624	5.9827	0.741649	0.212801
Membranous nephropathy	CD62L- plasmacytoid DC AC	Absolute count	cDC	f_DC_Trait518	CD62L- plasmacytoid DC AC	GCST90001470	15	0.0780576	0.0706337	0.269115	-0.0603845	0.2165	1.08118	0.941403	1.24172	21.8426	0.0819068	0.591255
Membranous nephropathy	CD62L- plasmacytoid DC %DC	Relative count	cDC	f_DC_Trait519	CD62L- plasmacytoid DC %DC	GCST90001471	9	0.233306	0.0929891	0.0121086	0.0510475	0.415565	1.26277	1.05237	1.51523	11.4706	0.176434	0.096603
Membranous nephropathy	CD62L- CD86+ myeloid DC AC	Absolute count	cDC	f_DC_Trait520	CD62L- CD86+ myeloid DC AC	GCST90001472	5	0.17888	0.134705	0.184197	-0.0851411	0.442902	1.19588	0.918383	1.55722	3.3469	0.501536	0.50463
Membranous nephropathy	CD62L- CD86+ myeloid DC %DC	Relative count	cDC	f_DC_Trait521	CD62L- CD86+ myeloid DC %DC	GCST90001473	5	0.179056	0.154867	0.247604	-0.124484	0.482596	1.19609	0.882952	1.62028	3.44128	0.486863	0.569828
Membranous nephropathy	Plasmacytoid DC %DC	Relative count	cDC	f_DC_Trait522	Plasmacytoid DC %DC	GCST90001474	8	0.268421	0.108745	0.0135735	0.0552812	0.481561	1.3079	1.05684	1.6186	11.8374	0.106035	0.10373
Membranous nephropathy	HLA DR++ monocyte %monocyte	Relative count	TBNK	f_MONO_Trait503	HLA DR++ monocyte %monocyte	GCST90001475	10	-0.52019	0.0829052	3.50742e-10	-0.682684	-0.357695	0.594408	0.505259	0.699286	219.003	3.39085e-42	2.3166e-08
Membranous nephropathy	HLA DR++ monocyte %leukocyte	Relative count	TBNK	f_MONO_Trait504	HLA DR++ monocyte %leukocyte	GCST90001476	3	0.715125	0.189275	0.00015795	0.344145	1.0861	2.04444	1.41078	2.96271	14.4133	0.00074164	0.00279687
Membranous nephropathy	HLA DR++ monocyte AC	Absolute count	TBNK	f_MONO_Trait505	HLA DR++ monocyte AC	GCST90001477	11	-0.462686	0.0958678	1.39097e-06	-0.650587	-0.274785	0.62959	0.521739	0.759735	56.0745	1.98801e-08	4.80543e-05
Membranous nephropathy	CD4 Treg %CD4	Relative count	Treg	f_Treg_Trait501	CD4 Treg %CD4	GCST90001478	9	0.0754265	0.085563	0.37803	-0.092277	0.24313	1.07834	0.911853	1.27523	10.185	0.25228	0.685042
Membranous nephropathy	CD4 Treg %T cell	Relative count	Treg	f_Treg_Trait502	CD4 Treg %T cell	GCST90001479	8	-0.0315436	0.106953	0.768047	-0.241171	0.178084	0.968949	0.785707	1.19493	5.5312	0.595423	0.905199
Membranous nephropathy	Resting Treg AC	Absolute count	Treg	f_Treg_Trait503	Resting Treg AC	GCST90001480	10	-0.0160674	0.0940235	0.864312	-0.200354	0.168219	0.984061	0.818441	1.1832	13.4509	0.143243	0.947871
Membranous nephropathy	Resting Treg % CD4 Treg	Relative count	Treg	f_Treg_Trait504	Resting Treg % CD4 Treg	GCST90001481	6	0.31007	0.0983672	0.00162061	0.117271	0.50287	1.36352	1.12442	1.65346	146.801	6.40249e-30	0.0198576
Membranous nephropathy	Resting Treg %CD4	Relative count	Treg	f_Treg_Trait505	Resting Treg %CD4	GCST90001482	7	-0.193244	0.104601	0.0646826	-0.398261	0.0117732	0.824281	0.671487	1.01184	26.0187	0.000220865	0.274617
Membranous nephropathy	CD39+ resting Treg AC	Absolute count	Treg	f_Treg_Trait506	CD39+ resting Treg AC	GCST90001483	11	-0.116168	0.0811728	0.152394	-0.275267	0.0429303	0.890325	0.759369	1.04387	11.2059	0.341704	0.46089
Membranous nephropathy	CD39+ resting Treg %resting Treg	Relative count	Treg	f_Treg_Trait507	CD39+ resting Treg %resting Treg	GCST90001484	10	-0.125816	0.0426901	0.0032068	-0.209488	-0.0421431	0.881777	0.810999	0.958733	12.5875	0.182179	0.033259
Membranous nephropathy	CD39+ resting Treg % CD4 Treg	Relative count	Treg	f_Treg_Trait508	CD39+ resting Treg % CD4 Treg	GCST90001485	14	-0.0810851	0.0411057	0.0485409	-0.161652	-0.000518021	0.922115	0.850737	0.999482	13.9684	0.376071	0.241737
Membranous nephropathy	Activated Treg AC	Absolute count	Treg	f_Treg_Trait509	Activated Treg AC	GCST90001486	4	-0.171721	0.182798	0.347522	-0.530005	0.186562	0.842214	0.588602	1.2051	2.75864	0.430354	0.654845
Membranous nephropathy	Activated Treg %CD4 Treg	Relative count	Treg	f_Treg_Trait510	Activated Treg %CD4 Treg	GCST90001487	12	0.0408169	0.101754	0.688321	-0.15862	0.240254	1.04166	0.85332	1.27157	13.4326	0.265993	0.876251
Membranous nephropathy	Activated Treg %CD4	Relative count	Treg	f_Treg_Trait511	Activated Treg %CD4	GCST90001488	7	-0.0130857	0.133709	0.922037	-0.275155	0.248984	0.986999	0.759454	1.28272	7.47667	0.279003	0.972113
Membranous nephropathy	CD39+ activated Treg AC	Absolute count	Treg	f_Treg_Trait512	CD39+ activated Treg AC	GCST90001489	14	-0.0543397	0.0407734	0.182622	-0.134256	0.0255761	0.94711	0.874367	1.02591	7.48126	0.875679	0.50412
Membranous nephropathy	CD39+ activated Treg %activated Treg	Relative count	Treg	f_Treg_Trait513	CD39+ activated Treg %activated Treg	GCST90001490	2	0.136344	0.217376	0.530511	-0.289712	0.5624	1.14608	0.748479	1.75488	7.70443e-05	0.992997	0.786448
Membranous nephropathy	CD39+ activated Treg %CD4 Treg	Relative count	Treg	f_Treg_Trait514	CD39+ activated Treg %CD4 Treg	GCST90001491	8	-0.100187	0.0422048	0.0176047	-0.182908	-0.0174656	0.904668	0.832845	0.982686	5.08954	0.649038	0.126545
Membranous nephropathy	Secreting Treg AC	Absolute count	Treg	f_Treg_Trait515	Secreting Treg AC	GCST90001492	6	-0.0916275	0.0638904	0.151534	-0.216853	0.0335977	0.912445	0.805049	1.03417	4.01056	0.547896	0.460491
Membranous nephropathy	Secreting Treg % CD4 Treg	Relative count	Treg	f_Treg_Trait516	Secreting Treg % CD4 Treg	GCST90001493	12	0.10224	0.0835997	0.221342	-0.0616157	0.266095	1.10765	0.940244	1.30486	45.776	3.54175e-06	0.54645
Membranous nephropathy	Secreting Treg %CD4	Relative count	Treg	f_Treg_Trait517	Secreting Treg %CD4	GCST90001494	13	0.0596583	0.0855576	0.485623	-0.108035	0.227351	1.06147	0.897597	1.25527	14.5111	0.269266	0.758198
Membranous nephropathy	CD39+ secreting Treg AC	Absolute count	Treg	f_Treg_Trait518	CD39+ secreting Treg AC	GCST90001495	9	-0.0813201	0.0393749	0.0388969	-0.158495	-0.00414525	0.921898	0.853427	0.995863	8.14841	0.419109	0.214614
Membranous nephropathy	CD39+ secreting Treg %secreting Treg	Relative count	Treg	f_Treg_Trait519	CD39+ secreting Treg %secreting Treg	GCST90001496	10	-0.0345089	0.0728329	0.635636	-0.177261	0.108244	0.96608	0.837561	1.11432	3.04036	0.962673	0.850851
Membranous nephropathy	CD39+ secreting Treg %CD4 Treg	Relative count	Treg	f_Treg_Trait520	CD39+ secreting Treg %CD4 Treg	GCST90001497	5	-0.0908476	0.115815	0.432795	-0.317845	0.13615	0.913157	0.727715	1.14585	1.3611	0.850927	0.735187
Membranous nephropathy	Activated & resting Treg AC	Absolute count	Treg	f_Treg_Trait521	Activated & resting Treg AC	GCST90001498	10	-0.103006	0.0962317	0.284439	-0.291621	0.0856077	0.902121	0.747052	1.08938	221.744	8.99408e-43	0.61137
Membranous nephropathy	Activated & resting Treg % CD4 Treg	Relative count	Treg	f_Treg_Trait522	Activated & resting Treg % CD4 Treg	GCST90001499	12	-0.104051	0.0834693	0.21255	-0.267651	0.0595484	0.901179	0.765175	1.06136	45.6687	3.69959e-06	0.537671
Membranous nephropathy	Activated & resting Treg %CD4+	Relative count	Treg	f_Treg_Trait523	Activated & resting Treg %CD4+	GCST90001500	13	0.0493603	0.0653048	0.449742	-0.078637	0.177358	1.0506	0.924375	1.19406	15.0632	0.237998	0.745294
Membranous nephropathy	Activated & secreting Treg AC	Absolute count	Treg	f_Treg_Trait527	Activated & secreting Treg AC	GCST90001501	4	0.147883	0.152886	0.333403	-0.151773	0.447539	1.15938	0.859184	1.56446	1.60308	0.658692	0.641598
Membranous nephropathy	Activated & secreting Treg %CD4 Treg	Relative count	Treg	f_Treg_Trait528	Activated & secreting Treg %CD4 Treg	GCST90001502	10	-0.277544	0.0882033	0.0016516	-0.450422	-0.104665	0.757643	0.637359	0.900626	149.581	1.07712e-27	0.0198576
Membranous nephropathy	Activated & secreting Treg %CD4+	Relative count	Treg	f_Treg_Trait529	Activated & secreting Treg %CD4+	GCST90001503	12	0.0999102	0.0898549	0.266179	-0.0762054	0.276026	1.10507	0.926626	1.31788	12.3508	0.337864	0.589163
Membranous nephropathy	CD25hi AC	Absolute count	Treg	f_Treg_Trait533	CD25hi AC	GCST90001504	6	-0.0304979	0.0688353	0.657725	-0.165415	0.104419	0.969962	0.847542	1.11007	3.28903	0.655521	0.857704
Membranous nephropathy	CD25hi %CD4+	Relative count	Treg	f_Treg_Trait534	CD25hi %CD4+	GCST90001505	10	0.16121	0.0827541	0.0514077	-0.000987998	0.323408	1.17493	0.999012	1.38183	60.8877	9.03869e-10	0.250483
Membranous nephropathy	CD25hi %T cell	Relative count	Treg	f_Treg_Trait535	CD25hi %T cell	GCST90001506	5	0.189726	0.107644	0.0779777	-0.0212551	0.400708	1.20892	0.978969	1.49288	2.60397	0.62612	0.30601
Membranous nephropathy	CD25hi CD45RA+ CD4 not Treg AC	Absolute count	Treg	f_Treg_Trait536	CD25hi CD45RA+ CD4 not Treg AC	GCST90001507	8	-0.0381535	0.0844694	0.651496	-0.203714	0.127406	0.962565	0.815696	1.13588	3.07409	0.878065	0.857704
Membranous nephropathy	CD25hi CD45RA+ CD4 not Treg %CD4+	Relative count	Treg	f_Treg_Trait537	CD25hi CD45RA+ CD4 not Treg %CD4+	GCST90001508	9	0.152723	0.100738	0.129507	-0.0447225	0.350169	1.165	0.956263	1.41931	1.27303	0.995867	0.436389
Membranous nephropathy	CD25hi CD45RA+ CD4 not Treg %T cell	Relative count	Treg	f_Treg_Trait538	CD25hi CD45RA+ CD4 not Treg %T cell	GCST90001509	6	0.123685	0.117912	0.294197	-0.107423	0.354793	1.13166	0.898146	1.42588	1.19754	0.945114	0.617303
Membranous nephropathy	CD25hi CD45RA- CD4 not Treg AC	Absolute count	Treg	f_Treg_Trait539	CD25hi CD45RA- CD4 not Treg AC	GCST90001510	4	0.133039	0.109854	0.225877	-0.0822757	0.348353	1.14229	0.921018	1.41673	2.10763	0.55037	0.552145
Membranous nephropathy	CD25hi CD45RA- CD4 not Treg %CD4+	Relative count	Treg	f_Treg_Trait540	CD25hi CD45RA- CD4 not Treg %CD4+	GCST90001511	10	0.199557	0.0807685	0.0134838	0.0412509	0.357863	1.22086	1.04211	1.43027	55.575	9.46183e-09	0.10373
Membranous nephropathy	CD25hi CD45RA- CD4 not Treg %T cell	Relative count	Treg	f_Treg_Trait541	CD25hi CD45RA- CD4 not Treg %T cell	GCST90001512	8	0.127384	0.0888357	0.151594	-0.0467344	0.301502	1.13585	0.954341	1.35189	7.56105	0.372885	0.460491
Membranous nephropathy	CD4 Treg AC	Absolute count	Treg	f_Treg_Trait542	CD4 Treg AC	GCST90001513	7	0.0590826	0.125375	0.637465	-0.186653	0.304818	1.06086	0.829731	1.35638	2.63492	0.853073	0.850851
Membranous nephropathy	HSC AC	Absolute count	Myeloid cell	MDSC_Trait1	HSC AC	GCST90001514	9	-0.0571434	0.0769297	0.457603	-0.207926	0.0936389	0.944459	0.812267	1.09816	6.41701	0.600627	0.752849
Membranous nephropathy	Im MDSC AC	Absolute count	Myeloid cell	MDSC_Trait10	Im MDSC AC	GCST90001515	13	-0.0376695	0.0562637	0.503165	-0.147946	0.0726073	0.963031	0.862477	1.07531	3.57397	0.989957	0.770671
Membranous nephropathy	Im MDSC %CD33dim HLA DR- CD66b-	Relative count	Myeloid cell	MDSC_Trait11	Im MDSC %CD33dim HLA DR- CD66b-	GCST90001516	10	-0.110236	0.0662318	0.0960341	-0.24005	0.0195786	0.895623	0.786589	1.01977	10.0144	0.349317	0.352125
Membranous nephropathy	CD33br HLA DR+ AC	Absolute count	Myeloid cell	MDSC_Trait12	CD33br HLA DR+ AC	GCST90001517	12	-0.0673883	0.0683204	0.323958	-0.201296	0.0665197	0.934832	0.81767	1.06878	8.77819	0.642358	0.636576
Membranous nephropathy	CD33br HLA DR+ CD14- AC	Absolute count	Myeloid cell	MDSC_Trait13	CD33br HLA DR+ CD14- AC	GCST90001518	9	-0.00787076	0.0767032	0.91827	-0.158209	0.142467	0.99216	0.853671	1.15312	5.56851	0.695438	0.972113
Membranous nephropathy	CD33br HLA DR+ CD14- %CD33br HLA DR+	Relative count	Myeloid cell	MDSC_Trait14	CD33br HLA DR+ CD14- %CD33br HLA DR+	GCST90001519	11	-0.00890347	0.0678172	0.895549	-0.141825	0.124018	0.991136	0.867773	1.13204	7.12923	0.713191	0.960367
Membranous nephropathy	CD33br HLA DR+ CD14dim AC	Absolute count	Myeloid cell	MDSC_Trait15	CD33br HLA DR+ CD14dim AC	GCST90001520	9	-0.00375678	0.0795457	0.962332	-0.159666	0.152153	0.99625	0.852428	1.16434	16.578	0.0348156	0.982646
Membranous nephropathy	CD33br HLA DR+ CD14dim %CD33br HLA DR+	Relative count	Myeloid cell	MDSC_Trait16	CD33br HLA DR+ CD14dim %CD33br HLA DR+	GCST90001521	12	-0.137524	0.0711892	0.0533825	-0.277055	0.00200657	0.871513	0.758013	1.00201	27.2189	0.00425791	0.252376
Membranous nephropathy	CD33- HLA DR- AC	Absolute count	Myeloid cell	MDSC_Trait22	CD33- HLA DR- AC	GCST90001522	9	0.0518384	0.085416	0.543921	-0.115577	0.219254	1.05321	0.890852	1.24515	4.56749	0.802644	0.792592
Membranous nephropathy	CD33- HLA DR+ AC	Absolute count	Myeloid cell	MDSC_Trait23	CD33- HLA DR+ AC	GCST90001523	5	0.124604	0.105388	0.237072	-0.0819565	0.331165	1.1327	0.921312	1.39259	1.52099	0.822917	0.562747
Membranous nephropathy	Gr MDSC AC	Absolute count	Myeloid cell	MDSC_Trait24	Gr MDSC AC	GCST90001524	8	-0.0608509	0.0619765	0.32618	-0.182325	0.060623	0.940964	0.833331	1.0625	12.8762	0.0751839	0.636576
Membranous nephropathy	CD33dim HLA DR+ CD11b+ AC	Absolute count	Myeloid cell	MDSC_Trait25	CD33dim HLA DR+ CD11b+ AC	GCST90001525	13	-0.0601471	0.0593852	0.311141	-0.176542	0.0562478	0.941626	0.838164	1.05786	21.071	0.0493498	0.635948
Membranous nephropathy	CD33dim HLA DR+ CD11b+ %CD33dim HLA DR+	Relative count	Myeloid cell	MDSC_Trait26	CD33dim HLA DR+ CD11b+ %CD33dim HLA DR+	GCST90001526	10	-0.0941728	0.0487794	0.0535344	-0.189781	0.00143485	0.910125	0.827141	1.00144	3.69991	0.930031	0.252376
Membranous nephropathy	CD33dim HLA DR+ CD11b- AC	Absolute count	Myeloid cell	MDSC_Trait27	CD33dim HLA DR+ CD11b- AC	GCST90001527	15	-0.00896477	0.0376265	0.811682	-0.0827128	0.0647833	0.991075	0.920616	1.06693	18.5967	0.180938	0.918282
Membranous nephropathy	CD33dim HLA DR+ CD11b- %CD33dim HLA DR+	Relative count	Myeloid cell	MDSC_Trait28	CD33dim HLA DR+ CD11b- %CD33dim HLA DR+	GCST90001528	9	0.0970202	0.0509901	0.0570766	-0.00292051	0.196961	1.10188	0.997084	1.2177	5.16787	0.739493	0.261226
Membranous nephropathy	CD66b++ myeloid cell AC	Absolute count	Myeloid cell	MDSC_Trait3	CD66b++ myeloid cell AC	GCST90001529	9	-0.115116	0.0642046	0.0729804	-0.240957	0.0107252	0.891263	0.785875	1.01078	11.4736	0.176282	0.301868
Membranous nephropathy	Mo MDSC AC	Absolute count	Myeloid cell	MDSC_Trait4	Mo MDSC AC	GCST90001530	8	0.378047	0.0727433	2.02528e-07	0.23547	0.520624	1.45943	1.2655	1.68308	69.4402	1.91691e-12	7.90958e-06
Membranous nephropathy	CD33dim HLA DR- AC	Absolute count	Myeloid cell	MDSC_Trait5	CD33dim HLA DR- AC	GCST90001531	5	-0.111189	0.119815	0.353406	-0.346026	0.123649	0.89477	0.707494	1.13162	0.472521	0.97612	0.66099
Membranous nephropathy	Basophil AC	Absolute count	Myeloid cell	MDSC_Trait8	Basophil AC	GCST90001532	8	-0.00672026	0.0688362	0.922229	-0.141639	0.128199	0.993302	0.867934	1.13678	4.6652	0.700743	0.972113
Membranous nephropathy	Basophil %CD33dim HLA DR- CD66b-	Relative count	Myeloid cell	MDSC_Trait9	Basophil %CD33dim HLA DR- CD66b-	GCST90001533	12	-0.0705067	0.0541266	0.192703	-0.176595	0.0355815	0.931922	0.838119	1.03622	16.1096	0.137112	0.516244
Membranous nephropathy	CD45RA- CD4+ AC	Absolute count	Maturation stages of T cell	MT_ry_Trait514	CD45RA- CD4+ AC	GCST90001534	7	-0.0933002	0.114989	0.417146	-0.318679	0.132078	0.91092	0.727109	1.1412	9.45877	0.149373	0.72739
Membranous nephropathy	CD45RA- CD4+ %CD4+	Relative count	Maturation stages of T cell	MT_ry_Trait515	CD45RA- CD4+ %CD4+	GCST90001535	14	-0.136263	0.0933234	0.144257	-0.319177	0.0466504	0.872613	0.726747	1.04776	9.10611	0.764883	0.451425
Membranous nephropathy	CD45RA- CD4+ %T cell	Relative count	Maturation stages of T cell	MT_ry_Trait516	CD45RA- CD4+ %T cell	GCST90001536	8	-0.238986	0.0980963	0.0148407	-0.431255	-0.0467177	0.787426	0.649693	0.954357	15.0438	0.0354414	0.111076
Membranous nephropathy	CM CD4+ AC	Absolute count	Maturation stages of T cell	MT_Trait503	CM CD4+ AC	GCST90001537	10	0.062491	0.111815	0.576245	-0.156667	0.281649	1.06448	0.854989	1.32531	19.2168	0.0234112	0.812338
Membranous nephropathy	CM CD4+ %CD4+	Relative count	Maturation stages of T cell	MT_Trait504	CM CD4+ %CD4+	GCST90001538	17	0.0675976	0.0645997	0.295373	-0.0590179	0.194213	1.06993	0.94269	1.21435	26.4546	0.0479581	0.617986
Membranous nephropathy	CM CD4+ %T cell	Relative count	Maturation stages of T cell	MT_Trait505	CM CD4+ %T cell	GCST90001539	13	0.112016	0.0973247	0.249753	-0.0787406	0.302772	1.11853	0.92428	1.35361	14.152	0.29111	0.570191
Membranous nephropathy	Naive CD4+ AC	Absolute count	Maturation stages of T cell	MT_Trait506	Naive CD4+ AC	GCST90001540	12	-0.325171	0.0950319	0.000622306	-0.511433	-0.138908	0.722404	0.599636	0.870308	192.832	2.27726e-35	0.00922029
Membranous nephropathy	Naive CD4+ %CD4+	Relative count	Maturation stages of T cell	MT_Trait507	Naive CD4+ %CD4+	GCST90001541	12	0.153649	0.10195	0.131784	-0.0461725	0.35347	1.16608	0.954877	1.424	14.015	0.232163	0.436872
Membranous nephropathy	EM CD4+ AC	Absolute count	Maturation stages of T cell	MT_Trait508	EM CD4+ AC	GCST90001542	6	-0.169978	0.12224	0.164369	-0.409569	0.0696124	0.843683	0.663936	1.07209	5.00426	0.41536	0.479243
Membranous nephropathy	EM CD4+ %CD4+	Relative count	Maturation stages of T cell	MT_Trait509	EM CD4+ %CD4+	GCST90001543	12	-0.289902	0.111576	0.00937023	-0.508592	-0.0712128	0.748337	0.601342	0.931264	24.4134	0.0110984	0.0773044
Membranous nephropathy	EM CD4+ %T cell	Relative count	Maturation stages of T cell	MT_Trait510	EM CD4+ %T cell	GCST90001544	6	0.2662	0.143915	0.064356	-0.015873	0.548273	1.305	0.984252	1.73026	32.5009	4.72731e-06	0.274617
Membranous nephropathy	TD CD4+ AC	Absolute count	Maturation stages of T cell	MT_Trait511	TD CD4+ AC	GCST90001545	5	-1.07156	0.12956	1.33111e-16	-1.32549	-0.81762	0.342475	0.265671	0.441481	144.735	2.7339e-30	9.6558e-14
Membranous nephropathy	TD CD4+ %CD4+	Relative count	Maturation stages of T cell	MT_Trait512	TD CD4+ %CD4+	GCST90001546	10	-0.238969	0.121753	0.0496763	-0.477604	-0.00033367	0.78744	0.620268	0.999666	15.0916	0.0884494	0.243683
Membranous nephropathy	TD CD4+ %T cell	Relative count	Maturation stages of T cell	MT_Trait513	TD CD4+ %T cell	GCST90001547	8	-0.287259	0.139079	0.0388821	-0.559854	-0.0146635	0.750318	0.571293	0.985444	14.2875	0.0462981	0.214614
Membranous nephropathy	CM CD8br AC	Absolute count	Maturation stages of T cell	MT_Trait522	CM CD8br AC	GCST90001548	12	-0.0296432	0.103329	0.774202	-0.232167	0.172881	0.970792	0.792813	1.18872	12.7258	0.311627	0.905202
Membranous nephropathy	CM CD8br %CD8br	Relative count	Maturation stages of T cell	MT_Trait523	CM CD8br %CD8br	GCST90001549	11	-0.137709	0.093713	0.141704	-0.321386	0.0459687	0.871352	0.725143	1.04704	11.792	0.29922	0.445356
Membranous nephropathy	CM CD8br %T cell	Relative count	Maturation stages of T cell	MT_Trait524	CM CD8br %T cell	GCST90001550	11	0.0105337	0.112237	0.925226	-0.20945	0.230517	1.01059	0.81103	1.25925	17.6825	0.0605621	0.972113
Membranous nephropathy	Naive CD8br AC	Absolute count	Maturation stages of T cell	MT_Trait525	Naive CD8br AC	GCST90001551	12	-0.980192	0.13994	2.48055e-12	-1.25447	-0.70591	0.375239	0.285226	0.493659	235.421	3.13084e-44	2.2506e-10
Membranous nephropathy	Naive CD8br %CD8br	Relative count	Maturation stages of T cell	MT_Trait526	Naive CD8br %CD8br	GCST90001552	12	-0.169472	0.129463	0.190522	-0.423219	0.0842758	0.844111	0.654935	1.08793	16.1674	0.135029	0.514198
Membranous nephropathy	Naive CD8br %T cell	Relative count	Maturation stages of T cell	MT_Trait527	Naive CD8br %T cell	GCST90001553	12	-0.0104053	0.130458	0.936428	-0.266102	0.245292	0.989649	0.766361	1.27799	11.6552	0.390107	0.973105
Membranous nephropathy	EM CD8br AC	Absolute count	Maturation stages of T cell	MT_Trait528	EM CD8br AC	GCST90001554	14	0.152901	0.0860592	0.0756174	-0.0157745	0.321577	1.16521	0.984349	1.3793	46.9776	9.74649e-06	0.301868
Membranous nephropathy	EM CD8br %CD8br	Relative count	Maturation stages of T cell	MT_Trait529	EM CD8br %CD8br	GCST90001555	8	-0.0619496	0.135241	0.646904	-0.327022	0.203123	0.93993	0.721068	1.22522	10.8054	0.147333	0.85703
Membranous nephropathy	EM CD8br %T cell	Relative count	Maturation stages of T cell	MT_Trait530	EM CD8br %T cell	GCST90001556	6	0.362289	0.131353	0.00581311	0.104838	0.61974	1.43661	1.11053	1.85844	18.3657	0.00252136	0.0555305
Membranous nephropathy	TD CD8br AC	Absolute count	Maturation stages of T cell	MT_Trait531	TD CD8br AC	GCST90001557	9	-0.0756707	0.110324	0.492779	-0.291905	0.140564	0.927121	0.746839	1.15092	15.196	0.0554441	0.762781
Membranous nephropathy	TD CD8br %CD8br	Relative count	Maturation stages of T cell	MT_Trait532	TD CD8br %CD8br	GCST90001558	10	-0.305469	0.100837	0.00245089	-0.503109	-0.107829	0.736778	0.604648	0.897781	105.86	1.02159e-18	0.0265574
Membranous nephropathy	TD CD8br %T cell	Relative count	Maturation stages of T cell	MT_Trait533	TD CD8br %T cell	GCST90001559	10	-0.0381633	0.106045	0.718937	-0.246011	0.169684	0.962556	0.781914	1.18493	8.66679	0.468583	0.879846
Membranous nephropathy	CD45RA+ CD8br AC	Absolute count	Maturation stages of T cell	MT_Trait537	CD45RA+ CD8br AC	GCST90001560	7	0.383542	0.142104	0.00695439	0.105018	0.662066	1.46747	1.11073	1.93879	59.4404	5.84748e-11	0.0631111
Membranous nephropathy	CD45RA+ CD8br %CD8br	Relative count	Maturation stages of T cell	MT_Trait538	CD45RA+ CD8br %CD8br	GCST90001561	8	0.229294	0.108294	0.0342313	0.0170385	0.44155	1.25771	1.01718	1.55512	10.979	0.139538	0.200619
Membranous nephropathy	CD45RA+ CD8br %T cell	Relative count	Maturation stages of T cell	MT_Trait539	CD45RA+ CD8br %T cell	GCST90001562	10	-0.351086	0.113031	0.00189564	-0.572625	-0.129546	0.703923	0.564043	0.878494	317.487	5.07096e-63	0.021845
Membranous nephropathy	CM DN (CD4-CD8-) %DN	Relative count	Maturation stages of T cell	MT_Trait543	CM DN (CD4-CD8-) %DN	GCST90001564	8	-0.020846	0.119155	0.86112	-0.25439	0.212698	0.97937	0.77539	1.23701	14.0926	0.049558	0.945799
Membranous nephropathy	CM DN (CD4-CD8-) %T cell	Relative count	Maturation stages of T cell	MT_Trait544	CM DN (CD4-CD8-) %T cell	GCST90001565	6	-0.113362	0.155255	0.465289	-0.417662	0.190938	0.892827	0.658584	1.21038	4.48964	0.481271	0.752849
Membranous nephropathy	Naive DN (CD4-CD8-) AC	Absolute count	Maturation stages of T cell	MT_Trait545	Naive DN (CD4-CD8-) AC	GCST90001566	10	0.185191	0.123433	0.133526	-0.0567371	0.427119	1.20345	0.944842	1.53284	46.9198	4.0619e-07	0.438643
Membranous nephropathy	Naive DN (CD4-CD8-) %DN	Relative count	Maturation stages of T cell	MT_Trait546	Naive DN (CD4-CD8-) %DN	GCST90001567	13	-0.110466	0.100055	0.269567	-0.306573	0.0856405	0.895416	0.735965	1.08941	21.6945	0.0410903	0.591255
Membranous nephropathy	Naive DN (CD4-CD8-) %T cell	Relative count	Maturation stages of T cell	MT_Trait547	Naive DN (CD4-CD8-) %T cell	GCST90001568	11	0.35828	0.108596	0.00096962	0.145432	0.571129	1.43087	1.15654	1.77026	41.9452	7.66903e-06	0.013282
Membranous nephropathy	EM DN (CD4-CD8-) AC	Absolute count	Maturation stages of T cell	MT_Trait548	EM DN (CD4-CD8-) AC	GCST90001569	6	-0.129317	0.133493	0.332689	-0.390964	0.13233	0.878696	0.676405	1.14149	4.03858	0.543876	0.641598
Membranous nephropathy	EM DN (CD4-CD8-) %DN	Relative count	Maturation stages of T cell	MT_Trait549	EM DN (CD4-CD8-) %DN	GCST90001570	15	-0.203057	0.0858375	0.0180007	-0.371299	-0.0348161	0.816231	0.689838	0.965783	159.082	1.08528e-26	0.127498
Membranous nephropathy	EM DN (CD4-CD8-) %T cell	Relative count	Maturation stages of T cell	MT_Trait550	EM DN (CD4-CD8-) %T cell	GCST90001571	8	-0.167021	0.0864087	0.0532467	-0.336382	0.00234041	0.846182	0.71435	1.00234	3.31205	0.854713	0.252376
Membranous nephropathy	TD DN (CD4-CD8-) AC	Absolute count	Maturation stages of T cell	MT_Trait551	TD DN (CD4-CD8-) AC	GCST90001572	14	-0.0619599	0.094045	0.510003	-0.246288	0.122368	0.939921	0.781697	1.13017	12.0009	0.527574	0.776232
Membranous nephropathy	TD DN (CD4-CD8-) %DN	Relative count	Maturation stages of T cell	MT_Trait552	TD DN (CD4-CD8-) %DN	GCST90001573	12	0.0221308	0.089631	0.804978	-0.153546	0.197808	1.02238	0.857661	1.21873	10.9282	0.449299	0.91601
Membranous nephropathy	TD DN (CD4-CD8-) %T cell	Relative count	Maturation stages of T cell	MT_Trait553	TD DN (CD4-CD8-) %T cell	GCST90001574	12	-0.0125165	0.0815929	0.878081	-0.172439	0.147405	0.987561	0.84161	1.15882	18.9482	0.0620296	0.954056
Membranous nephropathy	Naive CD4+ %T cell	Relative count	Maturation stages of T cell	MT_Trait560	Naive CD4+ %T cell	GCST90001575	17	0.0519523	0.0882983	0.556282	-0.121112	0.225017	1.05333	0.885934	1.25234	34.0202	0.005399	0.80173
Membranous nephropathy	Transitional %B cell	Relative count	B cell	N_BC_Trait3	Transitional %B cell	GCST90001576	7	-0.240905	0.134931	0.0741971	-0.505369	0.0235595	0.785917	0.603283	1.02384	9.41748	0.151425	0.301868
Membranous nephropathy	Transitional AC	Absolute count	B cell	N_BC_Trait4	Transitional AC	GCST90001577	12	-0.0939956	0.107242	0.38077	-0.30419	0.116199	0.910287	0.73772	1.12322	12.3917	0.334931	0.685042
Membranous nephropathy	Transitional %lymphocyte	Relative count	B cell	N_BC_Trait6	Transitional %lymphocyte	GCST90001578	12	-0.0150905	0.10769	0.888559	-0.226163	0.195983	0.985023	0.797588	1.21651	47.1513	2.02147e-06	0.957112
Membranous nephropathy	CD14- CD16+ monocyte AC	Absolute count	Monocyte	N_MONO_Trait501	CD14- CD16+ monocyte AC	GCST90001579	5	-0.0628292	0.149606	0.674511	-0.356056	0.230398	0.939104	0.700433	1.2591	2.36412	0.669121	0.868253
Membranous nephropathy	CD14+ CD16+ monocyte AC	Absolute count	Monocyte	N_MONO_Trait503	CD14+ CD16+ monocyte AC	GCST90001580	5	-0.218145	0.154062	0.156786	-0.520106	0.0838151	0.804008	0.594458	1.08743	3.74182	0.442072	0.463842
Membranous nephropathy	CD14- CD16- AC	Absolute count	Monocyte	N_MONO_Trait505	CD14- CD16- AC	GCST90001581	11	0.0292238	0.0764385	0.702226	-0.120596	0.179043	1.02966	0.886392	1.19607	5.71572	0.838555	0.876251
Membranous nephropathy	CD14+ CD16- monocyte AC	Absolute count	Monocyte	N_MONO_Trait507	CD14+ CD16- monocyte AC	GCST90001582	13	-0.00351096	0.0538653	0.94803	-0.109087	0.102065	0.996495	0.896653	1.10746	5.38576	0.943839	0.974887
Membranous nephropathy	Monocyte AC	Absolute count	Monocyte	N_MONO_Trait513	Monocyte AC	GCST90001583	15	-0.0193058	0.0508964	0.704454	-0.119063	0.0804512	0.980879	0.887752	1.08378	5.30173	0.981154	0.876251
Membranous nephropathy	CD14- CD16+ monocyte %monocyte	Relative count	Monocyte	N_MONO_Trait514	CD14- CD16+ monocyte %monocyte	GCST90001584	10	-0.170634	0.114108	0.134817	-0.394285	0.0530175	0.84313	0.674162	1.05445	6.62041	0.676573	0.438911
Membranous nephropathy	CD14+ CD16+ monocyte %monocyte	Relative count	Monocyte	N_MONO_Trait515	CD14+ CD16+ monocyte %monocyte	GCST90001585	6	-0.10545	0.132434	0.425888	-0.365021	0.15412	0.899919	0.694182	1.16663	6.46334	0.263707	0.732172
Membranous nephropathy	CD14+ CD16- monocyte %monocyte	Relative count	Monocyte	N_MONO_Trait516	CD14+ CD16- monocyte %monocyte	GCST90001586	8	0.0946773	0.129859	0.465955	-0.159847	0.349202	1.0993	0.852274	1.41793	4.16304	0.760819	0.752849
Membranous nephropathy	CD16+ monocyte %monocyte	Relative count	Monocyte	N_MONO_Trait517	CD16+ monocyte %monocyte	GCST90001587	11	-0.195455	0.10987	0.0752457	-0.4108	0.0198904	0.822461	0.66312	1.02009	3.1184	0.978499	0.301868
Membranous nephropathy	T/B	Relative count	TBNK	RATIO_CD3_B	T/B	GCST90001588	15	-0.00785115	0.0866579	0.927811	-0.177701	0.161998	0.99218	0.837193	1.17586	18.7664	0.17407	0.972113
Membranous nephropathy	CD4/CD8br	Relative count	TBNK	RATIO_CD4_CD8B	CD4/CD8br	GCST90001589	8	-0.387005	0.121224	0.00141051	-0.624603	-0.149407	0.679088	0.535474	0.861218	58.0748	3.65341e-10	0.0176557
Membranous nephropathy	CD4+ AC	Absolute count	TBNK	TB_ry_Trait512	CD4+ AC	GCST90001590	11	-0.243951	0.100786	0.0154998	-0.441492	-0.0464105	0.783526	0.643076	0.95465	193.063	4.50315e-36	0.114825
Membranous nephropathy	CD4+ %T cell	Relative count	TBNK	TB_ry_Trait513	CD4+ %T cell	GCST90001591	9	-0.130967	0.135052	0.33217	-0.395669	0.133735	0.877247	0.673229	1.14309	31.5339	0.000112849	0.641598
Membranous nephropathy	CD8br AC	Absolute count	TBNK	TB_ry_Trait515	CD8br AC	GCST90001592	12	0.201702	0.0788142	0.0104912	0.0472259	0.356178	1.22348	1.04836	1.42786	55.4571	6.39098e-08	0.0855797
Membranous nephropathy	CD8br %T cell	Relative count	TBNK	TB_ry_Trait516	CD8br %T cell	GCST90001593	11	0.373177	0.0937166	6.83455e-05	0.189492	0.556862	1.45234	1.20864	1.74519	59.1869	5.16325e-09	0.00127143
Membranous nephropathy	DP (CD4+CD8+) AC	Absolute count	TBNK	TB_ry_Trait518	DP (CD4+CD8+) AC	GCST90001594	10	-0.147584	0.0889137	0.0969442	-0.321854	0.0266872	0.86279	0.724804	1.02705	4.40843	0.882537	0.353676
Membranous nephropathy	DP (CD4+CD8+) %T cell	Relative count	TBNK	TB_ry_Trait519	DP (CD4+CD8+) %T cell	GCST90001595	4	0.4101	0.192852	0.0334617	0.0321097	0.78809	1.50697	1.03263	2.19919	2.32197	0.508324	0.200619
Membranous nephropathy	CD8dim AC	Absolute count	TBNK	TB_ry_Trait524	CD8dim AC	GCST90001596	11	0.0440748	0.0930737	0.635823	-0.13835	0.226499	1.04506	0.870794	1.2542	20.3952	0.0257285	0.850851
Membranous nephropathy	CD8dim %T cell	Relative count	TBNK	TB_ry_Trait525	CD8dim %T cell	GCST90001597	8	0.136724	0.111967	0.222042	-0.0827305	0.356179	1.14651	0.920599	1.42786	11.3247	0.125068	0.54645
Membranous nephropathy	DN (CD4-CD8-) AC	Absolute count	TBNK	TB_ry_Trait527	DN (CD4-CD8-) AC	GCST90001598	13	-0.164856	0.0932704	0.0771435	-0.347666	0.017954	0.848016	0.706335	1.01812	9.97491	0.618162	0.304382
Membranous nephropathy	DN (CD4-CD8-) %T cell	Relative count	TBNK	TB_ry_Trait528	DN (CD4-CD8-) %T cell	GCST90001599	8	-0.211202	0.111636	0.0585062	-0.430008	0.00760393	0.809611	0.650504	1.00763	6.18893	0.517871	0.261226
Membranous nephropathy	Leukocyte AC	Absolute count	TBNK	TB_Trait501	Leukocyte AC	GCST90001600	6	-0.146433	0.117981	0.214548	-0.377676	0.08481	0.863783	0.685452	1.08851	3.67356	0.597303	0.540839
Membranous nephropathy	Lymphocyte AC	Absolute count	TBNK	TB_Trait507	Lymphocyte AC	GCST90001601	8	-0.0530234	0.113987	0.641809	-0.276438	0.170391	0.948358	0.758481	1.18577	5.01028	0.658708	0.853395
Membranous nephropathy	Lymphocyte %leukocyte	Relative count	TBNK	TB_Trait508	Lymphocyte %leukocyte	GCST90001602	5	-0.126065	0.0976101	0.196525	-0.317381	0.0652509	0.881558	0.728053	1.06743	7.19474	0.125948	0.51914
Membranous nephropathy	T cell AC	Absolute count	TBNK	TB_Trait509	T cell AC	GCST90001603	7	0.0403931	0.110763	0.71535	-0.176702	0.257489	1.04122	0.838029	1.29368	16.59	0.0109141	0.878575
Membranous nephropathy	T cell %lymphocyte	Relative count	TBNK	TB_Trait510	T cell %lymphocyte	GCST90001604	9	0.0713005	0.102881	0.488285	-0.130346	0.272947	1.0739	0.877792	1.31383	34.6801	3.0575e-05	0.759089
Membranous nephropathy	T cell %leukocyte	Relative count	TBNK	TB_Trait511	T cell %leukocyte	GCST90001605	9	-0.0807793	0.126073	0.521697	-0.327883	0.166325	0.922397	0.720447	1.18096	10.8543	0.210093	0.785792
Membranous nephropathy	CD4+ %leukocyte	Relative count	TBNK	TB_Trait514	CD4+ %leukocyte	GCST90001606	6	0.0756788	0.118845	0.524266	-0.157258	0.308616	1.07862	0.854483	1.36154	3.2606	0.659879	0.786448
Membranous nephropathy	CD8br %leukocyte	Relative count	TBNK	TB_Trait517	CD8br %leukocyte	GCST90001607	8	0.456729	0.100967	6.08122e-06	0.258833	0.654624	1.5789	1.29542	1.92442	29.1012	0.000138664	0.000191917
Membranous nephropathy	DP (CD4+CD8+) %leukocyte	Relative count	TBNK	TB_Trait520	DP (CD4+CD8+) %leukocyte	GCST90001608	7	-0.095507	0.106584	0.370212	-0.304411	0.113397	0.908912	0.737558	1.12008	1.11134	0.981037	0.679519
Membranous nephropathy	CD4+ CD8dim AC	Absolute count	TBNK	TB_Trait521	CD4+ CD8dim AC	GCST90001609	10	0.0193135	0.101114	0.84852	-0.178869	0.217496	1.0195	0.836215	1.24296	29.4834	0.000536895	0.937634
Membranous nephropathy	CD4+ CD8dim %lymphocyte	Relative count	TBNK	TB_Trait522	CD4+ CD8dim %lymphocyte	GCST90001610	9	-0.0271146	0.115152	0.813845	-0.252812	0.198582	0.97325	0.776614	1.21967	30.5885	0.000166273	0.918898
Membranous nephropathy	CD4+ CD8dim %leukocyte	Relative count	TBNK	TB_Trait523	CD4+ CD8dim %leukocyte	GCST90001611	8	-0.0239785	0.118774	0.840007	-0.256775	0.208818	0.976307	0.773542	1.23222	30.4026	8.00967e-05	0.932485
Membranous nephropathy	CD8dim %leukocyte	Relative count	TBNK	TB_Trait526	CD8dim %leukocyte	GCST90001612	7	0.17646	0.116676	0.130436	-0.052226	0.405145	1.19299	0.949114	1.49952	9.67792	0.138887	0.436389
Membranous nephropathy	DN (CD4-CD8-) %leukocyte	Relative count	TBNK	TB_Trait529	DN (CD4-CD8-) %leukocyte	GCST90001613	9	-0.159485	0.106619	0.134696	-0.368458	0.0494884	0.852583	0.6918	1.05073	8.04791	0.428804	0.438911
Membranous nephropathy	CD8br and CD8dim %leukocyte	Relative count	TBNK	TB_Trait532	CD8br and CD8dim %leukocyte	GCST90001614	9	-0.0720349	0.111085	0.516684	-0.289761	0.145692	0.930498	0.748442	1.15684	5.39681	0.714443	0.779859
Membranous nephropathy	TCRgd AC	Absolute count	TBNK	TB_Trait533	TCRgd AC	GCST90001615	7	0.229937	0.140055	0.100639	-0.0445708	0.504444	1.25852	0.956408	1.65606	5.06234	0.535843	0.361704
Membranous nephropathy	TCRgd %T cell	Relative count	TBNK	TB_Trait534	TCRgd %T cell	GCST90001616	9	0.132359	0.115415	0.251462	-0.0938552	0.358573	1.14152	0.910415	1.43129	5.47204	0.706136	0.570627
Membranous nephropathy	TCRgd %lymphocyte	Relative count	TBNK	TB_Trait535	TCRgd %lymphocyte	GCST90001617	8	0.668345	0.1287	2.06891e-07	0.416092	0.920597	1.95101	1.51603	2.51079	79.1518	2.05119e-14	7.90958e-06
Membranous nephropathy	HLA DR+ T cell AC	Absolute count	TBNK	TB_Trait536	HLA DR+ T cell AC	GCST90001618	15	-0.0197071	0.0585524	0.736439	-0.13447	0.0950556	0.980486	0.874179	1.09972	13.5614	0.482868	0.890711
Membranous nephropathy	HLA DR+ T cell%T cell	Relative count	TBNK	TB_Trait537	HLA DR+ T cell%T cell	GCST90001619	12	0.0019217	0.0727963	0.97894	-0.140759	0.144602	1.00192	0.868699	1.15558	10.7139	0.467534	0.989681
Membranous nephropathy	HLA DR+ T cell%lymphocyte	Relative count	TBNK	TB_Trait538	HLA DR+ T cell%lymphocyte	GCST90001620	11	-0.0531583	0.0667278	0.425658	-0.183945	0.0776283	0.94823	0.831982	1.08072	7.96187	0.632562	0.732172
Membranous nephropathy	NKT AC	Absolute count	TBNK	TB_Trait539	NKT AC	GCST90001621	20	-0.136989	0.0596622	0.0216714	-0.253927	-0.0200512	0.87198	0.775748	0.980149	25.1565	0.155456	0.144344
Membranous nephropathy	NKT %T cell	Relative count	TBNK	TB_Trait540	NKT %T cell	GCST90001622	16	-0.171532	0.0799265	0.0318633	-0.328188	-0.0148761	0.842373	0.720228	0.985234	25.3629	0.0452768	0.195228
Membranous nephropathy	NKT %lymphocyte	Relative count	TBNK	TB_Trait541	NKT %lymphocyte	GCST90001623	17	-0.166947	0.0778521	0.0320002	-0.319537	-0.0143565	0.846245	0.726486	0.985746	25.3208	0.0643656	0.195228
Membranous nephropathy	HLA DR+ CD4+ AC	Absolute count	TBNK	TB_Trait542	HLA DR+ CD4+ AC	GCST90001624	13	0.239042	0.0761546	0.00169583	0.0897787	0.388305	1.27003	1.09393	1.47448	32.5222	0.00114882	0.0198576
Membranous nephropathy	HLA DR+ CD4+ %T cell	Relative count	TBNK	TB_Trait543	HLA DR+ CD4+ %T cell	GCST90001625	12	-0.180067	0.0936338	0.0544679	-0.363589	0.00345538	0.835214	0.695177	1.00346	103.928	2.96873e-17	0.255121
Membranous nephropathy	HLA DR+ CD4+ %lymphocyte	Relative count	TBNK	TB_Trait544	HLA DR+ CD4+ %lymphocyte	GCST90001626	8	-0.00571372	0.101418	0.955072	-0.204494	0.193066	0.994303	0.81506	1.21296	5.33544	0.6191	0.979354
Membranous nephropathy	HLA DR+ CD8br AC	Absolute count	TBNK	TB_Trait545	HLA DR+ CD8br AC	GCST90001627	17	0.0789752	0.0569274	0.165351	-0.0326025	0.190553	1.08218	0.967923	1.20992	94.1539	4.26665e-13	0.480181
Membranous nephropathy	HLA DR+ CD8br %T cell	Relative count	TBNK	TB_Trait546	HLA DR+ CD8br %T cell	GCST90001628	12	-0.0169789	0.0749598	0.820807	-0.1639	0.129942	0.983164	0.848827	1.13876	7.87099	0.724812	0.923189
Membranous nephropathy	HLA DR+ CD8br %lymphocyte	Relative count	TBNK	TB_Trait547	HLA DR+ CD8br %lymphocyte	GCST90001629	13	0.0187421	0.0724387	0.795844	-0.123238	0.160722	1.01892	0.884053	1.17436	3.28979	0.993129	0.912769
Membranous nephropathy	CD8br NKT AC	Absolute count	TBNK	TB_Trait548	CD8br NKT AC	GCST90001630	14	0.00428739	0.0824624	0.958535	-0.157339	0.165914	1.0043	0.854414	1.18047	22.9168	0.0426853	0.981518
Membranous nephropathy	CD8br NKT %T cell	Relative count	TBNK	TB_Trait549	CD8br NKT %T cell	GCST90001631	14	0.0082167	0.0798822	0.918074	-0.148352	0.164786	1.00825	0.862127	1.17914	14.0726	0.368753	0.972113
Membranous nephropathy	CD8br NKT %lymphocyte	Relative count	TBNK	TB_Trait550	CD8br NKT %lymphocyte	GCST90001632	11	-0.0687846	0.0898229	0.443807	-0.244837	0.107268	0.933528	0.782832	1.11323	9.60941	0.475403	0.745294
Membranous nephropathy	CD8dim NKT AC	Absolute count	TBNK	TB_Trait551	CD8dim NKT AC	GCST90001633	9	-0.0957642	0.101438	0.345138	-0.294583	0.103055	0.908678	0.744842	1.10855	5.37747	0.716575	0.653922
Membranous nephropathy	CD8dim NKT %T cell	Relative count	TBNK	TB_Trait552	CD8dim NKT %T cell	GCST90001634	6	-0.00126527	0.123236	0.991808	-0.242808	0.240277	0.998736	0.784422	1.2716	4.01773	0.546866	0.995924
Membranous nephropathy	CD8dim NKT %lymphocyte	Relative count	TBNK	TB_Trait553	CD8dim NKT %lymphocyte	GCST90001635	9	0.0495084	0.0910125	0.58646	-0.128876	0.227893	1.05075	0.879083	1.25595	10.0155	0.263937	0.817216
Membranous nephropathy	DN (CD4-CD8-) NKT AC	Absolute count	TBNK	TB_Trait554	DN (CD4-CD8-) NKT AC	GCST90001636	4	-0.251597	0.198024	0.203893	-0.639724	0.13653	0.777558	0.527438	1.14629	0.835161	0.84104	0.525343
Membranous nephropathy	DN (CD4-CD8-) NKT %T cell	Relative count	TBNK	TB_Trait555	DN (CD4-CD8-) NKT %T cell	GCST90001637	13	-0.11881	0.0881935	0.17793	-0.29167	0.0540489	0.887976	0.747015	1.05554	8.319	0.759731	0.494932
Membranous nephropathy	DN (CD4-CD8-) NKT %lymphocyte	Relative count	TBNK	TB_Trait556	DN (CD4-CD8-) NKT %lymphocyte	GCST90001638	12	-0.161537	0.0911572	0.0763822	-0.340206	0.0171308	0.850835	0.711624	1.01728	11.4447	0.406797	0.303025
Membranous nephropathy	CD3- lymphocyte AC	Absolute count	TBNK	TB_Trait560	CD3- lymphocyte AC	GCST90001639	9	0.000813068	0.121019	0.994639	-0.236384	0.23801	1.00081	0.789477	1.26872	3.00405	0.934103	0.996674
Membranous nephropathy	CD3- lymphocyte %lymphocyte	Relative count	TBNK	TB_Trait561	CD3- lymphocyte %lymphocyte	GCST90001640	3	-0.64685	0.200913	0.00128388	-1.04064	-0.253062	0.523693	0.353229	0.77642	19.8689	4.8475e-05	0.0166445
Membranous nephropathy	CD3- lymphocyte %leukocyte	Relative count	TBNK	TB_Trait562	CD3- lymphocyte %leukocyte	GCST90001641	6	-0.177666	0.136193	0.192057	-0.444605	0.0892719	0.837222	0.641078	1.09338	4.30747	0.506049	0.516244
Membranous nephropathy	B cell AC	Absolute count	TBNK	TB_Trait563	B cell AC	GCST90001642	18	0.0676602	0.085641	0.429502	-0.100196	0.235517	1.07	0.90466	1.26556	17.2761	0.435817	0.73369
Membranous nephropathy	B cell % CD3- lymphocyte	Relative count	TBNK	TB_Trait564	B cell % CD3- lymphocyte	GCST90001643	9	-0.0712755	0.099569	0.47409	-0.266431	0.12388	0.931205	0.766109	1.13188	11.6644	0.166815	0.754801
Membranous nephropathy	B cell %lymphocyte	Relative count	TBNK	TB_Trait565	B cell %lymphocyte	GCST90001644	18	0.0443196	0.0772249	0.566034	-0.107041	0.19568	1.04532	0.898489	1.21614	39.7603	0.00139883	0.806024
Membranous nephropathy	NK AC	Absolute count	TBNK	TB_Trait566	NK AC	GCST90001645	11	0.052102	0.0981006	0.595344	-0.140175	0.244379	1.05348	0.869206	1.27683	12.2975	0.265642	0.82171
Membranous nephropathy	NK %CD3- lymphocyte	Relative count	TBNK	TB_Trait567	NK %CD3- lymphocyte	GCST90001646	5	0.0798097	0.110663	0.47079	-0.13709	0.29671	1.08308	0.871892	1.34542	6.02007	0.197654	0.752849
Membranous nephropathy	NK %lymphocyte	Relative count	TBNK	TB_Trait568	NK %lymphocyte	GCST90001647	10	0.0761881	0.0998809	0.445589	-0.119578	0.271955	1.07917	0.887294	1.31253	20.6409	0.0143441	0.745294
Membranous nephropathy	HLA DR+ NK AC	Absolute count	TBNK	TB_Trait569	HLA DR+ NK AC	GCST90001648	8	-0.0297445	0.123212	0.809238	-0.27124	0.211751	0.970693	0.762433	1.23584	7.89798	0.341676	0.917979
Membranous nephropathy	HLA DR+ NK %NK	Relative count	TBNK	TB_Trait570	HLA DR+ NK %NK	GCST90001649	11	-0.0776653	0.0959625	0.418326	-0.265752	0.110421	0.925274	0.766629	1.11675	15.6423	0.110339	0.72739
Membranous nephropathy	HLA DR+ NK %CD3- lymphocyte	Relative count	TBNK	TB_Trait571	HLA DR+ NK %CD3- lymphocyte	GCST90001650	9	0.0898501	0.123708	0.467651	-0.152618	0.332318	1.09401	0.858458	1.3942	6.60437	0.579855	0.752849
Membranous nephropathy	Granulocyte AC	Absolute count	TBNK	TB_Trait575	Granulocyte AC	GCST90001651	15	-0.0252229	0.089484	0.778043	-0.200611	0.150166	0.975093	0.81823	1.16203	7.00981	0.934333	0.905202
Membranous nephropathy	Granulocyte %leukocyte	Relative count	TBNK	TB_Trait576	Granulocyte %leukocyte	GCST90001652	12	0.107724	0.092666	0.245034	-0.0739015	0.289349	1.11374	0.928763	1.33556	17.1553	0.103364	0.569828
Membranous nephropathy	CD28- DN (CD4-CD8-) %DN	Relative count	Treg	Treg_Trait505	CD28- DN (CD4-CD8-) %DN	GCST90001653	12	0.054323	0.0956464	0.570064	-0.133144	0.24179	1.05583	0.875339	1.27353	10.2224	0.510504	0.806758
Membranous nephropathy	CD28- DN (CD4-CD8-) AC	Absolute count	Treg	Treg_Trait506	CD28- DN (CD4-CD8-) AC	GCST90001654	14	-0.0357355	0.0896828	0.690287	-0.211514	0.140043	0.964895	0.809358	1.15032	13.1078	0.439519	0.876251
Membranous nephropathy	CD28+ DN (CD4-CD8-) %T cell	Relative count	Treg	Treg_Trait507	CD28+ DN (CD4-CD8-) %T cell	GCST90001655	14	-0.0103111	0.0663433	0.87649	-0.140344	0.119722	0.989742	0.869059	1.12718	17.7281	0.168118	0.954021
Membranous nephropathy	CD28+ DN (CD4-CD8-) %DN	Relative count	Treg	Treg_Trait508	CD28+ DN (CD4-CD8-) %DN	GCST90001656	12	-0.054323	0.0956464	0.570064	-0.24179	0.133144	0.947126	0.785221	1.14241	10.2224	0.510504	0.806758
Membranous nephropathy	CD28+ DN (CD4-CD8-) AC	Absolute count	Treg	Treg_Trait509	CD28+ DN (CD4-CD8-) AC	GCST90001657	4	-0.232943	0.206691	0.259738	-0.638056	0.172171	0.792199	0.528318	1.18788	2.78446	0.426065	0.580706
Membranous nephropathy	CD39+ CD4+ %T cell	Relative count	Treg	Treg_Trait512	CD39+ CD4+ %T cell	GCST90001658	11	-0.0367202	0.0826848	0.656971	-0.198783	0.125342	0.963946	0.819728	1.13354	18.6894	0.0443904	0.857704
Membranous nephropathy	CD39+ CD4+ %CD4+	Relative count	Treg	Treg_Trait513	CD39+ CD4+ %CD4+	GCST90001659	8	-0.0364376	0.0906909	0.687848	-0.214192	0.141317	0.964218	0.807194	1.15179	14.4825	0.0432351	0.876251
Membranous nephropathy	CD39+ CD4+ AC	Absolute count	Treg	Treg_Trait514	CD39+ CD4+ AC	GCST90001660	11	-0.0924037	0.079938	0.247704	-0.249082	0.0642746	0.911737	0.779516	1.06639	11.4116	0.326359	0.569828
Membranous nephropathy	CD28- CD8dim %T cell	Relative count	Treg	Treg_Trait574	CD28- CD8dim %T cell	GCST90001661	8	0.0409474	0.11977	0.732439	-0.193802	0.275697	1.0418	0.823821	1.31745	4.31195	0.743227	0.890704
Membranous nephropathy	CD28- CD8dim %CD8dim	Relative count	Treg	Treg_Trait575	CD28- CD8dim %CD8dim	GCST90001662	7	0.116065	0.133318	0.383981	-0.145239	0.377369	1.12307	0.864815	1.45844	14.0408	0.029184	0.68544
Membranous nephropathy	CD28- CD8dim AC	Absolute count	Treg	Treg_Trait576	CD28- CD8dim AC	GCST90001663	11	0.0368343	0.0973761	0.705231	-0.154023	0.227691	1.03752	0.857252	1.2557	17.4919	0.0641639	0.876251
Membranous nephropathy	CD28+ CD45RA+ CD8dim %T cell	Relative count	Treg	Treg_Trait577	CD28+ CD45RA+ CD8dim %T cell	GCST90001664	17	-0.0349542	0.0891188	0.694896	-0.209627	0.139719	0.96565	0.810887	1.14995	78.2302	3.4626e-10	0.876251
Membranous nephropathy	CD28+ CD45RA+ CD8dim %CD8dim	Relative count	Treg	Treg_Trait578	CD28+ CD45RA+ CD8dim %CD8dim	GCST90001665	11	0.00701956	0.0992526	0.943617	-0.187516	0.201555	1.00704	0.829016	1.2233	9.88271	0.450843	0.973105
Membranous nephropathy	CD28+ CD45RA+ CD8dim AC	Absolute count	Treg	Treg_Trait579	CD28+ CD45RA+ CD8dim AC	GCST90001666	14	-0.0170464	0.04293	0.691312	-0.101189	0.0670964	0.983098	0.903762	1.0694	7.81153	0.855658	0.876251
Membranous nephropathy	CD28+ CD45RA- CD8dim %T cell	Relative count	Treg	Treg_Trait580	CD28+ CD45RA- CD8dim %T cell	GCST90001667	10	0.137107	0.121712	0.259958	-0.101448	0.375662	1.14695	0.903528	1.45595	7.53923	0.581162	0.580706
Membranous nephropathy	CD28+ CD45RA- CD8dim %CD8dim	Relative count	Treg	Treg_Trait581	CD28+ CD45RA- CD8dim %CD8dim	GCST90001668	11	-0.0712565	0.0962038	0.458886	-0.259816	0.117303	0.931223	0.771194	1.12446	23.1035	0.010371	0.752849
Membranous nephropathy	CD28+ CD45RA- CD8dim AC	Absolute count	Treg	Treg_Trait582	CD28+ CD45RA- CD8dim AC	GCST90001669	8	0.10399	0.131935	0.430583	-0.154602	0.362583	1.10959	0.856756	1.43704	5.40697	0.610428	0.733811
Membranous nephropathy	CD39+ CD8br %T cell	Relative count	Treg	Treg_Trait585	CD39+ CD8br %T cell	GCST90001670	7	0.0224845	0.100171	0.822398	-0.17385	0.218819	1.02274	0.840423	1.24461	4.33181	0.631869	0.923189
Membranous nephropathy	CD39+ CD8br %CD8br	Relative count	Treg	Treg_Trait586	CD39+ CD8br %CD8br	GCST90001671	6	0.0709896	0.10057	0.480267	-0.126128	0.268107	1.07357	0.881502	1.30749	4.81546	0.438814	0.756442
Membranous nephropathy	CD39+ CD8br AC	Absolute count	Treg	Treg_Trait587	CD39+ CD8br AC	GCST90001672	6	-0.0636021	0.102505	0.534944	-0.264512	0.137308	0.938378	0.76758	1.14718	6.299	0.278203	0.786448
Membranous nephropathy	CD28- CD127- CD25++ CD8br %T cell	Relative count	Treg	Treg_Trait588	CD28- CD127- CD25++ CD8br %T cell	GCST90001673	7	0.126769	0.134486	0.345876	-0.136824	0.390362	1.13516	0.872124	1.47752	8.36305	0.212693	0.653922
Membranous nephropathy	CD28- CD127- CD25++ CD8br %CD8br	Relative count	Treg	Treg_Trait589	CD28- CD127- CD25++ CD8br %CD8br	GCST90001674	5	0.0828526	0.149299	0.578934	-0.209774	0.375479	1.08638	0.810767	1.45569	4.32587	0.363697	0.812971
Membranous nephropathy	CD28- CD127- CD25++ CD8br AC	Absolute count	Treg	Treg_Trait590	CD28- CD127- CD25++ CD8br AC	GCST90001675	12	0.10182	0.0927349	0.27222	-0.0799407	0.28358	1.10718	0.923171	1.32788	10.9797	0.444965	0.591711
Membranous nephropathy	CD28- CD25++ CD8br %T cell	Relative count	Treg	Treg_Trait591	CD28- CD25++ CD8br %T cell	GCST90001676	5	0.0577853	0.156393	0.711765	-0.248746	0.364316	1.05949	0.779778	1.43953	4.28017	0.369415	0.87732
Membranous nephropathy	CD28- CD25++ CD8br %CD8br	Relative count	Treg	Treg_Trait592	CD28- CD25++ CD8br %CD8br	GCST90001677	9	-0.0838731	0.126193	0.506281	-0.331212	0.163466	0.919548	0.718053	1.17759	38.7297	5.51657e-06	0.772185
Membranous nephropathy	CD28- CD25++ CD8br AC	Absolute count	Treg	Treg_Trait593	CD28- CD25++ CD8br AC	GCST90001678	7	0.515702	0.123132	2.81177e-05	0.274363	0.757042	1.67481	1.31569	2.13196	26.6278	0.000170002	0.000591171
Membranous nephropathy	CD25++ CD8br %T cell	Relative count	Treg	Treg_Trait594	CD25++ CD8br %T cell	GCST90001679	7	0.0713775	0.0987224	0.469673	-0.122118	0.264874	1.07399	0.885043	1.30327	5.66178	0.462123	0.752849
Membranous nephropathy	CD25++ CD8br %CD8br	Relative count	Treg	Treg_Trait595	CD25++ CD8br %CD8br	GCST90001680	10	-0.0682566	0.086274	0.42885	-0.237354	0.10084	0.934021	0.788712	1.1061	5.63966	0.77537	0.73369
Membranous nephropathy	CD25++ CD8br AC	Absolute count	Treg	Treg_Trait596	CD25++ CD8br AC	GCST90001681	11	0.00654064	0.0883951	0.941016	-0.166714	0.179795	1.00656	0.846442	1.19697	10.0978	0.431954	0.973105
Membranous nephropathy	CD127- CD8br %T cell	Relative count	Treg	Treg_Trait597	CD127- CD8br %T cell	GCST90001682	5	0.934253	0.127961	2.85428e-13	0.68345	1.18506	2.54531	1.9807	3.27087	58.7666	5.2678e-12	5.17275e-11
Membranous nephropathy	CD127- CD8br %CD8br	Relative count	Treg	Treg_Trait598	CD127- CD8br %CD8br	GCST90001683	9	-0.144161	0.132268	0.275751	-0.403406	0.115085	0.865748	0.668041	1.12197	2.26643	0.971735	0.597597
Membranous nephropathy	CD127- CD8br AC	Absolute count	Treg	Treg_Trait599	CD127- CD8br AC	GCST90001684	9	0.247511	0.0972732	0.0109435	0.056856	0.438167	1.28083	1.0585	1.54986	56.9684	1.82652e-09	0.0882775
Membranous nephropathy	CD28- CD8br %T cell	Relative count	Treg	Treg_Trait600	CD28- CD8br %T cell	GCST90001685	10	0.168007	0.111001	0.130137	-0.0495553	0.385569	1.18294	0.951653	1.47045	11.6091	0.236253	0.436389
Membranous nephropathy	CD28- CD8br %CD8br	Relative count	Treg	Treg_Trait601	CD28- CD8br %CD8br	GCST90001686	10	0.282617	0.11292	0.0123212	0.0612941	0.50394	1.3266	1.06321	1.65523	31.1014	0.000284402	0.09723
Membranous nephropathy	CD28- CD8br AC	Absolute count	Treg	Treg_Trait602	CD28- CD8br AC	GCST90001687	10	0.365265	0.0983201	0.000203153	0.172558	0.557973	1.4409	1.18834	1.74713	51.4062	5.85278e-08	0.00351164
Membranous nephropathy	CD28+ CD45RA+ CD8br %T cell	Relative count	Treg	Treg_Trait603	CD28+ CD45RA+ CD8br %T cell	GCST90001688	15	0.0237863	0.0362532	0.51175	-0.0472701	0.0948426	1.02407	0.95383	1.09949	12.6305	0.555805	0.777261
Membranous nephropathy	CD28+ CD45RA+ CD8br %CD8br	Relative count	Treg	Treg_Trait604	CD28+ CD45RA+ CD8br %CD8br	GCST90001689	14	-0.00596798	0.0488687	0.902802	-0.101751	0.0898146	0.99405	0.903255	1.09397	13.1056	0.439687	0.963874
Membranous nephropathy	CD28+ CD45RA+ CD8br AC	Absolute count	Treg	Treg_Trait605	CD28+ CD45RA+ CD8br AC	GCST90001690	14	-0.103369	0.0551145	0.0607198	-0.211393	0.00465551	0.901794	0.809456	1.00467	311.467	9.556e-59	0.266965
Membranous nephropathy	CD28+ CD45RA- CD8br %T cell	Relative count	Treg	Treg_Trait606	CD28+ CD45RA- CD8br %T cell	GCST90001691	10	-0.218936	0.0929685	0.0185256	-0.401154	-0.0367172	0.803374	0.669547	0.963949	57.569	3.93166e-09	0.129323
Membranous nephropathy	CD28+ CD45RA- CD8br %CD8br	Relative count	Treg	Treg_Trait607	CD28+ CD45RA- CD8br %CD8br	GCST90001692	9	-0.0257755	0.103359	0.803069	-0.22836	0.176809	0.974554	0.795838	1.1934	20.465	0.0087129	0.915349
Membranous nephropathy	CD28+ CD45RA- CD8br AC	Absolute count	Treg	Treg_Trait608	CD28+ CD45RA- CD8br AC	GCST90001693	8	0.0145358	0.105932	0.890858	-0.193091	0.222162	1.01464	0.824407	1.24877	6.62574	0.468858	0.958167
Membranous nephropathy	CD28- DN (CD4-CD8-) %T cell	Relative count	Treg	Treg_Trait611	CD28- DN (CD4-CD8-) %T cell	GCST90001694	11	-0.013734	0.0962795	0.886569	-0.202442	0.174974	0.98636	0.816734	1.19122	7.06261	0.719522	0.957112
Membranous nephropathy	CD45RA- CD28- CD8br AC	Absolute count	Treg	Treg_Trait700	CD45RA- CD28- CD8br AC	GCST90001695	20	0.000130955	0.00016207	0.419083	-0.000186702	0.000448611	1.00013	0.999813	1.00045	178.183	7.0474e-28	0.72739
Membranous nephropathy	CD45RA- CD28- CD8br %CD8br	Relative count	Treg	Treg_Trait701	CD45RA- CD28- CD8br %CD8br	GCST90001696	9	0.0586989	0.00831322	1.6541e-12	0.042405	0.0749928	1.06046	1.04332	1.07788	100.172	3.93716e-18	1.9965e-10
Membranous nephropathy	CD45RA- CD28- CD8br %T cell	Relative count	Treg	Treg_Trait702	CD45RA- CD28- CD8br %T cell	GCST90001697	10	0.00752849	0.00511351	0.140947	-0.00249399	0.017551	1.00756	0.997509	1.01771	131.909	4.80021e-24	0.445356
Membranous nephropathy	CD45RA+ CD28- CD8br AC	Absolute count	Treg	Treg_Trait706	CD45RA+ CD28- CD8br AC	GCST90001698	46	-6.30176e-06	6.86332e-05	0.926843	-0.000140823	0.000128219	0.999994	0.999859	1.00013	64.2511	0.0311642	0.972113
Membranous nephropathy	CD45RA+ CD28- CD8br %CD8br	Relative count	Treg	Treg_Trait707	CD45RA+ CD28- CD8br %CD8br	GCST90001699	8	-0.0161555	0.00802636	0.0441347	-0.0318872	-0.000423869	0.983974	0.968616	0.999576	3.30878	0.855045	0.22887
Membranous nephropathy	CD45RA+ CD28- CD8br %T cell	Relative count	Treg	Treg_Trait708	CD45RA+ CD28- CD8br %T cell	GCST90001700	14	0.00384625	0.00280158	0.169788	-0.00164485	0.00933735	1.00385	0.998357	1.00938	16.614	0.217554	0.489152
Membranous nephropathy	BAFF-R on CD20- CD38-	MFI	B cell	Bcells.trait111	BAFF-R on CD20- CD38-	GCST90001701	5	-0.109274	0.122059	0.370647	-0.348509	0.12996	0.896484	0.705739	1.13878	3.21627	0.522307	0.679519
Membranous nephropathy	BAFF-R on CD24+ CD27+	MFI	B cell	Bcells.trait112	BAFF-R on CD24+ CD27+	GCST90001702	4	-0.0608877	0.0518895	0.240631	-0.162591	0.0408157	0.940929	0.849939	1.04166	8.44761	0.0376125	0.567202
Membranous nephropathy	BAFF-R on IgD+ CD24+	MFI	B cell	Bcells.trait137	BAFF-R on IgD+ CD24+	GCST90001703	5	-0.0729884	0.0507802	0.150621	-0.172518	0.0265407	0.929612	0.841544	1.0269	9.71229	0.0455632	0.460491
Membranous nephropathy	BAFF-R on IgD+ CD24-	MFI	B cell	Bcells.trait138	BAFF-R on IgD+ CD24-	GCST90001704	7	-0.0911847	0.0486787	0.0610416	-0.186595	0.0042256	0.912849	0.82978	1.00423	7.74824	0.257134	0.266965
Membranous nephropathy	BAFF-R on IgD+ CD38-	MFI	B cell	Bcells.trait139	BAFF-R on IgD+ CD38-	GCST90001705	9	-0.0593472	0.0484953	0.221038	-0.154398	0.0357036	0.94238	0.856931	1.03635	12.2935	0.138582	0.54645
Membranous nephropathy	BAFF-R on IgD+ CD38- naive	MFI	B cell	Bcells.trait140	BAFF-R on IgD+ CD38- naive	GCST90001706	11	-0.0754354	0.0758376	0.319884	-0.224077	0.0732064	0.92734	0.799253	1.07595	9.11283	0.52143	0.636576
Membranous nephropathy	BAFF-R on IgD+ CD38- unsw mem	MFI	B cell	Bcells.trait141	BAFF-R on IgD+ CD38- unsw mem	GCST90001707	5	-0.115714	0.0498632	0.0203068	-0.213446	-0.0179822	0.89073	0.807796	0.982178	4.69957	0.319535	0.139082
Membranous nephropathy	BAFF-R on IgD+ CD38br	MFI	B cell	Bcells.trait142	BAFF-R on IgD+ CD38br	GCST90001708	8	-0.103611	0.050426	0.0399076	-0.202446	-0.00477556	0.901576	0.816731	0.995236	9.86408	0.196408	0.214614
Membranous nephropathy	BAFF-R on IgD+ CD38dim	MFI	B cell	Bcells.trait143	BAFF-R on IgD+ CD38dim	GCST90001709	10	-0.117589	0.0450301	0.00901879	-0.205848	-0.0293299	0.889062	0.813957	0.971096	14.9444	0.0924759	0.0761354
Membranous nephropathy	BAFF-R on IgD- CD24-	MFI	B cell	Bcells.trait147	BAFF-R on IgD- CD24-	GCST90001710	8	-0.0683846	0.0517565	0.186409	-0.169827	0.0330581	0.933901	0.843811	1.03361	10.7634	0.149275	0.506865
Membranous nephropathy	BAFF-R on IgD- CD27-	MFI	B cell	Bcells.trait148	BAFF-R on IgD- CD27-	GCST90001711	6	-0.069674	0.052439	0.183957	-0.172454	0.0331064	0.932698	0.841597	1.03366	6.4565	0.264297	0.50463
Membranous nephropathy	BAFF-R on IgD- CD38-	MFI	B cell	Bcells.trait149	BAFF-R on IgD- CD38-	GCST90001712	4	-0.0664522	0.0518883	0.200307	-0.168153	0.0352489	0.935708	0.845224	1.03588	8.45576	0.0374742	0.524992
Membranous nephropathy	BAFF-R on IgD- CD38br	MFI	B cell	Bcells.trait150	BAFF-R on IgD- CD38br	GCST90001713	7	-0.081591	0.107392	0.447405	-0.29208	0.128898	0.921649	0.746709	1.13757	8.18825	0.224633	0.745294
Membranous nephropathy	BAFF-R on IgD- CD38dim	MFI	B cell	Bcells.trait151	BAFF-R on IgD- CD38dim	GCST90001714	3	0.220618	0.178876	0.217444	-0.12998	0.571215	1.24685	0.878113	1.77042	3.42731	0.180206	0.546242
Membranous nephropathy	BAFF-R on memory B cell	MFI	B cell	Bcells.trait154	BAFF-R on memory B cell	GCST90001715	4	-0.0617222	0.0520754	0.235919	-0.16379	0.0403455	0.940144	0.84892	1.04117	8.19833	0.0420858	0.562747
Membranous nephropathy	BAFF-R on naive-mature B cell	MFI	B cell	Bcells.trait156	BAFF-R on naive-mature B cell	GCST90001716	8	-0.0433542	0.0483217	0.369613	-0.138065	0.0513564	0.957572	0.871042	1.0527	15.0851	0.0349235	0.679519
Membranous nephropathy	BAFF-R on unsw mem	MFI	B cell	Bcells.trait157	BAFF-R on unsw mem	GCST90001717	5	-0.0681447	0.0514669	0.185486	-0.16902	0.0327303	0.934125	0.844492	1.03327	8.92208	0.0630768	0.506252
Membranous nephropathy	BAFF-R on sw mem	MFI	B cell	Bcells.trait159	BAFF-R on sw mem	GCST90001718	3	-0.0754532	0.0533368	0.15717	-0.179993	0.029087	0.927323	0.835276	1.02951	4.66419	0.0970921	0.463842
Membranous nephropathy	BAFF-R on IgD+	MFI	B cell	Bcells.trait160	BAFF-R on IgD+	GCST90001719	6	-0.093406	0.0493518	0.0584036	-0.190135	0.00332354	0.910824	0.826847	1.00333	7.6597	0.176015	0.261226
Membranous nephropathy	BAFF-R on transitional	MFI	B cell	Bcells.trait161	BAFF-R on transitional	GCST90001720	10	-0.0918163	0.0514864	0.0745355	-0.19273	0.00909703	0.912273	0.824705	1.00914	10.459	0.314616	0.301868
Membranous nephropathy	CD19 on CD20-	MFI	B cell	Bcells.trait255	CD19 on CD20-	GCST90001721	9	-0.202648	0.125192	0.105511	-0.448024	0.0427275	0.816565	0.638889	1.04365	9.95875	0.267933	0.377345
Membranous nephropathy	CD19 on CD20- CD38-	MFI	B cell	Bcells.trait282	CD19 on CD20- CD38-	GCST90001722	10	-0.0542927	0.0949182	0.567325	-0.240332	0.131747	0.947155	0.786366	1.14082	7.66626	0.568097	0.806024
Membranous nephropathy	CD19 on CD24+ CD27+	MFI	B cell	Bcells.trait283	CD19 on CD24+ CD27+	GCST90001723	12	-0.131388	0.0953029	0.168007	-0.318182	0.0554057	0.876877	0.727471	1.05697	10.8466	0.456207	0.485949
Membranous nephropathy	CD19 on IgD+ CD24+	MFI	B cell	Bcells.trait308	CD19 on IgD+ CD24+	GCST90001724	13	-0.0932379	0.0936813	0.319606	-0.276853	0.0903775	0.910977	0.758166	1.09459	10.5612	0.566846	0.636576
Membranous nephropathy	CD19 on IgD+ CD24-	MFI	B cell	Bcells.trait309	CD19 on IgD+ CD24-	GCST90001725	9	-0.00459728	0.110643	0.966857	-0.221458	0.212263	0.995413	0.80135	1.23647	4.33579	0.825628	0.98382
Membranous nephropathy	CD19 on IgD+ CD38-	MFI	B cell	Bcells.trait310	CD19 on IgD+ CD38-	GCST90001726	7	-0.0305811	0.114072	0.788633	-0.254163	0.193	0.969882	0.775566	1.21288	2.07135	0.913021	0.90593
Membranous nephropathy	CD19 on IgD+ CD38- naive	MFI	B cell	Bcells.trait311	CD19 on IgD+ CD38- naive	GCST90001727	9	-0.0318404	0.0946207	0.73649	-0.217297	0.153616	0.968661	0.804691	1.16604	5.79981	0.669645	0.890711
Membranous nephropathy	CD19 on IgD+ CD38- unsw mem	MFI	B cell	Bcells.trait312	CD19 on IgD+ CD38- unsw mem	GCST90001728	7	-0.22863	0.103212	0.0267506	-0.430926	-0.0263334	0.795623	0.649907	0.97401	6.06227	0.41625	0.173423
Membranous nephropathy	CD19 on IgD+ CD38br	MFI	B cell	Bcells.trait313	CD19 on IgD+ CD38br	GCST90001729	6	-0.100406	0.135895	0.459998	-0.366759	0.165948	0.90447	0.692977	1.18051	61.2503	6.70242e-12	0.752849
Membranous nephropathy	CD19 on IgD+ CD38dim	MFI	B cell	Bcells.trait314	CD19 on IgD+ CD38dim	GCST90001730	9	-0.0468783	0.0924772	0.612213	-0.228134	0.134377	0.954204	0.796018	1.14382	16.8502	0.0317075	0.833896
Membranous nephropathy	CD19 on IgD- CD24-	MFI	B cell	Bcells.trait318	CD19 on IgD- CD24-	GCST90001731	15	-0.088471	0.086826	0.308229	-0.25865	0.0817079	0.91533	0.772093	1.08514	14.9682	0.38033	0.635721
Membranous nephropathy	CD19 on IgD- CD27-	MFI	B cell	Bcells.trait319	CD19 on IgD- CD27-	GCST90001732	12	-0.125597	0.108547	0.247243	-0.338349	0.0871555	0.881971	0.712947	1.09107	8.33689	0.682846	0.569828
Membranous nephropathy	CD19 on IgD- CD38-	MFI	B cell	Bcells.trait320	CD19 on IgD- CD38-	GCST90001733	12	-0.210342	0.10003	0.0354845	-0.4064	-0.0142829	0.810307	0.666043	0.985819	18.9951	0.0611823	0.204458
Membranous nephropathy	CD19 on IgD- CD38br	MFI	B cell	Bcells.trait321	CD19 on IgD- CD38br	GCST90001734	6	-0.0540468	0.0876097	0.537298	-0.225762	0.117668	0.947388	0.797908	1.12487	7.53713	0.183658	0.786448
Membranous nephropathy	CD19 on IgD- CD38dim	MFI	B cell	Bcells.trait322	CD19 on IgD- CD38dim	GCST90001735	11	-0.0206129	0.101435	0.838969	-0.219426	0.178201	0.979598	0.802979	1.19506	13.4075	0.201772	0.932485
Membranous nephropathy	CD19 on memory B cell	MFI	B cell	Bcells.trait325	CD19 on memory B cell	GCST90001736	12	-0.0359813	0.0902368	0.690082	-0.212845	0.140883	0.964658	0.808281	1.15129	7.56245	0.75188	0.876251
Membranous nephropathy	CD19 on naive-mature B cell	MFI	B cell	Bcells.trait327	CD19 on naive-mature B cell	GCST90001737	6	0.0255529	0.139342	0.854498	-0.247557	0.298662	1.02588	0.780706	1.34805	3.87773	0.567151	0.942804
Membranous nephropathy	CD19 on unsw mem	MFI	B cell	Bcells.trait328	CD19 on unsw mem	GCST90001738	7	-0.26646	0.140939	0.0586765	-0.5427	0.00977985	0.766087	0.581177	1.00983	3.84654	0.697435	0.261226
Membranous nephropathy	CD19 on PB/PC	MFI	B cell	Bcells.trait329	CD19 on PB/PC	GCST90001739	6	0.310226	0.151486	0.0405706	0.0133143	0.607138	1.36373	1.0134	1.83517	6.3312	0.275313	0.216576
Membranous nephropathy	CD19 on sw mem	MFI	B cell	Bcells.trait331	CD19 on sw mem	GCST90001740	10	-0.0340398	0.108113	0.752873	-0.245942	0.177862	0.966533	0.781968	1.19466	6.4546	0.693698	0.898526
Membranous nephropathy	CD19 on IgD+	MFI	B cell	Bcells.trait332	CD19 on IgD+	GCST90001741	6	0.181321	0.142329	0.202678	-0.0976436	0.460286	1.1988	0.906972	1.58453	6.55776	0.255661	0.525343
Membranous nephropathy	CD19 on transitional	MFI	B cell	Bcells.trait333	CD19 on transitional	GCST90001742	10	-0.0563866	0.0951242	0.553337	-0.24283	0.130057	0.945174	0.784405	1.13889	7.03551	0.633422	0.800244
Membranous nephropathy	CD20 on B cell	MFI	B cell	Bcells.trait335	CD20 on B cell	GCST90001743	15	-0.138623	0.0728313	0.0569959	-0.281372	0.00412644	0.870556	0.754747	1.00413	19.5558	0.144781	0.261226
Membranous nephropathy	CD20 on CD20- CD38-	MFI	B cell	Bcells.trait354	CD20 on CD20- CD38-	GCST90001744	4	0.433185	0.211995	0.0410152	0.0176752	0.848695	1.54216	1.01783	2.33659	5.88342	0.117422	0.217351
Membranous nephropathy	CD20 on CD24+ CD27+	MFI	B cell	Bcells.trait355	CD20 on CD24+ CD27+	GCST90001745	15	0.0183005	0.0828741	0.825231	-0.144133	0.180734	1.01847	0.865773	1.1981	17.6083	0.225208	0.923189
Membranous nephropathy	CD20 on IgD+ CD24+	MFI	B cell	Bcells.trait378	CD20 on IgD+ CD24+	GCST90001746	12	-0.294428	0.10571	0.0053486	-0.501619	-0.0872371	0.744958	0.60555	0.91646	58.8321	1.52676e-08	0.0517745
Membranous nephropathy	CD20 on IgD+ CD24-	MFI	B cell	Bcells.trait379	CD20 on IgD+ CD24-	GCST90001747	16	-0.0115145	0.0717241	0.872457	-0.152094	0.129065	0.988552	0.858908	1.13776	14.9014	0.458541	0.952544
Membranous nephropathy	CD20 on IgD+ CD38-	MFI	B cell	Bcells.trait380	CD20 on IgD+ CD38-	GCST90001748	14	-0.141269	0.0792277	0.0745749	-0.296555	0.0140178	0.868256	0.743375	1.01412	28.0933	0.00878244	0.301868
Membranous nephropathy	CD20 on IgD+ CD38- naive	MFI	B cell	Bcells.trait381	CD20 on IgD+ CD38- naive	GCST90001749	10	0.168748	0.081896	0.0393488	0.00823223	0.329265	1.18382	1.00827	1.38995	10.2559	0.330173	0.214614
Membranous nephropathy	CD20 on IgD+ CD38- unsw mem	MFI	B cell	Bcells.trait382	CD20 on IgD+ CD38- unsw mem	GCST90001750	14	-0.101209	0.0714619	0.156699	-0.241274	0.0388567	0.903744	0.785626	1.03962	29.4178	0.00570831	0.463842
Membranous nephropathy	CD20 on IgD+ CD38br	MFI	B cell	Bcells.trait383	CD20 on IgD+ CD38br	GCST90001751	11	-0.07375	0.0818905	0.367805	-0.234255	0.0867554	0.928904	0.79116	1.09063	18.063	0.0539097	0.679456
Membranous nephropathy	CD20 on IgD+ CD38dim	MFI	B cell	Bcells.trait384	CD20 on IgD+ CD38dim	GCST90001752	14	0.0194575	0.0779673	0.802928	-0.133358	0.172273	1.01965	0.875151	1.188	17.5384	0.175845	0.915349
Membranous nephropathy	CD20 on IgD- CD24-	MFI	B cell	Bcells.trait388	CD20 on IgD- CD24-	GCST90001753	18	-0.0224503	0.0781235	0.77383	-0.175572	0.130672	0.9778	0.838977	1.13959	58.5334	1.83105e-06	0.905202
Membranous nephropathy	CD20 on IgD- CD27-	MFI	B cell	Bcells.trait389	CD20 on IgD- CD27-	GCST90001754	10	0.20692	0.0951923	0.0297275	0.0203428	0.393497	1.22988	1.02055	1.48215	15.5757	0.0762879	0.190201
Membranous nephropathy	CD20 on IgD- CD38-	MFI	B cell	Bcells.trait390	CD20 on IgD- CD38-	GCST90001755	15	-0.164811	0.0838841	0.0494435	-0.329224	-0.000398183	0.848054	0.719482	0.999602	92.911	1.0668e-13	0.243683
Membranous nephropathy	CD20 on IgD- CD38br	MFI	B cell	Bcells.trait391	CD20 on IgD- CD38br	GCST90001756	6	-0.130397	0.155983	0.403174	-0.436124	0.17533	0.877747	0.646538	1.19164	5.08088	0.40609	0.712176
Membranous nephropathy	CD20 on IgD- CD38dim	MFI	B cell	Bcells.trait392	CD20 on IgD- CD38dim	GCST90001757	15	-0.224411	0.0801486	0.00511134	-0.381502	-0.0673194	0.798987	0.682835	0.934897	96.7103	2.01884e-14	0.0508333
Membranous nephropathy	CD20 on memory B cell	MFI	B cell	Bcells.trait395	CD20 on memory B cell	GCST90001758	17	-0.0127671	0.0815466	0.87559	-0.172598	0.147064	0.987314	0.841475	1.15843	29.6799	0.0197348	0.954021
Membranous nephropathy	CD20 on naive-mature B cell	MFI	B cell	Bcells.trait397	CD20 on naive-mature B cell	GCST90001759	15	-0.0291835	0.078953	0.711657	-0.183931	0.125564	0.971238	0.831993	1.13379	19.792	0.136838	0.87732
Membranous nephropathy	CD20 on unsw mem	MFI	B cell	Bcells.trait398	CD20 on unsw mem	GCST90001760	10	0.13655	0.092243	0.138784	-0.0442459	0.317347	1.14631	0.956719	1.37348	144.074	1.48547e-26	0.445356
Membranous nephropathy	CD20 on sw mem	MFI	B cell	Bcells.trait399	CD20 on sw mem	GCST90001761	14	-0.181775	0.0753173	0.0158021	-0.329397	-0.0341529	0.833789	0.719358	0.966424	89.224	1.96644e-13	0.115882
Membranous nephropathy	CD20 on IgD+	MFI	B cell	Bcells.trait400	CD20 on IgD+	GCST90001762	13	-0.03649	0.0789933	0.644126	-0.191317	0.118337	0.964168	0.825871	1.12562	11.57	0.480805	0.854909
Membranous nephropathy	CD20 on transitional	MFI	B cell	Bcells.trait401	CD20 on transitional	GCST90001763	9	-0.0102857	0.0976106	0.916079	-0.201602	0.181031	0.989767	0.81742	1.19845	4.51257	0.808175	0.972113
Membranous nephropathy	CD24 on CD24+ CD27+	MFI	B cell	Bcells.trait418	CD24 on CD24+ CD27+	GCST90001764	2	-0.106636	0.253046	0.673455	-0.602606	0.389334	0.898852	0.547383	1.476	1.48209	0.223448	0.868253
Membranous nephropathy	CD24 on IgD+ CD24+	MFI	B cell	Bcells.trait438	CD24 on IgD+ CD24+	GCST90001765	12	-0.223872	0.0712962	0.00168935	-0.363612	-0.0841311	0.799418	0.695161	0.919311	169.152	1.76307e-30	0.0198576
Membranous nephropathy	CD24 on IgD+ CD38-	MFI	B cell	Bcells.trait439	CD24 on IgD+ CD38-	GCST90001766	7	-0.106603	0.105404	0.311839	-0.313195	0.0999896	0.898883	0.731107	1.10516	5.58815	0.470868	0.635948
Membranous nephropathy	CD24 on IgD+ CD38- unsw mem	MFI	B cell	Bcells.trait441	CD24 on IgD+ CD38- unsw mem	GCST90001767	7	0.0278039	0.0661965	0.67447	-0.101941	0.157549	1.02819	0.903083	1.17064	5.26624	0.510147	0.868253
Membranous nephropathy	CD24 on IgD+ CD38br	MFI	B cell	Bcells.trait442	CD24 on IgD+ CD38br	GCST90001768	9	-0.0552228	0.0843842	0.51284	-0.220616	0.11017	0.946274	0.802025	1.11647	2.80667	0.945898	0.777291
Membranous nephropathy	CD24 on IgD- CD38-	MFI	B cell	Bcells.trait445	CD24 on IgD- CD38-	GCST90001769	15	-0.123265	0.0663184	0.0630718	-0.253249	0.00671907	0.884029	0.776275	1.00674	13.5372	0.484726	0.270948
Membranous nephropathy	CD24 on IgD- CD38dim	MFI	B cell	Bcells.trait446	CD24 on IgD- CD38dim	GCST90001770	3	0.396972	0.207904	0.0562097	-0.0105186	0.804463	1.48731	0.989536	2.2355	0.84405	0.655718	0.261226
Membranous nephropathy	CD24 on memory B cell	MFI	B cell	Bcells.trait448	CD24 on memory B cell	GCST90001771	14	-0.152992	0.0722705	0.0342654	-0.294642	-0.0113417	0.858137	0.744798	0.988722	40.0108	0.000137682	0.200619
Membranous nephropathy	CD24 on unsw mem	MFI	B cell	Bcells.trait449	CD24 on unsw mem	GCST90001772	9	0.0167325	0.0768221	0.827578	-0.133839	0.167304	1.01687	0.874731	1.18211	17.7967	0.0228034	0.924341
Membranous nephropathy	CD24 on sw mem	MFI	B cell	Bcells.trait450	CD24 on sw mem	GCST90001773	20	-0.138507	0.0563629	0.0139945	-0.248978	-0.0280352	0.870658	0.779597	0.972354	102.326	2.02623e-13	0.105833
Membranous nephropathy	CD24 on transitional	MFI	B cell	Bcells.trait451	CD24 on transitional	GCST90001774	6	-0.0342989	0.119467	0.774036	-0.268454	0.199856	0.966283	0.764561	1.22123	0.535113	0.990781	0.905202
Membranous nephropathy	CD25 on B cell	MFI	B cell	Bcells.trait453	CD25 on B cell	GCST90001775	11	-0.0796458	0.0950007	0.401822	-0.265847	0.106556	0.923443	0.766556	1.11244	24.4864	0.00640891	0.71152
Membranous nephropathy	CD25 on CD20- CD38-	MFI	B cell	Bcells.trait470	CD25 on CD20- CD38-	GCST90001776	7	-0.0500259	0.126112	0.691606	-0.297206	0.197154	0.951205	0.742891	1.21793	3.27764	0.77328	0.876251
Membranous nephropathy	CD25 on CD24+ CD27+	MFI	B cell	Bcells.trait471	CD25 on CD24+ CD27+	GCST90001777	15	0.00621594	0.0639232	0.922535	-0.119074	0.131505	1.00624	0.887742	1.14054	13.5274	0.485479	0.972113
Membranous nephropathy	CD25 on IgD+ CD24+	MFI	B cell	Bcells.trait490	CD25 on IgD+ CD24+	GCST90001778	13	0.00703389	0.0725567	0.922771	-0.135177	0.149245	1.00706	0.873561	1.16096	12.9336	0.373884	0.972113
Membranous nephropathy	CD25 on IgD+ CD24-	MFI	B cell	Bcells.trait491	CD25 on IgD+ CD24-	GCST90001779	7	-0.294314	0.0984855	0.00280438	-0.487346	-0.101283	0.745042	0.614255	0.903677	13.3858	0.037302	0.0299409
Membranous nephropathy	CD25 on IgD+ CD38-	MFI	B cell	Bcells.trait492	CD25 on IgD+ CD38-	GCST90001780	10	0.016536	0.0773161	0.830644	-0.135004	0.168076	1.01667	0.873713	1.18303	21.9509	0.00903578	0.926341
Membranous nephropathy	CD25 on IgD+ CD38- naive	MFI	B cell	Bcells.trait493	CD25 on IgD+ CD38- naive	GCST90001781	11	-0.0953044	0.0750386	0.204059	-0.24238	0.0517712	0.909096	0.784758	1.05313	14.7028	0.143279	0.525343
Membranous nephropathy	CD25 on IgD+ CD38- unsw mem	MFI	B cell	Bcells.trait494	CD25 on IgD+ CD38- unsw mem	GCST90001782	8	-0.00656525	0.0768096	0.931884	-0.157112	0.143982	0.993456	0.854608	1.15486	11.3987	0.12215	0.973105
Membranous nephropathy	CD25 on IgD+ CD38br	MFI	B cell	Bcells.trait495	CD25 on IgD+ CD38br	GCST90001783	8	0.0337321	0.106937	0.752428	-0.175864	0.243328	1.03431	0.838732	1.27549	17.5179	0.014345	0.898526
Membranous nephropathy	CD25 on IgD+ CD38dim	MFI	B cell	Bcells.trait496	CD25 on IgD+ CD38dim	GCST90001784	9	-0.153584	0.0810852	0.0582109	-0.312511	0.00534303	0.857629	0.731608	1.00536	15.5973	0.0485199	0.261226
Membranous nephropathy	CD25 on IgD- CD24-	MFI	B cell	Bcells.trait500	CD25 on IgD- CD24-	GCST90001785	16	-0.0398765	0.0900934	0.658045	-0.21646	0.136706	0.960908	0.805365	1.14649	16.5353	0.347391	0.857704
Membranous nephropathy	CD25 on IgD- CD27-	MFI	B cell	Bcells.trait501	CD25 on IgD- CD27-	GCST90001786	10	0.028832	0.105055	0.78374	-0.177075	0.234739	1.02925	0.837717	1.26458	10.2459	0.330945	0.905202
Membranous nephropathy	CD25 on IgD- CD38-	MFI	B cell	Bcells.trait502	CD25 on IgD- CD38-	GCST90001787	11	-0.122535	0.0831269	0.140463	-0.285464	0.0403939	0.884675	0.751666	1.04122	10.1274	0.429384	0.445356
Membranous nephropathy	CD25 on IgD- CD38br	MFI	B cell	Bcells.trait503	CD25 on IgD- CD38br	GCST90001788	7	0.182786	0.143374	0.202347	-0.0982266	0.463799	1.20056	0.906443	1.5901	5.46666	0.485495	0.525343
Membranous nephropathy	CD25 on IgD- CD38dim	MFI	B cell	Bcells.trait504	CD25 on IgD- CD38dim	GCST90001789	10	-0.104952	0.085627	0.220316	-0.272781	0.0628769	0.900368	0.76126	1.0649	16.4851	0.0574177	0.54645
Membranous nephropathy	CD25 on memory B cell	MFI	B cell	Bcells.trait506	CD25 on memory B cell	GCST90001790	14	0.0697326	0.0657984	0.289239	-0.0592322	0.198697	1.07222	0.942488	1.21981	7.59685	0.868837	0.615029
Membranous nephropathy	CD25 on naive-mature B cell	MFI	B cell	Bcells.trait508	CD25 on naive-mature B cell	GCST90001791	13	-0.0890224	0.0753127	0.237191	-0.236635	0.0585905	0.914825	0.789279	1.06034	16.3584	0.175368	0.562747
Membranous nephropathy	CD25 on unsw mem	MFI	B cell	Bcells.trait509	CD25 on unsw mem	GCST90001792	12	0.126764	0.0749508	0.0907813	-0.0201399	0.273667	1.13515	0.980062	1.31478	4.1551	0.965158	0.343267
Membranous nephropathy	CD25 on sw mem	MFI	B cell	Bcells.trait510	CD25 on sw mem	GCST90001793	12	-0.0832211	0.0692605	0.229532	-0.218972	0.0525295	0.920148	0.803344	1.05393	6.38874	0.846209	0.555847
Membranous nephropathy	CD25 on IgD+	MFI	B cell	Bcells.trait511	CD25 on IgD+	GCST90001794	8	-0.0769733	0.106112	0.46821	-0.284953	0.131007	0.925915	0.75205	1.13998	21.2498	0.00341746	0.752849
Membranous nephropathy	CD25 on transitional	MFI	B cell	Bcells.trait512	CD25 on transitional	GCST90001795	12	0.0388269	0.086787	0.6546	-0.131276	0.208929	1.03959	0.876976	1.23236	17.545	0.0927572	0.857704
Membranous nephropathy	CD27 on CD20-	MFI	B cell	Bcells.trait514	CD27 on CD20-	GCST90001796	6	0.150828	0.142462	0.289724	-0.128397	0.430054	1.1628	0.879504	1.53734	4.47859	0.482753	0.615029
Membranous nephropathy	CD27 on CD20- CD38-	MFI	B cell	Bcells.trait536	CD27 on CD20- CD38-	GCST90001797	10	-0.273056	0.11692	0.0195222	-0.50222	-0.0438926	0.76105	0.605186	0.957057	10.9792	0.277136	0.134982
Membranous nephropathy	CD27 on CD24+ CD27+	MFI	B cell	Bcells.trait537	CD27 on CD24+ CD27+	GCST90001798	8	0.0272487	0.0572555	0.634136	-0.0849721	0.139469	1.02762	0.918538	1.14966	10.5287	0.160539	0.850851
Membranous nephropathy	CD27 on T cell	MFI	B cell	Bcells.trait539	CD27 on T cell	GCST90001799	11	0.0846476	0.07382	0.251516	-0.0600397	0.229335	1.08833	0.941727	1.25776	7.78028	0.650289	0.570627
Membranous nephropathy	CD27 on IgD+ CD24+	MFI	B cell	Bcells.trait561	CD27 on IgD+ CD24+	GCST90001800	13	0.0402314	0.064111	0.530314	-0.0854262	0.165889	1.04105	0.918121	1.18044	10.7249	0.55263	0.786448
Membranous nephropathy	CD27 on IgD+ CD38- unsw mem	MFI	B cell	Bcells.trait563	CD27 on IgD+ CD38- unsw mem	GCST90001801	12	-0.00957035	0.0500017	0.848212	-0.107574	0.0884331	0.990475	0.89801	1.09246	10.4938	0.486589	0.937634
Membranous nephropathy	CD27 on IgD- CD38-	MFI	B cell	Bcells.trait565	CD27 on IgD- CD38-	GCST90001802	14	0.116349	0.0640617	0.06934	-0.00921218	0.24191	1.12339	0.99083	1.27368	8.67951	0.796695	0.290987
Membranous nephropathy	CD27 on IgD- CD38br	MFI	B cell	Bcells.trait566	CD27 on IgD- CD38br	GCST90001803	10	-0.0305488	0.109906	0.781047	-0.245964	0.184866	0.969913	0.78195	1.20306	3.90957	0.917263	0.905202
Membranous nephropathy	CD27 on IgD- CD38dim	MFI	B cell	Bcells.trait567	CD27 on IgD- CD38dim	GCST90001804	15	0.055998	0.054762	0.306511	-0.0513356	0.163332	1.0576	0.94996	1.17743	17.0834	0.251759	0.633981
Membranous nephropathy	CD27 on memory B cell	MFI	B cell	Bcells.trait570	CD27 on memory B cell	GCST90001805	10	0.0305344	0.0676207	0.65159	-0.102002	0.163071	1.03101	0.903028	1.17712	9.90404	0.358309	0.857704
Membranous nephropathy	CD27 on unsw mem	MFI	B cell	Bcells.trait571	CD27 on unsw mem	GCST90001806	14	-0.0122539	0.0624958	0.844551	-0.134746	0.110238	0.987821	0.873938	1.11654	17.4069	0.181363	0.936098
Membranous nephropathy	CD27 on PB/PC	MFI	B cell	Bcells.trait572	CD27 on PB/PC	GCST90001807	6	0.000872601	0.148176	0.995301	-0.289553	0.291298	1.00087	0.748598	1.33816	8.35561	0.137696	0.996674
Membranous nephropathy	CD27 on sw mem	MFI	B cell	Bcells.trait574	CD27 on sw mem	GCST90001808	9	0.0687614	0.0571298	0.228744	-0.0432129	0.180736	1.07118	0.957707	1.1981	9.00798	0.341623	0.555847
Membranous nephropathy	CD38 on CD20-	MFI	B cell	Bcells.trait597	CD38 on CD20-	GCST90001809	10	0.0743989	0.119166	0.532412	-0.159167	0.307965	1.07724	0.852854	1.36065	20.5672	0.0147172	0.786448
Membranous nephropathy	CD38 on CD3- CD19-	MFI	B cell	Bcells.trait619	CD38 on CD3- CD19-	GCST90001810	9	0.141464	0.0796373	0.0756748	-0.0146252	0.297553	1.15196	0.985481	1.34656	1.97441	0.981786	0.301868
Membranous nephropathy	CD38 on IgD+ CD24-	MFI	B cell	Bcells.trait637	CD38 on IgD+ CD24-	GCST90001811	6	0.472575	0.138867	0.000666291	0.200397	0.744754	1.60412	1.22189	2.10592	40.466	1.20268e-07	0.00967455
Membranous nephropathy	CD38 on IgD+ CD38br	MFI	B cell	Bcells.trait640	CD38 on IgD+ CD38br	GCST90001812	5	0.0322111	0.128007	0.801323	-0.218683	0.283105	1.03274	0.803576	1.32725	3.40932	0.491799	0.915349
Membranous nephropathy	CD38 on IgD+ CD38dim	MFI	B cell	Bcells.trait641	CD38 on IgD+ CD38dim	GCST90001813	7	0.067168	0.11517	0.559752	-0.158565	0.292901	1.06948	0.853368	1.34031	4.1217	0.660211	0.804713
Membranous nephropathy	CD38 on IgD- CD38br	MFI	B cell	Bcells.trait643	CD38 on IgD- CD38br	GCST90001814	5	-0.00198981	0.166393	0.990459	-0.32812	0.324141	0.998012	0.720276	1.38284	6.78463	0.147716	0.995924
Membranous nephropathy	CD38 on IgD- CD38dim	MFI	B cell	Bcells.trait644	CD38 on IgD- CD38dim	GCST90001815	6	0.0384643	0.103078	0.709031	-0.163568	0.240497	1.03921	0.849108	1.27188	8.72896	0.120376	0.876928
Membranous nephropathy	CD38 on naive-mature B cell	MFI	B cell	Bcells.trait646	CD38 on naive-mature B cell	GCST90001816	13	-0.0512049	0.0928453	0.581286	-0.233182	0.130772	0.950084	0.79201	1.13971	9.16489	0.688786	0.814698
Membranous nephropathy	CD38 on PB/PC	MFI	B cell	Bcells.trait647	CD38 on PB/PC	GCST90001817	3	0.128946	0.215232	0.549104	-0.292909	0.550801	1.13763	0.74609	1.73464	4.59915	0.100301	0.795708
Membranous nephropathy	CD38 on IgD+	MFI	B cell	Bcells.trait649	CD38 on IgD+	GCST90001818	6	0.125016	0.151511	0.4093	-0.171946	0.421978	1.13317	0.842024	1.52498	4.61692	0.464394	0.719037
Membranous nephropathy	CD38 on transitional	MFI	B cell	Bcells.trait650	CD38 on transitional	GCST90001819	4	-0.147186	0.152922	0.335802	-0.446913	0.152541	0.863133	0.6396	1.16479	8.88585	0.0308478	0.641598
Membranous nephropathy	IgD on IgD+ CD24+	MFI	B cell	Bcells.trait775	IgD on IgD+ CD24+	GCST90001820	11	-0.730047	0.0906763	8.20301e-16	-0.907773	-0.552322	0.481886	0.403422	0.575612	403.571	1.63546e-80	1.9844e-13
Membranous nephropathy	IgD on IgD+ CD24-	MFI	B cell	Bcells.trait776	IgD on IgD+ CD24-	GCST90001821	13	-0.0801242	0.0824349	0.331066	-0.241697	0.0814483	0.923002	0.785294	1.08486	39.1582	9.90997e-05	0.641598
Membranous nephropathy	IgD on IgD+ CD38-	MFI	B cell	Bcells.trait777	IgD on IgD+ CD38-	GCST90001822	14	-0.272774	0.0664205	4.01225e-05	-0.402958	-0.14259	0.761265	0.66834	0.86711	458.529	9.22078e-90	0.000786827
Membranous nephropathy	IgD on IgD+ CD38- unsw mem	MFI	B cell	Bcells.trait779	IgD on IgD+ CD38- unsw mem	GCST90001823	8	-0.0426123	0.0878945	0.627809	-0.214885	0.129661	0.958283	0.806634	1.13844	10.2871	0.17288	0.848192
Membranous nephropathy	IgD on IgD+ CD38br	MFI	B cell	Bcells.trait780	IgD on IgD+ CD38br	GCST90001824	11	0.186254	0.101316	0.0660115	-0.0123256	0.384835	1.20473	0.98775	1.46937	16.5277	0.0854905	0.27863
Membranous nephropathy	IgD on IgD+ CD38dim	MFI	B cell	Bcells.trait781	IgD on IgD+ CD38dim	GCST90001825	10	0.118388	0.0874502	0.175806	-0.053014	0.289791	1.12568	0.948367	1.33615	15.517	0.0776783	0.493343
Membranous nephropathy	IgD on unsw mem	MFI	B cell	Bcells.trait785	IgD on unsw mem	GCST90001826	7	0.547199	0.127993	1.90935e-05	0.296333	0.798065	1.72841	1.34492	2.22124	93.8356	4.8307e-18	0.000490676
Membranous nephropathy	IgD on IgD+	MFI	B cell	Bcells.trait786	IgD on IgD+	GCST90001827	11	-0.00248951	0.0999978	0.980138	-0.198485	0.193506	0.997514	0.819972	1.2135	16.7064	0.081118	0.989681
Membranous nephropathy	IgD on transitional	MFI	B cell	Bcells.trait787	IgD on transitional	GCST90001828	12	-0.217522	0.100449	0.0303485	-0.414402	-0.0206434	0.80451	0.660736	0.979568	76.1024	8.32553e-12	0.191592
Membranous nephropathy	BAFF-R on B cell	MFI	B cell	Bcells.trait84	BAFF-R on B cell	GCST90001829	7	-0.0604559	0.0491573	0.218755	-0.156804	0.0358924	0.941335	0.854871	1.03654	10.6343	0.100358	0.54645
Membranous nephropathy	BAFF-R on CD20-	MFI	B cell	Bcells.trait85	BAFF-R on CD20-	GCST90001830	7	-0.0789526	0.111867	0.48033	-0.298212	0.140307	0.924084	0.742144	1.15063	11.3655	0.0777172	0.756442
Membranous nephropathy	CD62L on CD62L+ myeloid DC	MFI	cDC	Blue.530.30.cDC.trait1	CD62L on CD62L+ myeloid DC	GCST90001831	5	0.168887	0.107289	0.115455	-0.0413983	0.379173	1.18399	0.959447	1.46108	1.72922	0.785403	0.402982
Membranous nephropathy	CD62L on CD62L+ plasmacytoid DC	MFI	cDC	Blue.530.30.cDC.trait2	CD62L on CD62L+ plasmacytoid DC	GCST90001832	8	0.0264604	0.0721215	0.713704	-0.114898	0.167819	1.02681	0.891457	1.18272	14.2398	0.0470762	0.878218
Membranous nephropathy	CD62L on CD62L+ DC	MFI	cDC	Blue.530.30.cDC.trait3	CD62L on CD62L+ DC	GCST90001833	15	0.0628655	0.0764694	0.41102	-0.0870145	0.212746	1.06488	0.916664	1.23707	11.9487	0.610421	0.719037
Membranous nephropathy	CD62L on monocyte	MFI	cDC	Blue.530.30.cDC.trait4	CD62L on monocyte	GCST90001834	9	0.0734784	0.072678	0.31201	-0.0689704	0.215927	1.07625	0.933354	1.24101	4.30543	0.828569	0.635948
Membranous nephropathy	CD62L on granulocyte	MFI	cDC	Blue.530.30.cDC.trait5	CD62L on granulocyte	GCST90001835	9	-0.0439755	0.0814782	0.58939	-0.203673	0.115722	0.956977	0.815729	1.12268	8.04589	0.429	0.819374
Membranous nephropathy	CD66b on CD66b++ myeloid cell	MFI	Myeloid cell	Blue.530.30.MDSC.trait1	CD66b on CD66b++ myeloid cell	GCST90001836	9	-0.0919404	0.0853687	0.281489	-0.259263	0.0753823	0.91216	0.77162	1.0783	8.14755	0.419191	0.608218
Membranous nephropathy	CD66b on Gr MDSC	MFI	Myeloid cell	Blue.530.30.MDSC.trait2	CD66b on Gr MDSC	GCST90001837	10	0.0937421	0.0667068	0.159936	-0.0370032	0.224488	1.09828	0.963673	1.25168	4.55233	0.871459	0.468201
Membranous nephropathy	CD3 on naive CD8br	MFI	Maturation stages of T cell	Blue.530.30.MT.trait10	CD3 on naive CD8br	GCST90001838	11	-0.0775851	0.0550277	0.158561	-0.18544	0.0302692	0.925348	0.830739	1.03073	8.11471	0.617633	0.466054
Membranous nephropathy	CD3 on EM CD8br	MFI	Maturation stages of T cell	Blue.530.30.MT.trait11	CD3 on EM CD8br	GCST90001839	9	-0.130201	0.0824425	0.114269	-0.291788	0.0313864	0.877919	0.746927	1.03188	5.41815	0.71209	0.400769
Membranous nephropathy	CD3 on TD CD8br	MFI	Maturation stages of T cell	Blue.530.30.MT.trait12	CD3 on TD CD8br	GCST90001840	9	-0.0706902	0.0968279	0.465353	-0.260473	0.119092	0.93175	0.770687	1.12647	20.5196	0.00853925	0.752849
Membranous nephropathy	CD3 on CM CD4+	MFI	Maturation stages of T cell	Blue.530.30.MT.trait3	CD3 on CM CD4+	GCST90001841	11	-0.0304333	0.0609388	0.617492	-0.149873	0.0890068	0.970025	0.860817	1.09309	9.70459	0.466781	0.837943
Membranous nephropathy	CD3 on Naive CD4+	MFI	Maturation stages of T cell	Blue.530.30.MT.trait4	CD3 on Naive CD4+	GCST90001842	13	-0.0317288	0.0511282	0.53488	-0.13194	0.0684825	0.968769	0.876393	1.07088	17.0367	0.148222	0.786448
Membranous nephropathy	CD3 on EM CD4+	MFI	Maturation stages of T cell	Blue.530.30.MT.trait5	CD3 on EM CD4+	GCST90001843	9	-0.075312	0.067047	0.261322	-0.206724	0.0561001	0.927454	0.813244	1.0577	7.75633	0.457627	0.581962
Membranous nephropathy	CD3 on TD CD4+	MFI	Maturation stages of T cell	Blue.530.30.MT.trait6	CD3 on TD CD4+	GCST90001844	11	-0.145297	0.0857161	0.0900583	-0.3133	0.0227071	0.864766	0.73103	1.02297	2.64255	0.988632	0.343267
Membranous nephropathy	CD3 on CD45RA- CD4+	MFI	Maturation stages of T cell	Blue.530.30.MT.trait7	CD3 on CD45RA- CD4+	GCST90001845	15	0.0146923	0.0589366	0.803137	-0.100823	0.130208	1.0148	0.904093	1.13907	11.6492	0.634448	0.915349
Membranous nephropathy	CD3 on CM CD8br	MFI	Maturation stages of T cell	Blue.530.30.MT.trait9	CD3 on CM CD8br	GCST90001846	9	-0.0711154	0.0720819	0.323843	-0.212396	0.0701651	0.931354	0.808644	1.07269	15.6235	0.0480978	0.636576
Membranous nephropathy	CD3 on HLA DR+ T cell	MFI	TBNK	Blue.530.30.TBNK.trait4	CD3 on HLA DR+ T cell	GCST90001847	13	-0.0330776	0.0702101	0.637553	-0.170689	0.104534	0.967463	0.843083	1.11019	15.7429	0.203297	0.850851
Membranous nephropathy	CD3 on NKT	MFI	TBNK	Blue.530.30.TBNK.trait5	CD3 on NKT	GCST90001848	9	-0.0477309	0.110511	0.665806	-0.264332	0.16887	0.95339	0.767719	1.18397	18.1643	0.020028	0.864714
Membranous nephropathy	CD3 on HLA DR+ CD4+	MFI	TBNK	Blue.530.30.TBNK.trait6	CD3 on HLA DR+ CD4+	GCST90001849	15	0.0367447	0.0606734	0.544771	-0.0821751	0.155665	1.03743	0.921111	1.16843	26.7404	0.0208049	0.792592
Membranous nephropathy	CD3 on HLA DR+ CD8br	MFI	TBNK	Blue.530.30.TBNK.trait7	CD3 on HLA DR+ CD8br	GCST90001850	12	-0.0598072	0.078629	0.446881	-0.21392	0.0943056	0.941946	0.807413	1.0989	20.8155	0.0353334	0.745294
Membranous nephropathy	CD3 on T cell	MFI	Treg	Blue.530.30.Treg.trait1	CD3 on T cell	GCST90001851	11	0.0672286	0.0963704	0.485424	-0.121657	0.256115	1.06954	0.885452	1.2919	5.44681	0.859405	0.758198
Membranous nephropathy	CD3 on CD39+ resting Treg	MFI	Treg	Blue.530.30.Treg.trait10	CD3 on CD39+ resting Treg	GCST90001852	5	-0.144726	0.101276	0.152995	-0.343227	0.0537744	0.865259	0.709477	1.05525	6.4036	0.170967	0.46089
Membranous nephropathy	CD3 on activated Treg	MFI	Treg	Blue.530.30.Treg.trait11	CD3 on activated Treg	GCST90001853	10	-0.0834733	0.0587831	0.155601	-0.198688	0.0317415	0.919916	0.819805	1.03225	7.78793	0.555651	0.463842
Membranous nephropathy	CD3 on CD39+ activated Treg	MFI	Treg	Blue.530.30.Treg.trait12	CD3 on CD39+ activated Treg	GCST90001854	10	-0.0696426	0.0592624	0.239932	-0.185797	0.0465117	0.932727	0.830442	1.04761	11.8472	0.22206	0.567202
Membranous nephropathy	CD3 on secreting Treg	MFI	Treg	Blue.530.30.Treg.trait13	CD3 on secreting Treg	GCST90001855	7	-0.0444594	0.0616444	0.470772	-0.165282	0.0763636	0.956514	0.847654	1.07935	7.34699	0.289946	0.752849
Membranous nephropathy	CD3 on CD39+ secreting Treg	MFI	Treg	Blue.530.30.Treg.trait14	CD3 on CD39+ secreting Treg	GCST90001856	14	-0.127914	0.0592909	0.0309752	-0.244124	-0.0117035	0.879929	0.783391	0.988365	6.37235	0.931546	0.193862
Membranous nephropathy	CD3 on activated & secreting Treg	MFI	Treg	Blue.530.30.Treg.trait15	CD3 on activated & secreting Treg	GCST90001857	9	-0.0465565	0.0585595	0.426596	-0.161333	0.06822	0.954511	0.851009	1.0706	8.57304	0.379582	0.732172
Membranous nephropathy	CD3 on CD45RA+ CD4+	MFI	Treg	Blue.530.30.Treg.trait17	CD3 on CD45RA+ CD4+	GCST90001858	14	-0.0247765	0.0528581	0.639258	-0.128378	0.0788253	0.975528	0.879521	1.08202	11.1295	0.599968	0.851562
Membranous nephropathy	CD3 on CD8br	MFI	Treg	Blue.530.30.Treg.trait2	CD3 on CD8br	GCST90001859	7	-0.0757981	0.0802643	0.344988	-0.233116	0.08152	0.927003	0.792062	1.08493	3.20718	0.782431	0.653922
Membranous nephropathy	CD3 on CD39+ CD4+	MFI	Treg	Blue.530.30.Treg.trait21	CD3 on CD39+ CD4+	GCST90001860	9	-0.0843911	0.0571631	0.139858	-0.196431	0.0276485	0.919072	0.821658	1.02803	3.00235	0.93421	0.445356
Membranous nephropathy	CD3 on CD28+ CD4+	MFI	Treg	Blue.530.30.Treg.trait22	CD3 on CD28+ CD4+	GCST90001861	10	-0.0546767	0.0717263	0.445883	-0.19526	0.0859069	0.946791	0.82262	1.0897	5.7818	0.761543	0.745294
Membranous nephropathy	CD3 on CD28+ DN (CD4-CD8-)	MFI	Treg	Blue.530.30.Treg.trait23	CD3 on CD28+ DN (CD4-CD8-)	GCST90001862	7	0.315145	0.0867484	0.000280297	0.145118	0.485171	1.37046	1.15618	1.62445	18.1883	0.0057785	0.00442382
Membranous nephropathy	CD3 on CD28+ CD45RA- CD8br	MFI	Treg	Blue.530.30.Treg.trait3	CD3 on CD28+ CD45RA- CD8br	GCST90001863	8	-0.228731	0.086117	0.00790611	-0.397521	-0.0599421	0.795542	0.671984	0.941819	5.36717	0.61525	0.0691546
Membranous nephropathy	CD3 on CD28+ CD45RA+ CD8br	MFI	Treg	Blue.530.30.Treg.trait4	CD3 on CD28+ CD45RA+ CD8br	GCST90001864	9	-0.0753477	0.0575256	0.19026	-0.188098	0.0374025	0.927421	0.828534	1.03811	5.76322	0.673736	0.514198
Membranous nephropathy	CD3 on CD28- CD8br	MFI	Treg	Blue.530.30.Treg.trait5	CD3 on CD28- CD8br	GCST90001865	7	0.0773434	0.106913	0.469419	-0.132206	0.286893	1.08041	0.87616	1.33228	5.23201	0.514419	0.752849
Membranous nephropathy	CD3 on CD39+ CD8br	MFI	Treg	Blue.530.30.Treg.trait6	CD3 on CD39+ CD8br	GCST90001866	8	-0.0404218	0.079325	0.610351	-0.195899	0.115055	0.960384	0.822095	1.12194	16.7777	0.0188872	0.833896
Membranous nephropathy	CD3 on CD4+	MFI	Treg	Blue.530.30.Treg.trait7	CD3 on CD4+	GCST90001867	10	0.103852	0.114203	0.363158	-0.119986	0.327691	1.10944	0.886933	1.38776	6.00094	0.739824	0.676033
Membranous nephropathy	CD3 on CD4 Treg	MFI	Treg	Blue.530.30.Treg.trait8	CD3 on CD4 Treg	GCST90001868	7	-0.0492421	0.0614993	0.423309	-0.169781	0.0712966	0.951951	0.84385	1.0739	3.2737	0.773794	0.731721
Membranous nephropathy	CD3 on resting Treg	MFI	Treg	Blue.530.30.Treg.trait9	CD3 on resting Treg	GCST90001869	12	-0.18576	0.0802697	0.0206566	-0.343089	-0.0284317	0.830473	0.709575	0.971969	9.78495	0.549828	0.140156
Membranous nephropathy	CD34 on HSC	MFI	Myeloid cell	Blue.585.42.MDSC.trait1	CD34 on HSC	GCST90001870	9	0.0811466	0.0394854	0.0398689	0.00375523	0.158538	1.08453	1.00376	1.1718	3.2106	0.920454	0.214614
Membranous nephropathy	HVEM on T cell	MFI	Maturation stages of T cell	HVEM1000_150630.trait1	HVEM on T cell	GCST90001871	14	-0.065446	0.0483647	0.176	-0.160241	0.0293489	0.93665	0.851939	1.02978	26.3934	0.0150467	0.493343
Membranous nephropathy	HVEM on naive CD8br	MFI	Maturation stages of T cell	HVEM1000_150630.trait10	HVEM on naive CD8br	GCST90001872	12	-0.187377	0.0604952	0.00195236	-0.305947	-0.0688063	0.829131	0.736425	0.933507	114.472	2.33527e-19	0.0218924
Membranous nephropathy	HVEM on EM CD8br	MFI	Maturation stages of T cell	HVEM1000_150630.trait11	HVEM on EM CD8br	GCST90001873	11	-0.181675	0.0590196	0.00208248	-0.297353	-0.0659964	0.833872	0.742782	0.936134	48.1787	5.75736e-07	0.0229073
Membranous nephropathy	HVEM on TD CD8br	MFI	Maturation stages of T cell	HVEM1000_150630.trait12	HVEM on TD CD8br	GCST90001874	18	0.0460822	0.0418622	0.270981	-0.0359677	0.128132	1.04716	0.964671	1.1367	22.0128	0.184227	0.591711
Membranous nephropathy	HVEM on CD4+	MFI	Maturation stages of T cell	HVEM1000_150630.trait2	HVEM on CD4+	GCST90001875	15	-0.101938	0.0469358	0.0298662	-0.193932	-0.00994383	0.903086	0.823714	0.990105	25.7868	0.0275495	0.190201
Membranous nephropathy	HVEM on CM CD4+	MFI	Maturation stages of T cell	HVEM1000_150630.trait3	HVEM on CM CD4+	GCST90001876	8	-0.119092	0.0530531	0.0247832	-0.223076	-0.0151077	0.887726	0.800054	0.985006	40.5032	1.00827e-06	0.163569
Membranous nephropathy	HVEM on naive CD4+	MFI	Maturation stages of T cell	HVEM1000_150630.trait4	HVEM on naive CD4+	GCST90001877	9	-0.184622	0.0703301	0.008663	-0.322469	-0.0467748	0.831419	0.724358	0.954302	10.0946	0.258449	0.0739922
Membranous nephropathy	HVEM on EM CD4+	MFI	Maturation stages of T cell	HVEM1000_150630.trait5	HVEM on EM CD4+	GCST90001878	10	-0.118169	0.0611908	0.0534631	-0.238103	0.00176467	0.888546	0.788121	1.00177	44.2072	1.29258e-06	0.252376
Membranous nephropathy	HVEM on TD CD4+	MFI	Maturation stages of T cell	HVEM1000_150630.trait6	HVEM on TD CD4+	GCST90001879	13	-0.0902001	0.0600807	0.133274	-0.207958	0.0275582	0.913748	0.812241	1.02794	9.66133	0.645644	0.438643
Membranous nephropathy	HVEM on CD45RA- CD4+	MFI	Maturation stages of T cell	HVEM1000_150630.trait7	HVEM on CD45RA- CD4+	GCST90001880	12	-0.0862466	0.0517746	0.0957514	-0.187725	0.0152316	0.917368	0.828843	1.01535	24.5582	0.0105743	0.352125
Membranous nephropathy	HVEM on CD8br	MFI	Maturation stages of T cell	HVEM1000_150630.trait8	HVEM on CD8br	GCST90001881	10	-0.435774	0.0672416	9.12885e-11	-0.567567	-0.30398	0.646764	0.566903	0.737876	132.455	3.70659e-24	7.36487e-09
Membranous nephropathy	HVEM on CM CD8br	MFI	Maturation stages of T cell	HVEM1000_150630.trait9	HVEM on CM CD8br	GCST90001882	8	-0.162302	0.0497758	0.00111152	-0.259863	-0.0647416	0.850184	0.771158	0.93731	35.3676	9.53863e-06	0.0149437
Membranous nephropathy	CD16-CD56 on NKT	MFI	TBNK	Blue.585.42.TBNK.trait1	CD16-CD56 on NKT	GCST90001883	9	-0.0318917	0.0914151	0.727189	-0.211065	0.147282	0.968611	0.809721	1.15868	12.1264	0.145653	0.885805
Membranous nephropathy	CD16-CD56 on NK	MFI	TBNK	Blue.585.42.TBNK.trait2	CD16-CD56 on NK	GCST90001884	9	-0.439631	0.0689305	1.79548e-10	-0.574735	-0.304527	0.644274	0.562854	0.737472	264.951	1.16076e-52	1.3068e-08
Membranous nephropathy	CD16-CD56 on HLA DR+ NK	MFI	TBNK	Blue.585.42.TBNK.trait3	CD16-CD56 on HLA DR+ NK	GCST90001885	12	-0.128687	0.102288	0.208361	-0.32917	0.0717973	0.87925	0.71952	1.07444	15.2194	0.172671	0.532641
Membranous nephropathy	CD28 on CD39+ activated Treg	MFI	Treg	Blue.585.42.Treg.trait10	CD28 on CD39+ activated Treg	GCST90001886	4	-0.248432	0.100045	0.0130209	-0.444521	-0.0523434	0.780023	0.641131	0.949003	0.492363	0.920566	0.101647
Membranous nephropathy	CD28 on secreting Treg	MFI	Treg	Blue.585.42.Treg.trait11	CD28 on secreting Treg	GCST90001887	10	-0.174501	0.0738224	0.0180886	-0.319193	-0.0298094	0.839876	0.726735	0.970631	12.4416	0.189543	0.127498
Membranous nephropathy	CD28 on CD39+ secreting Treg	MFI	Treg	Blue.585.42.Treg.trait12	CD28 on CD39+ secreting Treg	GCST90001888	11	-0.123432	0.0705122	0.080032	-0.261635	0.0147723	0.883882	0.769792	1.01488	17.0987	0.0722088	0.312383
Membranous nephropathy	CD28 on activated & secreting Treg	MFI	Treg	Blue.585.42.Treg.trait13	CD28 on activated & secreting Treg	GCST90001889	9	-0.215619	0.0828979	0.00929493	-0.378098	-0.0531385	0.806043	0.685163	0.948249	5.12688	0.743933	0.0773044
Membranous nephropathy	CD28 on CD45RA+ CD4+	MFI	Treg	Blue.585.42.Treg.trait15	CD28 on CD45RA+ CD4+	GCST90001890	8	-0.313072	0.0733232	1.95686e-05	-0.456786	-0.169359	0.731197	0.633316	0.844206	199.806	1.26164e-39	0.000490676
Membranous nephropathy	CD28 on CD45RA- CD4 not Treg	MFI	Treg	Blue.585.42.Treg.trait18	CD28 on CD45RA- CD4 not Treg	GCST90001891	6	-0.145537	0.0882292	0.0990394	-0.318466	0.0273927	0.864558	0.727264	1.02777	14.5162	0.0126423	0.357724
Membranous nephropathy	CD28 on CD39+ CD4+	MFI	Treg	Blue.585.42.Treg.trait19	CD28 on CD39+ CD4+	GCST90001892	5	-0.182668	0.0631262	0.00380746	-0.306395	-0.0589402	0.833045	0.736096	0.942763	1.06075	0.900449	0.0389326
Membranous nephropathy	CD28 on CD28+ CD45RA- CD8br	MFI	Treg	Blue.585.42.Treg.trait2	CD28 on CD28+ CD45RA- CD8br	GCST90001893	7	-0.170606	0.0840887	0.0424704	-0.33542	-0.00579211	0.843154	0.715038	0.994225	9.98641	0.125225	0.223431
Membranous nephropathy	CD28 on CD28+ CD4+	MFI	Treg	Blue.585.42.Treg.trait20	CD28 on CD28+ CD4+	GCST90001894	11	-0.0440789	0.071293	0.536392	-0.183813	0.0956553	0.956878	0.832091	1.10038	17.7299	0.0596951	0.786448
Membranous nephropathy	CD28 on CD28+ CD45RA+ CD8br	MFI	Treg	Blue.585.42.Treg.trait3	CD28 on CD28+ CD45RA+ CD8br	GCST90001896	10	-0.121062	0.0702908	0.0850142	-0.258832	0.0167077	0.885979	0.771953	1.01685	41.7943	3.58369e-06	0.326562
Membranous nephropathy	CD28 on CD39+ CD8br	MFI	Treg	Blue.585.42.Treg.trait4	CD28 on CD39+ CD8br	GCST90001897	8	-0.108791	0.107848	0.313097	-0.320172	0.102591	0.896918	0.726024	1.10804	2.82821	0.900426	0.635948
Membranous nephropathy	CD28 on CD4+	MFI	Treg	Blue.585.42.Treg.trait5	CD28 on CD4+	GCST90001898	11	-0.0779927	0.0730198	0.285474	-0.221111	0.0651262	0.924971	0.801627	1.06729	14.145	0.166478	0.61137
Membranous nephropathy	CD28 on CD4 Treg	MFI	Treg	Blue.585.42.Treg.trait6	CD28 on CD4 Treg	GCST90001899	9	-0.0917868	0.0909771	0.313022	-0.270102	0.0865282	0.9123	0.763302	1.09038	9.83927	0.276489	0.635948
Membranous nephropathy	CD28 on resting Treg	MFI	Treg	Blue.585.42.Treg.trait7	CD28 on resting Treg	GCST90001900	4	-0.238055	0.0879757	0.00681172	-0.410487	-0.0656221	0.78816	0.663327	0.936485	2.20225	0.531505	0.0631111
Membranous nephropathy	CD28 on CD39+ resting Treg	MFI	Treg	Blue.585.42.Treg.trait8	CD28 on CD39+ resting Treg	GCST90001901	9	-0.237221	0.0989649	0.0165288	-0.431193	-0.0432501	0.788817	0.649734	0.957672	17.7519	0.0231658	0.119999
Membranous nephropathy	CD28 on activated Treg	MFI	Treg	Blue.585.42.Treg.trait9	CD28 on activated Treg	GCST90001902	10	-0.160794	0.0807324	0.046405	-0.319029	-0.00255848	0.851467	0.726854	0.997445	3.91112	0.917164	0.237769
Membranous nephropathy	CD86 on myeloid DC	MFI	cDC	Blue.670.LP.cDC.trait1	CD86 on myeloid DC	GCST90001903	7	-0.161681	0.118894	0.173869	-0.394713	0.0713511	0.850713	0.673874	1.07396	8.19111	0.224434	0.493343
Membranous nephropathy	CD86 on CD62L+ myeloid DC	MFI	cDC	Blue.670.LP.cDC.trait2	CD86 on CD62L+ myeloid DC	GCST90001904	6	0.109171	0.131436	0.406196	-0.148443	0.366786	1.11535	0.862049	1.44309	11.2104	0.0473638	0.715773
Membranous nephropathy	CD86 on monocyte	MFI	cDC	Blue.670.LP.cDC.trait3	CD86 on monocyte	GCST90001905	6	-0.0101927	0.0924474	0.912208	-0.19139	0.171004	0.989859	0.825811	1.1865	6.98029	0.22211	0.972113
Membranous nephropathy	CD86 on granulocyte	MFI	cDC	Blue.670.LP.cDC.trait4	CD86 on granulocyte	GCST90001906	11	-0.0135551	0.0938333	0.885137	-0.197468	0.170358	0.986536	0.820806	1.18573	12.2756	0.267036	0.957112
Membranous nephropathy	CCR7 on naive CD4+	MFI	Maturation stages of T cell	Blue.670.LP.MT.trait1	CCR7 on naive CD4+	GCST90001907	12	-0.074095	0.0789801	0.348168	-0.228896	0.0807059	0.928583	0.795411	1.08405	13.5987	0.255998	0.654845
Membranous nephropathy	CCR7 on naive CD8br	MFI	Maturation stages of T cell	Blue.670.LP.MT.trait3	CCR7 on naive CD8br	GCST90001908	12	0.0698098	0.0798795	0.382151	-0.0867539	0.226374	1.0723	0.916903	1.25404	4.14304	0.965544	0.685042
Membranous nephropathy	CD45 on CD14+ monocyte	MFI	TBNK	Blue.670.LP.TBNK.trait1	CD45 on CD14+ monocyte	GCST90001909	5	-0.00239637	0.141767	0.986513	-0.280259	0.275466	0.997606	0.755588	1.31714	5.11923	0.275282	0.993355
Membranous nephropathy	CD45 on B cell	MFI	TBNK	Blue.670.LP.TBNK.trait10	CD45 on B cell	GCST90001910	5	0.0489364	0.150532	0.745114	-0.246107	0.34398	1.05015	0.781839	1.41055	24.6911	5.8042e-05	0.894479
Membranous nephropathy	CD45 on NK	MFI	TBNK	Blue.670.LP.TBNK.trait11	CD45 on NK	GCST90001911	8	0.0219121	0.108015	0.839243	-0.189797	0.233621	1.02215	0.827127	1.26317	11.7724	0.108298	0.932485
Membranous nephropathy	CD45 on HLA DR+ NK	MFI	TBNK	Blue.670.LP.TBNK.trait12	CD45 on HLA DR+ NK	GCST90001912	5	-0.0128511	0.084521	0.87915	-0.178512	0.15281	0.987231	0.836514	1.1651	1.88573	0.756767	0.954056
Membranous nephropathy	CD45 on granulocyte	MFI	TBNK	Blue.670.LP.TBNK.trait13	CD45 on granulocyte	GCST90001913	9	0.275759	0.0983255	0.00503867	0.0830409	0.468477	1.31753	1.08659	1.59756	48.7945	6.96125e-08	0.0508066
Membranous nephropathy	CD45 on lymphocyte	MFI	TBNK	Blue.670.LP.TBNK.trait2	CD45 on lymphocyte	GCST90001914	9	0.00600746	0.0759835	0.936983	-0.14292	0.154935	1.00603	0.866823	1.16758	7.70466	0.462838	0.973105
Membranous nephropathy	CD45 on T cell	MFI	TBNK	Blue.670.LP.TBNK.trait3	CD45 on T cell	GCST90001915	5	0.243821	0.0872554	0.00520057	0.0728007	0.414842	1.27612	1.07552	1.51413	94.8018	1.25576e-19	0.0510218
Membranous nephropathy	CD45 on CD4+	MFI	TBNK	Blue.670.LP.TBNK.trait4	CD45 on CD4+	GCST90001916	7	-0.348628	0.112598	0.00196006	-0.569321	-0.127936	0.705655	0.56591	0.87991	31.6358	1.91614e-05	0.0218924
Membranous nephropathy	CD45 on CD8br	MFI	TBNK	Blue.670.LP.TBNK.trait5	CD45 on CD8br	GCST90001917	6	-0.0124844	0.138018	0.927926	-0.283	0.258032	0.987593	0.753519	1.29438	1.37906	0.92659	0.972113
Membranous nephropathy	CD45 on HLA DR+ T cell	MFI	TBNK	Blue.670.LP.TBNK.trait6	CD45 on HLA DR+ T cell	GCST90001918	5	-0.0170623	0.133765	0.898502	-0.279242	0.245117	0.983082	0.756357	1.27777	6.68484	0.15351	0.962112
Membranous nephropathy	CD45 on NKT	MFI	TBNK	Blue.670.LP.TBNK.trait7	CD45 on NKT	GCST90001919	7	-0.0828423	0.109649	0.449935	-0.297754	0.13207	0.920496	0.742484	1.14119	2.4239	0.876886	0.745294
Membranous nephropathy	CD45 on HLA DR+ CD4+	MFI	TBNK	Blue.670.LP.TBNK.trait8	CD45 on HLA DR+ CD4+	GCST90001920	8	0.198206	0.115008	0.0848134	-0.027209	0.423621	1.21921	0.973158	1.52748	15.375	0.0314815	0.326562
Membranous nephropathy	CD45 on HLA DR+ CD8br	MFI	TBNK	Blue.670.LP.TBNK.trait9	CD45 on HLA DR+ CD8br	GCST90001921	10	0.0591987	0.0937378	0.527691	-0.124527	0.242925	1.06099	0.882914	1.27497	19.6201	0.0204072	0.786448
Membranous nephropathy	CD127 on T cell	MFI	Treg	Blue.670.LP.Treg.trait1	CD127 on T cell	GCST90001922	9	0.0644724	0.10427	0.536365	-0.139898	0.268842	1.0666	0.869447	1.30845	2.06878	0.97883	0.786448
Membranous nephropathy	CD127 on CD45RA- CD4 not Treg	MFI	Treg	Blue.670.LP.Treg.trait10	CD127 on CD45RA- CD4 not Treg	GCST90001923	7	-0.206964	0.129666	0.110458	-0.461109	0.0471802	0.813049	0.630584	1.04831	8.71671	0.190148	0.393099
Membranous nephropathy	CD127 on CD28+ CD4+	MFI	Treg	Blue.670.LP.Treg.trait11	CD127 on CD28+ CD4+	GCST90001924	6	-0.0036603	0.137932	0.978829	-0.274006	0.266686	0.996346	0.760327	1.30563	4.26497	0.511931	0.989681
Membranous nephropathy	CD127 on CD28+ DN (CD4-CD8-)	MFI	Treg	Blue.670.LP.Treg.trait12	CD127 on CD28+ DN (CD4-CD8-)	GCST90001925	9	0.2462	0.116498	0.0345712	0.0178644	0.474536	1.27916	1.01802	1.60727	3.98572	0.85841	0.20079
Membranous nephropathy	CD127 on granulocyte	MFI	Treg	Blue.670.LP.Treg.trait13	CD127 on granulocyte	GCST90001926	11	0.09918	0.0927539	0.284943	-0.0826177	0.280978	1.10427	0.920703	1.32442	6.46182	0.775086	0.61137
Membranous nephropathy	CD127 on CD8br	MFI	Treg	Blue.670.LP.Treg.trait2	CD127 on CD8br	GCST90001927	14	0.109964	0.088012	0.211512	-0.0625397	0.282468	1.11624	0.939376	1.3264	16.9501	0.201594	0.536915
Membranous nephropathy	CD127 on CD28+ CD45RA- CD8br	MFI	Treg	Blue.670.LP.Treg.trait3	CD127 on CD28+ CD45RA- CD8br	GCST90001928	5	0.0589475	0.147149	0.688717	-0.229465	0.347361	1.06072	0.794958	1.41533	6.08803	0.19267	0.876251
Membranous nephropathy	CD127 on CD28+ CD45RA+ CD8br	MFI	Treg	Blue.670.LP.Treg.trait4	CD127 on CD28+ CD45RA+ CD8br	GCST90001929	5	0.335398	0.145745	0.0213765	0.0497379	0.621058	1.3985	1.051	1.8609	1.17567	0.882087	0.143698
Membranous nephropathy	CD127 on CD28- CD8br	MFI	Treg	Blue.670.LP.Treg.trait5	CD127 on CD28- CD8br	GCST90001930	10	0.0764889	0.0889655	0.389922	-0.0978835	0.250861	1.07949	0.906755	1.28513	7.63081	0.571736	0.692217
Membranous nephropathy	CD127 on CD4+	MFI	Treg	Blue.670.LP.Treg.trait6	CD127 on CD4+	GCST90001931	4	-0.211936	0.169016	0.209862	-0.543207	0.119334	0.809016	0.580882	1.12675	7.26009	0.0640541	0.534595
Membranous nephropathy	CD127 on CD45RA+ CD4+	MFI	Treg	Blue.670.LP.Treg.trait7	CD127 on CD45RA+ CD4+	GCST90001932	10	-0.375986	0.0900964	3.00415e-05	-0.552575	-0.199397	0.686612	0.575466	0.819225	197.788	9.63555e-38	0.000605
Membranous nephropathy	CD25 on CD45RA- CD4 not Treg	MFI	Treg	Blue.780.60.CD25.trait1	CD25 on CD45RA- CD4 not Treg	GCST90001933	7	0.112747	0.0711893	0.113247	-0.026784	0.252278	1.11935	0.973572	1.28695	4.7478	0.576542	0.399115
Membranous nephropathy	CD25 on CD45RA+ CD4 not Treg	MFI	Treg	Blue.780.60.CD25.trait13	CD25 on CD45RA+ CD4 not Treg	GCST90001934	7	0.0467457	0.113401	0.680181	-0.17552	0.269011	1.04786	0.839021	1.30867	2.18548	0.901874	0.874002
Membranous nephropathy	CD25 on CD39+ CD4 Treg	MFI	Treg	Blue.780.60.CD25.trait10	CD25 on CD39+ CD4 Treg	GCST90001935	6	-0.131772	0.125401	0.293346	-0.377558	0.114013	0.87654	0.685533	1.12077	4.28948	0.508534	0.617302
Membranous nephropathy	CD25 on CD4 Treg	MFI	Treg	Blue.780.60.CD25.trait2	CD25 on CD4 Treg	GCST90001936	9	-0.155881	0.108315	0.150109	-0.368178	0.0564161	0.855661	0.691994	1.05804	3.76056	0.878055	0.460491
Membranous nephropathy	CD25 on resting Treg	MFI	Treg	Blue.780.60.CD25.trait3	CD25 on resting Treg	GCST90001937	9	-0.503741	0.120355	2.84587e-05	-0.739636	-0.267845	0.604266	0.477287	0.765026	41.4268	1.73444e-06	0.000591171
Membranous nephropathy	CD25 on CD39+ resting Treg	MFI	Treg	Blue.780.60.CD25.trait4	CD25 on CD39+ resting Treg	GCST90001938	6	0.271535	0.143793	0.0589758	-0.0102994	0.553369	1.31198	0.989753	1.7391	3.74736	0.586332	0.261226
Membranous nephropathy	CD25 on activated Treg	MFI	Treg	Blue.780.60.CD25.trait5	CD25 on activated Treg	GCST90001939	5	0.184185	0.165482	0.265697	-0.140159	0.508529	1.20224	0.86922	1.66284	1.52817	0.82164	0.589163
Membranous nephropathy	CD25 on CD39+ activated Treg	MFI	Treg	Blue.780.60.CD25.trait6	CD25 on CD39+ activated Treg	GCST90001940	6	-0.0475985	0.131033	0.716413	-0.304423	0.209226	0.953517	0.737549	1.23272	4.59529	0.467236	0.878575
Membranous nephropathy	CD25 on secreting Treg	MFI	Treg	Blue.780.60.CD25.trait7	CD25 on secreting Treg	GCST90001941	4	0.142571	0.165843	0.389968	-0.182481	0.467623	1.15324	0.8332	1.5962	2.69202	0.441585	0.692217
Membranous nephropathy	CD25 on CD39+ secreting Treg	MFI	Treg	Blue.780.60.CD25.trait8	CD25 on CD39+ secreting Treg	GCST90001942	4	0.0908009	0.173487	0.600704	-0.249233	0.430835	1.09505	0.779398	1.53854	8.97469	0.0296293	0.825969
Membranous nephropathy	CD25 on activated & secreting Treg	MFI	Treg	Blue.780.60.CD25.trait9	CD25 on activated & secreting Treg	GCST90001943	6	-0.149023	0.114704	0.193879	-0.373843	0.0757979	0.86155	0.688085	1.07874	0.749017	0.980171	0.517486
Membranous nephropathy	CD123 on plasmacytoid DC	MFI	cDC	Blue.780.60.cDC.trait1	CD123 on plasmacytoid DC	GCST90001944	5	0.174961	0.10476	0.0948979	-0.0303691	0.380292	1.1912	0.970087	1.46271	7.18654	0.126353	0.352125
Membranous nephropathy	CD123 on CD62L+ plasmacytoid DC	MFI	cDC	Blue.780.60.cDC.trait2	CD123 on CD62L+ plasmacytoid DC	GCST90001945	5	0.176175	0.105406	0.0946436	-0.0304207	0.382771	1.19265	0.970037	1.46634	7.18224	0.126565	0.352125
Membranous nephropathy	CD33 on CD14+ monocyte	MFI	Myeloid cell	Blue.780.60.MDSC.trait1	CD33 on CD14+ monocyte	GCST90001946	9	0.00855702	0.0359839	0.812035	-0.0619714	0.0790854	1.00859	0.93991	1.0823	12.3365	0.136811	0.918282
Membranous nephropathy	CD33 on CD33br HLA DR+ CD14dim	MFI	Myeloid cell	Blue.780.60.MDSC.trait10	CD33 on CD33br HLA DR+ CD14dim	GCST90001947	11	0.025209	0.0334202	0.450667	-0.0402946	0.0907126	1.02553	0.960506	1.09495	7.26977	0.699755	0.745294
Membranous nephropathy	CD33 on CD33dim HLA DR+ CD11b+	MFI	Myeloid cell	Blue.780.60.MDSC.trait12	CD33 on CD33dim HLA DR+ CD11b+	GCST90001948	12	0.0214456	0.033989	0.528069	-0.0451729	0.0880641	1.02168	0.955832	1.09206	10.4558	0.48991	0.786448
Membranous nephropathy	CD33 on CD33dim HLA DR+ CD11b-	MFI	Myeloid cell	Blue.780.60.MDSC.trait13	CD33 on CD33dim HLA DR+ CD11b-	GCST90001949	9	0.0264494	0.0355372	0.456711	-0.0432035	0.0961022	1.0268	0.957716	1.10087	6.53812	0.587183	0.752849
Membranous nephropathy	CD33 on Gr MDSC	MFI	Myeloid cell	Blue.780.60.MDSC.trait14	CD33 on Gr MDSC	GCST90001950	7	0.0133988	0.0447573	0.764661	-0.0743255	0.101123	1.01349	0.928369	1.10641	4.60332	0.595599	0.904143
Membranous nephropathy	CD33 on CD66b++ myeloid cell	MFI	Myeloid cell	Blue.780.60.MDSC.trait2	CD33 on CD66b++ myeloid cell	GCST90001951	8	0.00260586	0.0390767	0.946832	-0.0739846	0.0791963	1.00261	0.928686	1.08242	6.60037	0.471639	0.974887
Membranous nephropathy	CD33 on Mo MDSC	MFI	Myeloid cell	Blue.780.60.MDSC.trait3	CD33 on Mo MDSC	GCST90001952	10	0.0282032	0.0349584	0.419802	-0.0403152	0.0967216	1.0286	0.960487	1.10155	6.5401	0.684879	0.72739
Membranous nephropathy	CD33 on CD33dim HLA DR-	MFI	Myeloid cell	Blue.780.60.MDSC.trait4	CD33 on CD33dim HLA DR-	GCST90001953	5	0.0142149	0.0376915	0.70607	-0.0596604	0.0880903	1.01432	0.942084	1.09209	2.78565	0.594312	0.876251
Membranous nephropathy	CD33 on basophil	MFI	Myeloid cell	Blue.780.60.MDSC.trait6	CD33 on basophil	GCST90001954	6	0.0283337	0.0374287	0.449047	-0.0450266	0.101694	1.02874	0.955972	1.10704	4.64582	0.460614	0.745294
Membranous nephropathy	CD33 on Im MDSC	MFI	Myeloid cell	Blue.780.60.MDSC.trait7	CD33 on Im MDSC	GCST90001955	7	0.0418565	0.0368221	0.255654	-0.0303148	0.114028	1.04274	0.97014	1.12078	8.55101	0.200447	0.576413
Membranous nephropathy	CD33 on CD33br HLA DR+	MFI	Myeloid cell	Blue.780.60.MDSC.trait8	CD33 on CD33br HLA DR+	GCST90001956	12	0.0288959	0.0330202	0.381522	-0.0358238	0.0936156	1.02932	0.96481	1.09814	7.65458	0.743871	0.685042
Membranous nephropathy	CD33 on CD33br HLA DR+ CD14-	MFI	Myeloid cell	Blue.780.60.MDSC.trait9	CD33 on CD33br HLA DR+ CD14-	GCST90001957	12	0.0341544	0.0329837	0.300439	-0.0304937	0.0988024	1.03474	0.969967	1.10385	8.83124	0.637467	0.624982
Membranous nephropathy	CD4 on monocyte	MFI	TBNK	Blue.780.60.TBNK.trait1	CD4 on monocyte	GCST90001958	5	-0.132172	0.120259	0.271741	-0.367878	0.103535	0.876191	0.692201	1.10908	11.527	0.0212377	0.591711
Membranous nephropathy	CD4 on HLA DR+ CD4+	MFI	TBNK	Blue.780.60.TBNK.trait3	CD4 on HLA DR+ CD4+	GCST90001959	10	0.304426	0.0884645	0.000579085	0.131036	0.477817	1.35585	1.14001	1.61255	106.337	8.17045e-19	0.00894502
Membranous nephropathy	CD25 on CD4+	MFI	Treg	Blue.780.60.Treg.trait4	CD25 on CD4+	GCST90001960	6	0.102431	0.106564	0.336447	-0.106435	0.311296	1.10786	0.899033	1.36519	2.10301	0.834716	0.641598
Membranous nephropathy	CD25 on CD39+ CD4+	MFI	Treg	Blue.780.60.Treg.trait5	CD25 on CD39+ CD4+	GCST90001961	10	0.0769833	0.041238	0.0619292	-0.00384328	0.15781	1.08002	0.996164	1.17094	5.85239	0.754596	0.269225
Membranous nephropathy	FSC-A on myeloid DC	Morphological parameter	cDC	FSC.cDC.trait2	FSC-A on myeloid DC	GCST90001963	10	0.0020989	0.0713286	0.976525	-0.137705	0.141903	1.0021	0.871356	1.15246	16.3108	0.060668	0.989681
Membranous nephropathy	FSC-A on plasmacytoid DC	Morphological parameter	cDC	FSC.cDC.trait3	FSC-A on plasmacytoid DC	GCST90001964	11	0.0494051	0.0533223	0.354167	-0.0551066	0.153917	1.05065	0.946384	1.16639	23.8147	0.0081078	0.66099
Membranous nephropathy	FSC-A on monocyte	Morphological parameter	cDC	FSC.cDC.trait4	FSC-A on monocyte	GCST90001965	8	0.0891974	0.108339	0.410325	-0.123146	0.301541	1.0933	0.884134	1.35194	4.60246	0.708347	0.719037
Membranous nephropathy	FSC-A on granulocyte	Morphological parameter	cDC	FSC.cDC.trait5	FSC-A on granulocyte	GCST90001966	6	-0.0608037	0.104801	0.561793	-0.266214	0.144607	0.941008	0.766275	1.15559	0.532929	0.990868	0.806024
Membranous nephropathy	FSC-A on CD14+ monocyte	Morphological parameter	TBNK	FSC.TBNK.trait1	FSC-A on CD14+ monocyte	GCST90001967	9	0.0621564	0.107589	0.563454	-0.148719	0.273032	1.06413	0.861811	1.31394	5.08031	0.748959	0.806024
Membranous nephropathy	FSC-A on B cell	Morphological parameter	TBNK	FSC.TBNK.trait10	FSC-A on B cell	GCST90001968	11	0.0546498	0.0967156	0.572035	-0.134913	0.244212	1.05617	0.873792	1.27662	7.90514	0.638103	0.807972
Membranous nephropathy	FSC-A on NK	Morphological parameter	TBNK	FSC.TBNK.trait11	FSC-A on NK	GCST90001969	10	-0.135728	0.0944441	0.150682	-0.320839	0.0493822	0.87308	0.72554	1.05062	10.7875	0.290555	0.460491
Membranous nephropathy	FSC-A on HLA DR+ NK	Morphological parameter	TBNK	FSC.TBNK.trait12	FSC-A on HLA DR+ NK	GCST90001970	5	-0.159683	0.141404	0.258785	-0.436835	0.117469	0.852414	0.646078	1.12465	1.01868	0.90695	0.580706
Membranous nephropathy	FSC-A on lymphocyte	Morphological parameter	TBNK	FSC.TBNK.trait2	FSC-A on lymphocyte	GCST90001971	7	-0.456485	0.140806	0.00118721	-0.732465	-0.180505	0.633507	0.480722	0.834849	58.7627	8.02587e-11	0.0156711
Membranous nephropathy	FSC-A on T cell	Morphological parameter	TBNK	FSC.TBNK.trait3	FSC-A on T cell	GCST90001972	10	-0.630375	0.106666	3.42481e-09	-0.83944	-0.421311	0.532392	0.431952	0.656186	220.008	2.0849e-42	1.65528e-07
Membranous nephropathy	FSC-A on CD4+	Morphological parameter	TBNK	FSC.TBNK.trait4	FSC-A on CD4+	GCST90001973	10	-0.110147	0.110548	0.319071	-0.326821	0.106528	0.895703	0.721213	1.11241	16.1981	0.0628588	0.636576
Membranous nephropathy	FSC-A on CD8br	Morphological parameter	TBNK	FSC.TBNK.trait5	FSC-A on CD8br	GCST90001974	12	0.0364781	0.101716	0.719874	-0.162885	0.235842	1.03715	0.849689	1.26597	21.5653	0.0279659	0.879846
Membranous nephropathy	FSC-A on HLA DR+ T cell	Morphological parameter	TBNK	FSC.TBNK.trait6	FSC-A on HLA DR+ T cell	GCST90001975	5	-0.222828	0.145785	0.126396	-0.508567	0.0629105	0.800252	0.601357	1.06493	6.06141	0.194609	0.432846
Membranous nephropathy	FSC-A on NKT	Morphological parameter	TBNK	FSC.TBNK.trait7	FSC-A on NKT	GCST90001976	10	-0.140181	0.0965291	0.146442	-0.329378	0.0490161	0.869201	0.719371	1.05024	12.0944	0.208042	0.454346
Membranous nephropathy	FSC-A on HLA DR+ CD4+	Morphological parameter	TBNK	FSC.TBNK.trait8	FSC-A on HLA DR+ CD4+	GCST90001977	5	-0.0788241	0.134068	0.556573	-0.341598	0.18395	0.924202	0.710634	1.20196	4.38156	0.356824	0.80173
Membranous nephropathy	FSC-A on HLA DR+ CD8br	Morphological parameter	TBNK	FSC.TBNK.trait9	FSC-A on HLA DR+ CD8br	GCST90001978	5	0.0353495	0.069705	0.612064	-0.101272	0.171971	1.03598	0.903687	1.18764	7.44043	0.114365	0.833896
Membranous nephropathy	CD16 on CD14- CD16+ monocyte	MFI	Monocyte	mono.trait1	CD16 on CD14- CD16+ monocyte	GCST90001979	8	-0.00608628	0.0843174	0.942456	-0.171348	0.159176	0.993932	0.842528	1.17254	11.0023	0.13852	0.973105
Membranous nephropathy	CD40 on CD14+ CD16- monocyte	MFI	Monocyte	mono.trait10	CD40 on CD14+ CD16- monocyte	GCST90001980	8	-0.0341931	0.0548404	0.532955	-0.14168	0.0732941	0.966385	0.867899	1.07605	6.74995	0.455371	0.786448
Membranous nephropathy	CD40 on CD14+ CD16+ monocyte	MFI	Monocyte	mono.trait11	CD40 on CD14+ CD16+ monocyte	GCST90001981	10	0.0254531	0.0509309	0.617246	-0.0743715	0.125278	1.02578	0.928327	1.13346	18.8146	0.0268163	0.837943
Membranous nephropathy	CCR2 on CD14- CD16+ monocyte	MFI	Monocyte	mono.trait12	CCR2 on CD14- CD16+ monocyte	GCST90001982	7	0.0874381	0.130985	0.504424	-0.169292	0.344168	1.09137	0.844263	1.41082	6.48344	0.371265	0.770972
Membranous nephropathy	CD14 on CD14+ CD16+ monocyte	MFI	Monocyte	mono.trait14	CD14 on CD14+ CD16+ monocyte	GCST90001983	14	-0.123162	0.0837501	0.141404	-0.287312	0.0409887	0.884121	0.750278	1.04184	7.17168	0.893089	0.445356
Membranous nephropathy	HLA DR on CD14- CD16+ monocyte	MFI	Monocyte	mono.trait16	HLA DR on CD14- CD16+ monocyte	GCST90001984	6	0.00403553	0.0884257	0.963599	-0.169279	0.17735	1.00404	0.844273	1.19405	8.47147	0.132095	0.982646
Membranous nephropathy	CD40 on monocytes	MFI	Monocyte	mono.trait17	CD40 on monocytes	GCST90001985	8	-0.046155	0.0509898	0.36537	-0.146095	0.0537851	0.954894	0.864075	1.05526	6.89306	0.440099	0.676679
Membranous nephropathy	CD14 on CD14+ CD16- monocyte	MFI	Monocyte	mono.trait19	CD14 on CD14+ CD16- monocyte	GCST90001986	8	0.0316724	0.116606	0.785915	-0.196875	0.260219	1.03218	0.821293	1.29721	0.439531	0.999639	0.905202
Membranous nephropathy	CD64 on CD14+ CD16- monocyte	MFI	Monocyte	mono.trait2	CD64 on CD14+ CD16- monocyte	GCST90001987	10	-0.136062	0.0759202	0.0731053	-0.284866	0.0127415	0.872788	0.752115	1.01282	14.7278	0.0986896	0.301868
Membranous nephropathy	HLA DR on CD14+ CD16- monocyte	MFI	Monocyte	mono.trait21	HLA DR on CD14+ CD16- monocyte	GCST90001988	8	0.449418	0.104578	1.72793e-05	0.244444	0.654392	1.5674	1.27691	1.92397	28.9609	0.000147081	0.000470556
Membranous nephropathy	CD40 on CD14- CD16+ monocyte	MFI	Monocyte	mono.trait22	CD40 on CD14- CD16+ monocyte	GCST90001989	9	-0.0289116	0.0503748	0.566015	-0.127646	0.0698231	0.971502	0.880165	1.07232	4.41249	0.818123	0.806024
Membranous nephropathy	CD64 on CD14- CD16+ monocyte	MFI	Monocyte	mono.trait24	CD64 on CD14- CD16+ monocyte	GCST90001990	12	-0.0624859	0.096197	0.515976	-0.251032	0.12606	0.939426	0.777997	1.13435	21.0064	0.0333046	0.779859
Membranous nephropathy	HLA DR on CD14+ monocyte	MFI	Monocyte	mono.trait25	HLA DR on CD14+ monocyte	GCST90001991	8	0.458102	0.106658	1.74663e-05	0.249052	0.667153	1.58107	1.28281	1.94868	28.9814	0.00014582	0.000470556
Membranous nephropathy	CCR2 on CD14+ CD16+ monocyte	MFI	Monocyte	mono.trait28	CCR2 on CD14+ CD16+ monocyte	GCST90001992	12	-0.0282918	0.0863791	0.743267	-0.197595	0.141011	0.972105	0.820702	1.15144	7.56491	0.751666	0.894479
Membranous nephropathy	PDL-1 on CD14+ CD16- monocyte	MFI	Monocyte	mono.trait29	PDL-1 on CD14+ CD16- monocyte	GCST90001993	5	-0.240488	0.159532	0.131692	-0.553171	0.0721943	0.786244	0.575123	1.07486	0.86805	0.929099	0.436872
Membranous nephropathy	CX3CR1 on CD14- CD16-	MFI	Monocyte	mono.trait3	CX3CR1 on CD14- CD16-	GCST90001994	4	0.314436	0.157947	0.0465058	0.0048606	0.624012	1.36949	1.00487	1.8664	3.88498	0.274156	0.237769
Membranous nephropathy	CX3CR1 on monocyte	MFI	Monocyte	mono.trait33	CX3CR1 on monocyte	GCST90001995	13	0.0960605	0.0674344	0.154301	-0.0361109	0.228232	1.10083	0.964533	1.25638	9.34719	0.673025	0.462902
Membranous nephropathy	CX3CR1 on CD14+ CD16+ monocyte	MFI	Monocyte	mono.trait35	CX3CR1 on CD14+ CD16+ monocyte	GCST90001996	13	0.0356047	0.0665281	0.592523	-0.0947903	0.166	1.03625	0.909564	1.18057	9.84298	0.629734	0.819374
Membranous nephropathy	CX3CR1 on CD14+ CD16- monocyte	MFI	Monocyte	mono.trait36	CX3CR1 on CD14+ CD16- monocyte	GCST90001997	13	0.0823202	0.0637562	0.196644	-0.0426419	0.207282	1.0858	0.958255	1.23033	18.326	0.106145	0.51914
Membranous nephropathy	PDL-1 on CD14+ CD16+ monocyte	MFI	Monocyte	mono.trait39	PDL-1 on CD14+ CD16+ monocyte	GCST90001998	15	0.0064837	0.083029	0.937757	-0.156253	0.169221	1.0065	0.855343	1.18438	15.0408	0.37537	0.973105
Membranous nephropathy	PDL-1 on CD14- CD16+ monocyte	MFI	Monocyte	mono.trait4	PDL-1 on CD14- CD16+ monocyte	GCST90001999	8	0.0160864	0.120002	0.893362	-0.219117	0.25129	1.01622	0.803227	1.28568	9.54998	0.215542	0.959439
Membranous nephropathy	PDL-1 on CD14- CD16-	MFI	Monocyte	mono.trait41	PDL-1 on CD14- CD16-	GCST90002000	9	-0.375958	0.117504	0.00137654	-0.606267	-0.14565	0.686631	0.545383	0.864461	3.04168	0.931715	0.0175328
Membranous nephropathy	CD64 on CD14- CD16-	MFI	Monocyte	mono.trait42	CD64 on CD14- CD16-	GCST90002001	9	-0.516472	0.094168	4.14441e-08	-0.701042	-0.331903	0.596622	0.496068	0.717557	45.6219	2.80452e-07	1.76802e-06
Membranous nephropathy	PDL-1 on monocyte	MFI	Monocyte	mono.trait43	PDL-1 on monocyte	GCST90002002	5	-0.0295364	0.105068	0.77862	-0.235469	0.176396	0.970896	0.7902	1.19291	4.65899	0.324109	0.905202
Membranous nephropathy	CCR2 on CD14- CD16-	MFI	Monocyte	mono.trait44	CCR2 on CD14- CD16-	GCST90002003	5	0.0991582	0.13949	0.477169	-0.174242	0.372558	1.10424	0.840094	1.45144	9.57709	0.0481871	0.756386
Membranous nephropathy	CCR2 on CD14+ CD16- monocyte	MFI	Monocyte	mono.trait46	CCR2 on CD14+ CD16- monocyte	GCST90002004	11	-0.0233366	0.0531248	0.660459	-0.127461	0.0807879	0.976934	0.880328	1.08414	24.6655	0.00601696	0.859307
Membranous nephropathy	CD16 on CD14+ CD16+ monocyte	MFI	Monocyte	mono.trait47	CD16 on CD14+ CD16+ monocyte	GCST90002005	9	-0.0313634	0.0999678	0.753722	-0.2273	0.164574	0.969123	0.796682	1.17889	6.75317	0.563483	0.898526
Membranous nephropathy	CD64 on monocyte	MFI	Monocyte	mono.trait48	CD64 on monocyte	GCST90002006	9	-0.108882	0.0794838	0.170729	-0.26467	0.0469062	0.896836	0.767459	1.04802	9.14034	0.330595	0.489919
Membranous nephropathy	HLA DR on CD14+ CD16+ monocyte	MFI	Monocyte	mono.trait50	HLA DR on CD14+ CD16+ monocyte	GCST90002007	9	-0.0845403	0.0418916	0.0435836	-0.166648	-0.00243278	0.918935	0.846498	0.99757	45.6837	2.72974e-07	0.227638
Membranous nephropathy	CCR2 on monocyte	MFI	Monocyte	mono.trait52	CCR2 on monocyte	GCST90002008	10	-0.0292492	0.0573772	0.610213	-0.141709	0.0832102	0.971174	0.867874	1.08677	13.2425	0.151938	0.833896
Membranous nephropathy	HLA DR on CD14- CD16-	MFI	Monocyte	mono.trait53	HLA DR on CD14- CD16-	GCST90002009	11	-0.525274	0.0730951	6.66338e-13	-0.66854	-0.382007	0.591393	0.512456	0.68249	58.9303	5.77258e-09	9.67032e-11
Membranous nephropathy	HLA DR on monocyte	MFI	Monocyte	mono.trait54	HLA DR on monocyte	GCST90002010	5	0.15294	0.0810014	0.0590097	-0.00582231	0.311703	1.16526	0.994195	1.36575	42.4197	1.36532e-08	0.261226
Membranous nephropathy	CD64 on CD14+ CD16+ monocyte	MFI	Monocyte	mono.trait6	CD64 on CD14+ CD16+ monocyte	GCST90002011	5	-0.126012	0.143393	0.379515	-0.407062	0.155038	0.881604	0.665603	1.1677	1.78605	0.775034	0.685042
Membranous nephropathy	CX3CR1 on CD14- CD16+ monocyte	MFI	Monocyte	mono.trait7	CX3CR1 on CD14- CD16+ monocyte	GCST90002012	14	0.111707	0.094147	0.235419	-0.0728212	0.296235	1.11819	0.929767	1.34479	14.6877	0.327252	0.562747
Membranous nephropathy	CCR2 on myeloid DC	MFI	cDC	Red.660.20.cDC.trait1	CCR2 on myeloid DC	GCST90002013	6	-0.0644862	0.069274	0.351912	-0.200263	0.0712908	0.937549	0.818515	1.07389	10.09	0.0727239	0.660177
Membranous nephropathy	CCR2 on CD62L+ myeloid DC	MFI	cDC	Red.660.20.cDC.trait2	CCR2 on CD62L+ myeloid DC	GCST90002014	7	0.0719015	0.101461	0.478535	-0.126962	0.270765	1.07455	0.880767	1.31097	3.61953	0.728004	0.756442
Membranous nephropathy	CCR2 on plasmacytoid DC	MFI	cDC	Red.660.20.cDC.trait3	CCR2 on plasmacytoid DC	GCST90002015	11	-0.0511033	0.0695587	0.462535	-0.187438	0.0852317	0.95018	0.82908	1.08897	4.49079	0.922503	0.752849
Membranous nephropathy	CCR2 on CD62L+ plasmacytoid DC	MFI	cDC	Red.660.20.cDC.trait4	CCR2 on CD62L+ plasmacytoid DC	GCST90002016	11	-0.0513064	0.0697365	0.461902	-0.18799	0.0853771	0.949988	0.828623	1.08913	4.48926	0.922589	0.752849
Membranous nephropathy	CCR2 on monocyte	MFI	cDC	Red.660.20.cDC.trait5	CCR2 on monocyte	GCST90002017	9	-0.113873	0.0733319	0.12046	-0.257604	0.0298573	0.892371	0.772901	1.03031	9.71706	0.285449	0.418439
Membranous nephropathy	CCR2 on granulocyte	MFI	cDC	Red.660.20.cDC.trait6	CCR2 on granulocyte	GCST90002018	6	-0.162701	0.119896	0.174775	-0.397697	0.0722948	0.849845	0.671865	1.07497	8.86618	0.114522	0.493343
Membranous nephropathy	CD14 on Mo MDSC	MFI	Myeloid cell	Red.660.20.MDSC.trait2	CD14 on Mo MDSC	GCST90002019	14	-0.0979892	0.0591219	0.0974368	-0.213868	0.0178898	0.906659	0.807455	1.01805	4.12382	0.989801	0.353696
Membranous nephropathy	CD14 on CD33br HLA DR+ CD14dim	MFI	Myeloid cell	Red.660.20.MDSC.trait3	CD14 on CD33br HLA DR+ CD14dim	GCST90002020	8	-0.00316184	0.0777415	0.967558	-0.155535	0.149212	0.996843	0.855957	1.16092	11.3314	0.124802	0.98382
Membranous nephropathy	CD14 on CD33dim HLA DR+ CD11b+	MFI	Myeloid cell	Red.660.20.MDSC.trait4	CD14 on CD33dim HLA DR+ CD11b+	GCST90002021	8	0.0741233	0.0703715	0.292197	-0.0638048	0.212051	1.07694	0.938188	1.23621	4.63701	0.704163	0.617302
Membranous nephropathy	CD4 on CD4+	MFI	Maturation stages of T cell	Red.660.20.MT.trait1	CD4 on CD4+	GCST90002022	11	-0.0219987	0.0813173	0.786753	-0.181381	0.137383	0.978241	0.834118	1.14727	27.9987	0.00180611	0.905202
Membranous nephropathy	CD4 on CM CD4 +	MFI	Maturation stages of T cell	Red.660.20.MT.trait2	CD4 on CM CD4 +	GCST90002023	10	-0.176606	0.0797285	0.0267539	-0.332874	-0.0203379	0.83811	0.716861	0.979868	4.44927	0.879438	0.173423
Membranous nephropathy	CD4 on naive CD4+	MFI	Maturation stages of T cell	Red.660.20.MT.trait3	CD4 on naive CD4+	GCST90002024	9	-0.220209	0.0814716	0.00687396	-0.379893	-0.0605244	0.802351	0.683935	0.941271	24.4917	0.00189462	0.0631111
Membranous nephropathy	CD4 on EM CD4+	MFI	Maturation stages of T cell	Red.660.20.MT.trait4	CD4 on EM CD4+	GCST90002025	14	0.158046	0.0429813	0.000235913	0.0738026	0.242289	1.17122	1.07659	1.27416	201.076	8.21787e-36	0.00398309
Membranous nephropathy	CD4 on TD CD4+	MFI	Maturation stages of T cell	Red.660.20.MT.trait5	CD4 on TD CD4+	GCST90002026	15	-0.0360949	0.0538302	0.502518	-0.141602	0.0694123	0.964549	0.867967	1.07188	10.9708	0.688331	0.770671
Membranous nephropathy	CD4 on CD45RA+ CD4+	MFI	Maturation stages of T cell	Red.660.20.MT.trait6	CD4 on CD45RA+ CD4+	GCST90002027	12	-0.0328939	0.0696313	0.636641	-0.169371	0.103583	0.967641	0.844195	1.10914	9.26212	0.597712	0.850851
Membranous nephropathy	CD19 on B cell	MFI	TBNK	Red.660.20.TBNK.trait2	CD19 on B cell	GCST90002028	9	0.405941	0.11831	0.000601005	0.174053	0.637829	1.50071	1.19012	1.89237	21.9623	0.00498621	0.0090902
Membranous nephropathy	CD39 on CD39+ CD8br	MFI	Treg	Red.660.20.Treg.trait1	CD39 on CD39+ CD8br	GCST90002029	5	0.0149988	0.100622	0.881506	-0.182221	0.212218	1.01511	0.833417	1.23642	4.91065	0.296589	0.955184
Membranous nephropathy	CD39 on CD39+ activated Treg	MFI	Treg	Red.660.20.Treg.trait2	CD39 on CD39+ activated Treg	GCST90002030	5	-0.00916987	0.090806	0.919564	-0.18715	0.16881	0.990872	0.82932	1.1839	4.62179	0.32835	0.972113
Membranous nephropathy	CD39 on CD39+ secreting Treg	MFI	Treg	Red.660.20.Treg.trait3	CD39 on CD39+ secreting Treg	GCST90002031	11	-0.0560866	0.0366889	0.126337	-0.127997	0.0158236	0.945457	0.879856	1.01595	11.008	0.356896	0.432846
Membranous nephropathy	CD39 on CD39+ CD4+	MFI	Treg	Red.660.20.Treg.trait5	CD39 on CD39+ CD4+	GCST90002032	13	-0.0427319	0.0365257	0.242037	-0.114322	0.0288586	0.958168	0.89197	1.02928	11.4589	0.490049	0.568669
Membranous nephropathy	CD39 on granulocyte	MFI	Treg	Red.660.20.Treg.trait6	CD39 on granulocyte	GCST90002033	13	-0.137624	0.0813625	0.0907431	-0.297095	0.0218466	0.871426	0.742974	1.02209	8.34002	0.758026	0.343267
Membranous nephropathy	CD39 on monocyte	MFI	Treg	Red.660.20.Treg.trait7	CD39 on monocyte	GCST90002034	7	-0.147665	0.116593	0.205336	-0.376188	0.0808581	0.86272	0.686474	1.08422	8.16164	0.226498	0.526763
Membranous nephropathy	CD80 on myeloid DC	MFI	cDC	Red.780.60.cDC.trait1	CD80 on myeloid DC	GCST90002035	11	-0.0972466	0.0841844	0.248024	-0.262248	0.0677549	0.907332	0.76932	1.0701	9.82844	0.455672	0.569828
Membranous nephropathy	CD80 on CD62L+ myeloid DC	MFI	cDC	Red.780.60.cDC.trait2	CD80 on CD62L+ myeloid DC	GCST90002036	9	-0.0835468	0.0869651	0.336706	-0.253998	0.0869047	0.919848	0.775693	1.09079	15.7321	0.0463785	0.641598
Membranous nephropathy	CD80 on plasmacytoid DC	MFI	cDC	Red.780.60.cDC.trait3	CD80 on plasmacytoid DC	GCST90002037	11	0.0855685	0.0849138	0.313594	-0.0808626	0.252	1.08934	0.92232	1.2866	7.07746	0.718113	0.635948
Membranous nephropathy	CD80 on CD62L+ plasmacytoid DC	MFI	cDC	Red.780.60.cDC.trait4	CD80 on CD62L+ plasmacytoid DC	GCST90002038	11	0.0849504	0.0852874	0.319226	-0.0822129	0.252114	1.08866	0.921076	1.28674	7.10082	0.715894	0.636576
Membranous nephropathy	CD80 on monocyte	MFI	cDC	Red.780.60.cDC.trait5	CD80 on monocyte	GCST90002039	11	-0.0520102	0.0740743	0.482595	-0.197196	0.0931754	0.949319	0.82103	1.09765	8.78112	0.552995	0.757899
Membranous nephropathy	CD80 on granulocyte	MFI	cDC	Red.780.60.cDC.trait6	CD80 on granulocyte	GCST90002040	14	-0.0293707	0.083306	0.724415	-0.19265	0.133909	0.971056	0.82477	1.14329	19.417	0.110733	0.883908
Membranous nephropathy	CD45 on lymphocyte	MFI	Myeloid cell	Red.780.60.MDSC.trait1	CD45 on lymphocyte	GCST90002041	7	0.0444845	0.0977631	0.649092	-0.147131	0.2361	1.04549	0.863181	1.2663	8.17216	0.22576	0.857704
Membranous nephropathy	CD45 on CD33br HLA DR+ CD14-	MFI	Myeloid cell	Red.780.60.MDSC.trait10	CD45 on CD33br HLA DR+ CD14-	GCST90002042	9	-0.0762935	0.0774092	0.324335	-0.228016	0.0754284	0.926544	0.796112	1.07835	10.626	0.223802	0.636576
Membranous nephropathy	CD45 on CD33br HLA DR+ CD14dim	MFI	Myeloid cell	Red.780.60.MDSC.trait11	CD45 on CD33br HLA DR+ CD14dim	GCST90002043	8	0.00680634	0.0814398	0.933394	-0.152816	0.166428	1.00683	0.858288	1.18108	8.79351	0.267823	0.973105
Membranous nephropathy	CD45 on CD33dim HLA DR+ CD11b-	MFI	Myeloid cell	Red.780.60.MDSC.trait13	CD45 on CD33dim HLA DR+ CD11b-	GCST90002044	7	0.0837361	0.0938562	0.3723	-0.100222	0.267694	1.08734	0.904637	1.30695	3.43746	0.752271	0.68083
Membranous nephropathy	CD45 on CD33- HLA DR-	MFI	Myeloid cell	Red.780.60.MDSC.trait14	CD45 on CD33- HLA DR-	GCST90002045	4	-0.0986463	0.112474	0.380453	-0.319095	0.121802	0.906063	0.726807	1.12953	3.43096	0.329828	0.685042
Membranous nephropathy	CD45 on CD33- HLA DR+	MFI	Myeloid cell	Red.780.60.MDSC.trait15	CD45 on CD33- HLA DR+	GCST90002046	7	0.0867498	0.0885982	0.327512	-0.0869025	0.260402	1.09062	0.916766	1.29745	7.38493	0.286711	0.637462
Membranous nephropathy	CD45 on Gr MDSC	MFI	Myeloid cell	Red.780.60.MDSC.trait16	CD45 on Gr MDSC	GCST90002047	9	0.0288509	0.0737236	0.695547	-0.115647	0.173349	1.02927	0.890789	1.18928	3.01084	0.933675	0.876251
Membranous nephropathy	CD45 on CD66b++ myelod cell	MFI	Myeloid cell	Red.780.60.MDSC.trait3	CD45 on CD66b++ myelod cell	GCST90002048	3	0.0484382	0.143936	0.736474	-0.233676	0.330553	1.04963	0.791618	1.39174	0.14981	0.927832	0.890711
Membranous nephropathy	CD45 on Mo MDSC	MFI	Myeloid cell	Red.780.60.MDSC.trait4	CD45 on Mo MDSC	GCST90002049	7	0.0365701	0.0904566	0.686004	-0.140725	0.213865	1.03725	0.868728	1.23846	6.41343	0.378504	0.876251
Membranous nephropathy	CD45 on CD33dim HLA DR-	MFI	Myeloid cell	Red.780.60.MDSC.trait5	CD45 on CD33dim HLA DR-	GCST90002050	7	-0.100594	0.0906763	0.267267	-0.27832	0.0771313	0.9043	0.757055	1.08018	3.93187	0.685897	0.589775
Membranous nephropathy	CD45 on basophil	MFI	Myeloid cell	Red.780.60.MDSC.trait7	CD45 on basophil	GCST90002051	9	0.0749797	0.0763491	0.326068	-0.0746645	0.224624	1.07786	0.928055	1.25185	4.8558	0.772871	0.636576
Membranous nephropathy	CD45 on Im MDSC	MFI	Myeloid cell	Red.780.60.MDSC.trait8	CD45 on Im MDSC	GCST90002052	3	0.00531683	0.0688653	0.93846	-0.129659	0.140293	1.00533	0.878395	1.15061	1.09241	0.579142	0.973105
Membranous nephropathy	CD45 on CD33br HLA DR+	MFI	Myeloid cell	Red.780.60.MDSC.trait9	CD45 on CD33br HLA DR+	GCST90002053	7	0.0299141	0.0891992	0.737352	-0.144916	0.204744	1.03037	0.865095	1.22721	4.96774	0.547958	0.890711
Membranous nephropathy	CD8 on CM CD8br	MFI	Maturation stages of T cell	Red.780.60.MT.trait2	CD8 on CM CD8br	GCST90002054	6	-0.23209	0.0877636	0.00818139	-0.404107	-0.0600734	0.792875	0.667573	0.941695	62.1044	4.46171e-12	0.0707106
Membranous nephropathy	CD8 on naive CD8br	MFI	Maturation stages of T cell	Red.780.60.MT.trait3	CD8 on naive CD8br	GCST90002055	5	0.638732	0.159424	6.16278e-05	0.32626	0.951204	1.89408	1.38578	2.58882	26.3232	2.72334e-05	0.00117688
Membranous nephropathy	CD8 on EM CD8br	MFI	Maturation stages of T cell	Red.780.60.MT.trait4	CD8 on EM CD8br	GCST90002056	14	-0.293737	0.0699015	2.64376e-05	-0.430744	-0.156731	0.745472	0.650025	0.854934	83.2947	2.6369e-12	0.000591171
Membranous nephropathy	CD8 on TD CD8br	MFI	Maturation stages of T cell	Red.780.60.MT.trait5	CD8 on TD CD8br	GCST90002057	7	-0.526482	0.0873583	1.67337e-09	-0.697705	-0.35526	0.590679	0.497726	0.700991	52.0021	1.86296e-09	9.32631e-08
Membranous nephropathy	CD8 on CD8br	MFI	TBNK	Red.780.60.TBNK.trait1	CD8 on CD8br	GCST90002058	12	-0.119593	0.0617359	0.0527237	-0.240596	0.00140901	0.887281	0.786159	1.00141	133.391	3.58038e-23	0.252376
Membranous nephropathy	CD8 on NKT	MFI	TBNK	Red.780.60.TBNK.trait2	CD8 on NKT	GCST90002059	6	0.0598491	0.132986	0.65268	-0.200803	0.320501	1.06168	0.818074	1.37782	4.46639	0.484392	0.857704
Membranous nephropathy	CD8 on HLA DR+ CD8br	MFI	TBNK	Red.780.60.TBNK.trait3	CD8 on HLA DR+ CD8br	GCST90002060	13	-0.454765	0.0818036	2.70975e-08	-0.6151	-0.29443	0.634597	0.540587	0.744956	171.467	2.39217e-30	1.22966e-06
Membranous nephropathy	CD4 on CD39+ CD4+	MFI	Treg	Red.780.60.Treg.trait15	CD4 on CD39+ CD4+	GCST90002061	14	-0.0798827	0.0598691	0.182109	-0.197226	0.0374608	0.923225	0.821005	1.03817	33.5478	0.00140921	0.50412
Membranous nephropathy	CD4 on CD28+ CD4+	MFI	Treg	Red.780.60.Treg.trait16	CD4 on CD28+ CD4+	GCST90002062	9	-0.211871	0.0998873	0.0339134	-0.40765	-0.0160918	0.809069	0.665212	0.984037	27.8042	0.000512956	0.200619
Membranous nephropathy	CD4 on CD4 Treg	MFI	Treg	Red.780.60.Treg.trait2	CD4 on CD4 Treg	GCST90002063	16	-0.0664974	0.0671554	0.322076	-0.198122	0.0651272	0.935665	0.82027	1.06729	48.2837	2.28854e-05	0.636576
Membranous nephropathy	CD4 on resting Treg	MFI	Treg	Red.780.60.Treg.trait3	CD4 on resting Treg	GCST90002064	3	-0.568718	0.167463	0.000683562	-0.896944	-0.240491	0.566251	0.407814	0.786242	17.087	0.000194809	0.00973071
Membranous nephropathy	CD4 on CD39+ resting Treg	MFI	Treg	Red.780.60.Treg.trait4	CD4 on CD39+ resting Treg	GCST90002065	8	-0.250828	0.0936823	0.00741882	-0.434446	-0.067211	0.778156	0.647624	0.934998	18.2611	0.0108461	0.0656837
Membranous nephropathy	CD4 on activated Treg	MFI	Treg	Red.780.60.Treg.trait5	CD4 on activated Treg	GCST90002066	13	0.137761	0.0739629	0.0625238	-0.00720675	0.282728	1.1477	0.992819	1.32674	36.1522	0.000306231	0.270192
Membranous nephropathy	CD4 on CD39+ activated Treg	MFI	Treg	Red.780.60.Treg.trait6	CD4 on CD39+ activated Treg	GCST90002067	12	-0.32733	0.0779152	2.65613e-05	-0.480044	-0.174616	0.720846	0.618756	0.839779	55.337	6.72336e-08	0.000591171
Membranous nephropathy	CD4 on secreting Treg	MFI	Treg	Red.780.60.Treg.trait7	CD4 on secreting Treg	GCST90002068	11	0.0198798	0.0729861	0.785332	-0.123173	0.162933	1.02008	0.884111	1.17696	14.1044	0.168282	0.905202
Membranous nephropathy	CD4 on CD39+ secreting Treg	MFI	Treg	Red.780.60.Treg.trait8	CD4 on CD39+ secreting Treg	GCST90002069	6	-0.324603	0.0886871	0.000252119	-0.49843	-0.150777	0.722814	0.607484	0.86004	11.4633	0.0429297	0.00415996
Membranous nephropathy	CD4 on activated & secreting Treg	MFI	Treg	Red.780.60.Treg.trait9	CD4 on activated & secreting Treg	GCST90002070	16	0.0253608	0.0670542	0.705272	-0.106065	0.156787	1.02569	0.899366	1.16975	49.2315	1.60669e-05	0.876251
Membranous nephropathy	SSC-A on myeloid DC	Morphological parameter	cDC	SSC.cDC.trait2	SSC-A on myeloid DC	GCST90002071	7	0.305877	0.111197	0.00594581	0.0879298	0.523823	1.35781	1.09191	1.68847	61.181	2.58962e-11	0.0560605
Membranous nephropathy	SSC-A on plasmacytoid DC	Morphological parameter	cDC	SSC.cDC.trait3	SSC-A on plasmacytoid DC	GCST90002072	15	0.0756684	0.0616778	0.219885	-0.0452202	0.196557	1.0786	0.955787	1.2172	11.8095	0.6216	0.54645
Membranous nephropathy	SSC-A on monocyte	Morphological parameter	cDC	SSC.cDC.trait4	SSC-A on monocyte	GCST90002073	10	-0.0345872	0.0670515	0.605972	-0.166008	0.0968336	0.966004	0.847039	1.10168	6.70872	0.667416	0.831637
Membranous nephropathy	SSC-A on CD14+ monocyte	Morphological parameter	TBNK	SSC.TBNK.trait1	SSC-A on CD14+ monocyte	GCST90002074	12	-0.0456155	0.0795551	0.566385	-0.201543	0.110312	0.955409	0.817468	1.11663	10.2694	0.506332	0.806024
Membranous nephropathy	SSC-A on B cell	Morphological parameter	TBNK	SSC.TBNK.trait10	SSC-A on B cell	GCST90002075	3	-0.183893	0.211354	0.384262	-0.598147	0.230361	0.832025	0.549829	1.25905	1.05249	0.590819	0.68544
Membranous nephropathy	SSC-A on NK	Morphological parameter	TBNK	SSC.TBNK.trait11	SSC-A on NK	GCST90002076	8	0.0580102	0.0926039	0.531031	-0.123494	0.239514	1.05973	0.883827	1.27063	8.61435	0.281542	0.786448
Membranous nephropathy	SSC-A on HLA DR+ NK	Morphological parameter	TBNK	SSC.TBNK.trait12	SSC-A on HLA DR+ NK	GCST90002077	15	-0.0380148	0.048528	0.433416	-0.13313	0.0571	0.962699	0.875352	1.05876	29.7894	0.00815779	0.735187
Membranous nephropathy	SSC-A on granulocyte	Morphological parameter	TBNK	SSC.TBNK.trait13	SSC-A on granulocyte	GCST90002078	10	-0.115868	0.0849242	0.172452	-0.282319	0.0505835	0.890593	0.754033	1.05188	4.823	0.849456	0.492913
Membranous nephropathy	SSC-A on lymphocyte	Morphological parameter	TBNK	SSC.TBNK.trait2	SSC-A on lymphocyte	GCST90002079	10	0.222831	0.112989	0.0485915	0.00137377	0.444289	1.24961	1.00137	1.55938	65.1118	1.37228e-10	0.241737
Membranous nephropathy	SSC-A on T cell	Morphological parameter	TBNK	SSC.TBNK.trait3	SSC-A on T cell	GCST90002080	8	-0.024121	0.134292	0.857454	-0.287334	0.239092	0.976168	0.750261	1.27009	23.6984	0.00128703	0.944631
Membranous nephropathy	SSC-A on CD4+	Morphological parameter	TBNK	SSC.TBNK.trait4	SSC-A on CD4+	GCST90002081	10	-0.0858235	0.120361	0.475815	-0.321731	0.150084	0.917756	0.724893	1.16193	14.8286	0.0957521	0.75589
Membranous nephropathy	SSC-A on CD8br	Morphological parameter	TBNK	SSC.TBNK.trait5	SSC-A on CD8br	GCST90002082	4	-0.349501	0.208692	0.0939883	-0.758538	0.0595347	0.70504	0.468351	1.06134	3.8361	0.279715	0.352125
Membranous nephropathy	SSC-A on HLA DR+ T cell	Morphological parameter	TBNK	SSC.TBNK.trait6	SSC-A on HLA DR+ T cell	GCST90002083	16	-0.539616	0.0766844	1.96656e-12	-0.689917	-0.389314	0.582972	0.501618	0.677521	342.527	7.66726e-64	2.04317e-10
Membranous nephropathy	SSC-A on NKT	Morphological parameter	TBNK	SSC.TBNK.trait7	SSC-A on NKT	GCST90002084	12	0.105347	0.0905856	0.244849	-0.072201	0.282895	1.1111	0.930344	1.32697	6.03216	0.87121	0.569828
Membranous nephropathy	SSC-A on HLA DR+ CD4+	Morphological parameter	TBNK	SSC.TBNK.trait8	SSC-A on HLA DR+ CD4+	GCST90002085	10	-0.168612	0.108897	0.121535	-0.382051	0.0448264	0.844836	0.68246	1.04585	40.1769	7.05781e-06	0.420166
Membranous nephropathy	SSC-A on HLA DR+ CD8br	Morphological parameter	TBNK	SSC.TBNK.trait9	SSC-A on HLA DR+ CD8br	GCST90002086	9	-0.468382	0.108092	1.46958e-05	-0.680241	-0.256523	0.626014	0.506495	0.773737	104.854	4.33247e-19	0.000444675
Membranous nephropathy	CD11c on myeloid DC	MFI	cDC	Violet.450.50.cDC.trait1	CD11c on myeloid DC	GCST90002087	12	-0.115413	0.085652	0.177829	-0.283291	0.0524645	0.890998	0.7533	1.05387	22.7891	0.018925	0.494932
Membranous nephropathy	CD11c on CD62L+ myeloid DC	MFI	cDC	Violet.450.50.cDC.trait2	CD11c on CD62L+ myeloid DC	GCST90002088	8	-0.0950354	0.089263	0.287027	-0.269991	0.0799201	0.909341	0.763386	1.0832	9.45089	0.221884	0.612886
Membranous nephropathy	CD11c on monocyte	MFI	cDC	Violet.450.50.cDC.trait3	CD11c on monocyte	GCST90002089	11	0.0865119	0.0639269	0.175962	-0.0387849	0.211809	1.09036	0.961958	1.23591	19.5472	0.0338388	0.493343
Membranous nephropathy	CD11c on granulocyte	MFI	cDC	Violet.450.50.cDC.trait4	CD11c on granulocyte	GCST90002090	13	-0.020808	0.0766981	0.786162	-0.171136	0.12952	0.979407	0.842707	1.13828	11.5715	0.480673	0.905202
Membranous nephropathy	CD11b on CD14+ monocyte	MFI	Myeloid cell	Violet.450.50.MDSC.trait1	CD11b on CD14+ monocyte	GCST90002091	13	-0.104007	0.0484237	0.0317257	-0.198917	-0.00909639	0.901219	0.819618	0.990945	4.05335	0.982454	0.195228
Membranous nephropathy	CD11b on CD66b++ myeloid cell	MFI	Myeloid cell	Violet.450.50.MDSC.trait2	CD11b on CD66b++ myeloid cell	GCST90002093	6	-0.0561524	0.10309	0.585965	-0.258209	0.145904	0.945395	0.772434	1.15709	4.79269	0.441701	0.817216
Membranous nephropathy	CD11b on Mo MDSC	MFI	Myeloid cell	Violet.450.50.MDSC.trait3	CD11b on Mo MDSC	GCST90002094	10	0.0263196	0.0532763	0.621292	-0.0781021	0.130741	1.02667	0.92487	1.13967	16.2058	0.0627057	0.841526
Membranous nephropathy	CD11b on CD33dim HLA DR-	MFI	Myeloid cell	Violet.450.50.MDSC.trait4	CD11b on CD33dim HLA DR-	GCST90002095	10	0.138925	0.0675496	0.0397214	0.00652763	0.271322	1.14904	1.00655	1.3117	7.12749	0.623848	0.214614
Membranous nephropathy	CD11b on basophil	MFI	Myeloid cell	Violet.450.50.MDSC.trait6	CD11b on basophil	GCST90002096	9	0.146242	0.0690114	0.0340816	0.01098	0.281505	1.15748	1.01104	1.32512	6.84413	0.553539	0.200619
Membranous nephropathy	CD11b on CD33br HLA DR+ CD14dim	MFI	Myeloid cell	Violet.450.50.MDSC.trait9	CD11b on CD33br HLA DR+ CD14dim	GCST90002097	8	-0.0741424	0.0636599	0.244155	-0.198916	0.050631	0.928539	0.819619	1.05193	4.71058	0.695234	0.569828
Membranous nephropathy	CD45RA on naive CD4+	MFI	Maturation stages of T cell	Violet.450.50.MT.trait1	CD45RA on naive CD4+	GCST90002098	7	-0.0751824	0.0967946	0.437323	-0.2649	0.114535	0.927574	0.767283	1.12135	14.9372	0.0207509	0.739298
Membranous nephropathy	CD4RA on TD CD4+	MFI	Maturation stages of T cell	Violet.450.50.MT.trait2	CD4RA on TD CD4+	GCST90002099	7	-0.125567	0.109788	0.252741	-0.340751	0.0896183	0.881997	0.711236	1.09376	8.52194	0.202302	0.57162
Membranous nephropathy	CD45RA on naive CD8br	MFI	Maturation stages of T cell	Violet.450.50.MT.trait3	CD45RA on naive CD8br	GCST90002100	7	0.076988	0.122166	0.52857	-0.162458	0.316434	1.08003	0.850052	1.37223	5.16958	0.522255	0.786448
Membranous nephropathy	CD45RA on TD CD8br	MFI	Maturation stages of T cell	Violet.450.50.MT.trait4	CD45RA on TD CD8br	GCST90002101	3	-0.00516178	0.202083	0.979622	-0.401245	0.390921	0.994852	0.669486	1.47834	1.25079	0.535049	0.989681
Membranous nephropathy	CD45RA on resting Treg	MFI	Treg	Violet.450.50.Treg.trait2	CD45RA on resting Treg	GCST90002102	5	-0.000106444	0.115749	0.999266	-0.226974	0.226761	0.999894	0.796942	1.25453	1.64343	0.800966	0.999266
Membranous nephropathy	CD45RA on CD39+ resting Treg	MFI	Treg	Violet.450.50.Treg.trait3	CD45RA on CD39+ resting Treg	GCST90002103	2	-0.139137	0.157823	0.377995	-0.448471	0.170197	0.870109	0.638604	1.18554	0.607528	0.43572	0.685042
Membranous nephropathy	HLA DR on myeloid DC	MFI	cDC	Violet.510.50.cDC.trait2	HLA DR on myeloid DC	GCST90002104	6	0.22976	0.0852915	0.00706373	0.062589	0.396932	1.2583	1.06459	1.48725	36.3362	8.13528e-07	0.063312
Membranous nephropathy	HLA DR on plasmacytoid DC	MFI	cDC	Violet.510.50.cDC.trait3	HLA DR on plasmacytoid DC	GCST90002105	6	-0.204376	0.0486581	2.66626e-05	-0.299746	-0.109006	0.815156	0.741006	0.896725	57.4098	4.16301e-11	0.000591171
Membranous nephropathy	HLA DR on DC	MFI	cDC	Violet.510.50.cDC.trait4	HLA DR on DC	GCST90002106	10	-0.207112	0.0479793	1.58375e-05	-0.301152	-0.113073	0.812928	0.739965	0.893085	77.9317	4.15759e-13	0.000458832
Membranous nephropathy	HLA DR on CD33br HLA DR+ CD14-	MFI	Myeloid cell	Violet.510.50.MDSC.trait3	HLA DR on CD33br HLA DR+ CD14-	GCST90002108	8	0.125311	0.0719639	0.0816315	-0.0157387	0.26636	1.1335	0.984385	1.3052	11.1413	0.132572	0.316922
Membranous nephropathy	HLA DR on CD33br HLA DR+ CD14dim	MFI	Myeloid cell	Violet.510.50.MDSC.trait4	HLA DR on CD33br HLA DR+ CD14dim	GCST90002109	8	0.136314	0.0817121	0.0952723	-0.023842	0.29647	1.14604	0.97644	1.3451	12.8466	0.0759353	0.352125
Membranous nephropathy	HLA DR on CD33dim HLA DR+ CD11b+	MFI	Myeloid cell	Violet.510.50.MDSC.trait5	HLA DR on CD33dim HLA DR+ CD11b+	GCST90002110	9	-0.0214513	0.0713674	0.763738	-0.161331	0.118429	0.978777	0.85101	1.12573	5.57991	0.694172	0.904143
Membranous nephropathy	HLA DR on CD33dim HLA DR+ CD11b-	MFI	Myeloid cell	Violet.510.50.MDSC.trait6	HLA DR on CD33dim HLA DR+ CD11b-	GCST90002111	9	0.0348693	0.0650398	0.591874	-0.0926087	0.162347	1.03548	0.91155	1.17627	31.0193	0.000139398	0.819374
Membranous nephropathy	HLA DR on CD33- HLA DR+	MFI	Myeloid cell	Violet.510.50.MDSC.trait7	HLA DR on CD33- HLA DR+	GCST90002112	7	-0.239741	0.0719062	0.000855838	-0.380677	-0.0988045	0.786832	0.683399	0.90592	36.8107	1.91699e-06	0.0119488
Membranous nephropathy	HLA DR on HLA DR+ T cell	MFI	TBNK	Violet.510.50.TBNK.trait2	HLA DR on HLA DR+ T cell	GCST90002113	10	0.00414064	0.0909725	0.963697	-0.174165	0.182447	1.00415	0.840158	1.20015	4.54148	0.87231	0.982646
Membranous nephropathy	HLA DR on HLA DR+ CD4+	MFI	TBNK	Violet.510.50.TBNK.trait3	HLA DR on HLA DR+ CD4+	GCST90002114	6	-0.0663759	0.119503	0.578599	-0.300602	0.16785	0.935779	0.740373	1.18276	4.47413	0.483353	0.812971
Membranous nephropathy	HLA DR on HLA DR+ CD8br	MFI	TBNK	Violet.510.50.TBNK.trait4	HLA DR on HLA DR+ CD8br	GCST90002115	8	-0.152383	0.102147	0.135751	-0.35259	0.0478251	0.85866	0.702865	1.04899	4.13439	0.764174	0.43998
Membranous nephropathy	HLA DR on B cell	MFI	TBNK	Violet.510.50.TBNK.trait5	HLA DR on B cell	GCST90002116	9	0.433639	0.0533257	4.22643e-16	0.32912	0.538157	1.54286	1.38975	1.71285	119.318	4.58387e-22	1.53549e-13
Membranous nephropathy	HLA DR on HLA DR+ NK	MFI	TBNK	Violet.510.50.TBNK.trait6	HLA DR on HLA DR+ NK	GCST90002117	14	0.0628009	0.0628471	0.317666	-0.0603795	0.185981	1.06481	0.941407	1.2044	169.384	2.46301e-29	0.636576
Membranous nephropathy	CD8 on CD28+ CD45RA- CD8br	MFI	Treg	Violet.510.50.Treg.trait2	CD8 on CD28+ CD45RA- CD8br	GCST90002118	9	0.676011	0.10897	5.51768e-10	0.462429	0.889593	1.96602	1.58793	2.43414	104.319	5.57919e-19	3.3396e-08
Membranous nephropathy	CD8 on CD28+ CD45RA+ CD8br	MFI	Treg	Violet.510.50.Treg.trait3	CD8 on CD28+ CD45RA+ CD8br	GCST90002119	14	-0.106902	0.0539157	0.0473949	-0.212576	-0.00122682	0.898614	0.808499	0.998774	197.677	4.09686e-35	0.24062
Membranous nephropathy	CD8 on CD28- CD8br	MFI	Treg	Violet.510.50.Treg.trait4	CD8 on CD28- CD8br	GCST90002120	12	0.419517	0.0825562	3.743e-07	0.257706	0.581327	1.52123	1.29396	1.78841	122.341	6.12557e-21	1.35762e-05
Membranous nephropathy	CD8 on CD39+ CD8br	MFI	Treg	Violet.510.50.Treg.trait5	CD8 on CD39+ CD8br	GCST90002121	13	0.0016083	0.0749676	0.982884	-0.145328	0.148545	1.00161	0.864739	1.16014	26.5795	0.00887856	0.991075

## Sheet: Sheet2
Supplementary Table 4 Results of the causal effect of immune cells on DN
outcome	GWAS Catalog Accession Number	exposure	Trait type	Panel	Statistical trait name	Trait	nsnp	b	se	pval	lo_ci	up_ci	or	or_lci95	or_uci95	Q	Q_df	Q_pval	FDR
Diabetic nephropathy	GCST90001391	IgD+ %B cell	Relative count	B cell	BC_Trait1	IgD+ %B cell	16	-0.0122796	0.0403082	0.760638	-0.0912838	0.0667246	0.987795	0.912759	1.069	13.7212	15	0.546767	0.958345
Diabetic nephropathy	GCST90001392	IgD+ CD38br AC	Absolute count	B cell	BC_Trait10	IgD+ CD38br AC	29	0.0338765	0.0139404	0.0150951	0.00655325	0.0611998	1.03446	1.00657	1.06311	35.5943	28	0.153223	0.234777
Diabetic nephropathy	GCST90001393	IgD+ CD38dim %B cell	Relative count	B cell	BC_Trait11	IgD+ CD38dim %B cell	15	0.00198802	0.0422552	0.962475	-0.0808322	0.0848082	1.00199	0.922348	1.08851	10.3397	14	0.736947	0.989968
Diabetic nephropathy	GCST90001394	IgD+ CD38dim AC	Absolute count	B cell	BC_Trait12	IgD+ CD38dim AC	25	0.023342	0.0149061	0.117362	-0.00587385	0.0525579	1.02362	0.994143	1.05396	28.4548	24	0.241324	0.592571
Diabetic nephropathy	GCST90001395	IgD+ CD38- %B cell	Relative count	B cell	BC_Trait13	IgD+ CD38- %B cell	22	-0.00762109	0.0201225	0.704885	-0.0470611	0.031819	0.992408	0.954029	1.03233	46.4097	21	0.00112686	0.958345
Diabetic nephropathy	GCST90001396	IgD+ CD38- AC	Absolute count	B cell	BC_Trait14	IgD+ CD38- AC	17	-0.0456104	0.0482157	0.344166	-0.140113	0.0488924	0.955414	0.86926	1.05011	40.5441	16	0.00064808	0.815857
Diabetic nephropathy	GCST90001397	Unsw mem %B cell	Relative count	B cell	BC_Trait17	Unsw mem %B cell	32	0.0195708	0.0229412	0.393612	-0.025394	0.0645357	1.01976	0.974926	1.06666	44.6822	31	0.053189	0.825589
Diabetic nephropathy	GCST90001398	Unsw mem AC	Absolute count	B cell	BC_Trait18	Unsw mem AC	20	0.0381397	0.046296	0.41004	-0.0526003	0.12888	1.03888	0.948759	1.13755	33.2601	19	0.0224309	0.832608
Diabetic nephropathy	GCST90001399	IgD- CD27- %B cell	Relative count	B cell	BC_Trait19	IgD- CD27- %B cell	16	-0.00910694	0.043086	0.832601	-0.0935556	0.0753417	0.990934	0.910687	1.07825	16.7216	15	0.33578	0.964528
Diabetic nephropathy	GCST90001400	IgD+ AC	Absolute count	B cell	BC_Trait2	IgD+ AC	14	0.00273843	0.0181021	0.879757	-0.0327418	0.0382186	1.00274	0.967788	1.03896	21.9864	13	0.0555722	0.977024
Diabetic nephropathy	GCST90001401	IgD- CD27- AC	Absolute count	B cell	BC_Trait20	IgD- CD27- AC	25	-0.0131499	0.0387242	0.734175	-0.0890494	0.0627496	0.986936	0.9148	1.06476	25.3505	24	0.386919	0.958345
Diabetic nephropathy	GCST90001402	Sw mem %B cell	Relative count	B cell	BC_Trait21	Sw mem %B cell	14	0.0322409	0.0448024	0.471757	-0.0555718	0.120054	1.03277	0.945944	1.12756	18.7228	13	0.131951	0.862668
Diabetic nephropathy	GCST90001403	Sw mem AC	Absolute count	B cell	BC_Trait22	Sw mem AC	22	-0.0652272	0.0333593	0.0505486	-0.130611	0.00015704	0.936855	0.877559	1.00016	22.7009	21	0.360131	0.43493
Diabetic nephropathy	GCST90001404	PB/PC %B cell	Relative count	B cell	BC_Trait23	PB/PC %B cell	27	-0.0077331	0.024861	0.75576	-0.0564607	0.0409945	0.992297	0.945104	1.04185	14.9221	26	0.958743	0.958345
Diabetic nephropathy	GCST90001405	PB/PC AC	Absolute count	B cell	BC_Trait24	PB/PC AC	24	-0.00328859	0.0201769	0.870528	-0.0428353	0.0362581	0.996717	0.958069	1.03692	24.7209	23	0.364835	0.975222
Diabetic nephropathy	GCST90001406	Memory B cell %B cell	Relative count	B cell	BC_Trait25	Memory B cell %B cell	27	0.0204548	0.0259037	0.429734	-0.0303165	0.071226	1.02067	0.970138	1.07382	36.0367	26	0.0909968	0.833958
Diabetic nephropathy	GCST90001407	Memory B cell AC	Absolute count	B cell	BC_Trait26	Memory B cell AC	15	0.00247341	0.0198101	0.900638	-0.0363544	0.0413013	1.00248	0.964298	1.04217	15.7496	14	0.328907	0.983496
Diabetic nephropathy	GCST90001408	Naive-mature B cell %B cell	Relative count	B cell	BC_Trait27	Naive-mature B cell %B cell	27	-0.0170415	0.023074	0.460177	-0.0622666	0.0281837	0.983103	0.939632	1.02858	37.1878	26	0.0718905	0.857194
Diabetic nephropathy	GCST90001409	Naive-mature B cell AC	Absolute count	B cell	BC_Trait28	Naive-mature B cell AC	22	0.00145799	0.0243082	0.952172	-0.0461861	0.0491021	1.00146	0.954864	1.05033	24.0022	21	0.292952	0.989968
Diabetic nephropathy	GCST90001410	IgD- CD38br %B cell	Relative count	B cell	BC_Trait3	IgD- CD38br %B cell	18	0.0281925	0.0500411	0.573171	-0.0698881	0.126273	1.02859	0.932498	1.13459	12.2438	17	0.785154	0.918834
Diabetic nephropathy	GCST90001411	IgD+ CD24+ %B cell	Relative count	B cell	BC_Trait31	IgD+ CD24+ %B cell	20	-0.10161	0.0484718	0.0360588	-0.196614	-0.00660495	0.903382	0.821507	0.993417	20.2001	19	0.382628	0.366846
Diabetic nephropathy	GCST90001412	IgD+ CD24+ AC	Absolute count	B cell	BC_Trait32	IgD+ CD24+ AC	21	-0.00292528	0.0512829	0.954512	-0.10344	0.0975891	0.997079	0.90173	1.10251	16.766	20	0.668112	0.989968
Diabetic nephropathy	GCST90001413	IgD- CD24- %B cell	Relative count	B cell	BC_Trait33	IgD- CD24- %B cell	18	0.035238	0.0292322	0.228029	-0.0220571	0.0925331	1.03587	0.978184	1.09695	21.3641	17	0.210427	0.768154
Diabetic nephropathy	GCST90001414	IgD- CD24- AC	Absolute count	B cell	BC_Trait34	IgD- CD24- AC	18	-0.0245925	0.0413127	0.551657	-0.105565	0.0563803	0.975707	0.899816	1.058	16.2073	17	0.50919	0.904045
Diabetic nephropathy	GCST90001415	IgD+ CD24- %B cell	Relative count	B cell	BC_Trait35	IgD+ CD24- %B cell	18	0.0154185	0.0266789	0.563313	-0.0368722	0.0677092	1.01554	0.963799	1.07005	12.4492	17	0.772204	0.911021
Diabetic nephropathy	GCST90001416	IgD+ CD24- AC	Absolute count	B cell	BC_Trait36	IgD+ CD24- AC	22	0.0196861	0.0153613	0.200005	-0.0104221	0.0497942	1.01988	0.989632	1.05105	23.3203	21	0.327141	0.756317
Diabetic nephropathy	GCST90001417	CD24+ CD27+ %B cell	Relative count	B cell	BC_Trait37	CD24+ CD27+ %B cell	25	0.0236323	0.0275216	0.390516	-0.03031	0.0775746	1.02391	0.970145	1.08066	39.877	24	0.0220462	0.825589
Diabetic nephropathy	GCST90001418	CD24+ CD27+ AC	Absolute count	B cell	BC_Trait38	CD24+ CD27+ AC	25	0.000662373	0.0190624	0.972281	-0.0366999	0.0380246	1.00066	0.963965	1.03876	29.2431	24	0.211116	0.989968
Diabetic nephropathy	GCST90001419	CD20- %B cell	Relative count	B cell	BC_Trait39	CD20- %B cell	19	0.0308985	0.0330675	0.350094	-0.0339138	0.0957108	1.03138	0.966655	1.10044	155.376	18	6.6748e-24	0.815857
Diabetic nephropathy	GCST90001420	IgD- CD38br AC	Absolute count	B cell	BC_Trait4	IgD- CD38br AC	21	-0.00838762	0.025953	0.746555	-0.0592556	0.0424803	0.991647	0.942466	1.0434	21.4698	20	0.36996	0.958345
Diabetic nephropathy	GCST90001421	CD20- AC	Absolute count	B cell	BC_Trait40	CD20- AC	23	0.00855363	0.0201946	0.671887	-0.0310278	0.0481351	1.00859	0.969449	1.04931	130.967	22	1.71045e-17	0.958345
Diabetic nephropathy	GCST90001422	CD20- CD38- %B cell	Relative count	B cell	BC_Trait43	CD20- CD38- %B cell	23	-0.0377251	0.0267235	0.158044	-0.0901032	0.014653	0.962978	0.913837	1.01476	20.4279	22	0.556294	0.700981
Diabetic nephropathy	GCST90001423	CD20- CD38- AC	Absolute count	B cell	BC_Trait44	CD20- CD38- AC	15	0.0613839	0.0536246	0.252335	-0.0437203	0.166488	1.06331	0.957222	1.18115	11.4381	14	0.651328	0.777665
Diabetic nephropathy	GCST90001424	IgD+ %Lymphocyte	Relative count	B cell	BC_Trait46	IgD+ %Lymphocyte	18	-0.0113755	0.020908	0.58639	-0.0523552	0.0296042	0.988689	0.948992	1.03005	21.0033	17	0.226142	0.925812
Diabetic nephropathy	GCST90001425	IgD- CD38br %lymphocyte	Relative count	B cell	BC_Trait47	IgD- CD38br %lymphocyte	30	-0.0419274	0.0235273	0.0747366	-0.0880409	0.00418603	0.958939	0.915723	1.00419	35.6493	29	0.184005	0.502737
Diabetic nephropathy	GCST90001426	IgD- CD38dim %lymphocyte	Relative count	B cell	BC_Trait48	IgD- CD38dim %lymphocyte	23	-0.0152513	0.0244134	0.532159	-0.0631015	0.0325988	0.984864	0.938848	1.03314	28.0735	22	0.173259	0.886124
Diabetic nephropathy	GCST90001427	IgD- CD38- %lymphocyte	Relative count	B cell	BC_Trait49	IgD- CD38- %lymphocyte	27	0.0114361	0.0378625	0.762619	-0.0627744	0.0856466	1.0115	0.939155	1.08942	43.4701	26	0.0172231	0.958345
Diabetic nephropathy	GCST90001428	IgD- CD38dim %B cell	Relative count	B cell	BC_Trait5	IgD- CD38dim %B cell	25	0.00342875	0.0196021	0.861144	-0.0349913	0.0418488	1.00343	0.965614	1.04274	15.8235	24	0.89434	0.973823
Diabetic nephropathy	GCST90001429	IgD+ CD38br %lymphocyte	Relative count	B cell	BC_Trait50	IgD+ CD38br %lymphocyte	25	0.034665	0.031734	0.274674	-0.0275336	0.0968635	1.03527	0.972842	1.10171	34.0691	24	0.0834486	0.798981
Diabetic nephropathy	GCST90001430	IgD+ CD38dim %lymphocyte	Relative count	B cell	BC_Trait51	IgD+ CD38dim %lymphocyte	32	0.018527	0.0157409	0.239197	-0.0123252	0.0493792	1.0187	0.98775	1.05062	49.0167	31	0.0209718	0.777125
Diabetic nephropathy	GCST90001431	IgD+ CD38- %lymphocyte	Relative count	B cell	BC_Trait52	IgD+ CD38- %lymphocyte	19	-0.0165148	0.0298001	0.579452	-0.0749229	0.0418933	0.983621	0.927815	1.04278	25.1426	18	0.121039	0.924414
Diabetic nephropathy	GCST90001432	Unsw Mem %lymphocyte	Relative count	B cell	BC_Trait54	Unsw Mem %lymphocyte	22	-0.0118862	0.0417196	0.775716	-0.0936566	0.0698842	0.988184	0.910595	1.07238	36.9461	21	0.0170755	0.958345
Diabetic nephropathy	GCST90001433	IgD- CD27- %lymphocyte	Relative count	B cell	BC_Trait55	IgD- CD27- %lymphocyte	16	-0.0474303	0.0453216	0.295318	-0.136261	0.0414	0.953677	0.872615	1.04227	10.6431	15	0.777457	0.805216
Diabetic nephropathy	GCST90001434	Sw mem %lymphocyte	Relative count	B cell	BC_Trait56	Sw mem %lymphocyte	18	-0.0670746	0.036166	0.0636491	-0.13796	0.00381081	0.935125	0.871133	1.00382	13.7396	17	0.685443	0.47477
Diabetic nephropathy	GCST90001435	PB/PC %lymphocyte	Relative count	B cell	BC_Trait57	PB/PC %lymphocyte	19	-0.0239867	0.017263	0.164684	-0.0578222	0.00984875	0.976299	0.943818	1.0099	8.13916	18	0.976492	0.716233
Diabetic nephropathy	GCST90001436	Memory B cell %lymphocyte	Relative count	B cell	BC_Trait58	Memory B cell %lymphocyte	26	-0.00511638	0.0183584	0.78048	-0.0410989	0.0308661	0.994897	0.959734	1.03135	28.4713	25	0.286618	0.958345
Diabetic nephropathy	GCST90001437	Naive-mature B cell %lymphocyte	Relative count	B cell	BC_Trait59	Naive-mature B cell %lymphocyte	20	-0.0688929	0.048136	0.152369	-0.163239	0.0254536	0.933427	0.849388	1.02578	19.7202	19	0.41159	0.694305
Diabetic nephropathy	GCST90001438	IgD- CD38dim AC	Absolute count	B cell	BC_Trait6	IgD- CD38dim AC	18	-0.101904	0.0498628	0.0409841	-0.199635	-0.00417308	0.903116	0.819029	0.995836	14.0045	17	0.666782	0.404856
Diabetic nephropathy	GCST90001439	IgD+ CD24+ %lymphocyte	Relative count	B cell	BC_Trait61	IgD+ CD24+ %lymphocyte	15	-0.0819979	0.055686	0.140885	-0.191143	0.0271467	0.921274	0.826015	1.02752	23.701	14	0.0497772	0.677715
Diabetic nephropathy	GCST90001440	IgD- CD24- %lymphocyte	Relative count	B cell	BC_Trait62	IgD- CD24- %lymphocyte	24	-0.0209906	0.0356976	0.556525	-0.0909579	0.0489767	0.979228	0.913056	1.0502	16.5437	23	0.831025	0.904045
Diabetic nephropathy	GCST90001441	IgD+ CD24- %lymphocyte	Relative count	B cell	BC_Trait63	IgD+ CD24- %lymphocyte	20	-0.0133753	0.0490777	0.785212	-0.109568	0.0828169	0.986714	0.896222	1.08634	26.0681	19	0.128303	0.958345
Diabetic nephropathy	GCST90001442	CD24+ CD27+ %lymphocyte	Relative count	B cell	BC_Trait64	CD24+ CD27+ %lymphocyte	23	-0.0114412	0.0167779	0.49529	-0.044326	0.0214436	0.988624	0.956642	1.02168	30.1073	22	0.11588	0.875876
Diabetic nephropathy	GCST90001443	CD20- %lymphocyte	Relative count	B cell	BC_Trait65	CD20- %lymphocyte	18	0.0301719	0.0246071	0.220144	-0.018058	0.0784019	1.03063	0.982104	1.08156	135.074	17	1.96627e-20	0.7611
Diabetic nephropathy	GCST90001444	CD20- CD38- %lymphocyte	Relative count	B cell	BC_Trait67	CD20- CD38- %lymphocyte	24	0.0123601	0.0328653	0.706855	-0.0520558	0.076776	1.01244	0.949276	1.0798	19.0625	23	0.697591	0.958345
Diabetic nephropathy	GCST90001445	IgD- CD38- %B cell	Relative count	B cell	BC_Trait7	IgD- CD38- %B cell	12	0.162982	0.0582978	0.00517903	0.0487185	0.277246	1.17702	1.04992	1.31949	13.5467	11	0.259099	0.10554
Diabetic nephropathy	GCST90001446	IgD- CD38- AC	Absolute count	B cell	BC_Trait8	IgD- CD38- AC	15	0.0037071	0.0360904	0.918188	-0.0670301	0.0744442	1.00371	0.935167	1.07729	24.2563	14	0.0426598	0.988487
Diabetic nephropathy	GCST90001447	IgD+ CD38br %B cell	Relative count	B cell	BC_Trait9	IgD+ CD38br %B cell	26	0.0383687	0.0271912	0.158224	-0.0149261	0.0916635	1.03911	0.985185	1.096	27.2336	25	0.344318	0.700981
Diabetic nephropathy	GCST90001448	CD11c+ monocyte AC	Absolute count	cDC	DC_Trait524	CD11c+ monocyte AC	16	0.0663443	0.0355163	0.0617629	-0.00326771	0.135956	1.06859	0.996738	1.14563	17.9802	15	0.26371	0.470861
Diabetic nephropathy	GCST90001449	CD11c+ monocyte %monocyte	Relative count	cDC	DC_Trait525	CD11c+ monocyte %monocyte	19	0.0342756	0.0359992	0.341036	-0.0362829	0.104834	1.03487	0.964367	1.11053	23.0417	18	0.188993	0.815857
Diabetic nephropathy	GCST90001450	CD62L- monocyte AC	Absolute count	cDC	DC_Trait526	CD62L- monocyte AC	19	-0.00286567	0.025153	0.909293	-0.0521655	0.0464341	0.997138	0.949172	1.04753	14.9963	18	0.662221	0.987657
Diabetic nephropathy	GCST90001451	CD62L- monocyte %monocyte	Relative count	cDC	DC_Trait527	CD62L- monocyte %monocyte	23	-0.00845907	0.0312961	0.786936	-0.0697995	0.0528813	0.991577	0.932581	1.0543	14.2275	22	0.893207	0.958345
Diabetic nephropathy	GCST90001452	CD11c+ CD62L- monocyte AC	Absolute count	cDC	DC_Trait530	CD11c+ CD62L- monocyte AC	23	0.0328319	0.0261202	0.20877	-0.0183637	0.0840275	1.03338	0.981804	1.08766	11.9918	22	0.957548	0.7611
Diabetic nephropathy	GCST90001453	CD11c+ CD62L- monocyte %monocyte	Relative count	cDC	DC_Trait531	CD11c+ CD62L- monocyte %monocyte	16	0.0683595	0.0465994	0.142386	-0.0229752	0.159694	1.07075	0.977287	1.17315	16.9354	15	0.322741	0.677715
Diabetic nephropathy	GCST90001454	CD62L- HLA DR++ monocyte AC	Absolute count	cDC	DC_Trait532	CD62L- HLA DR++ monocyte AC	19	0.0452369	0.0497306	0.363013	-0.0522351	0.142709	1.04628	0.949106	1.15339	26.6984	18	0.084828	0.821191
Diabetic nephropathy	GCST90001455	CD62L- HLA DR++ monocyte %monocyte	Relative count	cDC	DC_Trait533	CD62L- HLA DR++ monocyte %monocyte	13	0.0340729	0.0303447	0.261497	-0.0254028	0.0935485	1.03466	0.974917	1.09806	6.39147	12	0.895078	0.784165
Diabetic nephropathy	GCST90001456	CD11c+ HLA DR++ monocyte AC	Absolute count	cDC	DC_Trait534	CD11c+ HLA DR++ monocyte AC	18	0.0527348	0.041807	0.20717	-0.029207	0.134677	1.05415	0.971215	1.14417	16.07	17	0.518879	0.7611
Diabetic nephropathy	GCST90001457	CD11c+ HLA DR++ monocyte %monocyte	Relative count	cDC	DC_Trait535	CD11c+ HLA DR++ monocyte %monocyte	15	-0.0123982	0.027188	0.648376	-0.0656867	0.0408902	0.987678	0.936424	1.04174	13.722	14	0.470621	0.947926
Diabetic nephropathy	GCST90001458	Myeloid DC AC	Absolute count	cDC	f_DC_Trait502	Myeloid DC AC	23	-0.0212758	0.022839	0.351566	-0.0660403	0.0234886	0.978949	0.936093	1.02377	22.6277	22	0.422999	0.815857
Diabetic nephropathy	GCST90001459	Myeloid DC %DC	Relative count	cDC	f_DC_Trait503	Myeloid DC %DC	28	-0.000697906	0.0339651	0.983606	-0.0672695	0.0658737	0.999302	0.934943	1.06809	39.7609	27	0.053936	0.991747
Diabetic nephropathy	GCST90001460	Plasmacytoid DC AC	Absolute count	cDC	f_DC_Trait504	Plasmacytoid DC AC	30	-0.0253875	0.0186059	0.172414	-0.0618551	0.0110801	0.974932	0.940019	1.01114	27.6836	29	0.534874	0.732761
Diabetic nephropathy	GCST90001461	DC AC	Absolute count	cDC	f_DC_Trait505	DC AC	21	-0.0669022	0.0394995	0.090313	-0.144321	0.0105168	0.935287	0.86561	1.01057	8.99834	20	0.982926	0.508045
Diabetic nephropathy	GCST90001462	CD62L- DC AC	Absolute count	cDC	f_DC_Trait508	CD62L- DC AC	19	0.0186456	0.0174469	0.285202	-0.0155503	0.0528416	1.01882	0.98457	1.05426	19.2282	18	0.377899	0.801857
Diabetic nephropathy	GCST90001463	CD62L- DC %DC	Relative count	cDC	f_DC_Trait509	CD62L- DC %DC	22	-0.000661402	0.0244426	0.978412	-0.0485689	0.0472461	0.999339	0.952592	1.04838	14.9327	21	0.826315	0.989968
Diabetic nephropathy	GCST90001464	CD86+ myeloid DC AC	Absolute count	cDC	f_DC_Trait512	CD86+ myeloid DC AC	22	-0.0188142	0.0224192	0.401358	-0.0627559	0.0251275	0.981362	0.939173	1.02545	29.6468	21	0.0993196	0.825589
Diabetic nephropathy	GCST90001465	CD86+ myeloid DC %DC	Relative count	cDC	f_DC_Trait513	CD86+ myeloid DC %DC	24	-0.00592258	0.0142454	0.677591	-0.0338436	0.0219985	0.994095	0.966723	1.02224	27.343	23	0.241648	0.958345
Diabetic nephropathy	GCST90001466	CD86+ plasmacytoid DC AC	Absolute count	cDC	f_DC_Trait514	CD86+ plasmacytoid DC AC	20	-0.0785532	0.0419173	0.0609297	-0.160711	0.00360466	0.924453	0.851538	1.00361	32.2617	19	0.0291981	0.470861
Diabetic nephropathy	GCST90001467	CD86+ plasmacytoid DC %DC	Relative count	cDC	f_DC_Trait515	CD86+ plasmacytoid DC %DC	26	-0.0982618	0.0373598	0.00853467	-0.171487	-0.0250367	0.906412	0.842411	0.975274	36.5927	25	0.0630748	0.151843
Diabetic nephropathy	GCST90001468	CD62L- myeloid DC AC	Absolute count	cDC	f_DC_Trait516	CD62L- myeloid DC AC	17	0.0254472	0.0348943	0.465839	-0.0429456	0.09384	1.02577	0.957964	1.09838	13.093	16	0.665949	0.857194
Diabetic nephropathy	GCST90001469	CD62L- myeloid DC %DC	Relative count	cDC	f_DC_Trait517	CD62L- myeloid DC %DC	25	0.0120519	0.0221414	0.586225	-0.0313452	0.055449	1.01212	0.969141	1.05702	17.3749	24	0.832238	0.925812
Diabetic nephropathy	GCST90001470	CD62L- plasmacytoid DC AC	Absolute count	cDC	f_DC_Trait518	CD62L- plasmacytoid DC AC	24	-0.0364906	0.0339652	0.282664	-0.103062	0.0300811	0.964167	0.902071	1.03054	34.6532	23	0.056285	0.798981
Diabetic nephropathy	GCST90001471	CD62L- plasmacytoid DC %DC	Relative count	cDC	f_DC_Trait519	CD62L- plasmacytoid DC %DC	19	-0.00931986	0.028421	0.742971	-0.065025	0.0463853	0.990723	0.937044	1.04748	20.1646	18	0.323627	0.958345
Diabetic nephropathy	GCST90001472	CD62L- CD86+ myeloid DC AC	Absolute count	cDC	f_DC_Trait520	CD62L- CD86+ myeloid DC AC	20	0.00284421	0.0259408	0.912693	-0.0479998	0.0536882	1.00285	0.953134	1.05516	18.2907	19	0.503103	0.988413
Diabetic nephropathy	GCST90001473	CD62L- CD86+ myeloid DC %DC	Relative count	cDC	f_DC_Trait521	CD62L- CD86+ myeloid DC %DC	19	0.0103772	0.0266733	0.697241	-0.0419025	0.0626569	1.01043	0.958963	1.06466	15.9679	18	0.594786	0.958345
Diabetic nephropathy	GCST90001474	Plasmacytoid DC %DC	Relative count	cDC	f_DC_Trait522	Plasmacytoid DC %DC	24	0.0145244	0.0269477	0.589897	-0.0382931	0.0673419	1.01463	0.962431	1.06966	44.6055	23	0.00444109	0.928259
Diabetic nephropathy	GCST90001475	HLA DR++ monocyte %monocyte	Relative count	TBNK	f_MONO_Trait503	HLA DR++ monocyte %monocyte	21	0.0553323	0.0341394	0.105066	-0.011581	0.122246	1.05689	0.988486	1.13003	70.2664	20	1.64771e-07	0.554884
Diabetic nephropathy	GCST90001476	HLA DR++ monocyte %leukocyte	Relative count	TBNK	f_MONO_Trait504	HLA DR++ monocyte %leukocyte	8	0.220362	0.0548444	5.87075e-05	0.112867	0.327857	1.24653	1.11948	1.38799	60.8871	7	1.00374e-10	0.00306498
Diabetic nephropathy	GCST90001477	HLA DR++ monocyte AC	Absolute count	TBNK	f_MONO_Trait505	HLA DR++ monocyte AC	23	0.0999583	0.0256598	9.79881e-05	0.0496651	0.150251	1.10512	1.05092	1.16213	97.3509	22	1.86639e-11	0.00477587
Diabetic nephropathy	GCST90001478	CD4 Treg %CD4	Relative count	Treg	f_Treg_Trait501	CD4 Treg %CD4	19	-0.082216	0.0306576	0.00732378	-0.142305	-0.0221272	0.921073	0.867357	0.978116	134.136	18	8.57969e-20	0.133842
Diabetic nephropathy	GCST90001479	CD4 Treg %T cell	Relative count	Treg	f_Treg_Trait502	CD4 Treg %T cell	16	-0.0105899	0.0381206	0.781166	-0.0853063	0.0641265	0.989466	0.918231	1.06623	11.0041	15	0.752304	0.958345
Diabetic nephropathy	GCST90001480	Resting Treg AC	Absolute count	Treg	f_Treg_Trait503	Resting Treg AC	26	-0.0237703	0.0301666	0.430715	-0.0828969	0.0353562	0.97651	0.920446	1.03599	39.7636	25	0.0308366	0.833958
Diabetic nephropathy	GCST90001481	Resting Treg % CD4 Treg	Relative count	Treg	f_Treg_Trait504	Resting Treg % CD4 Treg	29	-0.019561	0.0147752	0.185535	-0.0485205	0.00939848	0.980629	0.952638	1.00944	120.807	28	1.69652e-13	0.749217
Diabetic nephropathy	GCST90001482	Resting Treg %CD4	Relative count	Treg	f_Treg_Trait505	Resting Treg %CD4	32	-0.00460847	0.0143662	0.748372	-0.0327661	0.0235492	0.995402	0.967765	1.02383	50.4236	31	0.015192	0.958345
Diabetic nephropathy	GCST90001483	CD39+ resting Treg AC	Absolute count	Treg	f_Treg_Trait506	CD39+ resting Treg AC	27	0.00670203	0.021274	0.752736	-0.034995	0.048399	1.00672	0.96561	1.04959	40.5704	26	0.0342636	0.958345
Diabetic nephropathy	GCST90001484	CD39+ resting Treg %resting Treg	Relative count	Treg	f_Treg_Trait507	CD39+ resting Treg %resting Treg	26	0.0100449	0.0198304	0.612476	-0.0288227	0.0489125	1.0101	0.971589	1.05013	25.9828	25	0.408518	0.934698
Diabetic nephropathy	GCST90001485	CD39+ resting Treg % CD4 Treg	Relative count	Treg	f_Treg_Trait508	CD39+ resting Treg % CD4 Treg	35	0.0153712	0.0129257	0.234362	-0.00996314	0.0407055	1.01549	0.990086	1.04155	33.2843	34	0.502515	0.769062
Diabetic nephropathy	GCST90001486	Activated Treg AC	Absolute count	Treg	f_Treg_Trait509	Activated Treg AC	16	-0.0488227	0.025271	0.0533634	-0.0983538	0.000708388	0.95235	0.906328	1.00071	21.6562	15	0.117141	0.437948
Diabetic nephropathy	GCST90001487	Activated Treg %CD4 Treg	Relative count	Treg	f_Treg_Trait510	Activated Treg %CD4 Treg	30	-0.0425769	0.0251406	0.09035	-0.0918524	0.00669859	0.958317	0.91224	1.00672	34.9773	29	0.205287	0.508045
Diabetic nephropathy	GCST90001488	Activated Treg %CD4	Relative count	Treg	f_Treg_Trait511	Activated Treg %CD4	19	-0.0728107	0.0321615	0.0235796	-0.135847	-0.0097742	0.929777	0.872976	0.990273	19.8102	18	0.343604	0.320928
Diabetic nephropathy	GCST90001489	CD39+ activated Treg AC	Absolute count	Treg	f_Treg_Trait512	CD39+ activated Treg AC	30	-0.00657917	0.0205517	0.748872	-0.0468605	0.0337022	0.993442	0.95422	1.03428	32.4294	29	0.301345	0.958345
Diabetic nephropathy	GCST90001490	CD39+ activated Treg %activated Treg	Relative count	Treg	f_Treg_Trait513	CD39+ activated Treg %activated Treg	7	-0.0412933	0.0534317	0.439626	-0.146019	0.0634328	0.959548	0.864141	1.06549	5.05167	6	0.537203	0.833958
Diabetic nephropathy	GCST90001491	CD39+ activated Treg %CD4 Treg	Relative count	Treg	f_Treg_Trait514	CD39+ activated Treg %CD4 Treg	26	0.00451121	0.0159322	0.777061	-0.0267159	0.0357383	1.00452	0.973638	1.03638	24.9758	25	0.463728	0.958345
Diabetic nephropathy	GCST90001492	Secreting Treg AC	Absolute count	Treg	f_Treg_Trait515	Secreting Treg AC	22	-0.0158442	0.0118095	0.17971	-0.0389909	0.00730242	0.984281	0.961759	1.00733	30.1232	21	0.0895392	0.749217
Diabetic nephropathy	GCST90001493	Secreting Treg % CD4 Treg	Relative count	Treg	f_Treg_Trait516	Secreting Treg % CD4 Treg	30	0.00982784	0.0189556	0.604133	-0.0273252	0.0469808	1.00988	0.973045	1.0481	58.5301	29	0.000937678	0.934698
Diabetic nephropathy	GCST90001494	Secreting Treg %CD4	Relative count	Treg	f_Treg_Trait517	Secreting Treg %CD4	25	0.000490896	0.0187147	0.979073	-0.0361899	0.0371717	1.00049	0.964457	1.03787	21.3911	24	0.61556	0.989968
Diabetic nephropathy	GCST90001495	CD39+ secreting Treg AC	Absolute count	Treg	f_Treg_Trait518	CD39+ secreting Treg AC	27	-0.0057265	0.0192737	0.766379	-0.043503	0.03205	0.99429	0.95743	1.03257	28.0895	26	0.354069	0.958345
Diabetic nephropathy	GCST90001496	CD39+ secreting Treg %secreting Treg	Relative count	Treg	f_Treg_Trait519	CD39+ secreting Treg %secreting Treg	26	-0.0188468	0.0184439	0.306853	-0.0549968	0.0173032	0.98133	0.946488	1.01745	28.5354	25	0.283804	0.808212
Diabetic nephropathy	GCST90001497	CD39+ secreting Treg %CD4 Treg	Relative count	Treg	f_Treg_Trait520	CD39+ secreting Treg %CD4 Treg	20	-0.00580426	0.019563	0.766699	-0.0441478	0.0325393	0.994213	0.956813	1.03307	19.4058	19	0.431098	0.958345
Diabetic nephropathy	GCST90001498	Activated & resting Treg AC	Absolute count	Treg	f_Treg_Trait521	Activated & resting Treg AC	19	-0.135271	0.0468758	0.00390511	-0.227147	-0.0433942	0.873479	0.796803	0.957534	58.8362	18	3.15058e-06	0.0892074
Diabetic nephropathy	GCST90001499	Activated & resting Treg % CD4 Treg	Relative count	Treg	f_Treg_Trait522	Activated & resting Treg % CD4 Treg	28	-0.00616132	0.0188971	0.74439	-0.0431997	0.030877	0.993858	0.95772	1.03136	54.6197	27	0.00127689	0.958345
Diabetic nephropathy	GCST90001500	Activated & resting Treg %CD4+	Relative count	Treg	f_Treg_Trait523	Activated & resting Treg %CD4+	25	-0.00385606	0.0274717	0.888372	-0.0577006	0.0499885	0.996151	0.943933	1.05126	27.3912	24	0.286549	0.980967
Diabetic nephropathy	GCST90001501	Activated & secreting Treg AC	Absolute count	Treg	f_Treg_Trait527	Activated & secreting Treg AC	21	-0.0221824	0.0114117	0.0519167	-0.0445494	0.000184594	0.978062	0.956428	1.00018	26.6487	20	0.14544	0.43493
Diabetic nephropathy	GCST90001502	Activated & secreting Treg %CD4 Treg	Relative count	Treg	f_Treg_Trait528	Activated & secreting Treg %CD4 Treg	37	-0.0135876	0.00927144	0.142775	-0.0317597	0.00458439	0.986504	0.968739	1.00459	138.42	36	6.22419e-14	0.677715
Diabetic nephropathy	GCST90001503	Activated & secreting Treg %CD4+	Relative count	Treg	f_Treg_Trait529	Activated & secreting Treg %CD4+	31	0.0176855	0.0108282	0.102411	-0.00353787	0.0389088	1.01784	0.996468	1.03968	28.6794	30	0.534481	0.546444
Diabetic nephropathy	GCST90001504	CD25hi AC	Absolute count	Treg	f_Treg_Trait533	CD25hi AC	23	-0.0147608	0.0245393	0.547497	-0.0628578	0.0333363	0.985348	0.939077	1.0339	25.705	22	0.264561	0.903432
Diabetic nephropathy	GCST90001505	CD25hi %CD4+	Relative count	Treg	f_Treg_Trait534	CD25hi %CD4+	25	-0.0307748	0.0311962	0.323892	-0.0919194	0.0303698	0.969694	0.912179	1.03084	97.9499	24	6.70469e-11	0.812175
Diabetic nephropathy	GCST90001506	CD25hi %T cell	Relative count	Treg	f_Treg_Trait535	CD25hi %T cell	19	0.0119777	0.0358086	0.738007	-0.0582071	0.0821626	1.01205	0.943455	1.08563	21.3857	18	0.260403	0.958345
Diabetic nephropathy	GCST90001507	CD25hi CD45RA+ CD4 not Treg AC	Absolute count	Treg	f_Treg_Trait536	CD25hi CD45RA+ CD4 not Treg AC	25	0.00628245	0.0243577	0.796465	-0.0414587	0.0540236	1.0063	0.959389	1.05551	19.0872	24	0.747324	0.958345
Diabetic nephropathy	GCST90001508	CD25hi CD45RA+ CD4 not Treg %CD4+	Relative count	Treg	f_Treg_Trait537	CD25hi CD45RA+ CD4 not Treg %CD4+	33	-0.0114244	0.0156961	0.466708	-0.0421888	0.0193401	0.988641	0.958689	1.01953	16.5915	32	0.988733	0.857194
Diabetic nephropathy	GCST90001509	CD25hi CD45RA+ CD4 not Treg %T cell	Relative count	Treg	f_Treg_Trait538	CD25hi CD45RA+ CD4 not Treg %T cell	27	-0.0126193	0.0157116	0.42187	-0.043414	0.0181755	0.98746	0.957515	1.01834	11.9542	26	0.991428	0.833958
Diabetic nephropathy	GCST90001510	CD25hi CD45RA- CD4 not Treg AC	Absolute count	Treg	f_Treg_Trait539	CD25hi CD45RA- CD4 not Treg AC	21	-0.0141984	0.0158336	0.369864	-0.0452322	0.0168354	0.985902	0.955776	1.01698	33.7067	20	0.0281785	0.821795
Diabetic nephropathy	GCST90001511	CD25hi CD45RA- CD4 not Treg %CD4+	Relative count	Treg	f_Treg_Trait540	CD25hi CD45RA- CD4 not Treg %CD4+	24	0.0139958	0.0200469	0.485081	-0.0252961	0.0532877	1.01409	0.975021	1.05473	91.9624	23	3.32197e-10	0.871238
Diabetic nephropathy	GCST90001512	CD25hi CD45RA- CD4 not Treg %T cell	Relative count	Treg	f_Treg_Trait541	CD25hi CD45RA- CD4 not Treg %T cell	30	0.0336841	0.0173067	0.051618	-0.000237002	0.0676051	1.03426	0.999763	1.06994	35.4312	29	0.190729	0.43493
Diabetic nephropathy	GCST90001513	CD4 Treg AC	Absolute count	Treg	f_Treg_Trait542	CD4 Treg AC	21	0.0096286	0.0319912	0.763433	-0.0530742	0.0723314	1.00968	0.94831	1.07501	30.1237	20	0.0678734	0.958345
Diabetic nephropathy	GCST90001514	HSC AC	Absolute count	Myeloid cell	MDSC_Trait1	HSC AC	19	-0.0137556	0.0275058	0.617006	-0.067667	0.0401558	0.986339	0.934572	1.04097	19.1989	18	0.379672	0.935889
Diabetic nephropathy	GCST90001515	Im MDSC AC	Absolute count	Myeloid cell	MDSC_Trait10	Im MDSC AC	23	0.0176314	0.0269635	0.513178	-0.0352171	0.0704798	1.01779	0.965396	1.07302	16.0832	22	0.811735	0.87799
Diabetic nephropathy	GCST90001516	Im MDSC %CD33dim HLA DR- CD66b-	Relative count	Myeloid cell	MDSC_Trait11	Im MDSC %CD33dim HLA DR- CD66b-	20	-0.0129482	0.0234258	0.580446	-0.0588628	0.0329663	0.987135	0.942836	1.03352	10.3071	19	0.94496	0.924414
Diabetic nephropathy	GCST90001517	CD33br HLA DR+ AC	Absolute count	Myeloid cell	MDSC_Trait12	CD33br HLA DR+ AC	29	0.0115198	0.0137621	0.402554	-0.0154539	0.0384935	1.01159	0.984665	1.03924	9.83797	28	0.999402	0.825589
Diabetic nephropathy	GCST90001518	CD33br HLA DR+ CD14- AC	Absolute count	Myeloid cell	MDSC_Trait13	CD33br HLA DR+ CD14- AC	29	0.0133724	0.0112191	0.233287	-0.00861698	0.0353618	1.01346	0.99142	1.03599	16.0246	28	0.965454	0.769062
Diabetic nephropathy	GCST90001519	CD33br HLA DR+ CD14- %CD33br HLA DR+	Relative count	Myeloid cell	MDSC_Trait14	CD33br HLA DR+ CD14- %CD33br HLA DR+	19	-0.0205359	0.0238236	0.388689	-0.0672301	0.0261584	0.979674	0.93498	1.0265	10.9064	18	0.898287	0.825589
Diabetic nephropathy	GCST90001520	CD33br HLA DR+ CD14dim AC	Absolute count	Myeloid cell	MDSC_Trait15	CD33br HLA DR+ CD14dim AC	28	0.00436533	0.0169258	0.796477	-0.0288093	0.03754	1.00437	0.971602	1.03825	17.2603	27	0.924506	0.958345
Diabetic nephropathy	GCST90001521	CD33br HLA DR+ CD14dim %CD33br HLA DR+	Relative count	Myeloid cell	MDSC_Trait16	CD33br HLA DR+ CD14dim %CD33br HLA DR+	23	0.0140929	0.0282546	0.617933	-0.0412861	0.0694719	1.01419	0.959555	1.07194	23.4474	22	0.376844	0.935889
Diabetic nephropathy	GCST90001522	CD33- HLA DR- AC	Absolute count	Myeloid cell	MDSC_Trait22	CD33- HLA DR- AC	21	0.0703796	0.0299661	0.0188422	0.011646	0.129113	1.07292	1.01171	1.13782	17.8618	20	0.596513	0.2778
Diabetic nephropathy	GCST90001523	CD33- HLA DR+ AC	Absolute count	Myeloid cell	MDSC_Trait23	CD33- HLA DR+ AC	34	-0.0219628	0.0163815	0.180016	-0.0540706	0.010145	0.978277	0.947365	1.0102	39.7439	33	0.1948	0.749217
Diabetic nephropathy	GCST90001524	Gr MDSC AC	Absolute count	Myeloid cell	MDSC_Trait24	Gr MDSC AC	21	-0.012814	0.0311401	0.680709	-0.0738487	0.0482206	0.987268	0.928812	1.0494	18.9869	20	0.522677	0.958345
Diabetic nephropathy	GCST90001525	CD33dim HLA DR+ CD11b+ AC	Absolute count	Myeloid cell	MDSC_Trait25	CD33dim HLA DR+ CD11b+ AC	27	0.0964846	0.0240059	5.83968e-05	0.049433	0.143536	1.10129	1.05068	1.15435	24.1321	26	0.568412	0.00306498
Diabetic nephropathy	GCST90001526	CD33dim HLA DR+ CD11b+ %CD33dim HLA DR+	Relative count	Myeloid cell	MDSC_Trait26	CD33dim HLA DR+ CD11b+ %CD33dim HLA DR+	24	0.0207943	0.0169165	0.218985	-0.0123621	0.0539507	1.02101	0.987714	1.05543	27.7013	23	0.227288	0.7611
Diabetic nephropathy	GCST90001527	CD33dim HLA DR+ CD11b- AC	Absolute count	Myeloid cell	MDSC_Trait27	CD33dim HLA DR+ CD11b- AC	28	0.0196977	0.0170038	0.246691	-0.0136299	0.0530252	1.01989	0.986463	1.05446	36.4446	27	0.10591	0.777665
Diabetic nephropathy	GCST90001528	CD33dim HLA DR+ CD11b- %CD33dim HLA DR+	Relative count	Myeloid cell	MDSC_Trait28	CD33dim HLA DR+ CD11b- %CD33dim HLA DR+	23	-0.00363029	0.0156862	0.81698	-0.0343753	0.0271147	0.996376	0.966209	1.02749	36.2718	22	0.0283904	0.959994
Diabetic nephropathy	GCST90001529	CD66b++ myeloid cell AC	Absolute count	Myeloid cell	MDSC_Trait3	CD66b++ myeloid cell AC	17	-0.0312463	0.0339419	0.357269	-0.0977726	0.0352799	0.969237	0.906855	1.03591	10.635	16	0.831436	0.821191
Diabetic nephropathy	GCST90001530	Mo MDSC AC	Absolute count	Myeloid cell	MDSC_Trait4	Mo MDSC AC	19	-0.0519061	0.0258129	0.04434	-0.102499	-0.00131291	0.949418	0.902579	0.998688	49.303	18	9.61461e-05	0.432167
Diabetic nephropathy	GCST90001531	CD33dim HLA DR- AC	Absolute count	Myeloid cell	MDSC_Trait5	CD33dim HLA DR- AC	24	0.0145436	0.0127241	0.253042	-0.0103957	0.0394829	1.01465	0.989658	1.04027	21.6093	23	0.543928	0.777665
Diabetic nephropathy	GCST90001532	Basophil AC	Absolute count	Myeloid cell	MDSC_Trait8	Basophil AC	23	0.0157946	0.0129845	0.223824	-0.00965498	0.0412442	1.01592	0.990391	1.04211	14.9495	22	0.864397	0.7611
Diabetic nephropathy	GCST90001533	Basophil %CD33dim HLA DR- CD66b-	Relative count	Myeloid cell	MDSC_Trait9	Basophil %CD33dim HLA DR- CD66b-	20	0.00951495	0.0277916	0.732074	-0.0449565	0.0639864	1.00956	0.956039	1.06608	24.0054	19	0.195946	0.958345
Diabetic nephropathy	GCST90001534	CD45RA- CD4+ AC	Absolute count	Maturation stages of T cell	MT_ry_Trait514	CD45RA- CD4+ AC	16	-0.0124836	0.0184628	0.498946	-0.0486707	0.0237035	0.987594	0.952495	1.02399	15.2231	15	0.435469	0.875876
Diabetic nephropathy	GCST90001535	CD45RA- CD4+ %CD4+	Relative count	Maturation stages of T cell	MT_ry_Trait515	CD45RA- CD4+ %CD4+	29	-0.062078	0.0286461	0.0302299	-0.118224	-0.00593159	0.93981	0.888497	0.994086	96.9403	28	1.57767e-09	0.350763
Diabetic nephropathy	GCST90001536	CD45RA- CD4+ %T cell	Relative count	Maturation stages of T cell	MT_ry_Trait516	CD45RA- CD4+ %T cell	25	-0.00851146	0.0110115	0.439545	-0.030094	0.013071	0.991525	0.970354	1.01316	105.971	24	2.8294e-12	0.833958
Diabetic nephropathy	GCST90001537	CM CD4+ AC	Absolute count	Maturation stages of T cell	MT_Trait503	CM CD4+ AC	28	0.048216	0.0281798	0.0870788	-0.00701641	0.103448	1.0494	0.993008	1.10899	104.054	27	5.5057e-11	0.508045
Diabetic nephropathy	GCST90001538	CM CD4+ %CD4+	Relative count	Maturation stages of T cell	MT_Trait504	CM CD4+ %CD4+	31	-0.00800685	0.0103867	0.440783	-0.0283648	0.0123511	0.992025	0.972034	1.01243	26.3266	30	0.658362	0.833958
Diabetic nephropathy	GCST90001539	CM CD4+ %T cell	Relative count	Maturation stages of T cell	MT_Trait505	CM CD4+ %T cell	23	-0.0208122	0.0342785	0.54375	-0.087998	0.0463735	0.979403	0.915763	1.04747	23.1986	22	0.390592	0.899279
Diabetic nephropathy	GCST90001540	Naive CD4+ AC	Absolute count	Maturation stages of T cell	MT_Trait506	Naive CD4+ AC	25	0.133872	0.0397663	0.000761368	0.0559301	0.211814	1.14325	1.05752	1.23592	100.254	24	2.7187e-11	0.02319
Diabetic nephropathy	GCST90001541	Naive CD4+ %CD4+	Relative count	Maturation stages of T cell	MT_Trait507	Naive CD4+ %CD4+	35	0.108884	0.0291331	0.000185875	0.0517834	0.165985	1.11503	1.05315	1.18056	118.637	34	2.64077e-11	0.00799262
Diabetic nephropathy	GCST90001542	EM CD4+ AC	Absolute count	Maturation stages of T cell	MT_Trait508	EM CD4+ AC	23	-0.0102799	0.0176701	0.560726	-0.0449133	0.0243536	0.989773	0.95608	1.02465	17.9572	22	0.708523	0.908848
Diabetic nephropathy	GCST90001543	EM CD4+ %CD4+	Relative count	Maturation stages of T cell	MT_Trait509	EM CD4+ %CD4+	28	-0.0405416	0.0250458	0.105511	-0.0896313	0.00854807	0.960269	0.914268	1.00858	27.0287	27	0.462248	0.554884
Diabetic nephropathy	GCST90001544	EM CD4+ %T cell	Relative count	Maturation stages of T cell	MT_Trait510	EM CD4+ %T cell	20	-0.104061	0.0310774	0.000812658	-0.164973	-0.0431494	0.90117	0.847917	0.957768	96.1976	19	2.59852e-12	0.0237621
Diabetic nephropathy	GCST90001545	TD CD4+ AC	Absolute count	Maturation stages of T cell	MT_Trait511	TD CD4+ AC	12	0.0307097	0.0484117	0.525856	-0.0641772	0.125597	1.03119	0.937839	1.13382	93.9336	11	2.81513e-15	0.881475
Diabetic nephropathy	GCST90001546	TD CD4+ %CD4+	Relative count	Maturation stages of T cell	MT_Trait512	TD CD4+ %CD4+	22	-0.22262	0.0460976	1.37007e-06	-0.312971	-0.132268	0.800419	0.731271	0.876106	81.6113	21	4.33554e-09	0.000111274
Diabetic nephropathy	GCST90001547	TD CD4+ %T cell	Relative count	Maturation stages of T cell	MT_Trait513	TD CD4+ %T cell	26	-0.0789018	0.0215309	0.000247749	-0.121102	-0.0367011	0.924131	0.885943	0.963964	97.8783	25	1.42503e-10	0.00953182
Diabetic nephropathy	GCST90001548	CM CD8br AC	Absolute count	Maturation stages of T cell	MT_Trait522	CM CD8br AC	25	0.0838997	0.0425956	0.0488751	0.000412311	0.167387	1.08752	1.00041	1.18221	34.8788	24	0.0702182	0.43493
Diabetic nephropathy	GCST90001549	CM CD8br %CD8br	Relative count	Maturation stages of T cell	MT_Trait523	CM CD8br %CD8br	31	-0.0212979	0.0379789	0.574946	-0.0957364	0.0531407	0.978927	0.908703	1.05458	33.9617	30	0.282366	0.919662
Diabetic nephropathy	GCST90001550	CM CD8br %T cell	Relative count	Maturation stages of T cell	MT_Trait524	CM CD8br %T cell	22	0.00258273	0.0437512	0.952927	-0.0831697	0.0883352	1.00259	0.920195	1.09235	20.8693	21	0.466952	0.989968
Diabetic nephropathy	GCST90001551	Naive CD8br AC	Absolute count	Maturation stages of T cell	MT_Trait525	Naive CD8br AC	28	0.0518815	0.0240735	0.0311517	0.00469746	0.0990656	1.05325	1.00471	1.10414	81.5066	27	2.22787e-07	0.354635
Diabetic nephropathy	GCST90001552	Naive CD8br %CD8br	Relative count	Maturation stages of T cell	MT_Trait526	Naive CD8br %CD8br	37	-0.0162011	0.0122403	0.185641	-0.040192	0.0077899	0.983929	0.960605	1.00782	32.1872	36	0.650578	0.749217
Diabetic nephropathy	GCST90001553	Naive CD8br %T cell	Relative count	Maturation stages of T cell	MT_Trait527	Naive CD8br %T cell	27	0.0512143	0.0213417	0.0164075	0.00938446	0.093044	1.05255	1.00943	1.09751	28.5548	26	0.331714	0.249872
Diabetic nephropathy	GCST90001554	EM CD8br AC	Absolute count	Maturation stages of T cell	MT_Trait528	EM CD8br AC	24	0.0355515	0.0183197	0.0523049	-0.000355114	0.0714581	1.03619	0.999645	1.07407	105.817	23	1.3716e-12	0.43493
Diabetic nephropathy	GCST90001555	EM CD8br %CD8br	Relative count	Maturation stages of T cell	MT_Trait529	EM CD8br %CD8br	23	-0.00563062	0.0150456	0.708227	-0.0351199	0.0238587	0.994385	0.96549	1.02415	31.9527	22	0.078206	0.958345
Diabetic nephropathy	GCST90001556	EM CD8br %T cell	Relative count	Maturation stages of T cell	MT_Trait530	EM CD8br %T cell	14	0.0198987	0.0249227	0.424628	-0.0289498	0.0687472	1.0201	0.971465	1.07117	8.47775	13	0.811144	0.833958
Diabetic nephropathy	GCST90001557	TD CD8br AC	Absolute count	Maturation stages of T cell	MT_Trait531	TD CD8br AC	19	-0.0103027	0.0400058	0.79677	-0.088714	0.0681087	0.98975	0.915107	1.07048	26.9763	18	0.0794409	0.958345
Diabetic nephropathy	GCST90001558	TD CD8br %CD8br	Relative count	Maturation stages of T cell	MT_Trait532	TD CD8br %CD8br	24	0.0405808	0.0279607	0.146681	-0.0142221	0.0953837	1.04142	0.985879	1.10008	41.6048	23	0.0100899	0.682956
Diabetic nephropathy	GCST90001559	TD CD8br %T cell	Relative count	Maturation stages of T cell	MT_Trait533	TD CD8br %T cell	18	0.0446506	0.0326983	0.172086	-0.0194381	0.108739	1.04566	0.98075	1.11487	17.8545	17	0.398073	0.732761
Diabetic nephropathy	GCST90001560	CD45RA+ CD8br AC	Absolute count	Maturation stages of T cell	MT_Trait537	CD45RA+ CD8br AC	27	0.00104148	0.0103074	0.919517	-0.0191611	0.0212441	1.00104	0.981021	1.02147	154.606	26	3.00548e-20	0.988487
Diabetic nephropathy	GCST90001561	CD45RA+ CD8br %CD8br	Relative count	Maturation stages of T cell	MT_Trait538	CD45RA+ CD8br %CD8br	25	-0.00521216	0.0151428	0.730696	-0.0348921	0.0244678	0.994801	0.96571	1.02477	35.2885	24	0.0642361	0.958345
Diabetic nephropathy	GCST90001562	CD45RA+ CD8br %T cell	Relative count	Maturation stages of T cell	MT_Trait539	CD45RA+ CD8br %T cell	33	-0.0108547	0.0110174	0.324511	-0.0324487	0.0107394	0.989204	0.968072	1.0108	45.0223	32	0.0631346	0.812175
Diabetic nephropathy	GCST90001563	CM DN (CD4-CD8-) AC	Absolute count	Maturation stages of T cell	MT_Trait542	CM DN (CD4-CD8-) AC	4	-0.0217275	0.0343472	0.527005	-0.089048	0.045593	0.978507	0.914802	1.04665	2.21662	3	0.528683	0.881475
Diabetic nephropathy	GCST90001564	CM DN (CD4-CD8-) %DN	Relative count	Maturation stages of T cell	MT_Trait543	CM DN (CD4-CD8-) %DN	16	-0.0813206	0.0359533	0.0237074	-0.151789	-0.0108521	0.921898	0.859169	0.989207	17.8646	15	0.26985	0.320928
Diabetic nephropathy	GCST90001565	CM DN (CD4-CD8-) %T cell	Relative count	Maturation stages of T cell	MT_Trait544	CM DN (CD4-CD8-) %T cell	14	-0.00476103	0.0382401	0.900917	-0.0797116	0.0701895	0.99525	0.923383	1.07271	15.9393	13	0.252425	0.983496
Diabetic nephropathy	GCST90001566	Naive DN (CD4-CD8-) AC	Absolute count	Maturation stages of T cell	MT_Trait545	Naive DN (CD4-CD8-) AC	18	0.022555	0.0453419	0.618878	-0.0663152	0.111425	1.02281	0.935836	1.11787	22.8586	17	0.153912	0.935889
Diabetic nephropathy	GCST90001567	Naive DN (CD4-CD8-) %DN	Relative count	Maturation stages of T cell	MT_Trait546	Naive DN (CD4-CD8-) %DN	21	0.0131236	0.0383837	0.732421	-0.0621084	0.0883557	1.01321	0.939781	1.09238	11.1769	20	0.941506	0.958345
Diabetic nephropathy	GCST90001568	Naive DN (CD4-CD8-) %T cell	Relative count	Maturation stages of T cell	MT_Trait547	Naive DN (CD4-CD8-) %T cell	21	0.0557642	0.0382202	0.144558	-0.0191473	0.130676	1.05735	0.981035	1.1396	21.5134	20	0.367488	0.67825
Diabetic nephropathy	GCST90001569	EM DN (CD4-CD8-) AC	Absolute count	Maturation stages of T cell	MT_Trait548	EM DN (CD4-CD8-) AC	21	0.0116979	0.0443217	0.791833	-0.0751727	0.0985685	1.01177	0.927583	1.10359	21.1759	20	0.386847	0.958345
Diabetic nephropathy	GCST90001570	EM DN (CD4-CD8-) %DN	Relative count	Maturation stages of T cell	MT_Trait549	EM DN (CD4-CD8-) %DN	27	0.00128342	0.026439	0.961284	-0.050537	0.0531039	1.00128	0.950719	1.05454	128.643	26	1.49076e-15	0.989968
Diabetic nephropathy	GCST90001571	EM DN (CD4-CD8-) %T cell	Relative count	Maturation stages of T cell	MT_Trait550	EM DN (CD4-CD8-) %T cell	25	0.0745982	0.0334662	0.02581	0.00900438	0.140192	1.07745	1.00905	1.15049	29.4594	24	0.20332	0.332808
Diabetic nephropathy	GCST90001572	TD DN (CD4-CD8-) AC	Absolute count	Maturation stages of T cell	MT_Trait551	TD DN (CD4-CD8-) AC	21	0.0294616	0.0375317	0.432466	-0.0441005	0.103024	1.0299	0.956858	1.10852	19.8435	20	0.467756	0.833958
Diabetic nephropathy	GCST90001573	TD DN (CD4-CD8-) %DN	Relative count	Maturation stages of T cell	MT_Trait552	TD DN (CD4-CD8-) %DN	25	0.000568034	0.0305129	0.985147	-0.0592373	0.0603734	1.00057	0.942483	1.06223	40.1161	24	0.0207808	0.991932
Diabetic nephropathy	GCST90001574	TD DN (CD4-CD8-) %T cell	Relative count	Maturation stages of T cell	MT_Trait553	TD DN (CD4-CD8-) %T cell	23	0.0501924	0.029601	0.0899559	-0.00782562	0.10821	1.05147	0.992205	1.11428	35.8585	22	0.0314434	0.508045
Diabetic nephropathy	GCST90001575	Naive CD4+ %T cell	Relative count	Maturation stages of T cell	MT_Trait560	Naive CD4+ %T cell	34	0.00121015	0.0263594	0.963382	-0.0504542	0.0528745	1.00121	0.950797	1.0543	33.9763	33	0.420356	0.989968
Diabetic nephropathy	GCST90001576	Transitional %B cell	Relative count	B cell	N_BC_Trait3	Transitional %B cell	16	-0.193922	0.0534762	0.000287481	-0.298736	-0.0891089	0.823722	0.741755	0.914746	122.988	15	4.97021e-19	0.0105074
Diabetic nephropathy	GCST90001577	Transitional AC	Absolute count	B cell	N_BC_Trait4	Transitional AC	31	-0.0190229	0.0348363	0.585021	-0.087302	0.0492563	0.981157	0.9164	1.05049	24.8299	30	0.733254	0.925812
Diabetic nephropathy	GCST90001578	Transitional %lymphocyte	Relative count	B cell	N_BC_Trait6	Transitional %lymphocyte	26	-0.0657839	0.0420297	0.117541	-0.148162	0.0165943	0.936333	0.862291	1.01673	25.8885	25	0.41357	0.592571
Diabetic nephropathy	GCST90001579	CD14- CD16+ monocyte AC	Absolute count	Monocyte	N_MONO_Trait501	CD14- CD16+ monocyte AC	18	-0.0350802	0.026421	0.184263	-0.0868654	0.0167049	0.965528	0.916801	1.01685	23.6858	17	0.128227	0.749217
Diabetic nephropathy	GCST90001580	CD14+ CD16+ monocyte AC	Absolute count	Monocyte	N_MONO_Trait503	CD14+ CD16+ monocyte AC	21	-0.0340021	0.0333744	0.308294	-0.0994159	0.0314117	0.966569	0.905366	1.03191	18.5959	20	0.548213	0.808212
Diabetic nephropathy	GCST90001581	CD14- CD16- AC	Absolute count	Monocyte	N_MONO_Trait505	CD14- CD16- AC	24	-0.0255755	0.0168022	0.12797	-0.0585078	0.0073567	0.974749	0.943171	1.00738	11.8091	23	0.973312	0.628402
Diabetic nephropathy	GCST90001582	CD14+ CD16- monocyte AC	Absolute count	Monocyte	N_MONO_Trait507	CD14+ CD16- monocyte AC	26	-0.0317068	0.0204193	0.120474	-0.0717286	0.00831501	0.968791	0.930783	1.00835	30.9262	25	0.191474	0.603196
Diabetic nephropathy	GCST90001583	Monocyte AC	Absolute count	Monocyte	N_MONO_Trait513	Monocyte AC	26	-0.000865906	0.0177475	0.961086	-0.0356511	0.0339193	0.999134	0.964977	1.0345	24.0182	25	0.518323	0.989968
Diabetic nephropathy	GCST90001584	CD14- CD16+ monocyte %monocyte	Relative count	Monocyte	N_MONO_Trait514	CD14- CD16+ monocyte %monocyte	22	0.017758	0.0370201	0.631451	-0.0548014	0.0903174	1.01792	0.946673	1.09452	20.4088	21	0.495515	0.942022
Diabetic nephropathy	GCST90001585	CD14+ CD16+ monocyte %monocyte	Relative count	Monocyte	N_MONO_Trait515	CD14+ CD16+ monocyte %monocyte	25	-0.0593724	0.0342552	0.0830539	-0.126513	0.00776789	0.942356	0.881163	1.0078	15.8612	24	0.893022	0.508045
Diabetic nephropathy	GCST90001586	CD14+ CD16- monocyte %monocyte	Relative count	Monocyte	N_MONO_Trait516	CD14+ CD16- monocyte %monocyte	26	-0.0199084	0.0163245	0.222638	-0.0519043	0.0120876	0.980288	0.94942	1.01216	25.0082	25	0.461914	0.7611
Diabetic nephropathy	GCST90001587	CD16+ monocyte %monocyte	Relative count	Monocyte	N_MONO_Trait517	CD16+ monocyte %monocyte	24	0.010347	0.0413278	0.802307	-0.0706556	0.0913495	1.0104	0.931783	1.09565	21.8352	23	0.530217	0.958683
Diabetic nephropathy	GCST90001588	T/B	Relative count	TBNK	RATIO_CD3_B	T/B	26	-0.00880322	0.0334141	0.792198	-0.0742949	0.0566885	0.991235	0.928398	1.05833	25.0964	25	0.456983	0.958345
Diabetic nephropathy	GCST90001589	CD4/CD8br	Relative count	TBNK	RATIO_CD4_CD8B	CD4/CD8br	14	0.0159044	0.0473845	0.737137	-0.0769691	0.108778	1.01603	0.925918	1.11491	39.493	13	0.000166747	0.958345
Diabetic nephropathy	GCST90001590	CD4+ AC	Absolute count	TBNK	TB_ry_Trait512	CD4+ AC	22	0.0956406	0.0295721	0.00122006	0.0376793	0.153602	1.10036	1.0384	1.16603	90.8533	21	1.1494e-10	0.0325769
Diabetic nephropathy	GCST90001591	CD4+ %T cell	Relative count	TBNK	TB_ry_Trait513	CD4+ %T cell	22	0.0432197	0.0375114	0.249249	-0.0303026	0.116742	1.04417	0.970152	1.12383	20.8657	21	0.467173	0.777665
Diabetic nephropathy	GCST90001592	CD8br AC	Absolute count	TBNK	TB_ry_Trait515	CD8br AC	23	0.0345631	0.0178144	0.0523582	-0.000353133	0.0694794	1.03517	0.999647	1.07195	138.193	22	7.822e-19	0.43493
Diabetic nephropathy	GCST90001593	CD8br %T cell	Relative count	TBNK	TB_ry_Trait516	CD8br %T cell	22	0.00108039	0.0320645	0.973121	-0.0617661	0.0639269	1.00108	0.940103	1.06601	51.6345	21	0.000215152	0.989968
Diabetic nephropathy	GCST90001594	DP (CD4+CD8+) AC	Absolute count	TBNK	TB_ry_Trait518	DP (CD4+CD8+) AC	18	-0.0434026	0.0439397	0.323261	-0.129524	0.0427191	0.957526	0.878513	1.04364	11.1606	17	0.848095	0.812175
Diabetic nephropathy	GCST90001595	DP (CD4+CD8+) %T cell	Relative count	TBNK	TB_ry_Trait519	DP (CD4+CD8+) %T cell	8	-0.159009	0.0840602	0.058543	-0.323767	0.00574892	0.852989	0.723419	1.00577	10.74	7	0.150371	0.465163
Diabetic nephropathy	GCST90001596	CD8dim AC	Absolute count	TBNK	TB_ry_Trait524	CD8dim AC	26	0.0317578	0.0239878	0.185531	-0.0152583	0.0787738	1.03227	0.984858	1.08196	43.0355	25	0.0138719	0.749217
Diabetic nephropathy	GCST90001597	CD8dim %T cell	Relative count	TBNK	TB_ry_Trait525	CD8dim %T cell	19	0.0139825	0.0400503	0.726997	-0.0645162	0.0924811	1.01408	0.937521	1.09689	40.0502	18	0.00205467	0.958345
Diabetic nephropathy	GCST90001598	DN (CD4-CD8-) AC	Absolute count	TBNK	TB_ry_Trait527	DN (CD4-CD8-) AC	20	0.100426	0.0456916	0.0279562	0.0108701	0.189981	1.10564	1.01093	1.20923	28.8571	19	0.0682666	0.340813
Diabetic nephropathy	GCST90001599	DN (CD4-CD8-) %T cell	Relative count	TBNK	TB_ry_Trait528	DN (CD4-CD8-) %T cell	15	0.125773	0.0536229	0.0190014	0.0206718	0.230874	1.13402	1.02089	1.2597	16.5269	14	0.282265	0.2778
Diabetic nephropathy	GCST90001600	Leukocyte AC	Absolute count	TBNK	TB_Trait501	Leukocyte AC	12	0.00778265	0.0260986	0.765549	-0.0433707	0.058936	1.00781	0.957556	1.06071	3.84416	11	0.974256	0.958345
Diabetic nephropathy	GCST90001601	Lymphocyte AC	Absolute count	TBNK	TB_Trait507	Lymphocyte AC	19	0.099549	0.0395296	0.0117909	0.022071	0.177027	1.10467	1.02232	1.19366	80.9552	18	5.82866e-10	0.19589
Diabetic nephropathy	GCST90001602	Lymphocyte %leukocyte	Relative count	TBNK	TB_Trait508	Lymphocyte %leukocyte	22	0.0291175	0.0264016	0.270084	-0.0226296	0.0808646	1.02955	0.977625	1.08422	27.4018	21	0.157945	0.789724
Diabetic nephropathy	GCST90001603	T cell AC	Absolute count	TBNK	TB_Trait509	T cell AC	17	0.105748	0.0392323	0.00702975	0.0288527	0.182643	1.11154	1.02927	1.20039	79.6965	16	1.88723e-10	0.131763
Diabetic nephropathy	GCST90001604	T cell %lymphocyte	Relative count	TBNK	TB_Trait510	T cell %lymphocyte	17	-0.00345408	0.0472184	0.941686	-0.0960021	0.089094	0.996552	0.908462	1.09318	22.6075	16	0.124637	0.989968
Diabetic nephropathy	GCST90001605	T cell %leukocyte	Relative count	TBNK	TB_Trait511	T cell %leukocyte	16	0.0100129	0.0291713	0.731414	-0.0471628	0.0671887	1.01006	0.953932	1.0695	15.5992	15	0.409175	0.958345
Diabetic nephropathy	GCST90001606	CD4+ %leukocyte	Relative count	TBNK	TB_Trait514	CD4+ %leukocyte	15	-0.0773344	0.045158	0.0867992	-0.165844	0.0111753	0.92558	0.847178	1.01124	11.7677	14	0.62495	0.508045
Diabetic nephropathy	GCST90001607	CD8br %leukocyte	Relative count	TBNK	TB_Trait517	CD8br %leukocyte	17	0.102986	0.0492801	0.0366345	0.00639728	0.199575	1.10848	1.00642	1.22088	131.989	16	2.63641e-20	0.366846
Diabetic nephropathy	GCST90001608	DP (CD4+CD8+) %leukocyte	Relative count	TBNK	TB_Trait520	DP (CD4+CD8+) %leukocyte	21	-0.0853271	0.0436631	0.0506758	-0.170907	0.000252602	0.918212	0.8429	1.00025	26.218	20	0.158732	0.43493
Diabetic nephropathy	GCST90001609	CD4+ CD8dim AC	Absolute count	TBNK	TB_Trait521	CD4+ CD8dim AC	17	-0.0359172	0.0357826	0.315495	-0.106051	0.0342168	0.96472	0.899379	1.03481	18.0698	16	0.319824	0.812175
Diabetic nephropathy	GCST90001610	CD4+ CD8dim %lymphocyte	Relative count	TBNK	TB_Trait522	CD4+ CD8dim %lymphocyte	20	-0.0475977	0.0413982	0.250246	-0.128738	0.0335428	0.953517	0.879204	1.03411	30.9947	19	0.0404272	0.777665
Diabetic nephropathy	GCST90001611	CD4+ CD8dim %leukocyte	Relative count	TBNK	TB_Trait523	CD4+ CD8dim %leukocyte	15	-0.126147	0.0497092	0.0111585	-0.223577	-0.0287167	0.881485	0.799654	0.971692	20.2042	14	0.123834	0.189695
Diabetic nephropathy	GCST90001612	CD8dim %leukocyte	Relative count	TBNK	TB_Trait526	CD8dim %leukocyte	18	0.0108717	0.0335908	0.746202	-0.0549662	0.0767096	1.01093	0.946517	1.07973	23.4827	17	0.134186	0.958345
Diabetic nephropathy	GCST90001613	DN (CD4-CD8-) %leukocyte	Relative count	TBNK	TB_Trait529	DN (CD4-CD8-) %leukocyte	20	-0.0196747	0.0231805	0.396013	-0.0651085	0.025759	0.980518	0.936966	1.02609	30.885	19	0.0415608	0.825589
Diabetic nephropathy	GCST90001614	CD8br and CD8dim %leukocyte	Relative count	TBNK	TB_Trait532	CD8br and CD8dim %leukocyte	14	0.0344602	0.0584736	0.555641	-0.0801481	0.149069	1.03506	0.92298	1.16075	12.716	13	0.469979	0.904045
Diabetic nephropathy	GCST90001615	TCRgd AC	Absolute count	TBNK	TB_Trait533	TCRgd AC	20	-0.0977958	0.0357118	0.00617251	-0.167791	-0.0278007	0.906834	0.845531	0.972582	154.352	19	3.16047e-23	0.11874
Diabetic nephropathy	GCST90001616	TCRgd %T cell	Relative count	TBNK	TB_Trait534	TCRgd %T cell	18	-0.000221246	0.0245054	0.992796	-0.0482518	0.0478093	0.999779	0.952894	1.04897	26.3478	17	0.0683525	0.995284
Diabetic nephropathy	GCST90001617	TCRgd %lymphocyte	Relative count	TBNK	TB_Trait535	TCRgd %lymphocyte	19	0.00803591	0.0191696	0.67507	-0.0295365	0.0456084	1.00807	0.970895	1.04666	18.7706	18	0.406073	0.958345
Diabetic nephropathy	GCST90001618	HLA DR+ T cell AC	Absolute count	TBNK	TB_Trait536	HLA DR+ T cell AC	31	-0.0205959	0.020285	0.309951	-0.0603546	0.0191627	0.979615	0.941431	1.01935	29.5052	30	0.491188	0.809192
Diabetic nephropathy	GCST90001619	HLA DR+ T cell%T cell	Relative count	TBNK	TB_Trait537	HLA DR+ T cell%T cell	32	0.0220557	0.0178607	0.216878	-0.0129513	0.0570627	1.0223	0.987132	1.05872	164.128	31	4.71576e-20	0.7611
Diabetic nephropathy	GCST90001620	HLA DR+ T cell%lymphocyte	Relative count	TBNK	TB_Trait538	HLA DR+ T cell%lymphocyte	26	0.00503632	0.0225942	0.823611	-0.0392483	0.049321	1.00505	0.961512	1.05056	27.7059	25	0.321567	0.960223
Diabetic nephropathy	GCST90001621	NKT AC	Absolute count	TBNK	TB_Trait539	NKT AC	34	0.0513771	0.0292582	0.07909	-0.00596894	0.108723	1.05272	0.994049	1.11485	38.5632	33	0.232456	0.502737
Diabetic nephropathy	GCST90001622	NKT %T cell	Relative count	TBNK	TB_Trait540	NKT %T cell	34	0.0102252	0.0265224	0.699844	-0.0417587	0.0622091	1.01028	0.959101	1.06418	27.7088	33	0.727896	0.958345
Diabetic nephropathy	GCST90001623	NKT %lymphocyte	Relative count	TBNK	TB_Trait541	NKT %lymphocyte	34	-0.0110306	0.0275844	0.689241	-0.065096	0.0430349	0.98903	0.936977	1.04397	27.8958	33	0.719272	0.958345
Diabetic nephropathy	GCST90001624	HLA DR+ CD4+ AC	Absolute count	TBNK	TB_Trait542	HLA DR+ CD4+ AC	24	0.00231359	0.0189387	0.902771	-0.0348063	0.0394335	1.00232	0.965792	1.04022	160.654	23	1.25867e-22	0.983496
Diabetic nephropathy	GCST90001625	HLA DR+ CD4+ %T cell	Relative count	TBNK	TB_Trait543	HLA DR+ CD4+ %T cell	26	0.000367392	0.0411362	0.992874	-0.0802596	0.0809944	1.00037	0.922877	1.08436	164.26	25	1.88973e-22	0.995284
Diabetic nephropathy	GCST90001626	HLA DR+ CD4+ %lymphocyte	Relative count	TBNK	TB_Trait544	HLA DR+ CD4+ %lymphocyte	20	0.0441319	0.0500335	0.377752	-0.0539339	0.142198	1.04512	0.947495	1.1528	160.698	19	1.85567e-24	0.825589
Diabetic nephropathy	GCST90001627	HLA DR+ CD8br AC	Absolute count	TBNK	TB_Trait545	HLA DR+ CD8br AC	35	0.0200589	0.0191886	0.29586	-0.0175508	0.0576686	1.02026	0.982602	1.05936	157.856	34	7.14253e-18	0.805216
Diabetic nephropathy	GCST90001628	HLA DR+ CD8br %T cell	Relative count	TBNK	TB_Trait546	HLA DR+ CD8br %T cell	33	0.0216481	0.0194472	0.265633	-0.0164683	0.0597645	1.02188	0.983667	1.06159	161.217	32	3.62463e-19	0.789341
Diabetic nephropathy	GCST90001629	HLA DR+ CD8br %lymphocyte	Relative count	TBNK	TB_Trait547	HLA DR+ CD8br %lymphocyte	32	0.0982953	0.0258795	0.000145755	0.0475715	0.149019	1.10329	1.04872	1.1607	152.077	31	6.56732e-18	0.00665918
Diabetic nephropathy	GCST90001630	CD8br NKT AC	Absolute count	TBNK	TB_Trait548	CD8br NKT AC	26	0.12786	0.0396132	0.00124782	0.0502183	0.205502	1.13639	1.0515	1.22814	101.321	25	3.75495e-11	0.0325769
Diabetic nephropathy	GCST90001631	CD8br NKT %T cell	Relative count	TBNK	TB_Trait549	CD8br NKT %T cell	28	-0.000462707	0.0387498	0.990473	-0.0764123	0.0754869	0.999537	0.926434	1.07841	30.5908	27	0.288272	0.995284
Diabetic nephropathy	GCST90001632	CD8br NKT %lymphocyte	Relative count	TBNK	TB_Trait550	CD8br NKT %lymphocyte	29	0.0806753	0.0380846	0.0341483	0.00602942	0.155321	1.08402	1.00605	1.16803	111.612	28	6.14692e-12	0.361774
Diabetic nephropathy	GCST90001633	CD8dim NKT AC	Absolute count	TBNK	TB_Trait551	CD8dim NKT AC	28	0.0366094	0.0279306	0.189949	-0.0181345	0.0913533	1.03729	0.982029	1.09566	36.8802	27	0.0973262	0.750878
Diabetic nephropathy	GCST90001634	CD8dim NKT %T cell	Relative count	TBNK	TB_Trait552	CD8dim NKT %T cell	20	0.0358836	0.0352339	0.30847	-0.0331749	0.104942	1.03654	0.967369	1.11065	22.2285	19	0.273034	0.808212
Diabetic nephropathy	GCST90001635	CD8dim NKT %lymphocyte	Relative count	TBNK	TB_Trait553	CD8dim NKT %lymphocyte	26	0.0233987	0.0329565	0.477712	-0.0411961	0.0879935	1.02367	0.959641	1.09198	26.646	25	0.373796	0.863689
Diabetic nephropathy	GCST90001636	DN (CD4-CD8-) NKT AC	Absolute count	TBNK	TB_Trait554	DN (CD4-CD8-) NKT AC	10	0.00357375	0.0635745	0.955172	-0.121032	0.12818	1.00358	0.886005	1.13676	11.8844	9	0.219907	0.989968
Diabetic nephropathy	GCST90001637	DN (CD4-CD8-) NKT %T cell	Relative count	TBNK	TB_Trait555	DN (CD4-CD8-) NKT %T cell	31	0.0190562	0.0358226	0.594753	-0.051156	0.0892684	1.01924	0.95013	1.09337	31.5289	30	0.389753	0.930974
Diabetic nephropathy	GCST90001638	DN (CD4-CD8-) NKT %lymphocyte	Relative count	TBNK	TB_Trait556	DN (CD4-CD8-) NKT %lymphocyte	29	0.0334551	0.0371994	0.368468	-0.0394557	0.106366	1.03402	0.961313	1.11223	31.9238	28	0.277623	0.821191
Diabetic nephropathy	GCST90001639	CD3- lymphocyte AC	Absolute count	TBNK	TB_Trait560	CD3- lymphocyte AC	18	-0.0311478	0.0469557	0.50711	-0.123181	0.0608853	0.969332	0.884104	1.06278	17.4594	17	0.423683	0.877186
Diabetic nephropathy	GCST90001640	CD3- lymphocyte %lymphocyte	Relative count	TBNK	TB_Trait561	CD3- lymphocyte %lymphocyte	6	-0.0131547	0.0967085	0.891802	-0.202703	0.176394	0.986931	0.81652	1.19291	7.1446	5	0.210107	0.981788
Diabetic nephropathy	GCST90001641	CD3- lymphocyte %leukocyte	Relative count	TBNK	TB_Trait562	CD3- lymphocyte %leukocyte	20	-0.0104924	0.0335879	0.754747	-0.0763246	0.0553398	0.989562	0.926515	1.0569	33.2866	19	0.0222725	0.958345
Diabetic nephropathy	GCST90001642	B cell AC	Absolute count	TBNK	TB_Trait563	B cell AC	30	-0.0018501	0.0355786	0.958528	-0.0715841	0.0678839	0.998152	0.930918	1.07024	26.4893	29	0.599235	0.989968
Diabetic nephropathy	GCST90001643	B cell % CD3- lymphocyte	Relative count	TBNK	TB_Trait564	B cell % CD3- lymphocyte	28	0.0202934	0.0183769	0.269468	-0.0157253	0.0563121	1.0205	0.984398	1.05793	34.9583	27	0.139925	0.789724
Diabetic nephropathy	GCST90001644	B cell %lymphocyte	Relative count	TBNK	TB_Trait565	B cell %lymphocyte	32	-0.00716617	0.0299063	0.810624	-0.0657825	0.0514501	0.992859	0.936335	1.0528	39.4788	31	0.14122	0.959994
Diabetic nephropathy	GCST90001645	NK AC	Absolute count	TBNK	TB_Trait566	NK AC	22	0.00150718	0.0394767	0.969545	-0.0758672	0.0788816	1.00151	0.926939	1.08208	13.3972	21	0.894074	0.989968
Diabetic nephropathy	GCST90001646	NK %CD3- lymphocyte	Relative count	TBNK	TB_Trait567	NK %CD3- lymphocyte	27	-0.0314165	0.0176952	0.0758274	-0.066099	0.00326605	0.969072	0.936038	1.00327	27.2113	26	0.398317	0.502737
Diabetic nephropathy	GCST90001647	NK %lymphocyte	Relative count	TBNK	TB_Trait568	NK %lymphocyte	27	-0.0429199	0.0243874	0.0784207	-0.0907191	0.00487932	0.957988	0.913274	1.00489	19.1512	26	0.829985	0.502737
Diabetic nephropathy	GCST90001648	HLA DR+ NK AC	Absolute count	TBNK	TB_Trait569	HLA DR+ NK AC	18	0.0022861	0.0389037	0.953141	-0.0739652	0.0785374	1.00229	0.928704	1.0817	32.165	17	0.0143532	0.989968
Diabetic nephropathy	GCST90001649	HLA DR+ NK %NK	Relative count	TBNK	TB_Trait570	HLA DR+ NK %NK	24	-0.0265157	0.0308229	0.389645	-0.0869286	0.0338971	0.973833	0.916743	1.03448	23.7515	23	0.417673	0.825589
Diabetic nephropathy	GCST90001650	HLA DR+ NK %CD3- lymphocyte	Relative count	TBNK	TB_Trait571	HLA DR+ NK %CD3- lymphocyte	23	-0.00384429	0.0311009	0.901626	-0.0648021	0.0571135	0.996163	0.937253	1.05878	26.4078	22	0.234587	0.983496
Diabetic nephropathy	GCST90001651	Granulocyte AC	Absolute count	TBNK	TB_Trait575	Granulocyte AC	24	-0.0193968	0.0394121	0.622611	-0.0966445	0.0578509	0.98079	0.907879	1.05956	23.0514	23	0.457775	0.936479
Diabetic nephropathy	GCST90001652	Granulocyte %leukocyte	Relative count	TBNK	TB_Trait576	Granulocyte %leukocyte	26	-0.00683439	0.0302822	0.821443	-0.0661876	0.0525188	0.993189	0.935955	1.05392	19.9532	25	0.749277	0.959994
Diabetic nephropathy	GCST90001653	CD28- DN (CD4-CD8-) %DN	Relative count	Treg	Treg_Trait505	CD28- DN (CD4-CD8-) %DN	28	-0.00738296	0.0295366	0.802619	-0.0652747	0.0505088	0.992644	0.93681	1.05181	47.6669	27	0.00836274	0.958683
Diabetic nephropathy	GCST90001654	CD28- DN (CD4-CD8-) AC	Absolute count	Treg	Treg_Trait506	CD28- DN (CD4-CD8-) AC	32	-0.0031113	0.0321435	0.92289	-0.0661126	0.05989	0.996894	0.936025	1.06172	51.9612	31	0.010568	0.989197
Diabetic nephropathy	GCST90001655	CD28+ DN (CD4-CD8-) %T cell	Relative count	Treg	Treg_Trait507	CD28+ DN (CD4-CD8-) %T cell	24	0.0108137	0.0379345	0.775597	-0.0635379	0.0851653	1.01087	0.938439	1.0889	27.3209	23	0.242557	0.958345
Diabetic nephropathy	GCST90001656	CD28+ DN (CD4-CD8-) %DN	Relative count	Treg	Treg_Trait508	CD28+ DN (CD4-CD8-) %DN	28	0.00738296	0.0295366	0.802619	-0.0505088	0.0652747	1.00741	0.950746	1.06745	47.6669	27	0.00836274	0.958683
Diabetic nephropathy	GCST90001657	CD28+ DN (CD4-CD8-) AC	Absolute count	Treg	Treg_Trait509	CD28+ DN (CD4-CD8-) AC	11	0.125126	0.0652752	0.0552501	-0.00281309	0.253066	1.13329	0.997191	1.28797	4.58143	10	0.917331	0.443822
Diabetic nephropathy	GCST90001658	CD39+ CD4+ %T cell	Relative count	Treg	Treg_Trait512	CD39+ CD4+ %T cell	31	0.0135339	0.0161495	0.402009	-0.0181191	0.045187	1.01363	0.982044	1.04622	40.423	30	0.0969286	0.825589
Diabetic nephropathy	GCST90001659	CD39+ CD4+ %CD4+	Relative count	Treg	Treg_Trait513	CD39+ CD4+ %CD4+	25	0.00116873	0.020522	0.954585	-0.0390544	0.0413918	1.00117	0.961698	1.04226	13.0857	24	0.964686	0.989968
Diabetic nephropathy	GCST90001660	CD39+ CD4+ AC	Absolute count	Treg	Treg_Trait514	CD39+ CD4+ AC	29	0.00229267	0.0197653	0.907657	-0.0364474	0.0410327	1.0023	0.964209	1.04189	24.4733	28	0.656328	0.987347
Diabetic nephropathy	GCST90001661	CD28- CD8dim %T cell	Relative count	Treg	Treg_Trait574	CD28- CD8dim %T cell	24	-0.00459457	0.0290878	0.874492	-0.0616067	0.0524176	0.995416	0.940253	1.05382	26.5132	23	0.277244	0.976705
Diabetic nephropathy	GCST90001662	CD28- CD8dim %CD8dim	Relative count	Treg	Treg_Trait575	CD28- CD8dim %CD8dim	15	-0.0276436	0.0113604	0.0149607	-0.04991	-0.0053772	0.972735	0.951315	0.994637	22.3666	14	0.0713884	0.234777
Diabetic nephropathy	GCST90001663	CD28- CD8dim AC	Absolute count	Treg	Treg_Trait576	CD28- CD8dim AC	28	0.0128558	0.0244963	0.599719	-0.035157	0.0608686	1.01294	0.965454	1.06276	25.4378	27	0.549943	0.93278
Diabetic nephropathy	GCST90001664	CD28+ CD45RA+ CD8dim %T cell	Relative count	Treg	Treg_Trait577	CD28+ CD45RA+ CD8dim %T cell	39	0.003627	0.00781841	0.642716	-0.0116971	0.0189511	1.00363	0.988371	1.01913	33.2347	38	0.689314	0.945622
Diabetic nephropathy	GCST90001665	CD28+ CD45RA+ CD8dim %CD8dim	Relative count	Treg	Treg_Trait578	CD28+ CD45RA+ CD8dim %CD8dim	26	0.0121292	0.015681	0.439229	-0.0186056	0.042864	1.0122	0.981566	1.0438	73.622	25	1.09996e-06	0.833958
Diabetic nephropathy	GCST90001666	CD28+ CD45RA+ CD8dim AC	Absolute count	Treg	Treg_Trait579	CD28+ CD45RA+ CD8dim AC	49	0.00417673	0.00498147	0.401776	-0.00558694	0.0139404	1.00419	0.994429	1.01404	45.2881	48	0.584627	0.825589
Diabetic nephropathy	GCST90001667	CD28+ CD45RA- CD8dim %T cell	Relative count	Treg	Treg_Trait580	CD28+ CD45RA- CD8dim %T cell	28	-0.0220773	0.010301	0.0320949	-0.0422672	-0.00188741	0.978165	0.958614	0.998114	32.7471	27	0.205543	0.354635
Diabetic nephropathy	GCST90001668	CD28+ CD45RA- CD8dim %CD8dim	Relative count	Treg	Treg_Trait581	CD28+ CD45RA- CD8dim %CD8dim	26	-0.0014836	0.0194104	0.939075	-0.039528	0.0365609	0.998518	0.961243	1.03724	46.5972	25	0.00546757	0.989968
Diabetic nephropathy	GCST90001669	CD28+ CD45RA- CD8dim AC	Absolute count	Treg	Treg_Trait582	CD28+ CD45RA- CD8dim AC	36	-0.00322089	0.00630741	0.609595	-0.0155834	0.00914164	0.996784	0.984537	1.00918	27.3727	35	0.817656	0.934698
Diabetic nephropathy	GCST90001670	CD39+ CD8br %T cell	Relative count	Treg	Treg_Trait585	CD39+ CD8br %T cell	20	0.0306257	0.0381786	0.422454	-0.0442043	0.105456	1.0311	0.956759	1.11122	16.124	19	0.648987	0.833958
Diabetic nephropathy	GCST90001671	CD39+ CD8br %CD8br	Relative count	Treg	Treg_Trait586	CD39+ CD8br %CD8br	19	0.0108669	0.0276025	0.693807	-0.043234	0.0649679	1.01093	0.957687	1.06712	12.0691	18	0.843648	0.958345
Diabetic nephropathy	GCST90001672	CD39+ CD8br AC	Absolute count	Treg	Treg_Trait587	CD39+ CD8br AC	23	0.0274063	0.0268307	0.30704	-0.0251819	0.0799945	1.02779	0.975133	1.08328	18.6923	22	0.664246	0.808212
Diabetic nephropathy	GCST90001673	CD28- CD127- CD25++ CD8br %T cell	Relative count	Treg	Treg_Trait588	CD28- CD127- CD25++ CD8br %T cell	20	0.0680733	0.030568	0.0259508	0.00816004	0.127987	1.07044	1.00819	1.13654	100.17	19	4.98836e-13	0.332808
Diabetic nephropathy	GCST90001674	CD28- CD127- CD25++ CD8br %CD8br	Relative count	Treg	Treg_Trait589	CD28- CD127- CD25++ CD8br %CD8br	18	-0.00110321	0.0270015	0.967409	-0.0540261	0.0518197	0.998897	0.947407	1.05319	19.5754	17	0.296523	0.989968
Diabetic nephropathy	GCST90001675	CD28- CD127- CD25++ CD8br AC	Absolute count	Treg	Treg_Trait590	CD28- CD127- CD25++ CD8br AC	29	0.027149	0.0209348	0.194687	-0.0138832	0.0681811	1.02752	0.986213	1.07056	157.112	28	6.36586e-20	0.750878
Diabetic nephropathy	GCST90001676	CD28- CD25++ CD8br %T cell	Relative count	Treg	Treg_Trait591	CD28- CD25++ CD8br %T cell	8	-0.130679	0.0747521	0.0804363	-0.277193	0.0158355	0.8775	0.757909	1.01596	7.96027	7	0.336111	0.506887
Diabetic nephropathy	GCST90001677	CD28- CD25++ CD8br %CD8br	Relative count	Treg	Treg_Trait592	CD28- CD25++ CD8br %CD8br	25	0.0109842	0.0378934	0.771916	-0.063287	0.0852553	1.01104	0.938674	1.089	30.4709	24	0.16963	0.958345
Diabetic nephropathy	GCST90001678	CD28- CD25++ CD8br AC	Absolute count	Treg	Treg_Trait593	CD28- CD25++ CD8br AC	25	0.0218196	0.0240997	0.365259	-0.0254159	0.0690551	1.02206	0.974904	1.0715	127.394	24	4.58751e-16	0.821191
Diabetic nephropathy	GCST90001679	CD25++ CD8br %T cell	Relative count	Treg	Treg_Trait594	CD25++ CD8br %T cell	17	0.0416543	0.0416344	0.317079	-0.0399491	0.123258	1.04253	0.960838	1.13118	20.1713	16	0.212606	0.812175
Diabetic nephropathy	GCST90001680	CD25++ CD8br %CD8br	Relative count	Treg	Treg_Trait595	CD25++ CD8br %CD8br	22	-0.087439	0.0380982	0.0217275	-0.162111	-0.0127666	0.916275	0.850346	0.987315	26.2921	21	0.19553	0.305439
Diabetic nephropathy	GCST90001681	CD25++ CD8br AC	Absolute count	Treg	Treg_Trait596	CD25++ CD8br AC	27	0.0423047	0.0325485	0.19369	-0.0214905	0.1061	1.04321	0.978739	1.11193	20.4405	26	0.770236	0.750878
Diabetic nephropathy	GCST90001682	CD127- CD8br %T cell	Relative count	Treg	Treg_Trait597	CD127- CD8br %T cell	14	0.0597391	0.0514873	0.24594	-0.0411761	0.160654	1.06156	0.95966	1.17428	30.0791	13	0.00458762	0.777665
Diabetic nephropathy	GCST90001683	CD127- CD8br %CD8br	Relative count	Treg	Treg_Trait598	CD127- CD8br %CD8br	14	0.0189568	0.0332215	0.568259	-0.0461574	0.0840709	1.01914	0.954892	1.08771	15.2245	13	0.293546	0.915928
Diabetic nephropathy	GCST90001684	CD127- CD8br AC	Absolute count	Treg	Treg_Trait599	CD127- CD8br AC	15	-0.0713391	0.0396863	0.0722443	-0.149124	0.00644603	0.931146	0.861462	1.00647	13.5738	14	0.481921	0.502737
Diabetic nephropathy	GCST90001685	CD28- CD8br %T cell	Relative count	Treg	Treg_Trait600	CD28- CD8br %T cell	16	0.0576925	0.0522823	0.269818	-0.0447807	0.160166	1.05939	0.956207	1.17371	115.853	15	1.20266e-17	0.789724
Diabetic nephropathy	GCST90001686	CD28- CD8br %CD8br	Relative count	Treg	Treg_Trait601	CD28- CD8br %CD8br	23	0.0321497	0.0441155	0.466146	-0.0543165	0.118616	1.03267	0.947132	1.12594	27.3962	22	0.196563	0.857194
Diabetic nephropathy	GCST90001687	CD28- CD8br AC	Absolute count	Treg	Treg_Trait602	CD28- CD8br AC	15	0.0338213	0.057277	0.554865	-0.0784417	0.146084	1.0344	0.924556	1.15729	24.1053	14	0.0444985	0.904045
Diabetic nephropathy	GCST90001688	CD28+ CD45RA+ CD8br %T cell	Relative count	Treg	Treg_Trait603	CD28+ CD45RA+ CD8br %T cell	88	0.0060685	0.00336414	0.07125	-0.000525208	0.0126622	1.00609	0.999475	1.01274	101.028	87	0.144323	0.502737
Diabetic nephropathy	GCST90001689	CD28+ CD45RA+ CD8br %CD8br	Relative count	Treg	Treg_Trait604	CD28+ CD45RA+ CD8br %CD8br	38	-0.0055316	0.00863009	0.521545	-0.0224466	0.0113834	0.994484	0.977803	1.01145	34.4313	37	0.59008	0.881475
Diabetic nephropathy	GCST90001690	CD28+ CD45RA+ CD8br AC	Absolute count	Treg	Treg_Trait605	CD28+ CD45RA+ CD8br AC	53	0.00317625	0.00534077	0.552032	-0.00729167	0.0136442	1.00318	0.992735	1.01374	39.9064	52	0.88989	0.904045
Diabetic nephropathy	GCST90001691	CD28+ CD45RA- CD8br %T cell	Relative count	Treg	Treg_Trait606	CD28+ CD45RA- CD8br %T cell	27	-0.0128601	0.0119684	0.282598	-0.0363181	0.010598	0.987222	0.964333	1.01065	28.66	26	0.326768	0.798981
Diabetic nephropathy	GCST90001692	CD28+ CD45RA- CD8br %CD8br	Relative count	Treg	Treg_Trait607	CD28+ CD45RA- CD8br %CD8br	27	-0.017042	0.010373	0.100399	-0.0373731	0.00328903	0.983102	0.963317	1.00329	101.287	26	7.83413e-11	0.539644
Diabetic nephropathy	GCST90001693	CD28+ CD45RA- CD8br AC	Absolute count	Treg	Treg_Trait608	CD28+ CD45RA- CD8br AC	28	-0.010108	0.0120323	0.400868	-0.0336913	0.0134753	0.989943	0.96687	1.01357	18.9305	27	0.872518	0.825589
Diabetic nephropathy	GCST90001694	CD28- DN (CD4-CD8-) %T cell	Relative count	Treg	Treg_Trait611	CD28- DN (CD4-CD8-) %T cell	24	-0.0229164	0.0323361	0.478514	-0.0862952	0.0404624	0.977344	0.917323	1.04129	34.6026	23	0.0569326	0.863689
Diabetic nephropathy	GCST90001695	CD45RA- CD28- CD8br AC	Absolute count	Treg	Treg_Trait700	CD45RA- CD28- CD8br AC	326	6.13465e-06	1.6313e-05	0.706873	-2.58389e-05	3.81081e-05	1.00001	0.999974	1.00004	310.864	325	0.704174	0.958345
Diabetic nephropathy	GCST90001696	CD45RA- CD28- CD8br %CD8br	Relative count	Treg	Treg_Trait701	CD45RA- CD28- CD8br %CD8br	51	-0.000131823	0.00050417	0.793734	-0.00112	0.00085635	0.999868	0.998881	1.00086	60.0816	50	0.155511	0.958345
Diabetic nephropathy	GCST90001697	CD45RA- CD28- CD8br %T cell	Relative count	Treg	Treg_Trait702	CD45RA- CD28- CD8br %T cell	176	-0.000581562	0.000439104	0.185361	-0.00144221	0.000279082	0.999419	0.998559	1.00028	171.106	175	0.569074	0.749217
Diabetic nephropathy	GCST90001698	CD45RA+ CD28- CD8br AC	Absolute count	Treg	Treg_Trait706	CD45RA+ CD28- CD8br AC	711	5.39785e-07	7.6562e-06	0.943793	-1.44664e-05	1.55459e-05	1	0.999986	1.00002	753.183	710	0.12691	0.989968
Diabetic nephropathy	GCST90001699	CD45RA+ CD28- CD8br %CD8br	Relative count	Treg	Treg_Trait707	CD45RA+ CD28- CD8br %CD8br	32	0.000632869	0.000668258	0.343618	-0.000676918	0.00194266	1.00063	0.999323	1.00194	43.1321	31	0.072373	0.815857
Diabetic nephropathy	GCST90001700	CD45RA+ CD28- CD8br %T cell	Relative count	Treg	Treg_Trait708	CD45RA+ CD28- CD8br %T cell	199	-0.000105187	0.000327989	0.748437	-0.000748045	0.000537672	0.999895	0.999252	1.00054	198.687	198	0.472905	0.958345
Diabetic nephropathy	GCST90001701	BAFF-R on CD20- CD38-	MFI	B cell	Bcells.trait111	BAFF-R on CD20- CD38-	16	-0.0537476	0.0272643	0.0486836	-0.107186	-0.000309507	0.947671	0.898359	0.999691	8.58385	15	0.898253	0.43493
Diabetic nephropathy	GCST90001702	BAFF-R on CD24+ CD27+	MFI	B cell	Bcells.trait112	BAFF-R on CD24+ CD27+	18	0.0139465	0.0214079	0.514748	-0.028013	0.0559059	1.01404	0.972376	1.0575	19.4163	17	0.305166	0.87799
Diabetic nephropathy	GCST90001703	BAFF-R on IgD+ CD24+	MFI	B cell	Bcells.trait137	BAFF-R on IgD+ CD24+	18	0.0167783	0.0217999	0.441507	-0.0259495	0.0595062	1.01692	0.974384	1.06131	17.8639	17	0.397473	0.833958
Diabetic nephropathy	GCST90001704	BAFF-R on IgD+ CD24-	MFI	B cell	Bcells.trait138	BAFF-R on IgD+ CD24-	22	0.00858587	0.0200568	0.668594	-0.0307254	0.0478971	1.00862	0.969742	1.04906	21.7456	21	0.414294	0.958345
Diabetic nephropathy	GCST90001705	BAFF-R on IgD+ CD38-	MFI	B cell	Bcells.trait139	BAFF-R on IgD+ CD38-	22	0.0159505	0.021735	0.463032	-0.0266501	0.0585512	1.01608	0.973702	1.0603	24.6907	21	0.26081	0.857194
Diabetic nephropathy	GCST90001706	BAFF-R on IgD+ CD38- naive	MFI	B cell	Bcells.trait140	BAFF-R on IgD+ CD38- naive	27	0.00618809	0.020569	0.763532	-0.0341271	0.0465033	1.00621	0.966449	1.0476	29.0189	26	0.310225	0.958345
Diabetic nephropathy	GCST90001707	BAFF-R on IgD+ CD38- unsw mem	MFI	B cell	Bcells.trait141	BAFF-R on IgD+ CD38- unsw mem	17	0.0112898	0.0238035	0.635293	-0.0353651	0.0579446	1.01135	0.965253	1.05966	21.6769	16	0.153934	0.943901
Diabetic nephropathy	GCST90001708	BAFF-R on IgD+ CD38br	MFI	B cell	Bcells.trait142	BAFF-R on IgD+ CD38br	27	0.0116676	0.0205268	0.569758	-0.0285649	0.0519	1.01174	0.971839	1.05327	24.1504	26	0.567367	0.915928
Diabetic nephropathy	GCST90001709	BAFF-R on IgD+ CD38dim	MFI	B cell	Bcells.trait143	BAFF-R on IgD+ CD38dim	25	0.00119341	0.0175052	0.945647	-0.0331167	0.0355035	1.00119	0.967426	1.03614	30.7277	24	0.16179	0.989968
Diabetic nephropathy	GCST90001710	BAFF-R on IgD- CD24-	MFI	B cell	Bcells.trait147	BAFF-R on IgD- CD24-	22	-0.00916252	0.0243826	0.70708	-0.0569524	0.0386274	0.990879	0.944639	1.03938	15.6792	21	0.787396	0.958345
Diabetic nephropathy	GCST90001711	BAFF-R on IgD- CD27-	MFI	B cell	Bcells.trait148	BAFF-R on IgD- CD27-	18	-0.0014441	0.0229973	0.94993	-0.0465188	0.0436306	0.998557	0.954547	1.0446	15.5439	17	0.556366	0.989968
Diabetic nephropathy	GCST90001712	BAFF-R on IgD- CD38-	MFI	B cell	Bcells.trait149	BAFF-R on IgD- CD38-	17	0.00890671	0.0215198	0.678958	-0.033272	0.0510854	1.00895	0.967275	1.05241	19.6506	16	0.23637	0.958345
Diabetic nephropathy	GCST90001713	BAFF-R on IgD- CD38br	MFI	B cell	Bcells.trait150	BAFF-R on IgD- CD38br	15	0.0424333	0.0444756	0.340042	-0.0447388	0.129605	1.04335	0.956247	1.13838	13.7382	14	0.469391	0.815857
Diabetic nephropathy	GCST90001714	BAFF-R on IgD- CD38dim	MFI	B cell	Bcells.trait151	BAFF-R on IgD- CD38dim	4	0.0131252	0.0534044	0.80586	-0.0915474	0.117798	1.01321	0.912518	1.12502	12.9931	3	0.00465164	0.959994
Diabetic nephropathy	GCST90001715	BAFF-R on memory B cell	MFI	B cell	Bcells.trait154	BAFF-R on memory B cell	16	0.0102792	0.0225051	0.64785	-0.0338308	0.0543893	1.01033	0.966735	1.0559	16.8478	15	0.328047	0.947926
Diabetic nephropathy	GCST90001716	BAFF-R on naive-mature B cell	MFI	B cell	Bcells.trait156	BAFF-R on naive-mature B cell	23	-0.00460067	0.0210591	0.827067	-0.0458765	0.0366751	0.99541	0.95516	1.03736	31.3248	22	0.0896582	0.962717
Diabetic nephropathy	GCST90001717	BAFF-R on unsw mem	MFI	B cell	Bcells.trait157	BAFF-R on unsw mem	23	0.019662	0.0194583	0.312272	-0.0184763	0.0578003	1.01986	0.981693	1.0595	23.9739	22	0.3486	0.809471
Diabetic nephropathy	GCST90001718	BAFF-R on sw mem	MFI	B cell	Bcells.trait159	BAFF-R on sw mem	18	0.011534	0.0215066	0.591749	-0.0306188	0.0536869	1.0116	0.969845	1.05515	19.2411	17	0.314869	0.928259
Diabetic nephropathy	GCST90001719	BAFF-R on IgD+	MFI	B cell	Bcells.trait160	BAFF-R on IgD+	24	0.00477922	0.0210669	0.820533	-0.0365119	0.0460703	1.00479	0.964147	1.04715	26.0674	23	0.297696	0.959994
Diabetic nephropathy	GCST90001720	BAFF-R on transitional	MFI	B cell	Bcells.trait161	BAFF-R on transitional	25	0.00433451	0.0221598	0.844921	-0.0390986	0.0477676	1.00434	0.961656	1.04893	22.9039	24	0.525475	0.96717
Diabetic nephropathy	GCST90001721	CD19 on CD20-	MFI	B cell	Bcells.trait255	CD19 on CD20-	22	-0.00776687	0.0360838	0.829576	-0.078491	0.0629573	0.992263	0.92451	1.06498	16.8028	21	0.722991	0.964102
Diabetic nephropathy	GCST90001722	CD19 on CD20- CD38-	MFI	B cell	Bcells.trait282	CD19 on CD20- CD38-	20	0.0171482	0.0403881	0.671139	-0.0620125	0.096309	1.0173	0.939871	1.1011	24.2471	19	0.186843	0.958345
Diabetic nephropathy	GCST90001723	CD19 on CD24+ CD27+	MFI	B cell	Bcells.trait283	CD19 on CD24+ CD27+	29	-0.00762839	0.027138	0.778636	-0.0608188	0.045562	0.992401	0.940994	1.04662	23.8596	28	0.688925	0.958345
Diabetic nephropathy	GCST90001724	CD19 on IgD+ CD24+	MFI	B cell	Bcells.trait308	CD19 on IgD+ CD24+	33	-0.0114295	0.0185355	0.53748	-0.047759	0.0249	0.988636	0.953364	1.02521	45.126	32	0.0618643	0.890926
Diabetic nephropathy	GCST90001725	CD19 on IgD+ CD24-	MFI	B cell	Bcells.trait309	CD19 on IgD+ CD24-	26	0.00309564	0.0161609	0.848093	-0.0285796	0.0347709	1.0031	0.971825	1.03538	27.3131	25	0.340428	0.96717
Diabetic nephropathy	GCST90001726	CD19 on IgD+ CD38-	MFI	B cell	Bcells.trait310	CD19 on IgD+ CD38-	32	0.00710494	0.016824	0.6728	-0.0258702	0.04008	1.00713	0.974462	1.04089	34.5007	31	0.304008	0.958345
Diabetic nephropathy	GCST90001727	CD19 on IgD+ CD38- naive	MFI	B cell	Bcells.trait311	CD19 on IgD+ CD38- naive	19	-0.00333966	0.016021	0.834874	-0.0347408	0.0280615	0.996666	0.965856	1.02846	21.2381	18	0.267573	0.964528
Diabetic nephropathy	GCST90001728	CD19 on IgD+ CD38- unsw mem	MFI	B cell	Bcells.trait312	CD19 on IgD+ CD38- unsw mem	22	0.0239512	0.0162805	0.141249	-0.00795862	0.055861	1.02424	0.992073	1.05745	23.825	21	0.301617	0.677715
Diabetic nephropathy	GCST90001729	CD19 on IgD+ CD38br	MFI	B cell	Bcells.trait313	CD19 on IgD+ CD38br	21	-0.0355629	0.0309808	0.251008	-0.0962852	0.0251593	0.965062	0.908205	1.02548	35.2237	20	0.0189448	0.777665
Diabetic nephropathy	GCST90001730	CD19 on IgD+ CD38dim	MFI	B cell	Bcells.trait314	CD19 on IgD+ CD38dim	25	-0.000811187	0.0161374	0.959909	-0.0324405	0.0308182	0.999189	0.96808	1.0313	16.4074	24	0.872813	0.989968
Diabetic nephropathy	GCST90001731	CD19 on IgD- CD24-	MFI	B cell	Bcells.trait318	CD19 on IgD- CD24-	22	-0.0141701	0.0432918	0.743428	-0.099022	0.0706817	0.98593	0.905723	1.07324	24.9384	21	0.24984	0.958345
Diabetic nephropathy	GCST90001732	CD19 on IgD- CD27-	MFI	B cell	Bcells.trait319	CD19 on IgD- CD27-	26	0.00166576	0.0403244	0.96705	-0.07737	0.0807015	1.00167	0.925547	1.08405	13.4526	25	0.970456	0.989968
Diabetic nephropathy	GCST90001733	CD19 on IgD- CD38-	MFI	B cell	Bcells.trait320	CD19 on IgD- CD38-	22	0.00633981	0.0416186	0.878926	-0.0752327	0.0879123	1.00636	0.927528	1.09189	18.9903	21	0.585761	0.977024
Diabetic nephropathy	GCST90001734	CD19 on IgD- CD38br	MFI	B cell	Bcells.trait321	CD19 on IgD- CD38br	17	-0.0856598	0.039285	0.0292225	-0.162658	-0.00866124	0.917906	0.849882	0.991376	28.5419	16	0.0272146	0.34879
Diabetic nephropathy	GCST90001735	CD19 on IgD- CD38dim	MFI	B cell	Bcells.trait322	CD19 on IgD- CD38dim	28	-0.0327777	0.0286863	0.253193	-0.0890029	0.0234474	0.967754	0.914843	1.02372	23.1543	27	0.676698	0.777665
Diabetic nephropathy	GCST90001736	CD19 on memory B cell	MFI	B cell	Bcells.trait325	CD19 on memory B cell	25	0.0060974	0.0326141	0.851695	-0.0578261	0.070021	1.00612	0.943814	1.07253	13.391	24	0.959231	0.968257
Diabetic nephropathy	GCST90001737	CD19 on naive-mature B cell	MFI	B cell	Bcells.trait327	CD19 on naive-mature B cell	28	0.0159666	0.0170062	0.347796	-0.0173655	0.0492987	1.01609	0.982784	1.05053	25.5098	27	0.545914	0.815857
Diabetic nephropathy	GCST90001738	CD19 on unsw mem	MFI	B cell	Bcells.trait328	CD19 on unsw mem	21	-0.0201463	0.0248436	0.417409	-0.0688398	0.0285472	0.980055	0.933476	1.02896	17.8377	20	0.598102	0.833958
Diabetic nephropathy	GCST90001739	CD19 on PB/PC	MFI	B cell	Bcells.trait329	CD19 on PB/PC	22	0.0559845	0.0450006	0.213469	-0.0322167	0.144186	1.05758	0.968297	1.1551	25.0361	21	0.245604	0.7611
Diabetic nephropathy	GCST90001740	CD19 on sw mem	MFI	B cell	Bcells.trait331	CD19 on sw mem	28	-0.0280851	0.0356201	0.430426	-0.0979005	0.0417303	0.972306	0.906739	1.04261	25.249	27	0.56051	0.833958
Diabetic nephropathy	GCST90001741	CD19 on IgD+	MFI	B cell	Bcells.trait332	CD19 on IgD+	28	0.00748628	0.0159392	0.638585	-0.0237545	0.038727	1.00751	0.976525	1.03949	22.2335	27	0.725417	0.94495
Diabetic nephropathy	GCST90001742	CD19 on transitional	MFI	B cell	Bcells.trait333	CD19 on transitional	26	-0.00168051	0.0272683	0.950859	-0.0551264	0.0517654	0.998321	0.946366	1.05313	21.2899	25	0.676341	0.989968
Diabetic nephropathy	GCST90001743	CD20 on B cell	MFI	B cell	Bcells.trait335	CD20 on B cell	26	0.0363523	0.021421	0.0896881	-0.00563275	0.0783374	1.03702	0.994383	1.08149	214.111	25	5.74678e-32	0.508045
Diabetic nephropathy	GCST90001744	CD20 on CD20- CD38-	MFI	B cell	Bcells.trait354	CD20 on CD20- CD38-	16	-0.0283412	0.0403222	0.482138	-0.107373	0.0506904	0.972057	0.898191	1.052	14.4765	15	0.489739	0.868085
Diabetic nephropathy	GCST90001745	CD20 on CD24+ CD27+	MFI	B cell	Bcells.trait355	CD20 on CD24+ CD27+	31	0.0600736	0.0311669	0.0539197	-0.00101351	0.121161	1.06191	0.998987	1.12881	33.8332	30	0.28755	0.437948
Diabetic nephropathy	GCST90001746	CD20 on IgD+ CD24+	MFI	B cell	Bcells.trait378	CD20 on IgD+ CD24+	23	-0.0192886	0.0352912	0.584685	-0.0884594	0.0498822	0.980896	0.91534	1.05115	112.232	22	4.40071e-14	0.925812
Diabetic nephropathy	GCST90001747	CD20 on IgD+ CD24-	MFI	B cell	Bcells.trait379	CD20 on IgD+ CD24-	25	0.00115755	0.0166201	0.944474	-0.0314179	0.033733	1.00116	0.969071	1.03431	40.3868	24	0.0194282	0.989968
Diabetic nephropathy	GCST90001748	CD20 on IgD+ CD38-	MFI	B cell	Bcells.trait380	CD20 on IgD+ CD38-	25	0.0524661	0.028917	0.0696208	-0.00421118	0.109143	1.05387	0.995798	1.11532	26.7697	24	0.315302	0.498949
Diabetic nephropathy	GCST90001749	CD20 on IgD+ CD38- naive	MFI	B cell	Bcells.trait381	CD20 on IgD+ CD38- naive	16	-0.025783	0.0327986	0.431809	-0.0900682	0.0385023	0.974547	0.913869	1.03925	11.5441	15	0.713161	0.833958
Diabetic nephropathy	GCST90001750	CD20 on IgD+ CD38- unsw mem	MFI	B cell	Bcells.trait382	CD20 on IgD+ CD38- unsw mem	19	0.0103721	0.0374116	0.781594	-0.0629547	0.0836988	1.01043	0.938986	1.0873	7.78502	18	0.981668	0.958345
Diabetic nephropathy	GCST90001751	CD20 on IgD+ CD38br	MFI	B cell	Bcells.trait383	CD20 on IgD+ CD38br	26	-0.0138292	0.0272228	0.611452	-0.0671859	0.0395274	0.986266	0.935021	1.04032	101.419	25	3.61528e-11	0.934698
Diabetic nephropathy	GCST90001752	CD20 on IgD+ CD38dim	MFI	B cell	Bcells.trait384	CD20 on IgD+ CD38dim	29	-0.0462964	0.0287559	0.107403	-0.102658	0.0100652	0.954759	0.902436	1.01012	43.1492	28	0.0336665	0.560795
Diabetic nephropathy	GCST90001753	CD20 on IgD- CD24-	MFI	B cell	Bcells.trait388	CD20 on IgD- CD24-	26	-0.0281369	0.0309894	0.363904	-0.0888761	0.0326023	0.972255	0.914959	1.03314	33.287	25	0.124047	0.821191
Diabetic nephropathy	GCST90001754	CD20 on IgD- CD27-	MFI	B cell	Bcells.trait389	CD20 on IgD- CD27-	18	-0.0155649	0.0440939	0.724093	-0.101989	0.0708592	0.984556	0.90304	1.07343	18.1935	17	0.376733	0.958345
Diabetic nephropathy	GCST90001755	CD20 on IgD- CD38-	MFI	B cell	Bcells.trait390	CD20 on IgD- CD38-	29	-0.0334074	0.0371464	0.368469	-0.106214	0.0393995	0.967144	0.899232	1.04019	103.986	28	1.13296e-10	0.821191
Diabetic nephropathy	GCST90001756	CD20 on IgD- CD38br	MFI	B cell	Bcells.trait391	CD20 on IgD- CD38br	14	-0.00924157	0.0220398	0.674987	-0.0524396	0.0339564	0.990801	0.948912	1.03454	11.0904	13	0.603244	0.958345
Diabetic nephropathy	GCST90001757	CD20 on IgD- CD38dim	MFI	B cell	Bcells.trait392	CD20 on IgD- CD38dim	34	0.0199662	0.0100053	0.0459804	0.000355923	0.0395765	1.02017	1.00036	1.04037	108.337	33	5.95676e-10	0.43493
Diabetic nephropathy	GCST90001758	CD20 on memory B cell	MFI	B cell	Bcells.trait395	CD20 on memory B cell	28	0.0240438	0.0281651	0.393287	-0.0311599	0.0792474	1.02434	0.969321	1.08247	38.1614	27	0.075347	0.825589
Diabetic nephropathy	GCST90001759	CD20 on naive-mature B cell	MFI	B cell	Bcells.trait397	CD20 on naive-mature B cell	25	0.00532701	0.0161631	0.741719	-0.0263527	0.0370067	1.00534	0.973991	1.0377	50.7242	24	0.0011442	0.958345
Diabetic nephropathy	GCST90001760	CD20 on unsw mem	MFI	B cell	Bcells.trait398	CD20 on unsw mem	23	0.0113629	0.0268154	0.671751	-0.0411953	0.0639212	1.01143	0.959642	1.06601	23.0067	22	0.40135	0.958345
Diabetic nephropathy	GCST90001761	CD20 on sw mem	MFI	B cell	Bcells.trait399	CD20 on sw mem	31	-0.0316639	0.027933	0.256976	-0.0864125	0.0230848	0.968832	0.917216	1.02335	117.205	30	2.98835e-12	0.782522
Diabetic nephropathy	GCST90001762	CD20 on IgD+	MFI	B cell	Bcells.trait400	CD20 on IgD+	21	0.012704	0.018419	0.490369	-0.0233973	0.0488052	1.01279	0.976874	1.05002	35.259	20	0.0187673	0.875876
Diabetic nephropathy	GCST90001763	CD20 on transitional	MFI	B cell	Bcells.trait401	CD20 on transitional	24	0.0132251	0.0132887	0.319632	-0.0128207	0.0392708	1.01331	0.987261	1.04005	165.552	23	1.48385e-23	0.812175
Diabetic nephropathy	GCST90001764	CD24 on CD24+ CD27+	MFI	B cell	Bcells.trait418	CD24 on CD24+ CD27+	3	0.066037	0.0713927	0.354974	-0.0738926	0.205967	1.06827	0.928771	1.22871	1.57037	2	0.456035	0.821159
Diabetic nephropathy	GCST90001765	CD24 on IgD+ CD24+	MFI	B cell	Bcells.trait438	CD24 on IgD+ CD24+	25	-0.00707366	0.0176232	0.688138	-0.0416152	0.0274679	0.992951	0.959239	1.02785	14.7995	24	0.926489	0.958345
Diabetic nephropathy	GCST90001766	CD24 on IgD+ CD38-	MFI	B cell	Bcells.trait439	CD24 on IgD+ CD38-	21	0.0441448	0.0236702	0.0621818	-0.00224873	0.0905384	1.04513	0.997754	1.09476	27.3123	20	0.126704	0.470861
Diabetic nephropathy	GCST90001767	CD24 on IgD+ CD38- unsw mem	MFI	B cell	Bcells.trait441	CD24 on IgD+ CD38- unsw mem	21	-0.0149961	0.021643	0.488382	-0.0574165	0.0274242	0.985116	0.944201	1.0278	17.7791	20	0.601955	0.875018
Diabetic nephropathy	GCST90001768	CD24 on IgD+ CD38br	MFI	B cell	Bcells.trait442	CD24 on IgD+ CD38br	25	-0.0302652	0.0247871	0.222085	-0.078848	0.0183176	0.970188	0.92418	1.01849	36.4064	24	0.0500971	0.7611
Diabetic nephropathy	GCST90001769	CD24 on IgD- CD38-	MFI	B cell	Bcells.trait445	CD24 on IgD- CD38-	29	0.0113942	0.0192998	0.554936	-0.0264334	0.0492218	1.01146	0.973913	1.05045	23.0926	28	0.728391	0.904045
Diabetic nephropathy	GCST90001770	CD24 on IgD- CD38dim	MFI	B cell	Bcells.trait446	CD24 on IgD- CD38dim	6	0.0879172	0.0720086	0.222114	-0.0532196	0.229054	1.0919	0.948172	1.25741	8.74089	5	0.119856	0.7611
Diabetic nephropathy	GCST90001771	CD24 on memory B cell	MFI	B cell	Bcells.trait448	CD24 on memory B cell	31	-0.0181022	0.0205983	0.379499	-0.0584748	0.0222704	0.982061	0.943202	1.02252	34.6976	30	0.25381	0.825589
Diabetic nephropathy	GCST90001772	CD24 on unsw mem	MFI	B cell	Bcells.trait449	CD24 on unsw mem	23	0.00872723	0.0194843	0.654218	-0.029462	0.0469165	1.00877	0.970968	1.04803	39.4615	22	0.0124876	0.954557
Diabetic nephropathy	GCST90001773	CD24 on sw mem	MFI	B cell	Bcells.trait450	CD24 on sw mem	38	0.00580093	0.0195251	0.766389	-0.0324682	0.0440701	1.00582	0.968053	1.04506	56.3184	37	0.0218211	0.958345
Diabetic nephropathy	GCST90001774	CD24 on transitional	MFI	B cell	Bcells.trait451	CD24 on transitional	20	0.0207448	0.04492	0.644213	-0.0672984	0.108788	1.02096	0.934916	1.11493	21.2537	19	0.322951	0.945622
Diabetic nephropathy	GCST90001775	CD25 on B cell	MFI	B cell	Bcells.trait453	CD25 on B cell	24	0.00149932	0.0237599	0.949685	-0.0450701	0.0480687	1.0015	0.95593	1.04924	29.1531	23	0.175287	0.989968
Diabetic nephropathy	GCST90001776	CD25 on CD20- CD38-	MFI	B cell	Bcells.trait470	CD25 on CD20- CD38-	19	-0.0608785	0.0354303	0.0857488	-0.130322	0.00856483	0.940938	0.877813	1.0086	15.9014	18	0.599432	0.508045
Diabetic nephropathy	GCST90001777	CD25 on CD24+ CD27+	MFI	B cell	Bcells.trait471	CD25 on CD24+ CD27+	26	-0.0175311	0.0110015	0.111042	-0.039094	0.00403174	0.982622	0.96166	1.00404	16.092	25	0.912061	0.571632
Diabetic nephropathy	GCST90001778	CD25 on IgD+ CD24+	MFI	B cell	Bcells.trait490	CD25 on IgD+ CD24+	27	-0.00510522	0.0165391	0.757568	-0.0375219	0.0273114	0.994908	0.963173	1.02769	21.3879	26	0.721674	0.958345
Diabetic nephropathy	GCST90001779	CD25 on IgD+ CD24-	MFI	B cell	Bcells.trait491	CD25 on IgD+ CD24-	25	-0.035587	0.0200648	0.0761293	-0.074914	0.00374008	0.965039	0.927823	1.00375	32.07	24	0.125267	0.502737
Diabetic nephropathy	GCST90001780	CD25 on IgD+ CD38-	MFI	B cell	Bcells.trait492	CD25 on IgD+ CD38-	27	0.00552349	0.0128265	0.666737	-0.0196165	0.0306635	1.00554	0.980575	1.03114	32.83	26	0.167088	0.958345
Diabetic nephropathy	GCST90001781	CD25 on IgD+ CD38- naive	MFI	B cell	Bcells.trait493	CD25 on IgD+ CD38- naive	24	0.016996	0.0217415	0.434372	-0.0256173	0.0596094	1.01714	0.974708	1.06142	21.6247	23	0.542997	0.833958
Diabetic nephropathy	GCST90001782	CD25 on IgD+ CD38- unsw mem	MFI	B cell	Bcells.trait494	CD25 on IgD+ CD38- unsw mem	24	0.0117654	0.0164447	0.474329	-0.0204662	0.0439971	1.01183	0.979742	1.04498	21.9844	23	0.521192	0.863689
Diabetic nephropathy	GCST90001783	CD25 on IgD+ CD38br	MFI	B cell	Bcells.trait495	CD25 on IgD+ CD38br	13	-0.0153798	0.0474668	0.745929	-0.108415	0.077655	0.984738	0.897255	1.08075	21.1497	12	0.0482304	0.958345
Diabetic nephropathy	GCST90001784	CD25 on IgD+ CD38dim	MFI	B cell	Bcells.trait496	CD25 on IgD+ CD38dim	23	-0.0112314	0.0221593	0.612261	-0.0546636	0.0322008	0.988831	0.946804	1.03272	25.5111	22	0.273263	0.934698
Diabetic nephropathy	GCST90001785	CD25 on IgD- CD24-	MFI	B cell	Bcells.trait500	CD25 on IgD- CD24-	26	-0.0592535	0.039027	0.128947	-0.135746	0.0172395	0.942468	0.873064	1.01739	30.8642	25	0.193555	0.628402
Diabetic nephropathy	GCST90001786	CD25 on IgD- CD27-	MFI	B cell	Bcells.trait501	CD25 on IgD- CD27-	21	-0.0270991	0.0424448	0.523178	-0.110291	0.0560928	0.973265	0.895574	1.0577	28.0727	20	0.10769	0.881475
Diabetic nephropathy	GCST90001787	CD25 on IgD- CD38-	MFI	B cell	Bcells.trait502	CD25 on IgD- CD38-	22	0.0237331	0.0239964	0.32265	-0.0232998	0.070766	1.02402	0.97697	1.07333	16.6185	21	0.733959	0.812175
Diabetic nephropathy	GCST90001788	CD25 on IgD- CD38br	MFI	B cell	Bcells.trait503	CD25 on IgD- CD38br	20	0.107065	0.0477396	0.0249166	0.0134957	0.200635	1.11301	1.01359	1.22218	25.0337	19	0.159435	0.331164
Diabetic nephropathy	GCST90001789	CD25 on IgD- CD38dim	MFI	B cell	Bcells.trait504	CD25 on IgD- CD38dim	22	-0.0200371	0.0313581	0.522838	-0.081499	0.0414248	0.980162	0.921734	1.04229	34.4221	21	0.0326408	0.881475
Diabetic nephropathy	GCST90001790	CD25 on memory B cell	MFI	B cell	Bcells.trait506	CD25 on memory B cell	24	-0.00244929	0.0246578	0.920875	-0.0507786	0.04588	0.997554	0.950489	1.04695	30.3824	23	0.138737	0.988487
Diabetic nephropathy	GCST90001791	CD25 on naive-mature B cell	MFI	B cell	Bcells.trait508	CD25 on naive-mature B cell	25	0.0362342	0.035111	0.302077	-0.0325834	0.105052	1.0369	0.967942	1.11077	20.7467	24	0.653617	0.808212
Diabetic nephropathy	GCST90001792	CD25 on unsw mem	MFI	B cell	Bcells.trait509	CD25 on unsw mem	22	0.00608285	0.0166604	0.715031	-0.0265716	0.0387373	1.0061	0.973778	1.0395	18.8924	21	0.592046	0.958345
Diabetic nephropathy	GCST90001793	CD25 on sw mem	MFI	B cell	Bcells.trait510	CD25 on sw mem	20	-0.00676345	0.0404781	0.8673	-0.0861005	0.0725736	0.993259	0.917502	1.07527	11.5762	19	0.902935	0.973881
Diabetic nephropathy	GCST90001794	CD25 on IgD+	MFI	B cell	Bcells.trait511	CD25 on IgD+	26	-0.0227599	0.0196472	0.246688	-0.0612685	0.0157486	0.977497	0.940571	1.01587	32.0298	25	0.157153	0.777665
Diabetic nephropathy	GCST90001795	CD25 on transitional	MFI	B cell	Bcells.trait512	CD25 on transitional	22	-0.0275681	0.0364604	0.449582	-0.0990305	0.0438942	0.972808	0.905715	1.04487	16.0341	21	0.767732	0.844845
Diabetic nephropathy	GCST90001796	CD27 on CD20-	MFI	B cell	Bcells.trait514	CD27 on CD20-	16	-0.0267056	0.0286216	0.35079	-0.082804	0.0293927	0.973648	0.920532	1.02983	29.0825	15	0.0156955	0.815857
Diabetic nephropathy	GCST90001797	CD27 on CD20- CD38-	MFI	B cell	Bcells.trait536	CD27 on CD20- CD38-	19	0.0451266	0.0362245	0.212857	-0.0258734	0.116127	1.04616	0.974458	1.12314	24.5274	18	0.138497	0.7611
Diabetic nephropathy	GCST90001798	CD27 on CD24+ CD27+	MFI	B cell	Bcells.trait537	CD27 on CD24+ CD27+	30	-0.0096901	0.025871	0.707992	-0.0603972	0.041017	0.990357	0.941391	1.04187	34.4122	29	0.224493	0.958345
Diabetic nephropathy	GCST90001799	CD27 on T cell	MFI	B cell	Bcells.trait539	CD27 on T cell	21	0.0156972	0.0181554	0.387259	-0.0198874	0.0512818	1.01582	0.980309	1.05262	23.2574	20	0.276331	0.825589
Diabetic nephropathy	GCST90001800	CD27 on IgD+ CD24+	MFI	B cell	Bcells.trait561	CD27 on IgD+ CD24+	31	-0.00570448	0.0214327	0.790118	-0.0477125	0.0363036	0.994312	0.953408	1.03697	22.4777	30	0.836108	0.958345
Diabetic nephropathy	GCST90001801	CD27 on IgD+ CD38- unsw mem	MFI	B cell	Bcells.trait563	CD27 on IgD+ CD38- unsw mem	24	0.0178287	0.0227407	0.433041	-0.0267431	0.0624004	1.01799	0.973611	1.06439	23.2055	23	0.448828	0.833958
Diabetic nephropathy	GCST90001802	CD27 on IgD- CD38-	MFI	B cell	Bcells.trait565	CD27 on IgD- CD38-	28	0.0280214	0.0287119	0.329089	-0.028254	0.0842968	1.02842	0.972141	1.08795	42.4197	27	0.0299098	0.812175
Diabetic nephropathy	GCST90001803	CD27 on IgD- CD38br	MFI	B cell	Bcells.trait566	CD27 on IgD- CD38br	15	0.0187832	0.0584391	0.747896	-0.0957575	0.133324	1.01896	0.908684	1.14262	25.3469	14	0.0312934	0.958345
Diabetic nephropathy	GCST90001804	CD27 on IgD- CD38dim	MFI	B cell	Bcells.trait567	CD27 on IgD- CD38dim	32	-0.0180824	0.0186048	0.331092	-0.0545478	0.0183831	0.98208	0.946913	1.01855	35.3287	31	0.27096	0.812175
Diabetic nephropathy	GCST90001805	CD27 on memory B cell	MFI	B cell	Bcells.trait570	CD27 on memory B cell	24	-0.0232081	0.0181383	0.200719	-0.0587593	0.012343	0.977059	0.942934	1.01242	24.1382	23	0.396187	0.756317
Diabetic nephropathy	GCST90001806	CD27 on unsw mem	MFI	B cell	Bcells.trait571	CD27 on unsw mem	30	-0.0386546	0.0295839	0.191346	-0.096639	0.0193299	0.962083	0.907884	1.01952	27.3678	29	0.551867	0.750878
Diabetic nephropathy	GCST90001807	CD27 on PB/PC	MFI	B cell	Bcells.trait572	CD27 on PB/PC	18	-0.0574795	0.0394139	0.144743	-0.134731	0.0197718	0.944141	0.873951	1.01997	19.6433	17	0.292877	0.67825
Diabetic nephropathy	GCST90001808	CD27 on sw mem	MFI	B cell	Bcells.trait574	CD27 on sw mem	30	-0.0313884	0.0284269	0.269516	-0.0871051	0.0243284	0.969099	0.916581	1.02463	32.8417	29	0.284169	0.789724
Diabetic nephropathy	GCST90001809	CD38 on CD20-	MFI	B cell	Bcells.trait597	CD38 on CD20-	20	-0.00899174	0.0534063	0.866296	-0.113668	0.0956846	0.991049	0.892554	1.10041	17.743	19	0.539663	0.973881
Diabetic nephropathy	GCST90001810	CD38 on CD3- CD19-	MFI	B cell	Bcells.trait619	CD38 on CD3- CD19-	18	-0.0298189	0.0305015	0.328263	-0.0896018	0.0299641	0.970621	0.914295	1.03042	27.9775	17	0.0452014	0.812175
Diabetic nephropathy	GCST90001811	CD38 on IgD+ CD24-	MFI	B cell	Bcells.trait637	CD38 on IgD+ CD24-	16	0.0672697	0.0391039	0.0853811	-0.00937388	0.143913	1.06958	0.99067	1.15478	23.7254	15	0.0699056	0.508045
Diabetic nephropathy	GCST90001812	CD38 on IgD+ CD38br	MFI	B cell	Bcells.trait640	CD38 on IgD+ CD38br	17	0.0570453	0.0316938	0.0718787	-0.00507464	0.119165	1.0587	0.994938	1.12656	11.9976	16	0.744144	0.502737
Diabetic nephropathy	GCST90001813	CD38 on IgD+ CD38dim	MFI	B cell	Bcells.trait641	CD38 on IgD+ CD38dim	23	-0.0085711	0.0298413	0.773942	-0.0670601	0.0499179	0.991466	0.935139	1.05118	18.6488	22	0.666901	0.958345
Diabetic nephropathy	GCST90001814	CD38 on IgD- CD38br	MFI	B cell	Bcells.trait643	CD38 on IgD- CD38br	13	-0.0137805	0.0119703	0.249641	-0.0372424	0.00968135	0.986314	0.963443	1.00973	12.4181	12	0.412711	0.777665
Diabetic nephropathy	GCST90001815	CD38 on IgD- CD38dim	MFI	B cell	Bcells.trait644	CD38 on IgD- CD38dim	20	-0.0331082	0.0193116	0.0864508	-0.0709588	0.00474245	0.967434	0.9315	1.00475	15.0658	19	0.718408	0.508045
Diabetic nephropathy	GCST90001816	CD38 on naive-mature B cell	MFI	B cell	Bcells.trait646	CD38 on naive-mature B cell	25	0.0317371	0.0292288	0.27756	-0.0255513	0.0890256	1.03225	0.974772	1.09311	26.3273	24	0.336769	0.798981
Diabetic nephropathy	GCST90001817	CD38 on PB/PC	MFI	B cell	Bcells.trait647	CD38 on PB/PC	14	-0.0651875	0.0470149	0.165586	-0.157337	0.0269618	0.936892	0.854416	1.02733	16.9622	13	0.201037	0.716233
Diabetic nephropathy	GCST90001818	CD38 on IgD+	MFI	B cell	Bcells.trait649	CD38 on IgD+	14	0.0437201	0.0670044	0.514082	-0.0876086	0.175049	1.04469	0.916119	1.1913	13.1952	13	0.432847	0.87799
Diabetic nephropathy	GCST90001819	CD38 on transitional	MFI	B cell	Bcells.trait650	CD38 on transitional	23	0.00518466	0.0291892	0.859019	-0.0520262	0.0623955	1.0052	0.949304	1.06438	15.251	22	0.851243	0.973823
Diabetic nephropathy	GCST90001820	IgD on IgD+ CD24+	MFI	B cell	Bcells.trait775	IgD on IgD+ CD24+	27	-0.0279033	0.02362	0.237466	-0.0741985	0.0183919	0.972482	0.928487	1.01856	57.9301	26	0.000316218	0.774946
Diabetic nephropathy	GCST90001821	IgD on IgD+ CD24-	MFI	B cell	Bcells.trait776	IgD on IgD+ CD24-	29	-0.00956231	0.025712	0.709966	-0.0599577	0.0408331	0.990483	0.941804	1.04168	24.1135	28	0.67553	0.958345
Diabetic nephropathy	GCST90001822	IgD on IgD+ CD38-	MFI	B cell	Bcells.trait777	IgD on IgD+ CD38-	29	-0.0264171	0.0258217	0.30628	-0.0770276	0.0241934	0.973929	0.925864	1.02449	68.1398	28	3.37174e-05	0.808212
Diabetic nephropathy	GCST90001823	IgD on IgD+ CD38- unsw mem	MFI	B cell	Bcells.trait779	IgD on IgD+ CD38- unsw mem	16	-0.0185086	0.0280128	0.508792	-0.0734137	0.0363965	0.981662	0.929216	1.03707	17.7057	15	0.278453	0.877186
Diabetic nephropathy	GCST90001824	IgD on IgD+ CD38br	MFI	B cell	Bcells.trait780	IgD on IgD+ CD38br	25	-0.00777972	0.0265924	0.769863	-0.0599008	0.0443413	0.99225	0.941858	1.04534	41.4591	24	0.0148248	0.958345
Diabetic nephropathy	GCST90001825	IgD on IgD+ CD38dim	MFI	B cell	Bcells.trait781	IgD on IgD+ CD38dim	20	-0.0237489	0.022458	0.29029	-0.0677665	0.0202686	0.976531	0.934479	1.02048	19.4175	19	0.43036	0.805216
Diabetic nephropathy	GCST90001826	IgD on unsw mem	MFI	B cell	Bcells.trait785	IgD on unsw mem	22	-0.0334439	0.0243836	0.170196	-0.0812358	0.014348	0.967109	0.921976	1.01445	198.654	21	6.66458e-31	0.731844
Diabetic nephropathy	GCST90001827	IgD on IgD+	MFI	B cell	Bcells.trait786	IgD on IgD+	21	-0.0268899	0.0303684	0.37591	-0.0864119	0.0326321	0.973468	0.917216	1.03317	18.7229	20	0.539895	0.825589
Diabetic nephropathy	GCST90001828	IgD on transitional	MFI	B cell	Bcells.trait787	IgD on transitional	31	0.0416877	0.029139	0.152531	-0.0154248	0.0988001	1.04257	0.984694	1.10385	28.3179	30	0.553594	0.694305
Diabetic nephropathy	GCST90001829	BAFF-R on B cell	MFI	B cell	Bcells.trait84	BAFF-R on B cell	21	0.0054616	0.0215082	0.799549	-0.0366945	0.0476177	1.00548	0.963971	1.04877	23.1876	20	0.279675	0.958683
Diabetic nephropathy	GCST90001830	BAFF-R on CD20-	MFI	B cell	Bcells.trait85	BAFF-R on CD20-	14	-0.0416012	0.038756	0.283086	-0.117563	0.0343606	0.959252	0.889085	1.03496	11.7376	13	0.54927	0.798981
Diabetic nephropathy	GCST90001831	CD62L on CD62L+ myeloid DC	MFI	cDC	Blue.530.30.cDC.trait1	CD62L on CD62L+ myeloid DC	15	-0.0332102	0.0450477	0.460987	-0.121504	0.0550833	0.967335	0.885588	1.05663	15.9998	14	0.313388	0.857194
Diabetic nephropathy	GCST90001832	CD62L on CD62L+ plasmacytoid DC	MFI	cDC	Blue.530.30.cDC.trait2	CD62L on CD62L+ plasmacytoid DC	15	0.00767761	0.0400758	0.848073	-0.0708709	0.0862261	1.00771	0.931582	1.09005	19.9585	14	0.131455	0.96717
Diabetic nephropathy	GCST90001833	CD62L on CD62L+ DC	MFI	cDC	Blue.530.30.cDC.trait3	CD62L on CD62L+ DC	26	-0.0385815	0.0315773	0.22178	-0.100473	0.0233101	0.962153	0.90441	1.02358	35.8521	25	0.0738741	0.7611
Diabetic nephropathy	GCST90001834	CD62L on monocyte	MFI	cDC	Blue.530.30.cDC.trait4	CD62L on monocyte	25	-0.0394667	0.021186	0.0624809	-0.0809912	0.00205784	0.961302	0.922202	1.00206	20.4991	24	0.668067	0.470861
Diabetic nephropathy	GCST90001835	CD62L on granulocyte	MFI	cDC	Blue.530.30.cDC.trait5	CD62L on granulocyte	16	0.0548633	0.0469968	0.243055	-0.0372503	0.146977	1.0564	0.963435	1.15833	19.5156	15	0.191313	0.777665
Diabetic nephropathy	GCST90001836	CD66b on CD66b++ myeloid cell	MFI	Myeloid cell	Blue.530.30.MDSC.trait1	CD66b on CD66b++ myeloid cell	25	-0.000624458	0.0238751	0.979134	-0.0474197	0.0461708	0.999376	0.953687	1.04725	30.567	24	0.166663	0.989968
Diabetic nephropathy	GCST90001837	CD66b on Gr MDSC	MFI	Myeloid cell	Blue.530.30.MDSC.trait2	CD66b on Gr MDSC	21	0.0267756	0.0262039	0.306867	-0.024584	0.0781352	1.02714	0.975716	1.08127	10.2533	20	0.963342	0.808212
Diabetic nephropathy	GCST90001838	CD3 on naive CD8br	MFI	Maturation stages of T cell	Blue.530.30.MT.trait10	CD3 on naive CD8br	25	-0.00610885	0.0250009	0.806963	-0.0551105	0.0428928	0.99391	0.946381	1.04383	18.9608	24	0.754075	0.959994
Diabetic nephropathy	GCST90001839	CD3 on EM CD8br	MFI	Maturation stages of T cell	Blue.530.30.MT.trait11	CD3 on EM CD8br	18	-0.0326416	0.0335134	0.330063	-0.0983278	0.0330446	0.967885	0.906352	1.0336	12.6174	17	0.7614	0.812175
Diabetic nephropathy	GCST90001840	CD3 on TD CD8br	MFI	Maturation stages of T cell	Blue.530.30.MT.trait12	CD3 on TD CD8br	23	0.00585055	0.0336276	0.861881	-0.0600596	0.0717607	1.00587	0.941708	1.0744	15.7711	22	0.827082	0.973823
Diabetic nephropathy	GCST90001841	CD3 on CM CD4+	MFI	Maturation stages of T cell	Blue.530.30.MT.trait3	CD3 on CM CD4+	25	0.0170975	0.0221004	0.439149	-0.0262192	0.0604143	1.01724	0.974122	1.06228	23.0548	24	0.516565	0.833958
Diabetic nephropathy	GCST90001842	CD3 on Naive CD4+	MFI	Maturation stages of T cell	Blue.530.30.MT.trait4	CD3 on Naive CD4+	28	-0.00761329	0.0218902	0.727994	-0.0505181	0.0352915	0.992416	0.950737	1.03592	19.8152	27	0.838421	0.958345
Diabetic nephropathy	GCST90001843	CD3 on EM CD4+	MFI	Maturation stages of T cell	Blue.530.30.MT.trait5	CD3 on EM CD4+	19	-0.00551841	0.0275314	0.841136	-0.05948	0.0484432	0.994497	0.942254	1.04964	18.1013	18	0.448997	0.965699
Diabetic nephropathy	GCST90001844	CD3 on TD CD4+	MFI	Maturation stages of T cell	Blue.530.30.MT.trait6	CD3 on TD CD4+	26	-0.0444676	0.0262467	0.0902237	-0.0959111	0.00697587	0.956507	0.908545	1.007	21.7534	25	0.649944	0.508045
Diabetic nephropathy	GCST90001845	CD3 on CD45RA- CD4+	MFI	Maturation stages of T cell	Blue.530.30.MT.trait7	CD3 on CD45RA- CD4+	28	0.0156823	0.0246789	0.525133	-0.0326884	0.064053	1.01581	0.96784	1.06615	29.4676	27	0.338598	0.881475
Diabetic nephropathy	GCST90001846	CD3 on CM CD8br	MFI	Maturation stages of T cell	Blue.530.30.MT.trait9	CD3 on CM CD8br	18	0.00980767	0.0376758	0.794619	-0.0640369	0.0836523	1.00986	0.93797	1.08725	27.4563	17	0.0517056	0.958345
Diabetic nephropathy	GCST90001847	CD3 on HLA DR+ T cell	MFI	TBNK	Blue.530.30.TBNK.trait4	CD3 on HLA DR+ T cell	27	-0.01622	0.0249283	0.515264	-0.0650795	0.0326396	0.983911	0.936993	1.03318	23.0156	26	0.632067	0.87799
Diabetic nephropathy	GCST90001848	CD3 on NKT	MFI	TBNK	Blue.530.30.TBNK.trait5	CD3 on NKT	16	0.0590722	0.0463454	0.202448	-0.0317648	0.149909	1.06085	0.968734	1.16173	12.9589	15	0.605474	0.758922
Diabetic nephropathy	GCST90001849	CD3 on HLA DR+ CD4+	MFI	TBNK	Blue.530.30.TBNK.trait6	CD3 on HLA DR+ CD4+	26	-0.0219093	0.029269	0.454129	-0.0792766	0.035458	0.978329	0.923784	1.03609	29.0037	25	0.263763	0.849024
Diabetic nephropathy	GCST90001850	CD3 on HLA DR+ CD8br	MFI	TBNK	Blue.530.30.TBNK.trait7	CD3 on HLA DR+ CD8br	26	0.00298184	0.0294333	0.919306	-0.0547075	0.0606711	1.00299	0.946762	1.06255	22.0211	25	0.634527	0.988487
Diabetic nephropathy	GCST90001851	CD3 on T cell	MFI	Treg	Blue.530.30.Treg.trait1	CD3 on T cell	31	-0.00676819	0.0189982	0.721651	-0.0440047	0.0304684	0.993255	0.956949	1.03094	26.5065	30	0.649048	0.958345
Diabetic nephropathy	GCST90001852	CD3 on CD39+ resting Treg	MFI	Treg	Blue.530.30.Treg.trait10	CD3 on CD39+ resting Treg	19	0.0144008	0.0288926	0.618184	-0.0422287	0.0710304	1.01451	0.95865	1.07361	25.4308	18	0.113502	0.935889
Diabetic nephropathy	GCST90001853	CD3 on activated Treg	MFI	Treg	Blue.530.30.Treg.trait11	CD3 on activated Treg	21	-0.0325489	0.0260071	0.210738	-0.0835229	0.0184251	0.967975	0.91987	1.0186	23.4078	20	0.269219	0.7611
Diabetic nephropathy	GCST90001854	CD3 on CD39+ activated Treg	MFI	Treg	Blue.530.30.Treg.trait12	CD3 on CD39+ activated Treg	27	-0.0172208	0.0254183	0.49809	-0.0670406	0.032599	0.982927	0.935157	1.03314	30.8994	26	0.232038	0.875876
Diabetic nephropathy	GCST90001855	CD3 on secreting Treg	MFI	Treg	Blue.530.30.Treg.trait13	CD3 on secreting Treg	21	0.0240323	0.0253021	0.342207	-0.0255599	0.0736244	1.02432	0.974764	1.0764	23.3345	20	0.272668	0.815857
Diabetic nephropathy	GCST90001856	CD3 on CD39+ secreting Treg	MFI	Treg	Blue.530.30.Treg.trait14	CD3 on CD39+ secreting Treg	28	-0.0484881	0.0273983	0.0767685	-0.102189	0.00521247	0.952669	0.902859	1.00523	31.2595	27	0.260619	0.502737
Diabetic nephropathy	GCST90001857	CD3 on activated & secreting Treg	MFI	Treg	Blue.530.30.Treg.trait15	CD3 on activated & secreting Treg	21	0.00350324	0.0253527	0.890098	-0.0461881	0.0531946	1.00351	0.954862	1.05463	19.2883	20	0.503164	0.98139
Diabetic nephropathy	GCST90001858	CD3 on CD45RA+ CD4+	MFI	Treg	Blue.530.30.Treg.trait17	CD3 on CD45RA+ CD4+	31	0.0257196	0.021145	0.223853	-0.0157245	0.0671637	1.02605	0.984398	1.06947	29.2905	30	0.502378	0.7611
Diabetic nephropathy	GCST90001859	CD3 on CD8br	MFI	Treg	Blue.530.30.Treg.trait2	CD3 on CD8br	21	-0.0204566	0.0245896	0.405454	-0.0686523	0.027739	0.979751	0.933651	1.02813	9.41446	20	0.977591	0.825589
Diabetic nephropathy	GCST90001860	CD3 on CD39+ CD4+	MFI	Treg	Blue.530.30.Treg.trait21	CD3 on CD39+ CD4+	28	-0.0139721	0.0221492	0.528161	-0.0573846	0.0294404	0.986125	0.944231	1.02988	40.0843	27	0.0503139	0.881475
Diabetic nephropathy	GCST90001861	CD3 on CD28+ CD4+	MFI	Treg	Blue.530.30.Treg.trait22	CD3 on CD28+ CD4+	25	-0.0264343	0.031218	0.397127	-0.0876215	0.034753	0.973912	0.916108	1.03536	31.1033	24	0.150826	0.825589
Diabetic nephropathy	GCST90001862	CD3 on CD28+ DN (CD4-CD8-)	MFI	Treg	Blue.530.30.Treg.trait23	CD3 on CD28+ DN (CD4-CD8-)	15	-0.0559467	0.0296679	0.0593269	-0.114096	0.00220246	0.94559	0.892172	1.0022	17.6072	14	0.225259	0.466322
Diabetic nephropathy	GCST90001863	CD3 on CD28+ CD45RA- CD8br	MFI	Treg	Blue.530.30.Treg.trait3	CD3 on CD28+ CD45RA- CD8br	19	-0.0185905	0.0355495	0.601012	-0.0882675	0.0510865	0.981581	0.915516	1.05241	20.5492	18	0.302764	0.93278
Diabetic nephropathy	GCST90001864	CD3 on CD28+ CD45RA+ CD8br	MFI	Treg	Blue.530.30.Treg.trait4	CD3 on CD28+ CD45RA+ CD8br	24	0.000855534	0.0276286	0.975297	-0.0532966	0.0550076	1.00086	0.948099	1.05655	25.8144	23	0.309708	0.989968
Diabetic nephropathy	GCST90001865	CD3 on CD28- CD8br	MFI	Treg	Blue.530.30.Treg.trait5	CD3 on CD28- CD8br	19	0.0278242	0.0391533	0.477302	-0.0489162	0.104565	1.02821	0.952261	1.11023	16.7901	18	0.537577	0.863689
Diabetic nephropathy	GCST90001866	CD3 on CD39+ CD8br	MFI	Treg	Blue.530.30.Treg.trait6	CD3 on CD39+ CD8br	15	-0.0187875	0.0398926	0.637676	-0.096977	0.0594021	0.981388	0.907577	1.0612	11.237	14	0.667326	0.94495
Diabetic nephropathy	GCST90001867	CD3 on CD4+	MFI	Treg	Blue.530.30.Treg.trait7	CD3 on CD4+	30	-0.0154545	0.0272137	0.570105	-0.0687934	0.0378843	0.984664	0.93352	1.03861	34.7282	29	0.213605	0.915928
Diabetic nephropathy	GCST90001868	CD3 on CD4 Treg	MFI	Treg	Blue.530.30.Treg.trait8	CD3 on CD4 Treg	11	-0.00806472	0.0349767	0.817645	-0.076619	0.0604895	0.991968	0.926243	1.06236	5.62021	10	0.846099	0.959994
Diabetic nephropathy	GCST90001869	CD3 on resting Treg	MFI	Treg	Blue.530.30.Treg.trait9	CD3 on resting Treg	36	0.0136322	0.026813	0.611161	-0.0389213	0.0661857	1.01373	0.961826	1.06843	34.6692	35	0.48397	0.934698
Diabetic nephropathy	GCST90001870	CD34 on HSC	MFI	Myeloid cell	Blue.585.42.MDSC.trait1	CD34 on HSC	13	-0.0302995	0.0183027	0.0978292	-0.0661727	0.00557371	0.970155	0.935969	1.00559	11.4985	12	0.486744	0.537693
Diabetic nephropathy	GCST90001871	HVEM on T cell	MFI	Maturation stages of T cell	HVEM1000_150630.trait1	HVEM on T cell	25	-0.0385451	0.0232364	0.0971509	-0.0840885	0.0069982	0.962188	0.91935	1.00702	22.8182	24	0.530552	0.537693
Diabetic nephropathy	GCST90001872	HVEM on naive CD8br	MFI	Maturation stages of T cell	HVEM1000_150630.trait10	HVEM on naive CD8br	20	-0.0285837	0.020352	0.16018	-0.0684737	0.0113062	0.971821	0.933818	1.01137	18.0443	19	0.519482	0.70537
Diabetic nephropathy	GCST90001873	HVEM on EM CD8br	MFI	Maturation stages of T cell	HVEM1000_150630.trait11	HVEM on EM CD8br	18	-0.0310053	0.0258116	0.229667	-0.081596	0.0195854	0.96947	0.921644	1.01978	26.9555	17	0.0587231	0.769062
Diabetic nephropathy	GCST90001874	HVEM on TD CD8br	MFI	Maturation stages of T cell	HVEM1000_150630.trait12	HVEM on TD CD8br	27	-0.0205851	0.0217703	0.344374	-0.063255	0.0220847	0.979625	0.938704	1.02233	44.0277	26	0.0150126	0.815857
Diabetic nephropathy	GCST90001875	HVEM on CD4+	MFI	Maturation stages of T cell	HVEM1000_150630.trait2	HVEM on CD4+	19	-0.0269391	0.0250481	0.282154	-0.0760335	0.0221552	0.97342	0.926785	1.0224	25.9427	18	0.101075	0.798981
Diabetic nephropathy	GCST90001876	HVEM on CM CD4+	MFI	Maturation stages of T cell	HVEM1000_150630.trait3	HVEM on CM CD4+	17	0.0329963	0.021732	0.128931	-0.00959837	0.075591	1.03355	0.990448	1.07852	27.6864	16	0.0344564	0.628402
Diabetic nephropathy	GCST90001877	HVEM on naive CD4+	MFI	Maturation stages of T cell	HVEM1000_150630.trait4	HVEM on naive CD4+	17	-0.0199765	0.0256063	0.435308	-0.0701649	0.0302118	0.980222	0.93224	1.03067	23.8283	16	0.093322	0.833958
Diabetic nephropathy	GCST90001878	HVEM on EM CD4+	MFI	Maturation stages of T cell	HVEM1000_150630.trait5	HVEM on EM CD4+	21	0.0139356	0.02818	0.620938	-0.0412972	0.0691683	1.01403	0.959544	1.07162	30.8559	20	0.057122	0.935889
Diabetic nephropathy	GCST90001879	HVEM on TD CD4+	MFI	Maturation stages of T cell	HVEM1000_150630.trait6	HVEM on TD CD4+	26	-0.0815465	0.0229313	0.000376372	-0.126492	-0.0366011	0.92169	0.881181	0.964061	39.7989	25	0.0305818	0.0131013
Diabetic nephropathy	GCST90001880	HVEM on CD45RA- CD4+	MFI	Maturation stages of T cell	HVEM1000_150630.trait7	HVEM on CD45RA- CD4+	18	-0.0162218	0.0262951	0.537292	-0.0677601	0.0353166	0.983909	0.934485	1.03595	22.5652	17	0.163949	0.890926
Diabetic nephropathy	GCST90001881	HVEM on CD8br	MFI	Maturation stages of T cell	HVEM1000_150630.trait8	HVEM on CD8br	15	-0.0130862	0.0346588	0.705749	-0.0810175	0.0548451	0.986999	0.922178	1.05638	27.0049	14	0.0192253	0.958345
Diabetic nephropathy	GCST90001882	HVEM on CM CD8br	MFI	Maturation stages of T cell	HVEM1000_150630.trait9	HVEM on CM CD8br	17	0.0197114	0.0218521	0.367037	-0.0231187	0.0625416	1.01991	0.977146	1.06454	22.3659	16	0.131764	0.821191
Diabetic nephropathy	GCST90001883	CD16-CD56 on NKT	MFI	TBNK	Blue.585.42.TBNK.trait1	CD16-CD56 on NKT	27	0.0188788	0.0286711	0.510242	-0.0373165	0.0750741	1.01906	0.963371	1.07796	21.8842	26	0.695017	0.877616
Diabetic nephropathy	GCST90001884	CD16-CD56 on NK	MFI	TBNK	Blue.585.42.TBNK.trait2	CD16-CD56 on NK	29	0.0162374	0.0240921	0.50033	-0.0309832	0.063458	1.01637	0.969492	1.06551	36.3253	28	0.1345	0.875876
Diabetic nephropathy	GCST90001885	CD16-CD56 on HLA DR+ NK	MFI	TBNK	Blue.585.42.TBNK.trait3	CD16-CD56 on HLA DR+ NK	24	0.0690743	0.018832	0.00024452	0.0321637	0.105985	1.07152	1.03269	1.11181	19.034	23	0.69925	0.00953182
Diabetic nephropathy	GCST90001886	CD28 on CD39+ activated Treg	MFI	Treg	Blue.585.42.Treg.trait10	CD28 on CD39+ activated Treg	19	-0.0256973	0.0237745	0.279751	-0.0722953	0.0209007	0.97463	0.930256	1.02112	20.2059	18	0.321345	0.798981
Diabetic nephropathy	GCST90001887	CD28 on secreting Treg	MFI	Treg	Blue.585.42.Treg.trait11	CD28 on secreting Treg	17	-0.0168399	0.0208119	0.418429	-0.0576312	0.0239514	0.983301	0.943998	1.02424	14.4135	16	0.567938	0.833958
Diabetic nephropathy	GCST90001888	CD28 on CD39+ secreting Treg	MFI	Treg	Blue.585.42.Treg.trait12	CD28 on CD39+ secreting Treg	23	-0.0290535	0.0258881	0.261746	-0.0797942	0.0216871	0.971364	0.923306	1.02192	32.0909	22	0.0758597	0.784165
Diabetic nephropathy	GCST90001889	CD28 on activated & secreting Treg	MFI	Treg	Blue.585.42.Treg.trait13	CD28 on activated & secreting Treg	24	-0.0368484	0.0218429	0.0916082	-0.0796604	0.00596366	0.963822	0.92343	1.00598	23.2537	23	0.446043	0.511188
Diabetic nephropathy	GCST90001890	CD28 on CD45RA+ CD4+	MFI	Treg	Blue.585.42.Treg.trait15	CD28 on CD45RA+ CD4+	13	0.0326707	0.0423006	0.439909	-0.0502384	0.11558	1.03321	0.951003	1.12252	22.1078	12	0.0363297	0.833958
Diabetic nephropathy	GCST90001891	CD28 on CD45RA- CD4 not Treg	MFI	Treg	Blue.585.42.Treg.trait18	CD28 on CD45RA- CD4 not Treg	14	-0.00517692	0.0390054	0.894412	-0.0816275	0.0712736	0.994836	0.921615	1.07388	8.35554	13	0.819691	0.983181
Diabetic nephropathy	GCST90001892	CD28 on CD39+ CD4+	MFI	Treg	Blue.585.42.Treg.trait19	CD28 on CD39+ CD4+	18	-0.0205092	0.0270576	0.448462	-0.0735421	0.0325238	0.9797	0.929097	1.03306	11.5657	17	0.825692	0.844845
Diabetic nephropathy	GCST90001893	CD28 on CD28+ CD45RA- CD8br	MFI	Treg	Blue.585.42.Treg.trait2	CD28 on CD28+ CD45RA- CD8br	19	-0.0211593	0.0413518	0.608868	-0.102209	0.0598902	0.979063	0.902841	1.06172	11.0147	18	0.893731	0.934698
Diabetic nephropathy	GCST90001894	CD28 on CD28+ CD4+	MFI	Treg	Blue.585.42.Treg.trait20	CD28 on CD28+ CD4+	25	0.0289844	0.0242394	0.231792	-0.0185248	0.0764935	1.02941	0.981646	1.0795	37.2066	24	0.0417266	0.769062
Diabetic nephropathy	GCST90001895	CD28 on CD28+ DN (CD4-CD8-)	MFI	Treg	Blue.585.42.Treg.trait21	CD28 on CD28+ DN (CD4-CD8-)	3	-0.530286	0.15165	0.00047093	-0.827521	-0.233052	0.588436	0.437131	0.792113	0.476162	2	0.788139	0.0156477
Diabetic nephropathy	GCST90001896	CD28 on CD28+ CD45RA+ CD8br	MFI	Treg	Blue.585.42.Treg.trait3	CD28 on CD28+ CD45RA+ CD8br	16	0.0252203	0.0298388	0.39799	-0.0332638	0.0837043	1.02554	0.967283	1.08731	23.4491	15	0.0750581	0.825589
Diabetic nephropathy	GCST90001897	CD28 on CD39+ CD8br	MFI	Treg	Blue.585.42.Treg.trait4	CD28 on CD39+ CD8br	19	0.0383295	0.0195831	0.050315	-5.33379e-05	0.0767123	1.03907	0.999947	1.07973	15.5853	18	0.621467	0.43493
Diabetic nephropathy	GCST90001898	CD28 on CD4+	MFI	Treg	Blue.585.42.Treg.trait5	CD28 on CD4+	26	-0.00528601	0.0253343	0.834721	-0.0549412	0.0443692	0.994728	0.946541	1.04537	42.9429	25	0.0142	0.964528
Diabetic nephropathy	GCST90001899	CD28 on CD4 Treg	MFI	Treg	Blue.585.42.Treg.trait6	CD28 on CD4 Treg	24	-0.00625016	0.0184631	0.73497	-0.0424378	0.0299375	0.993769	0.95845	1.03039	38.1179	23	0.0247396	0.958345
Diabetic nephropathy	GCST90001900	CD28 on resting Treg	MFI	Treg	Blue.585.42.Treg.trait7	CD28 on resting Treg	6	-0.0390132	0.057267	0.495712	-0.151257	0.0732301	0.961738	0.859627	1.07598	4.48274	5	0.482197	0.875876
Diabetic nephropathy	GCST90001901	CD28 on CD39+ resting Treg	MFI	Treg	Blue.585.42.Treg.trait8	CD28 on CD39+ resting Treg	20	-0.0474794	0.0181034	0.00872425	-0.0829621	-0.0119967	0.95363	0.920386	0.988075	26.9676	19	0.105409	0.151843
Diabetic nephropathy	GCST90001902	CD28 on activated Treg	MFI	Treg	Blue.585.42.Treg.trait9	CD28 on activated Treg	18	-0.0261363	0.0296789	0.378514	-0.084307	0.0320343	0.974202	0.919149	1.03255	32.7659	17	0.0120666	0.825589
Diabetic nephropathy	GCST90001903	CD86 on myeloid DC	MFI	cDC	Blue.670.LP.cDC.trait1	CD86 on myeloid DC	19	0.025627	0.0396748	0.518327	-0.0521356	0.10339	1.02596	0.9492	1.10892	22.1381	18	0.225913	0.881156
Diabetic nephropathy	GCST90001904	CD86 on CD62L+ myeloid DC	MFI	cDC	Blue.670.LP.cDC.trait2	CD86 on CD62L+ myeloid DC	21	0.0263161	0.0298081	0.377316	-0.0321077	0.08474	1.02667	0.968402	1.08843	31.8875	20	0.0445117	0.825589
Diabetic nephropathy	GCST90001905	CD86 on monocyte	MFI	cDC	Blue.670.LP.cDC.trait3	CD86 on monocyte	16	-0.0262645	0.0315336	0.404899	-0.0880703	0.0355414	0.974077	0.915696	1.03618	23.9081	15	0.06667	0.825589
Diabetic nephropathy	GCST90001906	CD86 on granulocyte	MFI	cDC	Blue.670.LP.cDC.trait4	CD86 on granulocyte	20	-0.0566846	0.0397507	0.153868	-0.134596	0.0212268	0.944892	0.874069	1.02145	26.965	19	0.105472	0.694305
Diabetic nephropathy	GCST90001907	CCR7 on naive CD4+	MFI	Maturation stages of T cell	Blue.670.LP.MT.trait1	CCR7 on naive CD4+	23	-0.0185226	0.0214008	0.386759	-0.0604682	0.023423	0.981648	0.941324	1.0237	17.1579	22	0.754587	0.825589
Diabetic nephropathy	GCST90001908	CCR7 on naive CD8br	MFI	Maturation stages of T cell	Blue.670.LP.MT.trait3	CCR7 on naive CD8br	24	0.039582	0.0303832	0.192656	-0.019969	0.0991331	1.04038	0.980229	1.10421	19.2388	23	0.687282	0.750878
Diabetic nephropathy	GCST90001909	CD45 on CD14+ monocyte	MFI	TBNK	Blue.670.LP.TBNK.trait1	CD45 on CD14+ monocyte	16	0.0537404	0.0377888	0.15499	-0.0203257	0.127807	1.05521	0.979879	1.13633	23.7497	15	0.0694679	0.69508
Diabetic nephropathy	GCST90001910	CD45 on B cell	MFI	TBNK	Blue.670.LP.TBNK.trait10	CD45 on B cell	17	0.0199665	0.0203781	0.327184	-0.0199746	0.0599076	1.02017	0.980224	1.06174	35.4729	16	0.00342234	0.812175
Diabetic nephropathy	GCST90001911	CD45 on NK	MFI	TBNK	Blue.670.LP.TBNK.trait11	CD45 on NK	27	0.0244286	0.0293596	0.405383	-0.0331163	0.0819734	1.02473	0.967426	1.08543	34.5438	26	0.121872	0.825589
Diabetic nephropathy	GCST90001912	CD45 on HLA DR+ NK	MFI	TBNK	Blue.670.LP.TBNK.trait12	CD45 on HLA DR+ NK	13	0.0148091	0.0461157	0.748112	-0.0755777	0.105196	1.01492	0.927208	1.11093	15.7905	12	0.201021	0.958345
Diabetic nephropathy	GCST90001913	CD45 on granulocyte	MFI	TBNK	Blue.670.LP.TBNK.trait13	CD45 on granulocyte	16	-0.00615687	0.0307919	0.841519	-0.066509	0.0541953	0.993862	0.935654	1.05569	18.9003	15	0.218287	0.965699
Diabetic nephropathy	GCST90001914	CD45 on lymphocyte	MFI	TBNK	Blue.670.LP.TBNK.trait2	CD45 on lymphocyte	24	0.0917678	0.032943	0.00534198	0.0271995	0.156336	1.09611	1.02757	1.16922	20.3191	23	0.622591	0.10554
Diabetic nephropathy	GCST90001915	CD45 on T cell	MFI	TBNK	Blue.670.LP.TBNK.trait3	CD45 on T cell	15	-0.0564362	0.0324851	0.0823351	-0.120107	0.0072346	0.945127	0.886826	1.00726	49.5529	14	7.25355e-06	0.508045
Diabetic nephropathy	GCST90001916	CD45 on CD4+	MFI	TBNK	Blue.670.LP.TBNK.trait4	CD45 on CD4+	12	-0.251051	0.0579955	1.49927e-05	-0.364722	-0.137379	0.777983	0.69439	0.871639	105.129	11	1.71311e-17	0.00091375
Diabetic nephropathy	GCST90001917	CD45 on CD8br	MFI	TBNK	Blue.670.LP.TBNK.trait5	CD45 on CD8br	27	0.0103801	0.00827492	0.209693	-0.00583869	0.026599	1.01043	0.994178	1.02696	31.1937	26	0.221135	0.7611
Diabetic nephropathy	GCST90001918	CD45 on HLA DR+ T cell	MFI	TBNK	Blue.670.LP.TBNK.trait6	CD45 on HLA DR+ T cell	18	0.0877813	0.0273166	0.00131138	0.0342408	0.141322	1.09175	1.03483	1.1518	21.44	17	0.207226	0.0330557
Diabetic nephropathy	GCST90001919	CD45 on NKT	MFI	TBNK	Blue.670.LP.TBNK.trait7	CD45 on NKT	22	0.0284546	0.0263079	0.279429	-0.0231088	0.0800181	1.02886	0.977156	1.08331	28.532	21	0.125699	0.798981
Diabetic nephropathy	GCST90001920	CD45 on HLA DR+ CD4+	MFI	TBNK	Blue.670.LP.TBNK.trait8	CD45 on HLA DR+ CD4+	17	-0.0619191	0.0293913	0.0351422	-0.119526	-0.00431215	0.939959	0.887341	0.995697	119.636	16	6.45177e-18	0.366846
Diabetic nephropathy	GCST90001921	CD45 on HLA DR+ CD8br	MFI	TBNK	Blue.670.LP.TBNK.trait9	CD45 on HLA DR+ CD8br	19	0.0272184	0.0262836	0.300405	-0.0242975	0.0787343	1.02759	0.975995	1.08192	28.5933	18	0.0535812	0.808212
Diabetic nephropathy	GCST90001922	CD127 on T cell	MFI	Treg	Blue.670.LP.Treg.trait1	CD127 on T cell	18	0.0236331	0.0450407	0.599789	-0.0646467	0.111913	1.02391	0.937399	1.11842	18.7675	17	0.342037	0.93278
Diabetic nephropathy	GCST90001923	CD127 on CD45RA- CD4 not Treg	MFI	Treg	Blue.670.LP.Treg.trait10	CD127 on CD45RA- CD4 not Treg	17	0.0524602	0.0284732	0.0654103	-0.00334721	0.108268	1.05386	0.996658	1.11435	18.5936	16	0.2903	0.482979
Diabetic nephropathy	GCST90001924	CD127 on CD28+ CD4+	MFI	Treg	Blue.670.LP.Treg.trait11	CD127 on CD28+ CD4+	20	-0.00534187	0.0278838	0.848075	-0.0599942	0.0493105	0.994672	0.94177	1.05055	18.4232	19	0.494353	0.96717
Diabetic nephropathy	GCST90001925	CD127 on CD28+ DN (CD4-CD8-)	MFI	Treg	Blue.670.LP.Treg.trait12	CD127 on CD28+ DN (CD4-CD8-)	22	0.0302774	0.0350575	0.387781	-0.0384354	0.0989902	1.03074	0.962294	1.10406	14.0108	21	0.869136	0.825589
Diabetic nephropathy	GCST90001926	CD127 on granulocyte	MFI	Treg	Blue.670.LP.Treg.trait13	CD127 on granulocyte	31	0.0306291	0.0291745	0.293782	-0.0265529	0.0878111	1.0311	0.973797	1.09178	22.017	30	0.853425	0.805216
Diabetic nephropathy	GCST90001927	CD127 on CD8br	MFI	Treg	Blue.670.LP.Treg.trait2	CD127 on CD8br	24	-0.00587392	0.0374516	0.875371	-0.079279	0.0675311	0.994143	0.923782	1.06986	13.9516	23	0.928249	0.976705
Diabetic nephropathy	GCST90001928	CD127 on CD28+ CD45RA- CD8br	MFI	Treg	Blue.670.LP.Treg.trait3	CD127 on CD28+ CD45RA- CD8br	18	0.0231225	0.0284152	0.415795	-0.0325712	0.0788162	1.02339	0.967954	1.08201	18.7911	17	0.340654	0.833958
Diabetic nephropathy	GCST90001929	CD127 on CD28+ CD45RA+ CD8br	MFI	Treg	Blue.670.LP.Treg.trait4	CD127 on CD28+ CD45RA+ CD8br	19	0.0540343	0.0404528	0.181635	-0.0252531	0.133322	1.05552	0.975063	1.14262	8.20602	18	0.975409	0.749217
Diabetic nephropathy	GCST90001930	CD127 on CD28- CD8br	MFI	Treg	Blue.670.LP.Treg.trait5	CD127 on CD28- CD8br	19	-0.0386178	0.0329529	0.241235	-0.103206	0.02597	0.962118	0.901942	1.02631	13.501	18	0.760996	0.777665
Diabetic nephropathy	GCST90001931	CD127 on CD4+	MFI	Treg	Blue.670.LP.Treg.trait6	CD127 on CD4+	8	0.0579837	0.0603293	0.336492	-0.0602618	0.176229	1.0597	0.941518	1.19271	8.0574	7	0.32756	0.815857
Diabetic nephropathy	GCST90001932	CD127 on CD45RA+ CD4+	MFI	Treg	Blue.670.LP.Treg.trait7	CD127 on CD45RA+ CD4+	20	0.0833807	0.0341242	0.0145477	0.0164972	0.150264	1.08696	1.01663	1.16214	103.427	19	1.27693e-13	0.234777
Diabetic nephropathy	GCST90001933	CD25 on CD45RA- CD4 not Treg	MFI	Treg	Blue.780.60.CD25.trait1	CD25 on CD45RA- CD4 not Treg	26	0.0106542	0.0217692	0.624548	-0.0320135	0.0533219	1.01071	0.968493	1.05477	43.7417	25	0.0115895	0.937463
Diabetic nephropathy	GCST90001934	CD25 on CD45RA+ CD4 not Treg	MFI	Treg	Blue.780.60.CD25.trait13	CD25 on CD45RA+ CD4 not Treg	22	0.00600688	0.0205993	0.770587	-0.0343677	0.0463814	1.00602	0.966216	1.04747	22.495	21	0.371481	0.958345
Diabetic nephropathy	GCST90001935	CD25 on CD39+ CD4 Treg	MFI	Treg	Blue.780.60.CD25.trait10	CD25 on CD39+ CD4 Treg	17	-0.0317261	0.0393971	0.420652	-0.108944	0.0454922	0.968772	0.89678	1.04654	6.91077	16	0.974943	0.833958
Diabetic nephropathy	GCST90001936	CD25 on CD4 Treg	MFI	Treg	Blue.780.60.CD25.trait2	CD25 on CD4 Treg	21	-0.00683744	0.0180513	0.704852	-0.042218	0.0285431	0.993186	0.958661	1.02895	16.7725	20	0.667692	0.958345
Diabetic nephropathy	GCST90001937	CD25 on resting Treg	MFI	Treg	Blue.780.60.CD25.trait3	CD25 on resting Treg	20	-0.0302049	0.0334699	0.366819	-0.0958059	0.0353962	0.970247	0.90864	1.03603	30.4675	19	0.0461418	0.821191
Diabetic nephropathy	GCST90001938	CD25 on CD39+ resting Treg	MFI	Treg	Blue.780.60.CD25.trait4	CD25 on CD39+ resting Treg	15	-0.0578184	0.0518418	0.264728	-0.159428	0.0437915	0.943821	0.852631	1.04476	7.47582	14	0.914811	0.789341
Diabetic nephropathy	GCST90001939	CD25 on activated Treg	MFI	Treg	Blue.780.60.CD25.trait5	CD25 on activated Treg	17	0.01049	0.0520616	0.840313	-0.0915506	0.112531	1.01055	0.912515	1.11911	28.0832	16	0.0309035	0.965699
Diabetic nephropathy	GCST90001940	CD25 on CD39+ activated Treg	MFI	Treg	Blue.780.60.CD25.trait6	CD25 on CD39+ activated Treg	12	0.0493381	0.0377746	0.191512	-0.0247	0.123376	1.05058	0.975603	1.13131	6.25726	11	0.855659	0.750878
Diabetic nephropathy	GCST90001941	CD25 on secreting Treg	MFI	Treg	Blue.780.60.CD25.trait7	CD25 on secreting Treg	14	0.0213764	0.018688	0.252683	-0.0152521	0.058005	1.02161	0.984864	1.05972	16.8931	13	0.204239	0.777665
Diabetic nephropathy	GCST90001942	CD25 on CD39+ secreting Treg	MFI	Treg	Blue.780.60.CD25.trait8	CD25 on CD39+ secreting Treg	16	-0.00472302	0.0201986	0.815117	-0.0443123	0.0348662	0.995288	0.956655	1.03548	8.77916	15	0.888778	0.959994
Diabetic nephropathy	GCST90001943	CD25 on activated & secreting Treg	MFI	Treg	Blue.780.60.CD25.trait9	CD25 on activated & secreting Treg	20	-0.000790066	0.0178879	0.964771	-0.0358503	0.0342702	0.99921	0.964785	1.03486	15.0551	19	0.719086	0.989968
Diabetic nephropathy	GCST90001944	CD123 on plasmacytoid DC	MFI	cDC	Blue.780.60.cDC.trait1	CD123 on plasmacytoid DC	18	0.018504	0.0148869	0.21388	-0.0106744	0.0476824	1.01868	0.989382	1.04884	12.2225	17	0.786478	0.7611
Diabetic nephropathy	GCST90001945	CD123 on CD62L+ plasmacytoid DC	MFI	cDC	Blue.780.60.cDC.trait2	CD123 on CD62L+ plasmacytoid DC	18	0.0184577	0.0148847	0.214957	-0.0107162	0.0476317	1.01863	0.989341	1.04878	12.2298	17	0.786027	0.7611
Diabetic nephropathy	GCST90001946	CD33 on CD14+ monocyte	MFI	Myeloid cell	Blue.780.60.MDSC.trait1	CD33 on CD14+ monocyte	20	-0.00478651	0.0186163	0.797091	-0.0412746	0.0317015	0.995225	0.959566	1.03221	22.2616	19	0.271429	0.958345
Diabetic nephropathy	GCST90001947	CD33 on CD33br HLA DR+ CD14dim	MFI	Myeloid cell	Blue.780.60.MDSC.trait10	CD33 on CD33br HLA DR+ CD14dim	28	-0.000770282	0.0145922	0.957901	-0.0293709	0.0278304	0.99923	0.971056	1.02822	25.1584	27	0.565587	0.989968
Diabetic nephropathy	GCST90001948	CD33 on CD33dim HLA DR+ CD11b+	MFI	Myeloid cell	Blue.780.60.MDSC.trait12	CD33 on CD33dim HLA DR+ CD11b+	21	-0.005683	0.0187773	0.762155	-0.0424866	0.0311206	0.994333	0.958403	1.03161	23.0451	20	0.286584	0.958345
Diabetic nephropathy	GCST90001949	CD33 on CD33dim HLA DR+ CD11b-	MFI	Myeloid cell	Blue.780.60.MDSC.trait13	CD33 on CD33dim HLA DR+ CD11b-	22	0.000506322	0.0187178	0.97842	-0.0361805	0.0371931	1.00051	0.964466	1.03789	15.6027	21	0.79154	0.989968
Diabetic nephropathy	GCST90001950	CD33 on Gr MDSC	MFI	Myeloid cell	Blue.780.60.MDSC.trait14	CD33 on Gr MDSC	20	0.0336185	0.0204515	0.100214	-0.00646645	0.0737034	1.03419	0.993554	1.07649	13.7969	19	0.795402	0.539644
Diabetic nephropathy	GCST90001951	CD33 on CD66b++ myeloid cell	MFI	Myeloid cell	Blue.780.60.MDSC.trait2	CD33 on CD66b++ myeloid cell	19	0.0151133	0.0195087	0.438521	-0.0231238	0.0533504	1.01523	0.977141	1.0548	18.5376	18	0.420798	0.833958
Diabetic nephropathy	GCST90001952	CD33 on Mo MDSC	MFI	Myeloid cell	Blue.780.60.MDSC.trait3	CD33 on Mo MDSC	21	0.00344328	0.0182127	0.850046	-0.0322536	0.0391401	1.00345	0.968261	1.03992	17.0526	20	0.649558	0.967888
Diabetic nephropathy	GCST90001953	CD33 on CD33dim HLA DR-	MFI	Myeloid cell	Blue.780.60.MDSC.trait4	CD33 on CD33dim HLA DR-	20	0.0219601	0.0184731	0.234534	-0.0142472	0.0581674	1.0222	0.985854	1.05989	15.4134	19	0.695988	0.769062
Diabetic nephropathy	GCST90001954	CD33 on basophil	MFI	Myeloid cell	Blue.780.60.MDSC.trait6	CD33 on basophil	23	0.00945671	0.0132567	0.475626	-0.0165264	0.0354398	1.0095	0.983609	1.03608	17.489	22	0.735818	0.863689
Diabetic nephropathy	GCST90001955	CD33 on Im MDSC	MFI	Myeloid cell	Blue.780.60.MDSC.trait7	CD33 on Im MDSC	23	0.00327149	0.0190186	0.863426	-0.0340051	0.040548	1.00328	0.966567	1.04138	21.957	22	0.462456	0.973881
Diabetic nephropathy	GCST90001956	CD33 on CD33br HLA DR+	MFI	Myeloid cell	Blue.780.60.MDSC.trait8	CD33 on CD33br HLA DR+	24	6.06728e-05	0.0162265	0.997017	-0.0317432	0.0318646	1.00006	0.968755	1.03238	23.5574	23	0.428646	0.997017
Diabetic nephropathy	GCST90001957	CD33 on CD33br HLA DR+ CD14-	MFI	Myeloid cell	Blue.780.60.MDSC.trait9	CD33 on CD33br HLA DR+ CD14-	22	0.00441876	0.0168184	0.792755	-0.0285452	0.0373828	1.00443	0.971858	1.03809	14.0804	21	0.866121	0.958345
Diabetic nephropathy	GCST90001958	CD4 on monocyte	MFI	TBNK	Blue.780.60.TBNK.trait1	CD4 on monocyte	13	-0.0420073	0.0399898	0.293511	-0.120387	0.0363727	0.958863	0.886577	1.03704	7.62896	12	0.813412	0.805216
Diabetic nephropathy	GCST90001959	CD4 on HLA DR+ CD4+	MFI	TBNK	Blue.780.60.TBNK.trait3	CD4 on HLA DR+ CD4+	21	0.0120531	0.039556	0.760587	-0.0654766	0.0895828	1.01213	0.936621	1.09372	12.4963	20	0.897936	0.958345
Diabetic nephropathy	GCST90001960	CD25 on CD4+	MFI	Treg	Blue.780.60.Treg.trait4	CD25 on CD4+	15	-0.00966167	0.0184616	0.600739	-0.0458465	0.0265231	0.990385	0.955189	1.02688	18.3339	14	0.191996	0.93278
Diabetic nephropathy	GCST90001961	CD25 on CD39+ CD4+	MFI	Treg	Blue.780.60.Treg.trait5	CD25 on CD39+ CD4+	23	-0.0231001	0.0234149	0.323862	-0.0689934	0.0227932	0.977165	0.933333	1.02305	20.4887	22	0.552499	0.812175
Diabetic nephropathy	GCST90001962	CD25 on CD28+ CD4+	MFI	Treg	Blue.780.60.Treg.trait6	CD25 on CD28+ CD4+	5	-0.0995683	0.083772	0.234611	-0.263761	0.0646247	0.905228	0.768157	1.06676	5.29539	4	0.258309	0.769062
Diabetic nephropathy	GCST90001963	FSC-A on myeloid DC	Morphological parameter	cDC	FSC.cDC.trait2	FSC-A on myeloid DC	19	0.0164896	0.0178842	0.356518	-0.0185634	0.0515426	1.01663	0.981608	1.05289	28.6155	18	0.0532861	0.821191
Diabetic nephropathy	GCST90001964	FSC-A on plasmacytoid DC	Morphological parameter	cDC	FSC.cDC.trait3	FSC-A on plasmacytoid DC	27	-0.0236366	0.0163555	0.148409	-0.0556934	0.00842023	0.976641	0.945829	1.00846	39.6513	26	0.0421946	0.686626
Diabetic nephropathy	GCST90001965	FSC-A on monocyte	Morphological parameter	cDC	FSC.cDC.trait4	FSC-A on monocyte	18	0.0188227	0.0242907	0.438404	-0.0287872	0.0664326	1.019	0.971623	1.06869	30.9243	17	0.0204001	0.833958
Diabetic nephropathy	GCST90001966	FSC-A on granulocyte	Morphological parameter	cDC	FSC.cDC.trait5	FSC-A on granulocyte	21	0.0172262	0.0291831	0.555003	-0.0399727	0.0744251	1.01738	0.960816	1.07726	29.565	20	0.0772156	0.904045
Diabetic nephropathy	GCST90001967	FSC-A on CD14+ monocyte	Morphological parameter	TBNK	FSC.TBNK.trait1	FSC-A on CD14+ monocyte	24	-0.00665417	0.0288303	0.817467	-0.0631616	0.0498532	0.993368	0.938792	1.05112	39.706	23	0.0165767	0.959994
Diabetic nephropathy	GCST90001968	FSC-A on B cell	Morphological parameter	TBNK	FSC.TBNK.trait10	FSC-A on B cell	20	0.0366924	0.0366651	0.31695	-0.0351712	0.108556	1.03737	0.96544	1.11467	14.7937	19	0.735618	0.812175
Diabetic nephropathy	GCST90001969	FSC-A on NK	Morphological parameter	TBNK	FSC.TBNK.trait11	FSC-A on NK	19	0.0413004	0.0330596	0.211566	-0.0234964	0.106097	1.04217	0.976777	1.11193	11.5191	18	0.871048	0.7611
Diabetic nephropathy	GCST90001970	FSC-A on HLA DR+ NK	Morphological parameter	TBNK	FSC.TBNK.trait12	FSC-A on HLA DR+ NK	19	0.0189254	0.0233907	0.418458	-0.0269204	0.0647712	1.01911	0.973439	1.06691	14.6656	18	0.684785	0.833958
Diabetic nephropathy	GCST90001971	FSC-A on lymphocyte	Morphological parameter	TBNK	FSC.TBNK.trait2	FSC-A on lymphocyte	16	-0.0840708	0.0300997	0.00522091	-0.143066	-0.0250754	0.919366	0.866697	0.975236	125.929	15	1.32824e-19	0.10554
Diabetic nephropathy	GCST90001972	FSC-A on T cell	Morphological parameter	TBNK	FSC.TBNK.trait3	FSC-A on T cell	21	-0.00466342	0.0224191	0.83522	-0.0486048	0.0392779	0.995347	0.952558	1.04006	14.1271	20	0.823994	0.964528
Diabetic nephropathy	GCST90001973	FSC-A on CD4+	Morphological parameter	TBNK	FSC.TBNK.trait4	FSC-A on CD4+	23	-0.0590895	0.020583	0.00409448	-0.0994322	-0.0187468	0.942622	0.905351	0.981428	93.9536	22	7.21587e-11	0.0906988
Diabetic nephropathy	GCST90001974	FSC-A on CD8br	Morphological parameter	TBNK	FSC.TBNK.trait5	FSC-A on CD8br	18	-0.0581925	0.0353309	0.0995437	-0.127441	0.0110561	0.943468	0.880345	1.01112	13.4582	17	0.705013	0.539644
Diabetic nephropathy	GCST90001975	FSC-A on HLA DR+ T cell	Morphological parameter	TBNK	FSC.TBNK.trait6	FSC-A on HLA DR+ T cell	18	0.00661743	0.0175389	0.705951	-0.0277589	0.0409937	1.00664	0.972623	1.04185	13.334	17	0.713554	0.958345
Diabetic nephropathy	GCST90001976	FSC-A on NKT	Morphological parameter	TBNK	FSC.TBNK.trait7	FSC-A on NKT	22	-0.037631	0.039945	0.346158	-0.115923	0.0406613	0.963068	0.890544	1.0415	26.455	21	0.189627	0.815857
Diabetic nephropathy	GCST90001977	FSC-A on HLA DR+ CD4+	Morphological parameter	TBNK	FSC.TBNK.trait8	FSC-A on HLA DR+ CD4+	17	-0.0705022	0.0305299	0.020928	-0.130341	-0.0106635	0.931926	0.877796	0.989393	7.22803	16	0.968611	0.299968
Diabetic nephropathy	GCST90001978	FSC-A on HLA DR+ CD8br	Morphological parameter	TBNK	FSC.TBNK.trait9	FSC-A on HLA DR+ CD8br	15	0.0266342	0.0211339	0.207574	-0.0147881	0.0680566	1.02699	0.985321	1.07043	17.8517	14	0.213617	0.7611
Diabetic nephropathy	GCST90001979	CD16 on CD14- CD16+ monocyte	MFI	Monocyte	mono.trait1	CD16 on CD14- CD16+ monocyte	22	-0.010554	0.0219853	0.631191	-0.0536451	0.0325371	0.989501	0.947768	1.03307	20.453	21	0.492753	0.942022
Diabetic nephropathy	GCST90001980	CD40 on CD14+ CD16- monocyte	MFI	Monocyte	mono.trait10	CD40 on CD14+ CD16- monocyte	23	0.0347654	0.0257601	0.177149	-0.0157244	0.0852552	1.03538	0.984399	1.08899	21.803	22	0.471702	0.748533
Diabetic nephropathy	GCST90001981	CD40 on CD14+ CD16+ monocyte	MFI	Monocyte	mono.trait11	CD40 on CD14+ CD16+ monocyte	20	0.017057	0.0188077	0.36445	-0.019806	0.05392	1.0172	0.980389	1.0554	26.3502	19	0.120723	0.821191
Diabetic nephropathy	GCST90001982	CCR2 on CD14- CD16+ monocyte	MFI	Monocyte	mono.trait12	CCR2 on CD14- CD16+ monocyte	28	-0.00195266	0.0190765	0.918471	-0.0393426	0.0354373	0.998049	0.961421	1.03607	34.6265	27	0.148583	0.988487
Diabetic nephropathy	GCST90001983	CD14 on CD14+ CD16+ monocyte	MFI	Monocyte	mono.trait14	CD14 on CD14+ CD16+ monocyte	17	-0.0190288	0.0482505	0.693304	-0.1136	0.0755423	0.981151	0.892615	1.07847	16.8464	16	0.3956	0.958345
Diabetic nephropathy	GCST90001984	HLA DR on CD14- CD16+ monocyte	MFI	Monocyte	mono.trait16	HLA DR on CD14- CD16+ monocyte	19	0.179178	0.0291921	8.36292e-10	0.121961	0.236394	1.19623	1.12971	1.26667	126.159	18	2.86e-18	7.63895e-08
Diabetic nephropathy	GCST90001985	CD40 on monocytes	MFI	Monocyte	mono.trait17	CD40 on monocytes	29	0.0047412	0.0137031	0.729346	-0.0221169	0.0315993	1.00475	0.978126	1.0321	34.6153	28	0.181344	0.958345
Diabetic nephropathy	GCST90001986	CD14 on CD14+ CD16- monocyte	MFI	Monocyte	mono.trait19	CD14 on CD14+ CD16- monocyte	16	0.00806142	0.0463483	0.86192	-0.0827813	0.0989041	1.00809	0.920552	1.10396	10.5923	15	0.780924	0.973823
Diabetic nephropathy	GCST90001987	CD64 on CD14+ CD16- monocyte	MFI	Monocyte	mono.trait2	CD64 on CD14+ CD16- monocyte	34	-0.0076842	0.0113006	0.496517	-0.0298334	0.014465	0.992345	0.970607	1.01457	34.7366	33	0.385165	0.875876
Diabetic nephropathy	GCST90001988	HLA DR on CD14+ CD16- monocyte	MFI	Monocyte	mono.trait21	HLA DR on CD14+ CD16- monocyte	22	0.203667	0.0303706	1.99942e-11	0.144141	0.263193	1.22589	1.15505	1.30108	44.2882	21	0.00214535	2.43667e-09
Diabetic nephropathy	GCST90001989	CD40 on CD14- CD16+ monocyte	MFI	Monocyte	mono.trait22	CD40 on CD14- CD16+ monocyte	28	0.0160534	0.0185116	0.385827	-0.0202293	0.0523361	1.01618	0.979974	1.05373	29.6729	27	0.32905	0.825589
Diabetic nephropathy	GCST90001990	CD64 on CD14- CD16+ monocyte	MFI	Monocyte	mono.trait24	CD64 on CD14- CD16+ monocyte	20	-0.0142136	0.0393475	0.717926	-0.0913348	0.0629076	0.985887	0.912712	1.06493	28.2657	19	0.0784477	0.958345
Diabetic nephropathy	GCST90001991	HLA DR on CD14+ monocyte	MFI	Monocyte	mono.trait25	HLA DR on CD14+ monocyte	21	0.204048	0.0310984	5.33117e-11	0.143095	0.265001	1.22636	1.15384	1.30343	45.449	20	0.000958772	5.56604e-09
Diabetic nephropathy	GCST90001992	CCR2 on CD14+ CD16+ monocyte	MFI	Monocyte	mono.trait28	CCR2 on CD14+ CD16+ monocyte	37	0.00381179	0.0157596	0.80888	-0.0270771	0.0347006	1.00382	0.973286	1.03531	42.2722	36	0.218359	0.959994
Diabetic nephropathy	GCST90001993	PDL-1 on CD14+ CD16- monocyte	MFI	Monocyte	mono.trait29	PDL-1 on CD14+ CD16- monocyte	15	-0.0348075	0.0519042	0.502468	-0.13654	0.0669247	0.965791	0.872372	1.06921	25.1762	14	0.0328669	0.876621
Diabetic nephropathy	GCST90001994	CX3CR1 on CD14- CD16-	MFI	Monocyte	mono.trait3	CX3CR1 on CD14- CD16-	20	0.038584	0.0175018	0.0274837	0.00428056	0.0728875	1.03934	1.00429	1.07561	208.795	19	6.01976e-34	0.340813
Diabetic nephropathy	GCST90001995	CX3CR1 on monocyte	MFI	Monocyte	mono.trait33	CX3CR1 on monocyte	26	-0.0322222	0.0328761	0.327031	-0.0966593	0.0322149	0.968291	0.907865	1.03274	30.2274	25	0.215888	0.812175
Diabetic nephropathy	GCST90001996	CX3CR1 on CD14+ CD16+ monocyte	MFI	Monocyte	mono.trait35	CX3CR1 on CD14+ CD16+ monocyte	32	-0.00585859	0.0225357	0.794887	-0.0500285	0.0383113	0.994159	0.951202	1.03905	26.3264	31	0.705541	0.958345
Diabetic nephropathy	GCST90001997	CX3CR1 on CD14+ CD16- monocyte	MFI	Monocyte	mono.trait36	CX3CR1 on CD14+ CD16- monocyte	27	-0.03729	0.0282694	0.187138	-0.0926981	0.0181181	0.963397	0.911469	1.01828	24.7957	26	0.530561	0.749217
Diabetic nephropathy	GCST90001998	PDL-1 on CD14+ CD16+ monocyte	MFI	Monocyte	mono.trait39	PDL-1 on CD14+ CD16+ monocyte	28	0.0119314	0.0250252	0.633521	-0.0371179	0.0609807	1.012	0.963563	1.06288	41.1718	27	0.039646	0.943185
Diabetic nephropathy	GCST90001999	PDL-1 on CD14- CD16+ monocyte	MFI	Monocyte	mono.trait4	PDL-1 on CD14- CD16+ monocyte	20	-0.0153763	0.0310219	0.620135	-0.0761792	0.0454266	0.984741	0.92665	1.04647	34.2295	19	0.0172644	0.935889
Diabetic nephropathy	GCST90002000	PDL-1 on CD14- CD16-	MFI	Monocyte	mono.trait41	PDL-1 on CD14- CD16-	26	-0.0450804	0.0281739	0.109582	-0.100301	0.0101404	0.955921	0.904565	1.01019	12.6698	25	0.980297	0.568114
Diabetic nephropathy	GCST90002001	CD64 on CD14- CD16-	MFI	Monocyte	mono.trait42	CD64 on CD14- CD16-	15	0.379617	0.0453139	5.40588e-17	0.290802	0.468433	1.46173	1.3375	1.59749	145.133	14	6.74277e-24	7.90942e-15
Diabetic nephropathy	GCST90002002	PDL-1 on monocyte	MFI	Monocyte	mono.trait43	PDL-1 on monocyte	15	0.0482934	0.0454656	0.288147	-0.0408193	0.137406	1.04948	0.960003	1.14729	16.566	14	0.280044	0.803953
Diabetic nephropathy	GCST90002003	CCR2 on CD14- CD16-	MFI	Monocyte	mono.trait44	CCR2 on CD14- CD16-	15	-0.029425	0.0359728	0.413368	-0.0999316	0.0410816	0.971004	0.904899	1.04194	15.7901	14	0.32636	0.833958
Diabetic nephropathy	GCST90002004	CCR2 on CD14+ CD16- monocyte	MFI	Monocyte	mono.trait46	CCR2 on CD14+ CD16- monocyte	26	0.011055	0.0128048	0.387946	-0.0140424	0.0361524	1.01112	0.986056	1.03681	20.3833	25	0.726444	0.825589
Diabetic nephropathy	GCST90002005	CD16 on CD14+ CD16+ monocyte	MFI	Monocyte	mono.trait47	CD16 on CD14+ CD16+ monocyte	23	0.0318041	0.0298539	0.286728	-0.0267095	0.0903176	1.03232	0.973644	1.09452	20.1329	22	0.574729	0.803059
Diabetic nephropathy	GCST90002006	CD64 on monocyte	MFI	Monocyte	mono.trait48	CD64 on monocyte	28	0.0215633	0.0230156	0.348809	-0.0235472	0.0666738	1.0218	0.976728	1.06895	29.5753	27	0.33357	0.815857
Diabetic nephropathy	GCST90002007	HLA DR on CD14+ CD16+ monocyte	MFI	Monocyte	mono.trait50	HLA DR on CD14+ CD16+ monocyte	20	0.0504351	0.0151813	0.000893128	0.0206798	0.0801903	1.05173	1.0209	1.08349	217.655	19	1.01709e-35	0.0251106
Diabetic nephropathy	GCST90002008	CCR2 on monocyte	MFI	Monocyte	mono.trait52	CCR2 on monocyte	23	0.0127996	0.0175544	0.465915	-0.0216069	0.0472062	1.01288	0.978625	1.04834	22.0564	22	0.456529	0.857194
Diabetic nephropathy	GCST90002009	HLA DR on CD14- CD16-	MFI	Monocyte	mono.trait53	HLA DR on CD14- CD16-	25	0.0824902	0.0181531	5.51582e-06	0.0469102	0.11807	1.08599	1.04803	1.12532	210.269	24	1.06224e-31	0.000403512
Diabetic nephropathy	GCST90002010	HLA DR on monocyte	MFI	Monocyte	mono.trait54	HLA DR on monocyte	17	0.0484259	0.0243792	0.046993	0.000642706	0.0962091	1.04962	1.00064	1.10099	82.0016	16	7.23673e-11	0.43493
Diabetic nephropathy	GCST90002011	CD64 on CD14+ CD16+ monocyte	MFI	Monocyte	mono.trait6	CD64 on CD14+ CD16+ monocyte	12	-0.0613966	0.0658495	0.351141	-0.190462	0.0676683	0.94045	0.826577	1.07001	14.4739	11	0.20787	0.815857
Diabetic nephropathy	GCST90002012	CX3CR1 on CD14- CD16+ monocyte	MFI	Monocyte	mono.trait7	CX3CR1 on CD14- CD16+ monocyte	18	-0.0249473	0.0370597	0.500843	-0.0975843	0.0476897	0.975361	0.907026	1.04885	21.5118	17	0.204231	0.875876
Diabetic nephropathy	GCST90002013	CCR2 on myeloid DC	MFI	cDC	Red.660.20.cDC.trait1	CCR2 on myeloid DC	14	0.000741313	0.0227611	0.974018	-0.0438705	0.0453531	1.00074	0.957078	1.0464	15.0751	13	0.302691	0.989968
Diabetic nephropathy	GCST90002014	CCR2 on CD62L+ myeloid DC	MFI	cDC	Red.660.20.cDC.trait2	CCR2 on CD62L+ myeloid DC	15	-0.0519216	0.0393993	0.18756	-0.129144	0.0253011	0.949403	0.878847	1.02562	9.52599	14	0.795954	0.749217
Diabetic nephropathy	GCST90002015	CCR2 on plasmacytoid DC	MFI	cDC	Red.660.20.cDC.trait3	CCR2 on plasmacytoid DC	19	0.000224053	0.0294138	0.993922	-0.0574269	0.057875	1.00022	0.944191	1.05958	25.598	18	0.109312	0.995284
Diabetic nephropathy	GCST90002016	CCR2 on CD62L+ plasmacytoid DC	MFI	cDC	Red.660.20.cDC.trait4	CCR2 on CD62L+ plasmacytoid DC	19	-0.0041888	0.0296232	0.887552	-0.0622504	0.0538728	0.99582	0.939648	1.05535	24.5319	18	0.138361	0.980967
Diabetic nephropathy	GCST90002017	CCR2 on monocyte	MFI	cDC	Red.660.20.cDC.trait5	CCR2 on monocyte	25	0.0680757	0.0316839	0.0316672	0.00597516	0.130176	1.07045	1.00599	1.13903	14.6745	24	0.929923	0.354635
Diabetic nephropathy	GCST90002018	CCR2 on granulocyte	MFI	cDC	Red.660.20.cDC.trait6	CCR2 on granulocyte	17	0.0108874	0.0320934	0.734429	-0.0520158	0.0737905	1.01095	0.949314	1.07658	14.6087	16	0.553459	0.958345
Diabetic nephropathy	GCST90002019	CD14 on Mo MDSC	MFI	Myeloid cell	Red.660.20.MDSC.trait2	CD14 on Mo MDSC	24	0.0277811	0.0199379	0.163505	-0.0112972	0.0668593	1.02817	0.988766	1.06915	21.9804	23	0.521435	0.7157
Diabetic nephropathy	GCST90002020	CD14 on CD33br HLA DR+ CD14dim	MFI	Myeloid cell	Red.660.20.MDSC.trait3	CD14 on CD33br HLA DR+ CD14dim	17	0.00438829	0.0350375	0.900329	-0.0642851	0.0730617	1.0044	0.937738	1.0758	12.2618	16	0.72577	0.983496
Diabetic nephropathy	GCST90002021	CD14 on CD33dim HLA DR+ CD11b+	MFI	Myeloid cell	Red.660.20.MDSC.trait4	CD14 on CD33dim HLA DR+ CD11b+	18	-0.0237684	0.0285465	0.405059	-0.0797197	0.0321828	0.976512	0.923375	1.03271	12.2158	17	0.786897	0.825589
Diabetic nephropathy	GCST90002022	CD4 on CD4+	MFI	Maturation stages of T cell	Red.660.20.MT.trait1	CD4 on CD4+	22	0.0682705	0.032616	0.0363347	0.00434322	0.132198	1.07065	1.00435	1.14133	42.6353	21	0.00349796	0.366846
Diabetic nephropathy	GCST90002023	CD4 on CM CD4 +	MFI	Maturation stages of T cell	Red.660.20.MT.trait2	CD4 on CM CD4 +	15	0.0675513	0.0380413	0.0757762	-0.00700957	0.142112	1.06989	0.993015	1.15271	28.1069	14	0.0137703	0.502737
Diabetic nephropathy	GCST90002024	CD4 on naive CD4+	MFI	Maturation stages of T cell	Red.660.20.MT.trait3	CD4 on naive CD4+	20	0.0306871	0.0356726	0.389656	-0.0392313	0.100605	1.03116	0.961528	1.10584	23.567	19	0.213288	0.825589
Diabetic nephropathy	GCST90002025	CD4 on EM CD4+	MFI	Maturation stages of T cell	Red.660.20.MT.trait4	CD4 on EM CD4+	20	0.0273224	0.0292861	0.350846	-0.0300782	0.0847231	1.0277	0.97037	1.08842	31.5802	19	0.0348282	0.815857
Diabetic nephropathy	GCST90002026	CD4 on TD CD4+	MFI	Maturation stages of T cell	Red.660.20.MT.trait5	CD4 on TD CD4+	25	-0.0473328	0.0309824	0.126579	-0.108058	0.0133927	0.95377	0.897575	1.01348	24.6827	24	0.423163	0.628402
Diabetic nephropathy	GCST90002027	CD4 on CD45RA+ CD4+	MFI	Maturation stages of T cell	Red.660.20.MT.trait6	CD4 on CD45RA+ CD4+	27	0.0240901	0.0308876	0.435434	-0.0364496	0.0846297	1.02438	0.964207	1.08831	45.4517	26	0.0104968	0.833958
Diabetic nephropathy	GCST90002028	CD19 on B cell	MFI	TBNK	Red.660.20.TBNK.trait2	CD19 on B cell	26	-0.00609523	0.0268696	0.820544	-0.0587595	0.0465691	0.993923	0.942933	1.04767	46.796	25	0.00518181	0.959994
Diabetic nephropathy	GCST90002029	CD39 on CD39+ CD8br	MFI	Treg	Red.660.20.Treg.trait1	CD39 on CD39+ CD8br	24	0.0218362	0.0342748	0.524066	-0.0453425	0.0890148	1.02208	0.95567	1.0931	30.0295	23	0.148556	0.881475
Diabetic nephropathy	GCST90002030	CD39 on CD39+ activated Treg	MFI	Treg	Red.660.20.Treg.trait2	CD39 on CD39+ activated Treg	22	-0.0201703	0.0299131	0.500123	-0.0787999	0.0384594	0.980032	0.924225	1.03921	20.2499	21	0.505485	0.875876
Diabetic nephropathy	GCST90002031	CD39 on CD39+ secreting Treg	MFI	Treg	Red.660.20.Treg.trait3	CD39 on CD39+ secreting Treg	23	0.012199	0.016963	0.472048	-0.0210486	0.0454466	1.01227	0.979171	1.0465	20.8054	22	0.532791	0.862668
Diabetic nephropathy	GCST90002032	CD39 on CD39+ CD4+	MFI	Treg	Red.660.20.Treg.trait5	CD39 on CD39+ CD4+	20	0.00130809	0.0206948	0.9496	-0.0392536	0.0418698	1.00131	0.961507	1.04276	18.9113	19	0.462539	0.989968
Diabetic nephropathy	GCST90002033	CD39 on granulocyte	MFI	Treg	Red.660.20.Treg.trait6	CD39 on granulocyte	26	-0.0132289	0.0286073	0.643773	-0.0692993	0.0428415	0.986858	0.933047	1.04377	31.7971	25	0.163967	0.945622
Diabetic nephropathy	GCST90002034	CD39 on monocyte	MFI	Treg	Red.660.20.Treg.trait7	CD39 on monocyte	22	-0.0097853	0.0147699	0.507641	-0.0387343	0.0191638	0.990262	0.962006	1.01935	34.2563	21	0.0340142	0.877186
Diabetic nephropathy	GCST90002035	CD80 on myeloid DC	MFI	cDC	Red.780.60.cDC.trait1	CD80 on myeloid DC	26	0.0131177	0.0269252	0.626122	-0.0396556	0.0658911	1.0132	0.96112	1.06811	29.8418	25	0.230266	0.9379
Diabetic nephropathy	GCST90002036	CD80 on CD62L+ myeloid DC	MFI	cDC	Red.780.60.cDC.trait2	CD80 on CD62L+ myeloid DC	26	-0.00333729	0.0197122	0.86556	-0.0419731	0.0352985	0.996668	0.958896	1.03593	19.583	25	0.768346	0.973881
Diabetic nephropathy	GCST90002037	CD80 on plasmacytoid DC	MFI	cDC	Red.780.60.cDC.trait3	CD80 on plasmacytoid DC	20	0.00753317	0.0239505	0.753118	-0.0394099	0.0544762	1.00756	0.961357	1.05599	24.4791	19	0.178411	0.958345
Diabetic nephropathy	GCST90002038	CD80 on CD62L+ plasmacytoid DC	MFI	cDC	Red.780.60.cDC.trait4	CD80 on CD62L+ plasmacytoid DC	20	-0.000485839	0.0225386	0.982802	-0.0446615	0.0436898	0.999514	0.956321	1.04466	23.4551	19	0.21789	0.991747
Diabetic nephropathy	GCST90002039	CD80 on monocyte	MFI	cDC	Red.780.60.cDC.trait5	CD80 on monocyte	21	0.03303	0.0319735	0.301583	-0.029638	0.0956981	1.03358	0.970797	1.10043	24.8433	20	0.207492	0.808212
Diabetic nephropathy	GCST90002040	CD80 on granulocyte	MFI	cDC	Red.780.60.cDC.trait6	CD80 on granulocyte	33	-0.0223748	0.0244419	0.359967	-0.0702809	0.0255313	0.977874	0.932132	1.02586	34.9752	32	0.328595	0.821191
Diabetic nephropathy	GCST90002041	CD45 on lymphocyte	MFI	Myeloid cell	Red.780.60.MDSC.trait1	CD45 on lymphocyte	17	0.00383255	0.0343011	0.911035	-0.0633976	0.0710627	1.00384	0.93857	1.07365	9.50071	16	0.891371	0.988081
Diabetic nephropathy	GCST90002042	CD45 on CD33br HLA DR+ CD14-	MFI	Myeloid cell	Red.780.60.MDSC.trait10	CD45 on CD33br HLA DR+ CD14-	18	-0.010854	0.0350825	0.757028	-0.0796156	0.0579076	0.989205	0.923471	1.05962	17.3702	17	0.429572	0.958345
Diabetic nephropathy	GCST90002043	CD45 on CD33br HLA DR+ CD14dim	MFI	Myeloid cell	Red.780.60.MDSC.trait11	CD45 on CD33br HLA DR+ CD14dim	15	-0.0102056	0.0292497	0.727155	-0.0675351	0.0471239	0.989846	0.934695	1.04825	10.5621	14	0.72004	0.958345
Diabetic nephropathy	GCST90002044	CD45 on CD33dim HLA DR+ CD11b-	MFI	Myeloid cell	Red.780.60.MDSC.trait13	CD45 on CD33dim HLA DR+ CD11b-	9	-0.0647219	0.0529161	0.22129	-0.168437	0.0389937	0.937328	0.844984	1.03976	11.593	8	0.170308	0.7611
Diabetic nephropathy	GCST90002045	CD45 on CD33- HLA DR-	MFI	Myeloid cell	Red.780.60.MDSC.trait14	CD45 on CD33- HLA DR-	14	-0.002035	0.0388361	0.95821	-0.0781538	0.0740838	0.997967	0.924822	1.0769	14.2638	13	0.35553	0.989968
Diabetic nephropathy	GCST90002046	CD45 on CD33- HLA DR+	MFI	Myeloid cell	Red.780.60.MDSC.trait15	CD45 on CD33- HLA DR+	24	0.00186573	0.012005	0.876496	-0.0216641	0.0253956	1.00187	0.978569	1.02572	21.526	23	0.548997	0.976705
Diabetic nephropathy	GCST90002047	CD45 on Gr MDSC	MFI	Myeloid cell	Red.780.60.MDSC.trait16	CD45 on Gr MDSC	18	0.00802577	0.0284878	0.778153	-0.0478103	0.0638618	1.00806	0.953315	1.06595	14.3682	17	0.64089	0.958345
Diabetic nephropathy	GCST90002048	CD45 on CD66b++ myelod cell	MFI	Myeloid cell	Red.780.60.MDSC.trait3	CD45 on CD66b++ myelod cell	15	0.0146112	0.0287271	0.611017	-0.0416938	0.0709163	1.01472	0.959163	1.07349	20.9517	14	0.102877	0.934698
Diabetic nephropathy	GCST90002049	CD45 on Mo MDSC	MFI	Myeloid cell	Red.780.60.MDSC.trait4	CD45 on Mo MDSC	15	0.0379103	0.029465	0.198227	-0.0198412	0.0956618	1.03864	0.980354	1.10039	13.7498	14	0.468515	0.754707
Diabetic nephropathy	GCST90002050	CD45 on CD33dim HLA DR-	MFI	Myeloid cell	Red.780.60.MDSC.trait5	CD45 on CD33dim HLA DR-	18	0.009262	0.0297571	0.755608	-0.049062	0.067586	1.00931	0.952122	1.06992	18.9734	17	0.330064	0.958345
Diabetic nephropathy	GCST90002051	CD45 on basophil	MFI	Myeloid cell	Red.780.60.MDSC.trait7	CD45 on basophil	18	-0.0279043	0.0293834	0.342284	-0.0854959	0.0296872	0.972481	0.918057	1.03013	12.5668	17	0.764668	0.815857
Diabetic nephropathy	GCST90002052	CD45 on Im MDSC	MFI	Myeloid cell	Red.780.60.MDSC.trait8	CD45 on Im MDSC	11	-0.00921306	0.0208813	0.659061	-0.0501405	0.0317144	0.990829	0.951096	1.03222	12.3894	10	0.259838	0.958345
Diabetic nephropathy	GCST90002053	CD45 on CD33br HLA DR+	MFI	Myeloid cell	Red.780.60.MDSC.trait9	CD45 on CD33br HLA DR+	16	-0.0014178	0.021164	0.946589	-0.0428993	0.0400637	0.998583	0.958008	1.04088	10.4486	15	0.790616	0.989968
Diabetic nephropathy	GCST90002054	CD8 on CM CD8br	MFI	Maturation stages of T cell	Red.780.60.MT.trait2	CD8 on CM CD8br	13	0.0687891	0.0481482	0.153091	-0.0255812	0.16316	1.07121	0.974743	1.17722	30.6521	12	0.00222535	0.694305
Diabetic nephropathy	GCST90002055	CD8 on naive CD8br	MFI	Maturation stages of T cell	Red.780.60.MT.trait3	CD8 on naive CD8br	17	-0.0877688	0.0449464	0.0508503	-0.175864	0.000326257	0.915973	0.838732	1.00033	12.4811	16	0.710251	0.43493
Diabetic nephropathy	GCST90002056	CD8 on EM CD8br	MFI	Maturation stages of T cell	Red.780.60.MT.trait4	CD8 on EM CD8br	24	0.0222966	0.0326481	0.494648	-0.0416938	0.0862869	1.02255	0.959163	1.09012	31.7793	23	0.104821	0.875876
Diabetic nephropathy	GCST90002057	CD8 on TD CD8br	MFI	Maturation stages of T cell	Red.780.60.MT.trait5	CD8 on TD CD8br	16	0.00177081	0.0364939	0.961299	-0.0697572	0.0732988	1.00177	0.93262	1.07605	28.829	15	0.0169198	0.989968
Diabetic nephropathy	GCST90002058	CD8 on CD8br	MFI	TBNK	Red.780.60.TBNK.trait1	CD8 on CD8br	26	-0.0423376	0.0267527	0.113523	-0.0947728	0.0100976	0.958546	0.90958	1.01015	73.8375	25	1.02015e-06	0.580316
Diabetic nephropathy	GCST90002059	CD8 on NKT	MFI	TBNK	Red.780.60.TBNK.trait2	CD8 on NKT	18	0.078842	0.0358755	0.0279737	0.00852598	0.149158	1.08203	1.00856	1.16086	93.7251	17	1.27532e-12	0.340813
Diabetic nephropathy	GCST90002060	CD8 on HLA DR+ CD8br	MFI	TBNK	Red.780.60.TBNK.trait3	CD8 on HLA DR+ CD8br	24	-0.00618216	0.0222917	0.781527	-0.0498739	0.0375096	0.993837	0.951349	1.03822	44.3836	23	0.00472566	0.958345
Diabetic nephropathy	GCST90002061	CD4 on CD39+ CD4+	MFI	Treg	Red.780.60.Treg.trait15	CD4 on CD39+ CD4+	27	0.00454879	0.0306789	0.882129	-0.0555818	0.0646793	1.00456	0.945935	1.06682	22.9323	26	0.636772	0.977024
Diabetic nephropathy	GCST90002062	CD4 on CD28+ CD4+	MFI	Treg	Red.780.60.Treg.trait16	CD4 on CD28+ CD4+	21	0.045765	0.0378116	0.226148	-0.0283457	0.119876	1.04683	0.972052	1.12736	30.6739	20	0.0596452	0.765342
Diabetic nephropathy	GCST90002063	CD4 on CD4 Treg	MFI	Treg	Red.780.60.Treg.trait2	CD4 on CD4 Treg	28	0.0491389	0.0229819	0.0325041	0.00409435	0.0941835	1.05037	1.0041	1.09876	39.0639	27	0.0625165	0.354635
Diabetic nephropathy	GCST90002064	CD4 on resting Treg	MFI	Treg	Red.780.60.Treg.trait3	CD4 on resting Treg	13	0.0258882	0.048224	0.591383	-0.0686308	0.120407	1.02623	0.933671	1.12796	11.7406	12	0.466735	0.928259
Diabetic nephropathy	GCST90002065	CD4 on CD39+ resting Treg	MFI	Treg	Red.780.60.Treg.trait4	CD4 on CD39+ resting Treg	13	-0.0610594	0.0334749	0.0681466	-0.12667	0.00455137	0.940767	0.881024	1.00456	16.0101	12	0.190776	0.493219
Diabetic nephropathy	GCST90002066	CD4 on activated Treg	MFI	Treg	Red.780.60.Treg.trait5	CD4 on activated Treg	24	0.043798	0.0201311	0.0295827	0.00434093	0.083255	1.04477	1.00435	1.08682	32.4781	23	0.090601	0.34879
Diabetic nephropathy	GCST90002067	CD4 on CD39+ activated Treg	MFI	Treg	Red.780.60.Treg.trait6	CD4 on CD39+ activated Treg	23	0.0288457	0.0307701	0.348522	-0.0314637	0.0891551	1.02927	0.969026	1.09325	27.6565	22	0.187345	0.815857
Diabetic nephropathy	GCST90002068	CD4 on secreting Treg	MFI	Treg	Red.780.60.Treg.trait7	CD4 on secreting Treg	26	0.0238044	0.0241798	0.324882	-0.023588	0.0711968	1.02409	0.976688	1.07379	12.1947	25	0.98493	0.812175
Diabetic nephropathy	GCST90002069	CD4 on CD39+ secreting Treg	MFI	Treg	Red.780.60.Treg.trait8	CD4 on CD39+ secreting Treg	22	-0.00438359	0.0194962	0.822101	-0.0425961	0.0338289	0.995626	0.958298	1.03441	43.2963	21	0.00288084	0.959994
Diabetic nephropathy	GCST90002070	CD4 on activated & secreting Treg	MFI	Treg	Red.780.60.Treg.trait9	CD4 on activated & secreting Treg	31	0.0333829	0.0188088	0.0759215	-0.00348231	0.0702481	1.03395	0.996524	1.07277	36.9833	30	0.177633	0.502737
Diabetic nephropathy	GCST90002071	SSC-A on myeloid DC	Morphological parameter	cDC	SSC.cDC.trait2	SSC-A on myeloid DC	19	0.00346576	0.0150611	0.818004	-0.0260539	0.0329854	1.00347	0.974283	1.03354	27.3898	18	0.0719686	0.959994
Diabetic nephropathy	GCST90002072	SSC-A on plasmacytoid DC	Morphological parameter	cDC	SSC.cDC.trait3	SSC-A on plasmacytoid DC	25	0.0328416	0.0289712	0.256964	-0.0239419	0.0896251	1.03339	0.976342	1.09376	32.4296	24	0.116693	0.782522
Diabetic nephropathy	GCST90002073	SSC-A on monocyte	Morphological parameter	cDC	SSC.cDC.trait4	SSC-A on monocyte	22	0.0465548	0.0264654	0.0785632	-0.0053173	0.0984269	1.04766	0.994697	1.10343	24.0874	21	0.288841	0.502737
Diabetic nephropathy	GCST90002074	SSC-A on CD14+ monocyte	Morphological parameter	TBNK	SSC.TBNK.trait1	SSC-A on CD14+ monocyte	23	0.10288	0.0329927	0.00181926	0.0382139	0.167545	1.10836	1.03895	1.1824	30.4252	22	0.108491	0.0443293
Diabetic nephropathy	GCST90002075	SSC-A on B cell	Morphological parameter	TBNK	SSC.TBNK.trait10	SSC-A on B cell	13	0.0370147	0.0410537	0.36726	-0.0434505	0.11748	1.03771	0.95748	1.12466	9.66309	12	0.645491	0.821191
Diabetic nephropathy	GCST90002076	SSC-A on NK	Morphological parameter	TBNK	SSC.TBNK.trait11	SSC-A on NK	22	-0.0245232	0.0325645	0.451412	-0.0883497	0.0393033	0.975775	0.915441	1.04009	20.6655	21	0.479529	0.846107
Diabetic nephropathy	GCST90002077	SSC-A on HLA DR+ NK	Morphological parameter	TBNK	SSC.TBNK.trait12	SSC-A on HLA DR+ NK	28	0.0385308	0.0225848	0.0879997	-0.00573554	0.0827971	1.03928	0.994281	1.08632	31.8527	27	0.237584	0.508045
Diabetic nephropathy	GCST90002078	SSC-A on granulocyte	Morphological parameter	TBNK	SSC.TBNK.trait13	SSC-A on granulocyte	26	-0.0218331	0.0252989	0.388134	-0.071419	0.0277528	0.978403	0.931072	1.02814	19.6314	25	0.765882	0.825589
Diabetic nephropathy	GCST90002079	SSC-A on lymphocyte	Morphological parameter	TBNK	SSC.TBNK.trait2	SSC-A on lymphocyte	18	0.00456078	0.0560563	0.935155	-0.10531	0.114431	1.00457	0.900046	1.12124	161.608	17	1.28104e-25	0.989968
Diabetic nephropathy	GCST90002080	SSC-A on T cell	Morphological parameter	TBNK	SSC.TBNK.trait3	SSC-A on T cell	22	0.0161167	0.034528	0.640663	-0.0515581	0.0837916	1.01625	0.949748	1.0874	25.1393	21	0.241181	0.945622
Diabetic nephropathy	GCST90002081	SSC-A on CD4+	Morphological parameter	TBNK	SSC.TBNK.trait4	SSC-A on CD4+	27	-0.125156	0.0360436	0.000515905	-0.195802	-0.0545109	0.882359	0.822175	0.946948	102.625	26	4.67922e-11	0.0163968
Diabetic nephropathy	GCST90002082	SSC-A on CD8br	Morphological parameter	TBNK	SSC.TBNK.trait5	SSC-A on CD8br	19	-0.00749567	0.0227554	0.741852	-0.0520962	0.0371049	0.992532	0.949238	1.0378	47.3168	18	0.000190086	0.958345
Diabetic nephropathy	GCST90002083	SSC-A on HLA DR+ T cell	Morphological parameter	TBNK	SSC.TBNK.trait6	SSC-A on HLA DR+ T cell	22	0.0226673	0.0342456	0.508032	-0.044454	0.0897887	1.02293	0.95652	1.09394	27.8624	21	0.144098	0.877186
Diabetic nephropathy	GCST90002084	SSC-A on NKT	Morphological parameter	TBNK	SSC.TBNK.trait7	SSC-A on NKT	20	-0.00118442	0.0175811	0.946288	-0.0356433	0.0332745	0.998816	0.964984	1.03383	19.8532	19	0.403459	0.989968
Diabetic nephropathy	GCST90002085	SSC-A on HLA DR+ CD4+	Morphological parameter	TBNK	SSC.TBNK.trait8	SSC-A on HLA DR+ CD4+	21	-0.0618875	0.0338871	0.0678075	-0.128306	0.00453126	0.939989	0.879584	1.00454	131.535	20	2.00769e-18	0.493219
Diabetic nephropathy	GCST90002086	SSC-A on HLA DR+ CD8br	Morphological parameter	TBNK	SSC.TBNK.trait9	SSC-A on HLA DR+ CD8br	24	0.0314777	0.0311044	0.311539	-0.029487	0.0924424	1.03198	0.970943	1.09685	36.4264	23	0.0372987	0.809471
Diabetic nephropathy	GCST90002087	CD11c on myeloid DC	MFI	cDC	Violet.450.50.cDC.trait1	CD11c on myeloid DC	30	-0.0231774	0.0221926	0.296311	-0.0666748	0.02032	0.977089	0.935499	1.02053	35.7966	29	0.179566	0.805216
Diabetic nephropathy	GCST90002088	CD11c on CD62L+ myeloid DC	MFI	cDC	Violet.450.50.cDC.trait2	CD11c on CD62L+ myeloid DC	26	-0.00362913	0.0223769	0.871162	-0.0474878	0.0402295	0.996377	0.953622	1.04105	28.8125	25	0.271829	0.975222
Diabetic nephropathy	GCST90002089	CD11c on monocyte	MFI	cDC	Violet.450.50.cDC.trait3	CD11c on monocyte	19	0.0316966	0.0280212	0.257986	-0.023225	0.0866182	1.0322	0.977043	1.09048	19.9452	18	0.335916	0.782522
Diabetic nephropathy	GCST90002090	CD11c on granulocyte	MFI	cDC	Violet.450.50.cDC.trait4	CD11c on granulocyte	22	0.0430254	0.0332893	0.196194	-0.0222215	0.108272	1.04396	0.978024	1.11435	27.9667	21	0.141097	0.750878
Diabetic nephropathy	GCST90002091	CD11b on CD14+ monocyte	MFI	Myeloid cell	Violet.450.50.MDSC.trait1	CD11b on CD14+ monocyte	20	0.0362589	0.0205448	0.0775862	-0.00400898	0.0765267	1.03692	0.995999	1.07953	21.0813	19	0.332325	0.502737
Diabetic nephropathy	GCST90002092	CD11b on Gr MDSC	MFI	Myeloid cell	Violet.450.50.MDSC.trait13	CD11b on Gr MDSC	3	-0.0228944	0.0343528	0.505124	-0.0902259	0.0444371	0.977366	0.913725	1.04544	1.01246	2	0.602762	0.877186
Diabetic nephropathy	GCST90002093	CD11b on CD66b++ myeloid cell	MFI	Myeloid cell	Violet.450.50.MDSC.trait2	CD11b on CD66b++ myeloid cell	18	0.0106806	0.0273559	0.696218	-0.042937	0.0642982	1.01074	0.957972	1.06641	18.2493	17	0.373276	0.958345
Diabetic nephropathy	GCST90002094	CD11b on Mo MDSC	MFI	Myeloid cell	Violet.450.50.MDSC.trait3	CD11b on Mo MDSC	16	0.00283731	0.0230291	0.901945	-0.0422997	0.0479744	1.00284	0.958582	1.04914	17.4109	15	0.2949	0.983496
Diabetic nephropathy	GCST90002095	CD11b on CD33dim HLA DR-	MFI	Myeloid cell	Violet.450.50.MDSC.trait4	CD11b on CD33dim HLA DR-	22	0.00266925	0.0267267	0.920446	-0.0497151	0.0550536	1.00267	0.9515	1.0566	11.789	21	0.94514	0.988487
Diabetic nephropathy	GCST90002096	CD11b on basophil	MFI	Myeloid cell	Violet.450.50.MDSC.trait6	CD11b on basophil	19	0.0131101	0.0330483	0.691592	-0.0516646	0.0778848	1.0132	0.949647	1.081	22.4589	18	0.212248	0.958345
Diabetic nephropathy	GCST90002097	CD11b on CD33br HLA DR+ CD14dim	MFI	Myeloid cell	Violet.450.50.MDSC.trait9	CD11b on CD33br HLA DR+ CD14dim	20	0.00664644	0.0280435	0.812653	-0.0483188	0.0616117	1.00667	0.95283	1.06355	26.8754	19	0.107589	0.959994
Diabetic nephropathy	GCST90002098	CD45RA on naive CD4+	MFI	Maturation stages of T cell	Violet.450.50.MT.trait1	CD45RA on naive CD4+	32	-0.00805731	0.0199384	0.686132	-0.0471366	0.0310219	0.991975	0.953957	1.03151	22.5996	31	0.863285	0.958345
Diabetic nephropathy	GCST90002099	CD4RA on TD CD4+	MFI	Maturation stages of T cell	Violet.450.50.MT.trait2	CD4RA on TD CD4+	33	0.00590977	0.0167831	0.724744	-0.0269851	0.0388047	1.00593	0.973376	1.03957	47.8832	32	0.0352604	0.958345
Diabetic nephropathy	GCST90002100	CD45RA on naive CD8br	MFI	Maturation stages of T cell	Violet.450.50.MT.trait3	CD45RA on naive CD8br	23	0.00631326	0.0200855	0.753279	-0.0330544	0.0456809	1.00633	0.967486	1.04674	30.7519	22	0.101306	0.958345
Diabetic nephropathy	GCST90002101	CD45RA on TD CD8br	MFI	Maturation stages of T cell	Violet.450.50.MT.trait4	CD45RA on TD CD8br	14	0.00449521	0.0493071	0.927359	-0.0921467	0.101137	1.00451	0.911971	1.10643	25.2905	13	0.0211357	0.989968
Diabetic nephropathy	GCST90002102	CD45RA on resting Treg	MFI	Treg	Violet.450.50.Treg.trait2	CD45RA on resting Treg	29	0.0163485	0.0145507	0.261204	-0.012171	0.0448679	1.01648	0.987903	1.04589	14.4044	28	0.984062	0.784165
Diabetic nephropathy	GCST90002103	CD45RA on CD39+ resting Treg	MFI	Treg	Violet.450.50.Treg.trait3	CD45RA on CD39+ resting Treg	8	0.00840343	0.040757	0.836647	-0.0714804	0.0882872	1.00844	0.931015	1.0923	26.7186	7	0.000374456	0.964652
Diabetic nephropathy	GCST90002104	HLA DR on myeloid DC	MFI	cDC	Violet.510.50.cDC.trait2	HLA DR on myeloid DC	16	0.191091	0.0208393	4.74198e-20	0.150246	0.231936	1.21057	1.16212	1.26104	167.553	15	7.56935e-28	8.66235e-18
Diabetic nephropathy	GCST90002105	HLA DR on plasmacytoid DC	MFI	cDC	Violet.510.50.cDC.trait3	HLA DR on plasmacytoid DC	22	0.214286	0.0196914	1.40098e-27	0.175691	0.252881	1.23898	1.19207	1.28773	148.092	21	4.04337e-21	5.117e-25
Diabetic nephropathy	GCST90002106	HLA DR on DC	MFI	cDC	Violet.510.50.cDC.trait4	HLA DR on DC	19	0.29463	0.0241906	3.99514e-34	0.247217	0.342044	1.34263	1.28046	1.40782	123.021	18	1.12641e-17	2.924e-31
Diabetic nephropathy	GCST90002107	HLA DR on HSC	MFI	Myeloid cell	Violet.510.50.MDSC.trait1	HLA DR on HSC	6	-0.0149305	0.0378458	0.693207	-0.0891083	0.0592474	0.98518	0.914747	1.06104	2.39731	5	0.791874	0.958345
Diabetic nephropathy	GCST90002108	HLA DR on CD33br HLA DR+ CD14-	MFI	Myeloid cell	Violet.510.50.MDSC.trait3	HLA DR on CD33br HLA DR+ CD14-	25	0.0449203	0.0147575	0.00233539	0.0159955	0.073845	1.04594	1.01612	1.07664	35.1743	24	0.0658583	0.0550701
Diabetic nephropathy	GCST90002109	HLA DR on CD33br HLA DR+ CD14dim	MFI	Myeloid cell	Violet.510.50.MDSC.trait4	HLA DR on CD33br HLA DR+ CD14dim	20	0.0713558	0.0253221	0.00483345	0.0217245	0.120987	1.07396	1.02196	1.12861	36.0478	19	0.0104138	0.103919
Diabetic nephropathy	GCST90002110	HLA DR on CD33dim HLA DR+ CD11b+	MFI	Myeloid cell	Violet.510.50.MDSC.trait5	HLA DR on CD33dim HLA DR+ CD11b+	23	0.0347561	0.0177519	0.0502441	-3.764e-05	0.0695499	1.03537	0.999962	1.07203	154.053	22	8.20252e-22	0.43493
Diabetic nephropathy	GCST90002111	HLA DR on CD33dim HLA DR+ CD11b-	MFI	Myeloid cell	Violet.510.50.MDSC.trait6	HLA DR on CD33dim HLA DR+ CD11b-	18	0.0527343	0.0248701	0.0339731	0.00398894	0.10148	1.05415	1.004	1.10681	104.958	17	1.0636e-14	0.361774
Diabetic nephropathy	GCST90002112	HLA DR on CD33- HLA DR+	MFI	Myeloid cell	Violet.510.50.MDSC.trait7	HLA DR on CD33- HLA DR+	13	0.254577	0.0245568	3.50796e-25	0.206446	0.302708	1.28992	1.2293	1.35352	120.028	12	6.10182e-20	8.5527e-23
Diabetic nephropathy	GCST90002113	HLA DR on HLA DR+ T cell	MFI	TBNK	Violet.510.50.TBNK.trait2	HLA DR on HLA DR+ T cell	19	-0.0457449	0.0268874	0.0888772	-0.0984443	0.00695442	0.955286	0.906246	1.00698	20.4898	18	0.305928	0.508045
Diabetic nephropathy	GCST90002114	HLA DR on HLA DR+ CD4+	MFI	TBNK	Violet.510.50.TBNK.trait3	HLA DR on HLA DR+ CD4+	20	-0.0431047	0.0397028	0.277619	-0.120922	0.0347128	0.957811	0.886103	1.03532	15.2526	19	0.706416	0.798981
Diabetic nephropathy	GCST90002115	HLA DR on HLA DR+ CD8br	MFI	TBNK	Violet.510.50.TBNK.trait4	HLA DR on HLA DR+ CD8br	20	0.006301	0.0424379	0.881967	-0.0768773	0.0894793	1.00632	0.926003	1.0936	16.3403	19	0.634467	0.977024
Diabetic nephropathy	GCST90002116	HLA DR on B cell	MFI	TBNK	Violet.510.50.TBNK.trait5	HLA DR on B cell	21	0.109628	0.0249167	1.08352e-05	0.0607917	0.158465	1.11586	1.06268	1.17171	104.674	20	1.81875e-13	0.000717709
Diabetic nephropathy	GCST90002117	HLA DR on HLA DR+ NK	MFI	TBNK	Violet.510.50.TBNK.trait6	HLA DR on HLA DR+ NK	28	-0.0256441	0.0243642	0.292556	-0.073398	0.0221098	0.974682	0.929231	1.02236	34.9534	27	0.14005	0.805216
Diabetic nephropathy	GCST90002118	CD8 on CD28+ CD45RA- CD8br	MFI	Treg	Violet.510.50.Treg.trait2	CD8 on CD28+ CD45RA- CD8br	16	-0.0576293	0.0444975	0.195282	-0.144844	0.0295859	0.944	0.865157	1.03003	21.1825	15	0.1311	0.750878
Diabetic nephropathy	GCST90002119	CD8 on CD28+ CD45RA+ CD8br	MFI	Treg	Violet.510.50.Treg.trait3	CD8 on CD28+ CD45RA+ CD8br	24	0.00141282	0.0269904	0.958254	-0.0514884	0.054314	1.00141	0.949815	1.05582	33.0337	23	0.0804816	0.989968
Diabetic nephropathy	GCST90002120	CD8 on CD28- CD8br	MFI	Treg	Violet.510.50.Treg.trait4	CD8 on CD28- CD8br	20	-0.0460609	0.0451981	0.308161	-0.134649	0.0425274	0.954984	0.874023	1.04344	19.3714	19	0.433254	0.808212
Diabetic nephropathy	GCST90002121	CD8 on CD39+ CD8br	MFI	Treg	Violet.510.50.Treg.trait5	CD8 on CD39+ CD8br	24	0.0303974	0.0359179	0.397385	-0.0400018	0.100797	1.03086	0.960788	1.10605	42.9669	23	0.00698856	0.825589
