# Supplementary material for: The causal role between circulating immune cells and diabetic nephropathy: a bidirectional Mendelian randomization with mediating insights
Source: Diabetol Metab Syndr. 2024 Jul 16;16:164. doi: 10.1186/s13098-024-01386-w (PMC11253417; doi:10.1186/s13098-024-01386-w)
Supplement: Supplementary file 5 — Supplementary Material 5. Table S5: Sensitivity analysis results of causal effects of immune cells on DN. [file 13098_2024_1386_MOESM5_ESM.xlsx]

## Sheet: supplementary5
Supplementary Table 5 Sensitivity analysis results of causal effects of immune cells on DN
outcome	exposure	method	nsnp	b	se	pval	lo_ci	up_ci	or	or_lci95	or_uci95
Diabetic nephropathy	IgD+ %B cell	Inverse variance weighted (fixed effects)	16	-0.0122796	0.0403082	0.760638	-0.0912838	0.0667246	0.987795	0.912759	1.069
Diabetic nephropathy	IgD+ %B cell	Inverse variance weighted (multiplicative random effects)	16	-0.0122796	0.0385518	0.750089	-0.0878412	0.063282	0.987795	0.915906	1.06533
Diabetic nephropathy	IgD+ %B cell	MR Egger	16	-0.00144014	0.063325	0.982177	-0.125557	0.122677	0.998561	0.882005	1.13052
Diabetic nephropathy	IgD+ %B cell	Simple mode	16	0.0435674	0.0947818	0.652352	-0.142205	0.22934	1.04453	0.867443	1.25777
Diabetic nephropathy	IgD+ %B cell	Weighted median	16	0.0616873	0.0598534	0.30271	-0.0556255	0.179	1.06363	0.945893	1.19602
Diabetic nephropathy	IgD+ %B cell	Weighted mode	16	0.0614883	0.0739247	0.418584	-0.0834041	0.206381	1.06342	0.919979	1.22922
Diabetic nephropathy	IgD+ CD38br AC	Inverse variance weighted (fixed effects)	29	0.0338765	0.0139404	0.0150951	0.00655325	0.0611998	1.03446	1.00657	1.06311
Diabetic nephropathy	IgD+ CD38br AC	Inverse variance weighted (multiplicative random effects)	29	0.0338765	0.0157177	0.0311371	0.00306992	0.0646831	1.03446	1.00307	1.06682
Diabetic nephropathy	IgD+ CD38br AC	MR Egger	29	0.0354431	0.0175546	0.0535162	0.00103604	0.0698502	1.03608	1.00104	1.07235
Diabetic nephropathy	IgD+ CD38br AC	Simple mode	29	0.00510145	0.0732784	0.944993	-0.138524	0.148727	1.00511	0.870642	1.16036
Diabetic nephropathy	IgD+ CD38br AC	Weighted median	29	0.0194982	0.0185304	0.292695	-0.0168214	0.0558177	1.01969	0.983319	1.0574
Diabetic nephropathy	IgD+ CD38br AC	Weighted mode	29	0.0245191	0.0160433	0.137655	-0.00692575	0.0559639	1.02482	0.993098	1.05756
Diabetic nephropathy	IgD+ CD38dim %B cell	Inverse variance weighted (fixed effects)	15	0.00198802	0.0422552	0.962475	-0.0808322	0.0848082	1.00199	0.922348	1.08851
Diabetic nephropathy	IgD+ CD38dim %B cell	Inverse variance weighted (multiplicative random effects)	15	0.00198802	0.0363137	0.956341	-0.0691869	0.0731629	1.00199	0.933152	1.07591
Diabetic nephropathy	IgD+ CD38dim %B cell	MR Egger	15	0.0316568	0.060639	0.610414	-0.0871957	0.150509	1.03216	0.916498	1.16243
Diabetic nephropathy	IgD+ CD38dim %B cell	Simple mode	15	0.0637842	0.102052	0.542016	-0.136238	0.263807	1.06586	0.872635	1.30188
Diabetic nephropathy	IgD+ CD38dim %B cell	Weighted median	15	0.00703042	0.0600478	0.906796	-0.110663	0.124724	1.00706	0.89524	1.13284
Diabetic nephropathy	IgD+ CD38dim %B cell	Weighted mode	15	0.010995	0.0588408	0.854451	-0.104333	0.126323	1.01106	0.900925	1.13465
Diabetic nephropathy	IgD+ CD38dim AC	Inverse variance weighted (fixed effects)	25	0.023342	0.0149061	0.117362	-0.00587385	0.0525579	1.02362	0.994143	1.05396
Diabetic nephropathy	IgD+ CD38dim AC	Inverse variance weighted (multiplicative random effects)	25	0.023342	0.0162306	0.150392	-0.00846999	0.0551541	1.02362	0.991566	1.0567
Diabetic nephropathy	IgD+ CD38dim AC	MR Egger	25	0.0294996	0.0191365	0.136834	-0.00800795	0.0670072	1.02994	0.992024	1.0693
Diabetic nephropathy	IgD+ CD38dim AC	Simple mode	25	0.0393465	0.0520514	0.457055	-0.0626742	0.141367	1.04013	0.939249	1.15185
Diabetic nephropathy	IgD+ CD38dim AC	Weighted median	25	0.0192042	0.0199366	0.335414	-0.0198715	0.0582799	1.01939	0.980325	1.06001
Diabetic nephropathy	IgD+ CD38dim AC	Weighted mode	25	0.0170614	0.015496	0.28181	-0.0133108	0.0474335	1.01721	0.986777	1.04858
Diabetic nephropathy	IgD+ CD38- %B cell	Inverse variance weighted (fixed effects)	22	-0.00762109	0.0201225	0.704885	-0.0470611	0.031819	0.992408	0.954029	1.03233
Diabetic nephropathy	IgD+ CD38- %B cell	Inverse variance weighted (multiplicative random effects)	22	-0.00762109	0.0299141	0.798904	-0.0662528	0.0510106	0.992408	0.935894	1.05233
Diabetic nephropathy	IgD+ CD38- %B cell	MR Egger	22	0.0179869	0.0322895	0.583674	-0.0453005	0.0812742	1.01815	0.95571	1.08467
Diabetic nephropathy	IgD+ CD38- %B cell	Simple mode	22	0.0426146	0.0671561	0.532568	-0.0890114	0.174241	1.04354	0.914835	1.19034
Diabetic nephropathy	IgD+ CD38- %B cell	Weighted median	22	0.010462	0.0249848	0.675411	-0.0385082	0.0594322	1.01052	0.962224	1.06123
Diabetic nephropathy	IgD+ CD38- %B cell	Weighted mode	22	0.0143449	0.0206395	0.494661	-0.0261085	0.0547983	1.01445	0.974229	1.05633
Diabetic nephropathy	IgD+ CD38- AC	Inverse variance weighted (fixed effects)	17	-0.0456104	0.0482157	0.344166	-0.140113	0.0488924	0.955414	0.86926	1.05011
Diabetic nephropathy	IgD+ CD38- AC	Inverse variance weighted (multiplicative random effects)	17	-0.0456104	0.0767525	0.552343	-0.196045	0.104824	0.955414	0.821975	1.11052
Diabetic nephropathy	IgD+ CD38- AC	MR Egger	17	0.147666	0.172949	0.406639	-0.191315	0.486646	1.15913	0.825873	1.62685
Diabetic nephropathy	IgD+ CD38- AC	Simple mode	17	-0.0137907	0.114584	0.905701	-0.238374	0.210793	0.986304	0.787908	1.23466
Diabetic nephropathy	IgD+ CD38- AC	Weighted median	17	-0.0162286	0.0741662	0.826795	-0.161594	0.129137	0.983902	0.850786	1.13785
Diabetic nephropathy	IgD+ CD38- AC	Weighted mode	17	0.00544276	0.0816883	0.947703	-0.154666	0.165552	1.00546	0.856701	1.18004
Diabetic nephropathy	Unsw mem %B cell	Inverse variance weighted (fixed effects)	32	0.0195708	0.0229412	0.393612	-0.025394	0.0645357	1.01976	0.974926	1.06666
Diabetic nephropathy	Unsw mem %B cell	Inverse variance weighted (multiplicative random effects)	32	0.0195708	0.0275425	0.477352	-0.0344125	0.0735541	1.01976	0.966173	1.07633
Diabetic nephropathy	Unsw mem %B cell	MR Egger	32	0.0103473	0.0383595	0.789203	-0.0648372	0.0855318	1.0104	0.93722	1.0893
Diabetic nephropathy	Unsw mem %B cell	Simple mode	32	0.0165561	0.0742985	0.825128	-0.129069	0.162181	1.01669	0.878913	1.17607
Diabetic nephropathy	Unsw mem %B cell	Weighted median	32	0.0418074	0.0350168	0.232508	-0.0268256	0.11044	1.04269	0.973531	1.11677
Diabetic nephropathy	Unsw mem %B cell	Weighted mode	32	0.0165561	0.0306067	0.592421	-0.043433	0.0765451	1.01669	0.957497	1.07955
Diabetic nephropathy	Unsw mem AC	Inverse variance weighted (fixed effects)	20	0.0381397	0.046296	0.41004	-0.0526003	0.12888	1.03888	0.948759	1.13755
Diabetic nephropathy	Unsw mem AC	Inverse variance weighted (multiplicative random effects)	20	0.0381397	0.0612531	0.53351	-0.0819164	0.158196	1.03888	0.921349	1.1714
Diabetic nephropathy	Unsw mem AC	MR Egger	20	-0.0224147	0.145911	0.879619	-0.3084	0.263571	0.977835	0.734622	1.30157
Diabetic nephropathy	Unsw mem AC	Simple mode	20	-0.0702109	0.155891	0.65753	-0.375757	0.235335	0.932197	0.686769	1.26533
Diabetic nephropathy	Unsw mem AC	Weighted median	20	-0.0547915	0.0734198	0.4555	-0.198694	0.0891113	0.946683	0.819801	1.0932
Diabetic nephropathy	Unsw mem AC	Weighted mode	20	-0.0935045	0.096668	0.345559	-0.282974	0.0959649	0.910734	0.75354	1.10072
Diabetic nephropathy	IgD- CD27- %B cell	Inverse variance weighted (fixed effects)	16	-0.00910694	0.043086	0.832601	-0.0935556	0.0753417	0.990934	0.910687	1.07825
Diabetic nephropathy	IgD- CD27- %B cell	Inverse variance weighted (multiplicative random effects)	16	-0.00910694	0.0454914	0.841332	-0.0982701	0.0800562	0.990934	0.906404	1.08335
Diabetic nephropathy	IgD- CD27- %B cell	MR Egger	16	0.0226641	0.0871826	0.798678	-0.148214	0.193542	1.02292	0.862247	1.21354
Diabetic nephropathy	IgD- CD27- %B cell	Simple mode	16	0.133112	0.13036	0.323388	-0.122393	0.388618	1.14238	0.8848	1.47494
Diabetic nephropathy	IgD- CD27- %B cell	Weighted median	16	0.0441511	0.0611772	0.470483	-0.0757561	0.164058	1.04514	0.927042	1.17828
Diabetic nephropathy	IgD- CD27- %B cell	Weighted mode	16	0.00708228	0.0704461	0.921251	-0.130992	0.145157	1.00711	0.877225	1.15622
Diabetic nephropathy	IgD+ AC	Inverse variance weighted (fixed effects)	14	0.00273843	0.0181021	0.879757	-0.0327418	0.0382186	1.00274	0.967788	1.03896
Diabetic nephropathy	IgD+ AC	Inverse variance weighted (multiplicative random effects)	14	0.00273843	0.0235416	0.907396	-0.0434031	0.0488799	1.00274	0.957525	1.05009
Diabetic nephropathy	IgD+ AC	MR Egger	14	0.0165819	0.0286747	0.57377	-0.0396205	0.0727844	1.01672	0.961154	1.0755
Diabetic nephropathy	IgD+ AC	Simple mode	14	-0.0628436	0.0785306	0.43795	-0.216764	0.0910764	0.93909	0.80512	1.09535
Diabetic nephropathy	IgD+ AC	Weighted median	14	0.0205843	0.0238452	0.388002	-0.0261523	0.0673209	1.0208	0.974187	1.06964
Diabetic nephropathy	IgD+ AC	Weighted mode	14	0.0170538	0.0222535	0.457162	-0.026563	0.0606706	1.0172	0.973787	1.06255
Diabetic nephropathy	IgD- CD27- AC	Inverse variance weighted (fixed effects)	25	-0.0131499	0.0387242	0.734175	-0.0890494	0.0627496	0.986936	0.9148	1.06476
Diabetic nephropathy	IgD- CD27- AC	Inverse variance weighted (multiplicative random effects)	25	-0.0131499	0.0397989	0.741091	-0.0911556	0.0648559	0.986936	0.912876	1.06701
Diabetic nephropathy	IgD- CD27- AC	MR Egger	25	0.0507746	0.0892356	0.574874	-0.124127	0.225676	1.05209	0.883268	1.25317
Diabetic nephropathy	IgD- CD27- AC	Simple mode	25	0.0443255	0.0978871	0.654744	-0.147533	0.236184	1.04532	0.862834	1.26641
Diabetic nephropathy	IgD- CD27- AC	Weighted median	25	0.0168537	0.0569132	0.767131	-0.0946961	0.128403	1.017	0.909649	1.13701
Diabetic nephropathy	IgD- CD27- AC	Weighted mode	25	-0.0307564	0.0775408	0.695132	-0.182736	0.121223	0.969712	0.832988	1.12888
Diabetic nephropathy	Sw mem %B cell	Inverse variance weighted (fixed effects)	14	0.0322409	0.0448024	0.471757	-0.0555718	0.120054	1.03277	0.945944	1.12756
Diabetic nephropathy	Sw mem %B cell	Inverse variance weighted (multiplicative random effects)	14	0.0322409	0.0537669	0.548746	-0.0731423	0.137624	1.03277	0.929469	1.14754
Diabetic nephropathy	Sw mem %B cell	MR Egger	14	-0.0295152	0.0841636	0.731901	-0.194476	0.135445	0.970916	0.823266	1.14505
Diabetic nephropathy	Sw mem %B cell	Simple mode	14	-0.0705557	0.102707	0.504177	-0.271861	0.130749	0.931876	0.76196	1.13968
Diabetic nephropathy	Sw mem %B cell	Weighted median	14	-0.059027	0.0654059	0.366806	-0.187222	0.0691686	0.942681	0.829259	1.07162
Diabetic nephropathy	Sw mem %B cell	Weighted mode	14	-0.0705557	0.076285	0.371871	-0.220074	0.078963	0.931876	0.802459	1.08216
Diabetic nephropathy	Sw mem AC	Inverse variance weighted (fixed effects)	22	-0.0652272	0.0333593	0.0505486	-0.130611	0.00015704	0.936855	0.877559	1.00016
Diabetic nephropathy	Sw mem AC	Inverse variance weighted (multiplicative random effects)	22	-0.0652272	0.034684	0.0600243	-0.133208	0.00275339	0.936855	0.875283	1.00276
Diabetic nephropathy	Sw mem AC	MR Egger	22	-0.0403309	0.0495763	0.425504	-0.1375	0.0568386	0.960472	0.871534	1.05848
Diabetic nephropathy	Sw mem AC	Simple mode	22	-0.00264683	0.0799476	0.973902	-0.159344	0.15405	0.997357	0.852703	1.16655
Diabetic nephropathy	Sw mem AC	Weighted median	22	-0.0182441	0.0482302	0.705229	-0.112775	0.0762871	0.981921	0.893351	1.07927
Diabetic nephropathy	Sw mem AC	Weighted mode	22	-0.0234327	0.0478753	0.629595	-0.117268	0.070403	0.97684	0.889346	1.07294
Diabetic nephropathy	PB/PC %B cell	Inverse variance weighted (fixed effects)	27	-0.0077331	0.024861	0.75576	-0.0564607	0.0409945	0.992297	0.945104	1.04185
Diabetic nephropathy	PB/PC %B cell	Inverse variance weighted (multiplicative random effects)	27	-0.0077331	0.0188342	0.681374	-0.0446481	0.0291819	0.992297	0.956334	1.02961
Diabetic nephropathy	PB/PC %B cell	MR Egger	27	0.00111179	0.0324346	0.972928	-0.06246	0.0646835	1.00111	0.939451	1.06682
Diabetic nephropathy	PB/PC %B cell	Simple mode	27	0.0104324	0.0727395	0.887063	-0.132137	0.153002	1.01049	0.876221	1.16533
Diabetic nephropathy	PB/PC %B cell	Weighted median	27	-0.0187954	0.0320403	0.557462	-0.0815945	0.0440037	0.98138	0.921646	1.04499
Diabetic nephropathy	PB/PC %B cell	Weighted mode	27	-0.0103136	0.0322877	0.751954	-0.0735975	0.0529703	0.989739	0.929046	1.0544
Diabetic nephropathy	PB/PC AC	Inverse variance weighted (fixed effects)	24	-0.00328859	0.0201769	0.870528	-0.0428353	0.0362581	0.996717	0.958069	1.03692
Diabetic nephropathy	PB/PC AC	Inverse variance weighted (multiplicative random effects)	24	-0.00328859	0.0209181	0.875077	-0.044288	0.0377109	0.996717	0.956678	1.03843
Diabetic nephropathy	PB/PC AC	MR Egger	24	-0.0177233	0.0243812	0.474938	-0.0655105	0.0300639	0.982433	0.936589	1.03052
Diabetic nephropathy	PB/PC AC	Simple mode	24	-0.0293285	0.0487418	0.553252	-0.124863	0.0662055	0.971097	0.882618	1.06845
Diabetic nephropathy	PB/PC AC	Weighted median	24	-0.0197743	0.0303838	0.515165	-0.0793265	0.039778	0.98042	0.923738	1.04058
Diabetic nephropathy	PB/PC AC	Weighted mode	24	-0.0187088	0.0244866	0.45261	-0.0667026	0.029285	0.981465	0.935473	1.02972
Diabetic nephropathy	Memory B cell %B cell	Inverse variance weighted (fixed effects)	27	0.0204548	0.0259037	0.429734	-0.0303165	0.071226	1.02067	0.970138	1.07382
Diabetic nephropathy	Memory B cell %B cell	Inverse variance weighted (multiplicative random effects)	27	0.0204548	0.0304963	0.502393	-0.039318	0.0802275	1.02067	0.961445	1.08353
Diabetic nephropathy	Memory B cell %B cell	MR Egger	27	-0.0150544	0.0440369	0.735314	-0.101367	0.071258	0.985058	0.903601	1.07386
Diabetic nephropathy	Memory B cell %B cell	Simple mode	27	-0.0581939	0.0757926	0.449521	-0.206747	0.0903597	0.943467	0.813225	1.09457
Diabetic nephropathy	Memory B cell %B cell	Weighted median	27	-0.00533595	0.0399387	0.893716	-0.0836159	0.072944	0.994678	0.919785	1.07567
Diabetic nephropathy	Memory B cell %B cell	Weighted mode	27	0.00916596	0.0359531	0.800774	-0.0613022	0.0796341	1.00921	0.940539	1.08289
Diabetic nephropathy	Memory B cell AC	Inverse variance weighted (fixed effects)	15	0.00247341	0.0198101	0.900638	-0.0363544	0.0413013	1.00248	0.964298	1.04217
Diabetic nephropathy	Memory B cell AC	Inverse variance weighted (multiplicative random effects)	15	0.00247341	0.0210115	0.906292	-0.0387092	0.043656	1.00248	0.96203	1.04462
Diabetic nephropathy	Memory B cell AC	MR Egger	15	0.0109303	0.0244802	0.662585	-0.0370508	0.0589114	1.01099	0.963627	1.06068
Diabetic nephropathy	Memory B cell AC	Simple mode	15	0.0022716	0.0843177	0.978887	-0.162991	0.167534	1.00227	0.849599	1.18239
Diabetic nephropathy	Memory B cell AC	Weighted median	15	0.00849433	0.0218907	0.697991	-0.0344115	0.0514002	1.00853	0.966174	1.05274
Diabetic nephropathy	Memory B cell AC	Weighted mode	15	0.0089395	0.0203343	0.666918	-0.0309158	0.0487948	1.00898	0.969557	1.05
Diabetic nephropathy	Naive-mature B cell %B cell	Inverse variance weighted (fixed effects)	27	-0.0170415	0.023074	0.460177	-0.0622666	0.0281837	0.983103	0.939632	1.02858
Diabetic nephropathy	Naive-mature B cell %B cell	Inverse variance weighted (multiplicative random effects)	27	-0.0170415	0.0275954	0.536875	-0.0711285	0.0370456	0.983103	0.931342	1.03774
Diabetic nephropathy	Naive-mature B cell %B cell	MR Egger	27	0.0120217	0.0370536	0.748303	-0.0606033	0.0846468	1.01209	0.941197	1.08833
Diabetic nephropathy	Naive-mature B cell %B cell	Simple mode	27	0.0474883	0.061868	0.449655	-0.0737729	0.168749	1.04863	0.928883	1.18382
Diabetic nephropathy	Naive-mature B cell %B cell	Weighted median	27	0.00783318	0.033561	0.81545	-0.0579465	0.0736128	1.00786	0.9437	1.07639
Diabetic nephropathy	Naive-mature B cell %B cell	Weighted mode	27	-0.00363234	0.0303355	0.905611	-0.06309	0.0558253	0.996374	0.938859	1.05741
Diabetic nephropathy	Naive-mature B cell AC	Inverse variance weighted (fixed effects)	22	0.00145799	0.0243082	0.952172	-0.0461861	0.0491021	1.00146	0.954864	1.05033
Diabetic nephropathy	Naive-mature B cell AC	Inverse variance weighted (multiplicative random effects)	22	0.00145799	0.0259878	0.95526	-0.049478	0.052394	1.00146	0.951726	1.05379
Diabetic nephropathy	Naive-mature B cell AC	MR Egger	22	0.0213233	0.0317052	0.50893	-0.0408188	0.0834654	1.02155	0.960003	1.08705
Diabetic nephropathy	Naive-mature B cell AC	Simple mode	22	0.0456062	0.078906	0.569423	-0.10905	0.200262	1.04666	0.896686	1.22172
Diabetic nephropathy	Naive-mature B cell AC	Weighted median	22	-0.0125335	0.0313601	0.689405	-0.0739992	0.0489323	0.987545	0.928672	1.05015
Diabetic nephropathy	Naive-mature B cell AC	Weighted mode	22	-0.00553112	0.0290615	0.850883	-0.0624917	0.0514295	0.994484	0.939421	1.05277
Diabetic nephropathy	IgD- CD38br %B cell	Inverse variance weighted (fixed effects)	18	0.0281925	0.0500411	0.573171	-0.0698881	0.126273	1.02859	0.932498	1.13459
Diabetic nephropathy	IgD- CD38br %B cell	Inverse variance weighted (multiplicative random effects)	18	0.0281925	0.0424679	0.506783	-0.0550446	0.11143	1.02859	0.946443	1.11788
Diabetic nephropathy	IgD- CD38br %B cell	MR Egger	18	-0.0276076	0.107667	0.800896	-0.238634	0.183419	0.97277	0.787703	1.20132
Diabetic nephropathy	IgD- CD38br %B cell	Simple mode	18	0.0152984	0.129405	0.907278	-0.238335	0.268932	1.01542	0.787938	1.30857
Diabetic nephropathy	IgD- CD38br %B cell	Weighted median	18	0.0198068	0.0713938	0.78145	-0.120125	0.159739	1.02	0.88681	1.1732
Diabetic nephropathy	IgD- CD38br %B cell	Weighted mode	18	0.025107	0.131817	0.851197	-0.233253	0.283468	1.02542	0.791953	1.32773
Diabetic nephropathy	IgD+ CD24+ %B cell	Inverse variance weighted (fixed effects)	20	-0.10161	0.0484718	0.0360588	-0.196614	-0.00660495	0.903382	0.821507	0.993417
Diabetic nephropathy	IgD+ CD24+ %B cell	Inverse variance weighted (multiplicative random effects)	20	-0.10161	0.0499792	0.0420485	-0.199569	-0.00365048	0.903382	0.819084	0.996356
Diabetic nephropathy	IgD+ CD24+ %B cell	MR Egger	20	0.0280979	0.0945761	0.769796	-0.157271	0.213467	1.0285	0.854472	1.23796
Diabetic nephropathy	IgD+ CD24+ %B cell	Simple mode	20	0.0770826	0.124256	0.542396	-0.16646	0.320625	1.08013	0.846657	1.37799
Diabetic nephropathy	IgD+ CD24+ %B cell	Weighted median	20	-0.120203	0.0701645	0.086683	-0.257725	0.0173193	0.88674	0.772807	1.01747
Diabetic nephropathy	IgD+ CD24+ %B cell	Weighted mode	20	-0.124513	0.0823445	0.146963	-0.285908	0.0368821	0.882927	0.751332	1.03757
Diabetic nephropathy	IgD+ CD24+ AC	Inverse variance weighted (fixed effects)	21	-0.00292528	0.0512829	0.954512	-0.10344	0.0975891	0.997079	0.90173	1.10251
Diabetic nephropathy	IgD+ CD24+ AC	Inverse variance weighted (multiplicative random effects)	21	-0.00292528	0.0469539	0.950323	-0.094955	0.0891044	0.997079	0.909414	1.09319
Diabetic nephropathy	IgD+ CD24+ AC	MR Egger	21	-0.02466	0.154015	0.874481	-0.326529	0.277209	0.975642	0.721424	1.31944
Diabetic nephropathy	IgD+ CD24+ AC	Simple mode	21	-0.0926372	0.126431	0.472237	-0.340442	0.155168	0.911524	0.711456	1.16785
Diabetic nephropathy	IgD+ CD24+ AC	Weighted median	21	-0.0631021	0.0711416	0.375083	-0.202539	0.0763354	0.938848	0.816654	1.07932
Diabetic nephropathy	IgD+ CD24+ AC	Weighted mode	21	-0.0817358	0.112686	0.476646	-0.302601	0.139129	0.921515	0.738894	1.14927
Diabetic nephropathy	IgD- CD24- %B cell	Inverse variance weighted (fixed effects)	18	0.035238	0.0292322	0.228029	-0.0220571	0.0925331	1.03587	0.978184	1.09695
Diabetic nephropathy	IgD- CD24- %B cell	Inverse variance weighted (multiplicative random effects)	18	0.035238	0.0327702	0.282238	-0.0289916	0.0994676	1.03587	0.971425	1.10458
Diabetic nephropathy	IgD- CD24- %B cell	MR Egger	18	0.0326267	0.0431885	0.460957	-0.0520227	0.117276	1.03316	0.949307	1.12443
Diabetic nephropathy	IgD- CD24- %B cell	Simple mode	18	0.134543	0.0765039	0.0966251	-0.0154048	0.28449	1.14401	0.984713	1.32908
Diabetic nephropathy	IgD- CD24- %B cell	Weighted median	18	0.0381544	0.0453502	0.400164	-0.0507319	0.127041	1.03889	0.950533	1.13546
Diabetic nephropathy	IgD- CD24- %B cell	Weighted mode	18	0.0346082	0.0445786	0.448215	-0.0527659	0.121982	1.03521	0.948602	1.12973
Diabetic nephropathy	IgD- CD24- AC	Inverse variance weighted (fixed effects)	18	-0.0245925	0.0413127	0.551657	-0.105565	0.0563803	0.975707	0.899816	1.058
Diabetic nephropathy	IgD- CD24- AC	Inverse variance weighted (multiplicative random effects)	18	-0.0245925	0.040338	0.542086	-0.103655	0.0544699	0.975707	0.901536	1.05598
Diabetic nephropathy	IgD- CD24- AC	MR Egger	18	0.0640137	0.0678054	0.359168	-0.068885	0.196912	1.06611	0.933434	1.21764
Diabetic nephropathy	IgD- CD24- AC	Simple mode	18	0.0053341	0.0753685	0.944404	-0.142388	0.153056	1.00535	0.867285	1.16539
Diabetic nephropathy	IgD- CD24- AC	Weighted median	18	-0.00154983	0.0574322	0.978471	-0.114117	0.111017	0.998451	0.892154	1.11741
Diabetic nephropathy	IgD- CD24- AC	Weighted mode	18	0.02152	0.0569732	0.710312	-0.0901475	0.133188	1.02175	0.913796	1.14246
Diabetic nephropathy	IgD+ CD24- %B cell	Inverse variance weighted (fixed effects)	18	0.0154185	0.0266789	0.563313	-0.0368722	0.0677092	1.01554	0.963799	1.07005
Diabetic nephropathy	IgD+ CD24- %B cell	Inverse variance weighted (multiplicative random effects)	18	0.0154185	0.0228305	0.499455	-0.0293293	0.0601663	1.01554	0.971097	1.06201
Diabetic nephropathy	IgD+ CD24- %B cell	MR Egger	18	0.037932	0.0360387	0.308191	-0.0327039	0.108568	1.03866	0.967825	1.11468
Diabetic nephropathy	IgD+ CD24- %B cell	Simple mode	18	-0.0366657	0.0634075	0.570673	-0.160944	0.087613	0.963998	0.851339	1.09157
Diabetic nephropathy	IgD+ CD24- %B cell	Weighted median	18	0.023284	0.0395189	0.555736	-0.054173	0.100741	1.02356	0.947268	1.10599
Diabetic nephropathy	IgD+ CD24- %B cell	Weighted mode	18	0.0214377	0.0313216	0.502923	-0.0399526	0.082828	1.02167	0.960835	1.08635
Diabetic nephropathy	IgD+ CD24- AC	Inverse variance weighted (fixed effects)	22	0.0196861	0.0153613	0.200005	-0.0104221	0.0497942	1.01988	0.989632	1.05105
Diabetic nephropathy	IgD+ CD24- AC	Inverse variance weighted (multiplicative random effects)	22	0.0196861	0.0161877	0.223942	-0.0120418	0.051414	1.01988	0.98803	1.05276
Diabetic nephropathy	IgD+ CD24- AC	MR Egger	22	0.00778808	0.0193495	0.69159	-0.030137	0.0457132	1.00782	0.970313	1.04677
Diabetic nephropathy	IgD+ CD24- AC	Simple mode	22	0.0563011	0.0525991	0.296596	-0.0467932	0.159395	1.05792	0.954285	1.1728
Diabetic nephropathy	IgD+ CD24- AC	Weighted median	22	0.010214	0.0215033	0.63479	-0.0319325	0.0523605	1.01027	0.968572	1.05376
Diabetic nephropathy	IgD+ CD24- AC	Weighted mode	22	0.0101644	0.016212	0.537438	-0.0216111	0.0419399	1.01022	0.978621	1.04283
Diabetic nephropathy	CD24+ CD27+ %B cell	Inverse variance weighted (fixed effects)	25	0.0236323	0.0275216	0.390516	-0.03031	0.0775746	1.02391	0.970145	1.08066
Diabetic nephropathy	CD24+ CD27+ %B cell	Inverse variance weighted (multiplicative random effects)	25	0.0236323	0.0354755	0.50531	-0.0458998	0.0931644	1.02391	0.955138	1.09764
Diabetic nephropathy	CD24+ CD27+ %B cell	MR Egger	25	0.00997855	0.0540345	0.855107	-0.0959291	0.115886	1.01003	0.908528	1.12287
Diabetic nephropathy	CD24+ CD27+ %B cell	Simple mode	25	0.0633783	0.0972533	0.520798	-0.127238	0.253995	1.06543	0.880524	1.28917
Diabetic nephropathy	CD24+ CD27+ %B cell	Weighted median	25	0.0738683	0.0466227	0.113106	-0.0175122	0.165249	1.07667	0.98264	1.17969
Diabetic nephropathy	CD24+ CD27+ %B cell	Weighted mode	25	0.0224028	0.0526008	0.673974	-0.0806948	0.1255	1.02266	0.922475	1.13372
Diabetic nephropathy	CD24+ CD27+ AC	Inverse variance weighted (fixed effects)	25	0.000662373	0.0190624	0.972281	-0.0366999	0.0380246	1.00066	0.963965	1.03876
Diabetic nephropathy	CD24+ CD27+ AC	Inverse variance weighted (multiplicative random effects)	25	0.000662373	0.0210418	0.974888	-0.0405796	0.0419043	1.00066	0.960233	1.04279
Diabetic nephropathy	CD24+ CD27+ AC	MR Egger	25	0.0132112	0.0242516	0.591165	-0.0343219	0.0607443	1.0133	0.96626	1.06263
Diabetic nephropathy	CD24+ CD27+ AC	Simple mode	25	-0.130652	0.0946477	0.180185	-0.316162	0.0548574	0.877523	0.728942	1.05639
Diabetic nephropathy	CD24+ CD27+ AC	Weighted median	25	0.00826981	0.0229956	0.719128	-0.0368017	0.0533413	1.0083	0.963867	1.05479
Diabetic nephropathy	CD24+ CD27+ AC	Weighted mode	25	0.00286751	0.0206816	0.890884	-0.0376685	0.0434035	1.00287	0.963032	1.04436
Diabetic nephropathy	CD20- %B cell	Inverse variance weighted (fixed effects)	19	0.0308985	0.0330675	0.350094	-0.0339138	0.0957108	1.03138	0.966655	1.10044
Diabetic nephropathy	CD20- %B cell	Inverse variance weighted (multiplicative random effects)	19	0.0308985	0.097153	0.750455	-0.159521	0.221318	1.03138	0.852552	1.24772
Diabetic nephropathy	CD20- %B cell	MR Egger	19	-0.059823	0.137867	0.669805	-0.330042	0.210396	0.941931	0.718893	1.23417
Diabetic nephropathy	CD20- %B cell	Simple mode	19	-0.134457	0.101008	0.199751	-0.332432	0.0635175	0.87419	0.717177	1.06558
Diabetic nephropathy	CD20- %B cell	Weighted median	19	0.0120736	0.0473154	0.79859	-0.0806647	0.104812	1.01215	0.922503	1.1105
Diabetic nephropathy	CD20- %B cell	Weighted mode	19	-0.0141572	0.0442834	0.75288	-0.100953	0.0726382	0.985943	0.903976	1.07534
Diabetic nephropathy	IgD- CD38br AC	Inverse variance weighted (fixed effects)	21	-0.00838762	0.025953	0.746555	-0.0592556	0.0424803	0.991647	0.942466	1.0434
Diabetic nephropathy	IgD- CD38br AC	Inverse variance weighted (multiplicative random effects)	21	-0.00838762	0.0268898	0.755097	-0.0610916	0.0443163	0.991647	0.940737	1.04531
Diabetic nephropathy	IgD- CD38br AC	MR Egger	21	0.000321162	0.0344441	0.992658	-0.0671892	0.0678315	1.00032	0.935018	1.07019
Diabetic nephropathy	IgD- CD38br AC	Simple mode	21	0.0631435	0.0760512	0.416184	-0.0859169	0.212204	1.06518	0.917671	1.2364
Diabetic nephropathy	IgD- CD38br AC	Weighted median	21	-0.0377539	0.0403059	0.348921	-0.116753	0.0412457	0.96295	0.889805	1.04211
Diabetic nephropathy	IgD- CD38br AC	Weighted mode	21	-0.0168781	0.0345854	0.630849	-0.0846655	0.0509093	0.983264	0.91882	1.05223
Diabetic nephropathy	CD20- AC	Inverse variance weighted (fixed effects)	23	0.00855363	0.0201946	0.671887	-0.0310278	0.0481351	1.00859	0.969449	1.04931
Diabetic nephropathy	CD20- AC	Inverse variance weighted (multiplicative random effects)	23	0.00855363	0.0492725	0.862181	-0.0880205	0.105128	1.00859	0.915742	1.11085
Diabetic nephropathy	CD20- AC	MR Egger	23	-0.015209	0.0601966	0.80299	-0.133194	0.102776	0.984906	0.875295	1.10824
Diabetic nephropathy	CD20- AC	Simple mode	23	-0.00850587	0.0699526	0.904324	-0.145613	0.128601	0.99153	0.864492	1.13724
Diabetic nephropathy	CD20- AC	Weighted median	23	0.0053261	0.0273176	0.845417	-0.0482164	0.0588686	1.00534	0.952928	1.06064
Diabetic nephropathy	CD20- AC	Weighted mode	23	-0.00850587	0.0229782	0.714795	-0.0535432	0.0365315	0.99153	0.947865	1.03721
Diabetic nephropathy	CD20- CD38- %B cell	Inverse variance weighted (fixed effects)	23	-0.0377251	0.0267235	0.158044	-0.0901032	0.014653	0.962978	0.913837	1.01476
Diabetic nephropathy	CD20- CD38- %B cell	Inverse variance weighted (multiplicative random effects)	23	-0.0377251	0.025751	0.142922	-0.088197	0.0127468	0.962978	0.91558	1.01283
Diabetic nephropathy	CD20- CD38- %B cell	MR Egger	23	-0.0695155	0.0356082	0.0643712	-0.139308	0.000276604	0.932846	0.86996	1.00028
Diabetic nephropathy	CD20- CD38- %B cell	Simple mode	23	-0.0455707	0.0793828	0.571749	-0.201161	0.11002	0.955452	0.817781	1.1163
Diabetic nephropathy	CD20- CD38- %B cell	Weighted median	23	-0.0508693	0.04226	0.228697	-0.133699	0.0319604	0.950403	0.874853	1.03248
Diabetic nephropathy	CD20- CD38- %B cell	Weighted mode	23	-0.0693766	0.0391118	0.0899394	-0.146036	0.00728246	0.932975	0.864127	1.00731
Diabetic nephropathy	CD20- CD38- AC	Inverse variance weighted (fixed effects)	15	0.0613839	0.0536246	0.252335	-0.0437203	0.166488	1.06331	0.957222	1.18115
Diabetic nephropathy	CD20- CD38- AC	Inverse variance weighted (multiplicative random effects)	15	0.0613839	0.0484705	0.205363	-0.0336182	0.156386	1.06331	0.966941	1.16928
Diabetic nephropathy	CD20- CD38- AC	MR Egger	15	0.118659	0.105844	0.282539	-0.0887954	0.326114	1.12599	0.915033	1.38557
Diabetic nephropathy	CD20- CD38- AC	Simple mode	15	0.125048	0.106642	0.260526	-0.083971	0.334067	1.1332	0.919458	1.39664
Diabetic nephropathy	CD20- CD38- AC	Weighted median	15	0.148857	0.0731902	0.0419685	0.0054038	0.29231	1.16051	1.00542	1.33952
Diabetic nephropathy	CD20- CD38- AC	Weighted mode	15	0.145149	0.0816385	0.0971313	-0.0148628	0.30516	1.15621	0.985247	1.35684
Diabetic nephropathy	IgD+ %Lymphocyte	Inverse variance weighted (fixed effects)	18	-0.0113755	0.020908	0.58639	-0.0523552	0.0296042	0.988689	0.948992	1.03005
Diabetic nephropathy	IgD+ %Lymphocyte	Inverse variance weighted (multiplicative random effects)	18	-0.0113755	0.0232398	0.624498	-0.0569255	0.0341745	0.988689	0.944664	1.03477
Diabetic nephropathy	IgD+ %Lymphocyte	MR Egger	18	-0.0146356	0.0284715	0.614248	-0.0704398	0.0411686	0.985471	0.931984	1.04203
Diabetic nephropathy	IgD+ %Lymphocyte	Simple mode	18	-0.0102406	0.0637456	0.874264	-0.135182	0.114701	0.989812	0.873557	1.12154
Diabetic nephropathy	IgD+ %Lymphocyte	Weighted median	18	0.00393777	0.028484	0.890047	-0.0518909	0.0597665	1.00395	0.949432	1.06159
Diabetic nephropathy	IgD+ %Lymphocyte	Weighted mode	18	-0.00310798	0.0242506	0.899526	-0.0506392	0.0444233	0.996897	0.950622	1.04542
Diabetic nephropathy	IgD- CD38br %lymphocyte	Inverse variance weighted (fixed effects)	30	-0.0419274	0.0235273	0.0747366	-0.0880409	0.00418603	0.958939	0.915723	1.00419
Diabetic nephropathy	IgD- CD38br %lymphocyte	Inverse variance weighted (multiplicative random effects)	30	-0.0419274	0.0260855	0.107986	-0.093055	0.00920006	0.958939	0.911143	1.00924
Diabetic nephropathy	IgD- CD38br %lymphocyte	MR Egger	30	-0.0409113	0.0332567	0.22887	-0.106094	0.0242718	0.959914	0.89934	1.02457
Diabetic nephropathy	IgD- CD38br %lymphocyte	Simple mode	30	-0.0244639	0.0573318	0.672743	-0.136834	0.0879065	0.975833	0.872115	1.09189
Diabetic nephropathy	IgD- CD38br %lymphocyte	Weighted median	30	-0.043233	0.0378947	0.253923	-0.117507	0.0310406	0.957688	0.889135	1.03153
Diabetic nephropathy	IgD- CD38br %lymphocyte	Weighted mode	30	-0.0439115	0.0304452	0.159928	-0.103584	0.015761	0.957039	0.9016	1.01589
Diabetic nephropathy	IgD- CD38dim %lymphocyte	Inverse variance weighted (fixed effects)	23	-0.0152513	0.0244134	0.532159	-0.0631015	0.0325988	0.984864	0.938848	1.03314
Diabetic nephropathy	IgD- CD38dim %lymphocyte	Inverse variance weighted (multiplicative random effects)	23	-0.0152513	0.0275781	0.580247	-0.0693044	0.0388017	0.984864	0.933043	1.03956
Diabetic nephropathy	IgD- CD38dim %lymphocyte	MR Egger	23	0.00527485	0.0348472	0.881128	-0.0630256	0.0735753	1.00529	0.938919	1.07635
Diabetic nephropathy	IgD- CD38dim %lymphocyte	Simple mode	23	-0.0379047	0.0601664	0.535185	-0.155831	0.0800214	0.962805	0.855704	1.08331
Diabetic nephropathy	IgD- CD38dim %lymphocyte	Weighted median	23	0.00408636	0.0318168	0.897806	-0.0582745	0.0664472	1.00409	0.943391	1.0687
Diabetic nephropathy	IgD- CD38dim %lymphocyte	Weighted mode	23	-0.00688546	0.0311227	0.826949	-0.0678859	0.054115	0.993138	0.934367	1.05561
Diabetic nephropathy	IgD- CD38- %lymphocyte	Inverse variance weighted (fixed effects)	27	0.0114361	0.0378625	0.762619	-0.0627744	0.0856466	1.0115	0.939155	1.08942
Diabetic nephropathy	IgD- CD38- %lymphocyte	Inverse variance weighted (multiplicative random effects)	27	0.0114361	0.0489574	0.815301	-0.0845204	0.107393	1.0115	0.918953	1.11337
Diabetic nephropathy	IgD- CD38- %lymphocyte	MR Egger	27	0.0395322	0.0844176	0.643632	-0.125926	0.204991	1.04032	0.88168	1.22751
Diabetic nephropathy	IgD- CD38- %lymphocyte	Simple mode	27	-0.137874	0.0985086	0.173449	-0.330951	0.0552033	0.871209	0.718241	1.05676
Diabetic nephropathy	IgD- CD38- %lymphocyte	Weighted median	27	-0.0188938	0.0629875	0.764207	-0.142349	0.104562	0.981284	0.867318	1.11022
Diabetic nephropathy	IgD- CD38- %lymphocyte	Weighted mode	27	-0.035865	0.0656434	0.589476	-0.164526	0.0927961	0.964771	0.848296	1.09724
Diabetic nephropathy	IgD- CD38dim %B cell	Inverse variance weighted (fixed effects)	25	0.00342875	0.0196021	0.861144	-0.0349913	0.0418488	1.00343	0.965614	1.04274
Diabetic nephropathy	IgD- CD38dim %B cell	Inverse variance weighted (multiplicative random effects)	25	0.00342875	0.0159165	0.829439	-0.0277676	0.0346251	1.00343	0.972614	1.03523
Diabetic nephropathy	IgD- CD38dim %B cell	MR Egger	25	-0.00770119	0.0235014	0.746109	-0.0537639	0.0383615	0.992328	0.947656	1.03911
Diabetic nephropathy	IgD- CD38dim %B cell	Simple mode	25	-0.00249918	0.047827	0.958758	-0.0962401	0.0912417	0.997504	0.908246	1.09553
Diabetic nephropathy	IgD- CD38dim %B cell	Weighted median	25	-0.0049787	0.0266457	0.85178	-0.0572043	0.0472469	0.995034	0.944401	1.04838
Diabetic nephropathy	IgD- CD38dim %B cell	Weighted mode	25	-0.0058081	0.0239246	0.810249	-0.0527004	0.0410842	0.994209	0.948664	1.04194
Diabetic nephropathy	IgD+ CD38br %lymphocyte	Inverse variance weighted (fixed effects)	25	0.034665	0.031734	0.274674	-0.0275336	0.0968635	1.03527	0.972842	1.10171
Diabetic nephropathy	IgD+ CD38br %lymphocyte	Inverse variance weighted (multiplicative random effects)	25	0.034665	0.0378093	0.359229	-0.0394413	0.108771	1.03527	0.961326	1.11491
Diabetic nephropathy	IgD+ CD38br %lymphocyte	MR Egger	25	0.1054	0.0531016	0.0592103	0.00132125	0.209479	1.11116	1.00132	1.23304
Diabetic nephropathy	IgD+ CD38br %lymphocyte	Simple mode	25	0.143913	0.0937679	0.137916	-0.0398716	0.327698	1.15478	0.960913	1.38777
Diabetic nephropathy	IgD+ CD38br %lymphocyte	Weighted median	25	0.0492913	0.0484678	0.309157	-0.0457055	0.144288	1.05053	0.955323	1.15522
Diabetic nephropathy	IgD+ CD38br %lymphocyte	Weighted mode	25	0.068799	0.0454219	0.142917	-0.0202279	0.157826	1.07122	0.979975	1.17096
Diabetic nephropathy	IgD+ CD38dim %lymphocyte	Inverse variance weighted (fixed effects)	32	0.018527	0.0157409	0.239197	-0.0123252	0.0493792	1.0187	0.98775	1.05062
Diabetic nephropathy	IgD+ CD38dim %lymphocyte	Inverse variance weighted (multiplicative random effects)	32	0.018527	0.0197934	0.349265	-0.0202681	0.0573221	1.0187	0.979936	1.059
Diabetic nephropathy	IgD+ CD38dim %lymphocyte	MR Egger	32	0.0328347	0.0224698	0.154334	-0.011206	0.0768754	1.03338	0.988857	1.07991
Diabetic nephropathy	IgD+ CD38dim %lymphocyte	Simple mode	32	-0.114122	0.0694518	0.110451	-0.250248	0.0220032	0.892149	0.778608	1.02225
Diabetic nephropathy	IgD+ CD38dim %lymphocyte	Weighted median	32	0.0162303	0.0229603	0.479638	-0.0287719	0.0612324	1.01636	0.971638	1.06315
Diabetic nephropathy	IgD+ CD38dim %lymphocyte	Weighted mode	32	0.0214965	0.0179082	0.239089	-0.0136037	0.0565966	1.02173	0.986488	1.05823
Diabetic nephropathy	IgD+ CD38- %lymphocyte	Inverse variance weighted (fixed effects)	19	-0.0165148	0.0298001	0.579452	-0.0749229	0.0418933	0.983621	0.927815	1.04278
Diabetic nephropathy	IgD+ CD38- %lymphocyte	Inverse variance weighted (multiplicative random effects)	19	-0.0165148	0.0352197	0.639136	-0.0855454	0.0525159	0.983621	0.918011	1.05392
Diabetic nephropathy	IgD+ CD38- %lymphocyte	MR Egger	19	-0.0458216	0.0423794	0.294699	-0.128885	0.0372421	0.955212	0.879075	1.03794
Diabetic nephropathy	IgD+ CD38- %lymphocyte	Simple mode	19	0.0920719	0.103487	0.385366	-0.110763	0.294906	1.09644	0.895151	1.343
Diabetic nephropathy	IgD+ CD38- %lymphocyte	Weighted median	19	-0.0421933	0.0427069	0.323166	-0.125899	0.0415123	0.958684	0.881704	1.04239
Diabetic nephropathy	IgD+ CD38- %lymphocyte	Weighted mode	19	-0.0371503	0.0361335	0.317503	-0.107972	0.0336715	0.963531	0.897653	1.03424
Diabetic nephropathy	Unsw Mem %lymphocyte	Inverse variance weighted (fixed effects)	22	-0.0118862	0.0417196	0.775716	-0.0936566	0.0698842	0.988184	0.910595	1.07238
Diabetic nephropathy	Unsw Mem %lymphocyte	Inverse variance weighted (multiplicative random effects)	22	-0.0118862	0.0553369	0.829926	-0.120346	0.0965741	0.988184	0.886613	1.10139
Diabetic nephropathy	Unsw Mem %lymphocyte	MR Egger	22	-0.0210691	0.123957	0.866741	-0.264025	0.221887	0.979151	0.767954	1.24843
Diabetic nephropathy	Unsw Mem %lymphocyte	Simple mode	22	-0.104666	0.104625	0.32851	-0.30973	0.100399	0.900625	0.733645	1.10561
Diabetic nephropathy	Unsw Mem %lymphocyte	Weighted median	22	-0.0694767	0.0626511	0.267453	-0.192273	0.0533194	0.932882	0.825082	1.05477
Diabetic nephropathy	Unsw Mem %lymphocyte	Weighted mode	22	-0.104666	0.0846471	0.229926	-0.270574	0.0612425	0.900625	0.762941	1.06316
Diabetic nephropathy	IgD- CD27- %lymphocyte	Inverse variance weighted (fixed effects)	16	-0.0474303	0.0453216	0.295318	-0.136261	0.0414	0.953677	0.872615	1.04227
Diabetic nephropathy	IgD- CD27- %lymphocyte	Inverse variance weighted (multiplicative random effects)	16	-0.0474303	0.0381763	0.214089	-0.122256	0.0273954	0.953677	0.884922	1.02777
Diabetic nephropathy	IgD- CD27- %lymphocyte	MR Egger	16	-0.141594	0.115461	0.240298	-0.367897	0.0847088	0.867974	0.692189	1.0884
Diabetic nephropathy	IgD- CD27- %lymphocyte	Simple mode	16	-0.0352626	0.0927829	0.709232	-0.217117	0.146592	0.965352	0.804836	1.15788
Diabetic nephropathy	IgD- CD27- %lymphocyte	Weighted median	16	-0.0733167	0.0648104	0.25795	-0.200345	0.0537117	0.929306	0.818448	1.05518
Diabetic nephropathy	IgD- CD27- %lymphocyte	Weighted mode	16	-0.097244	0.0711341	0.191748	-0.236667	0.0421788	0.907335	0.789254	1.04308
Diabetic nephropathy	Sw mem %lymphocyte	Inverse variance weighted (fixed effects)	18	-0.0670746	0.036166	0.0636491	-0.13796	0.00381081	0.935125	0.871133	1.00382
Diabetic nephropathy	Sw mem %lymphocyte	Inverse variance weighted (multiplicative random effects)	18	-0.0670746	0.0325134	0.0391144	-0.130801	-0.00334826	0.935125	0.877392	0.996657
Diabetic nephropathy	Sw mem %lymphocyte	MR Egger	18	-0.0648281	0.0565243	0.268282	-0.175616	0.0459595	0.937229	0.83894	1.04703
Diabetic nephropathy	Sw mem %lymphocyte	Simple mode	18	-0.0538183	0.0775941	0.497309	-0.205903	0.098266	0.947604	0.813912	1.10326
Diabetic nephropathy	Sw mem %lymphocyte	Weighted median	18	-0.0658052	0.0534839	0.218557	-0.170634	0.0390233	0.936313	0.84313	1.03979
Diabetic nephropathy	Sw mem %lymphocyte	Weighted mode	18	-0.0682022	0.0499236	0.189699	-0.166052	0.0296481	0.934072	0.847002	1.03009
Diabetic nephropathy	PB/PC %lymphocyte	Inverse variance weighted (fixed effects)	19	-0.0239867	0.017263	0.164684	-0.0578222	0.00984875	0.976299	0.943818	1.0099
Diabetic nephropathy	PB/PC %lymphocyte	Inverse variance weighted (multiplicative random effects)	19	-0.0239867	0.0116083	0.0387967	-0.0467391	-0.00123439	0.976299	0.954336	0.998766
Diabetic nephropathy	PB/PC %lymphocyte	MR Egger	19	-0.020832	0.0199313	0.31057	-0.0598975	0.0182334	0.979383	0.941861	1.0184
Diabetic nephropathy	PB/PC %lymphocyte	Simple mode	19	-0.0275598	0.038378	0.481904	-0.102781	0.0476611	0.972816	0.902325	1.04882
Diabetic nephropathy	PB/PC %lymphocyte	Weighted median	19	-0.0195473	0.0223018	0.380762	-0.0632588	0.0241641	0.980642	0.938701	1.02446
Diabetic nephropathy	PB/PC %lymphocyte	Weighted mode	19	-0.0208505	0.0205818	0.324458	-0.0611907	0.0194898	0.979365	0.940644	1.01968
Diabetic nephropathy	Memory B cell %lymphocyte	Inverse variance weighted (fixed effects)	26	-0.00511638	0.0183584	0.78048	-0.0410989	0.0308661	0.994897	0.959734	1.03135
Diabetic nephropathy	Memory B cell %lymphocyte	Inverse variance weighted (multiplicative random effects)	26	-0.00511638	0.0195915	0.793975	-0.0435158	0.0332831	0.994897	0.957417	1.03384
Diabetic nephropathy	Memory B cell %lymphocyte	MR Egger	26	0.00722427	0.0227027	0.753076	-0.037273	0.0517215	1.00725	0.963413	1.05308
Diabetic nephropathy	Memory B cell %lymphocyte	Simple mode	26	-0.0733962	0.0819182	0.378816	-0.233956	0.0871636	0.929233	0.791397	1.09108
Diabetic nephropathy	Memory B cell %lymphocyte	Weighted median	26	0.000477735	0.0221808	0.982816	-0.0429967	0.0439521	1.00048	0.957915	1.04493
Diabetic nephropathy	Memory B cell %lymphocyte	Weighted mode	26	0.00145124	0.0207492	0.944796	-0.0392172	0.0421197	1.00145	0.961542	1.04302
Diabetic nephropathy	Naive-mature B cell %lymphocyte	Inverse variance weighted (fixed effects)	20	-0.0688929	0.048136	0.152369	-0.163239	0.0254536	0.933427	0.849388	1.02578
Diabetic nephropathy	Naive-mature B cell %lymphocyte	Inverse variance weighted (multiplicative random effects)	20	-0.0688929	0.0490397	0.160069	-0.165011	0.027225	0.933427	0.847885	1.0276
Diabetic nephropathy	Naive-mature B cell %lymphocyte	MR Egger	20	-0.11793	0.117426	0.328549	-0.348084	0.112225	0.888759	0.706039	1.11876
Diabetic nephropathy	Naive-mature B cell %lymphocyte	Simple mode	20	-0.0358724	0.119804	0.767866	-0.270689	0.198944	0.964763	0.762854	1.22011
Diabetic nephropathy	Naive-mature B cell %lymphocyte	Weighted median	20	-0.0107619	0.0713122	0.880044	-0.150534	0.12901	0.989296	0.860249	1.1377
Diabetic nephropathy	Naive-mature B cell %lymphocyte	Weighted mode	20	-0.00189604	0.0937877	0.984082	-0.18572	0.181928	0.998106	0.830506	1.19953
Diabetic nephropathy	IgD- CD38dim AC	Inverse variance weighted (fixed effects)	18	-0.101904	0.0498628	0.0409841	-0.199635	-0.00417308	0.903116	0.819029	0.995836
Diabetic nephropathy	IgD- CD38dim AC	Inverse variance weighted (multiplicative random effects)	18	-0.101904	0.045257	0.0243428	-0.190608	-0.0132003	0.903116	0.826457	0.986886
Diabetic nephropathy	IgD- CD38dim AC	MR Egger	18	0.0117991	0.0908019	0.898231	-0.166173	0.189771	1.01187	0.8469	1.20897
Diabetic nephropathy	IgD- CD38dim AC	Simple mode	18	-0.0335389	0.131364	0.801544	-0.291012	0.223934	0.967017	0.747507	1.25099
Diabetic nephropathy	IgD- CD38dim AC	Weighted median	18	-0.0775742	0.0799428	0.331862	-0.234262	0.0791138	0.925358	0.791154	1.08233
Diabetic nephropathy	IgD- CD38dim AC	Weighted mode	18	-0.0616758	0.0924372	0.513588	-0.242853	0.119501	0.940188	0.784387	1.12693
Diabetic nephropathy	IgD+ CD24+ %lymphocyte	Inverse variance weighted (fixed effects)	15	-0.0819979	0.055686	0.140885	-0.191143	0.0271467	0.921274	0.826015	1.02752
Diabetic nephropathy	IgD+ CD24+ %lymphocyte	Inverse variance weighted (multiplicative random effects)	15	-0.0819979	0.0724545	0.257754	-0.224009	0.0600129	0.921274	0.799308	1.06185
Diabetic nephropathy	IgD+ CD24+ %lymphocyte	MR Egger	15	-0.0727755	0.171945	0.679032	-0.409788	0.264237	0.92981	0.663791	1.30244
Diabetic nephropathy	IgD+ CD24+ %lymphocyte	Simple mode	15	-0.181396	0.114623	0.13585	-0.406058	0.0432662	0.834105	0.666272	1.04422
Diabetic nephropathy	IgD+ CD24+ %lymphocyte	Weighted median	15	-0.185714	0.0770693	0.0159658	-0.33677	-0.0346578	0.830511	0.714073	0.965936
Diabetic nephropathy	IgD+ CD24+ %lymphocyte	Weighted mode	15	-0.181396	0.0897551	0.0628309	-0.357316	-0.00547585	0.834105	0.699552	0.994539
Diabetic nephropathy	IgD- CD24- %lymphocyte	Inverse variance weighted (fixed effects)	24	-0.0209906	0.0356976	0.556525	-0.0909579	0.0489767	0.979228	0.913056	1.0502
Diabetic nephropathy	IgD- CD24- %lymphocyte	Inverse variance weighted (multiplicative random effects)	24	-0.0209906	0.0302755	0.48811	-0.0803306	0.0383495	0.979228	0.922811	1.03909
Diabetic nephropathy	IgD- CD24- %lymphocyte	MR Egger	24	0.00851542	0.0530649	0.873974	-0.0954918	0.112523	1.00855	0.908926	1.1191
Diabetic nephropathy	IgD- CD24- %lymphocyte	Simple mode	24	0.000914947	0.0824664	0.991243	-0.160719	0.162549	1.00092	0.851531	1.17651
Diabetic nephropathy	IgD- CD24- %lymphocyte	Weighted median	24	-0.0302511	0.0511585	0.554305	-0.130522	0.0700195	0.970202	0.877637	1.07253
Diabetic nephropathy	IgD- CD24- %lymphocyte	Weighted mode	24	-0.0129098	0.0538971	0.812819	-0.118548	0.0927285	0.987173	0.888209	1.09716
Diabetic nephropathy	IgD+ CD24- %lymphocyte	Inverse variance weighted (fixed effects)	20	-0.0133753	0.0490777	0.785212	-0.109568	0.0828169	0.986714	0.896222	1.08634
Diabetic nephropathy	IgD+ CD24- %lymphocyte	Inverse variance weighted (multiplicative random effects)	20	-0.0133753	0.0574859	0.816017	-0.126048	0.0992972	0.986714	0.881573	1.10439
Diabetic nephropathy	IgD+ CD24- %lymphocyte	MR Egger	20	-0.00751567	0.128305	0.953935	-0.258994	0.243962	0.992512	0.771828	1.2763
Diabetic nephropathy	IgD+ CD24- %lymphocyte	Simple mode	20	-0.0658762	0.115571	0.575352	-0.292395	0.160643	0.936247	0.746473	1.17427
Diabetic nephropathy	IgD+ CD24- %lymphocyte	Weighted median	20	-0.0204739	0.0771396	0.790691	-0.171668	0.13072	0.979734	0.842259	1.13965
Diabetic nephropathy	IgD+ CD24- %lymphocyte	Weighted mode	20	-0.0485199	0.0809656	0.556074	-0.207212	0.110173	0.952638	0.812847	1.11647
Diabetic nephropathy	CD24+ CD27+ %lymphocyte	Inverse variance weighted (fixed effects)	23	-0.0114412	0.0167779	0.49529	-0.044326	0.0214436	0.988624	0.956642	1.02168
Diabetic nephropathy	CD24+ CD27+ %lymphocyte	Inverse variance weighted (multiplicative random effects)	23	-0.0114412	0.0196274	0.559947	-0.0499109	0.0270285	0.988624	0.951314	1.0274
Diabetic nephropathy	CD24+ CD27+ %lymphocyte	MR Egger	23	0.000589294	0.02217	0.979045	-0.0428639	0.0440425	1.00059	0.958042	1.04503
Diabetic nephropathy	CD24+ CD27+ %lymphocyte	Simple mode	23	-0.0664023	0.0676483	0.336978	-0.198993	0.0661883	0.935754	0.819556	1.06843
Diabetic nephropathy	CD24+ CD27+ %lymphocyte	Weighted median	23	0.00533394	0.0233705	0.819465	-0.0404723	0.0511402	1.00535	0.960336	1.05247
Diabetic nephropathy	CD24+ CD27+ %lymphocyte	Weighted mode	23	-0.00629017	0.0181868	0.73273	-0.0419363	0.029356	0.99373	0.958931	1.02979
Diabetic nephropathy	CD20- %lymphocyte	Inverse variance weighted (fixed effects)	18	0.0301719	0.0246071	0.220144	-0.018058	0.0784019	1.03063	0.982104	1.08156
Diabetic nephropathy	CD20- %lymphocyte	Inverse variance weighted (multiplicative random effects)	18	0.0301719	0.0693622	0.663569	-0.105778	0.166122	1.03063	0.899624	1.18072
Diabetic nephropathy	CD20- %lymphocyte	MR Egger	18	0.0137035	0.0892339	0.87987	-0.161195	0.188602	1.0138	0.851126	1.20756
Diabetic nephropathy	CD20- %lymphocyte	Simple mode	18	-0.0591636	0.0901477	0.520419	-0.235853	0.117526	0.942553	0.789897	1.12471
Diabetic nephropathy	CD20- %lymphocyte	Weighted median	18	0.00631548	0.0294614	0.830263	-0.051429	0.0640599	1.00634	0.949871	1.06616
Diabetic nephropathy	CD20- %lymphocyte	Weighted mode	18	0.0021382	0.0273057	0.938499	-0.051381	0.0556574	1.00214	0.949917	1.05724
Diabetic nephropathy	CD20- CD38- %lymphocyte	Inverse variance weighted (fixed effects)	24	0.0123601	0.0328653	0.706855	-0.0520558	0.076776	1.01244	0.949276	1.0798
Diabetic nephropathy	CD20- CD38- %lymphocyte	Inverse variance weighted (multiplicative random effects)	24	0.0123601	0.0299201	0.679531	-0.0462833	0.0710035	1.01244	0.954771	1.07358
Diabetic nephropathy	CD20- CD38- %lymphocyte	MR Egger	24	-0.00823537	0.0497239	0.869967	-0.105694	0.0892235	0.991798	0.8997	1.09332
Diabetic nephropathy	CD20- CD38- %lymphocyte	Simple mode	24	0.1303	0.0959074	0.187449	-0.0576785	0.318279	1.13917	0.943953	1.37476
Diabetic nephropathy	CD20- CD38- %lymphocyte	Weighted median	24	-0.0129033	0.0528802	0.807223	-0.116549	0.0907419	0.98718	0.889987	1.09499
Diabetic nephropathy	CD20- CD38- %lymphocyte	Weighted mode	24	-0.035206	0.0491818	0.481298	-0.131602	0.0611902	0.965407	0.87669	1.0631
Diabetic nephropathy	IgD- CD38- %B cell	Inverse variance weighted (fixed effects)	12	0.162982	0.0582978	0.00517903	0.0487185	0.277246	1.17702	1.04992	1.31949
Diabetic nephropathy	IgD- CD38- %B cell	Inverse variance weighted (multiplicative random effects)	12	0.162982	0.0646953	0.0117612	0.0361795	0.289785	1.17702	1.03684	1.33614
Diabetic nephropathy	IgD- CD38- %B cell	MR Egger	12	0.247209	0.117388	0.0614639	0.0171277	0.47729	1.28045	1.01728	1.6117
Diabetic nephropathy	IgD- CD38- %B cell	Simple mode	12	0.303243	0.133348	0.043992	0.0418806	0.564605	1.35424	1.04277	1.75875
Diabetic nephropathy	IgD- CD38- %B cell	Weighted median	12	0.181019	0.0865402	0.0364625	0.0114001	0.350638	1.19844	1.01147	1.41997
Diabetic nephropathy	IgD- CD38- %B cell	Weighted mode	12	0.193658	0.0995049	0.0776161	-0.00137159	0.388687	1.21368	0.998629	1.47504
Diabetic nephropathy	IgD- CD38- AC	Inverse variance weighted (fixed effects)	15	0.0037071	0.0360904	0.918188	-0.0670301	0.0744442	1.00371	0.935167	1.07729
Diabetic nephropathy	IgD- CD38- AC	Inverse variance weighted (multiplicative random effects)	15	0.0037071	0.047505	0.9378	-0.0894028	0.096817	1.00371	0.914477	1.10166
Diabetic nephropathy	IgD- CD38- AC	MR Egger	15	0.0371804	0.0620186	0.55914	-0.0843759	0.158737	1.03788	0.919086	1.17203
Diabetic nephropathy	IgD- CD38- AC	Simple mode	15	-0.0681902	0.0795102	0.40554	-0.22403	0.0876497	0.934083	0.799291	1.09161
Diabetic nephropathy	IgD- CD38- AC	Weighted median	15	-0.0141686	0.049122	0.773012	-0.110448	0.0821104	0.985931	0.895433	1.08558
Diabetic nephropathy	IgD- CD38- AC	Weighted mode	15	-0.0194351	0.0402596	0.636738	-0.098344	0.0594737	0.980753	0.906337	1.06128
Diabetic nephropathy	IgD+ CD38br %B cell	Inverse variance weighted (fixed effects)	26	0.0383687	0.0271912	0.158224	-0.0149261	0.0916635	1.03911	0.985185	1.096
Diabetic nephropathy	IgD+ CD38br %B cell	Inverse variance weighted (multiplicative random effects)	26	0.0383687	0.0283799	0.176386	-0.0172559	0.0939933	1.03911	0.982892	1.09855
Diabetic nephropathy	IgD+ CD38br %B cell	MR Egger	26	0.0676024	0.0422459	0.122634	-0.0151995	0.150404	1.06994	0.984915	1.1623
Diabetic nephropathy	IgD+ CD38br %B cell	Simple mode	26	0.0633215	0.0614764	0.312866	-0.0571721	0.183815	1.06537	0.944431	1.20179
Diabetic nephropathy	IgD+ CD38br %B cell	Weighted median	26	0.0499318	0.0380098	0.188963	-0.0245675	0.124431	1.0512	0.975732	1.1325
Diabetic nephropathy	IgD+ CD38br %B cell	Weighted mode	26	0.0596225	0.0344797	0.096104	-0.00795779	0.127203	1.06144	0.992074	1.13565
Diabetic nephropathy	CD11c+ monocyte AC	Inverse variance weighted (fixed effects)	16	0.0663443	0.0355163	0.0617629	-0.00326771	0.135956	1.06859	0.996738	1.14563
Diabetic nephropathy	CD11c+ monocyte AC	Inverse variance weighted (multiplicative random effects)	16	0.0663443	0.0388847	0.0879749	-0.00986979	0.142558	1.06859	0.990179	1.15322
Diabetic nephropathy	CD11c+ monocyte AC	MR Egger	16	0.090994	0.0656189	0.187218	-0.0376192	0.219607	1.09526	0.96308	1.24559
Diabetic nephropathy	CD11c+ monocyte AC	Simple mode	16	0.143882	0.0883692	0.124302	-0.0293219	0.317085	1.15475	0.971104	1.37312
Diabetic nephropathy	CD11c+ monocyte AC	Weighted median	16	0.109747	0.0542889	0.0432237	0.00334107	0.216154	1.116	1.00335	1.24129
Diabetic nephropathy	CD11c+ monocyte AC	Weighted mode	16	0.107237	0.0576806	0.0827348	-0.00581691	0.220291	1.1132	0.9942	1.24644
Diabetic nephropathy	CD11c+ monocyte %monocyte	Inverse variance weighted (fixed effects)	19	0.0342756	0.0359992	0.341036	-0.0362829	0.104834	1.03487	0.964367	1.11053
Diabetic nephropathy	CD11c+ monocyte %monocyte	Inverse variance weighted (multiplicative random effects)	19	0.0342756	0.0407299	0.40005	-0.0455551	0.114106	1.03487	0.955467	1.12087
Diabetic nephropathy	CD11c+ monocyte %monocyte	MR Egger	19	0.0720845	0.0735693	0.340915	-0.0721114	0.21628	1.07475	0.930427	1.24145
Diabetic nephropathy	CD11c+ monocyte %monocyte	Simple mode	19	-0.0148316	0.0866386	0.865985	-0.184643	0.15498	0.985278	0.831401	1.16763
Diabetic nephropathy	CD11c+ monocyte %monocyte	Weighted median	19	0.0435326	0.0552841	0.431027	-0.0648242	0.151889	1.04449	0.937232	1.16403
Diabetic nephropathy	CD11c+ monocyte %monocyte	Weighted mode	19	0.0396945	0.0513869	0.449864	-0.0610238	0.140413	1.04049	0.940801	1.15075
Diabetic nephropathy	CD62L- monocyte AC	Inverse variance weighted (fixed effects)	19	-0.00286567	0.025153	0.909293	-0.0521655	0.0464341	0.997138	0.949172	1.04753
Diabetic nephropathy	CD62L- monocyte AC	Inverse variance weighted (multiplicative random effects)	19	-0.00286567	0.0229586	0.900667	-0.0478645	0.0421331	0.997138	0.953263	1.04303
Diabetic nephropathy	CD62L- monocyte AC	MR Egger	19	-0.000552158	0.0322722	0.986549	-0.0638056	0.0627013	0.999448	0.938187	1.06471
Diabetic nephropathy	CD62L- monocyte AC	Simple mode	19	0.00308607	0.0610987	0.960273	-0.116667	0.122839	1.00309	0.889881	1.1307
Diabetic nephropathy	CD62L- monocyte AC	Weighted median	19	-0.00377552	0.0335281	0.910342	-0.0694905	0.0619395	0.996232	0.932869	1.0639
Diabetic nephropathy	CD62L- monocyte AC	Weighted mode	19	0.000645865	0.0287058	0.982297	-0.0556175	0.0569092	1.00065	0.945901	1.05856
Diabetic nephropathy	CD62L- monocyte %monocyte	Inverse variance weighted (fixed effects)	23	-0.00845907	0.0312961	0.786936	-0.0697995	0.0528813	0.991577	0.932581	1.0543
Diabetic nephropathy	CD62L- monocyte %monocyte	Inverse variance weighted (multiplicative random effects)	23	-0.00845907	0.0251677	0.73679	-0.0577878	0.0408697	0.991577	0.94385	1.04172
Diabetic nephropathy	CD62L- monocyte %monocyte	MR Egger	23	0.00635985	0.0725619	0.930987	-0.135861	0.148581	1.00638	0.872964	1.16019
Diabetic nephropathy	CD62L- monocyte %monocyte	Simple mode	23	-0.0529084	0.0706905	0.462115	-0.191462	0.0856449	0.948467	0.825751	1.08942
Diabetic nephropathy	CD62L- monocyte %monocyte	Weighted median	23	-0.0380635	0.0442103	0.389258	-0.124716	0.0485887	0.962652	0.882748	1.04979
Diabetic nephropathy	CD62L- monocyte %monocyte	Weighted mode	23	-0.0529084	0.0544578	0.341836	-0.159646	0.0538288	0.948467	0.852446	1.0553
Diabetic nephropathy	CD11c+ CD62L- monocyte AC	Inverse variance weighted (fixed effects)	23	0.0328319	0.0261202	0.20877	-0.0183637	0.0840275	1.03338	0.981804	1.08766
Diabetic nephropathy	CD11c+ CD62L- monocyte AC	Inverse variance weighted (multiplicative random effects)	23	0.0328319	0.0192845	0.0886607	-0.00496565	0.0706295	1.03338	0.995047	1.07318
Diabetic nephropathy	CD11c+ CD62L- monocyte AC	MR Egger	23	0.054887	0.0365046	0.147584	-0.0166619	0.126436	1.05642	0.983476	1.13478
Diabetic nephropathy	CD11c+ CD62L- monocyte AC	Simple mode	23	0.0285893	0.0626462	0.652604	-0.0941974	0.151376	1.029	0.910103	1.16343
Diabetic nephropathy	CD11c+ CD62L- monocyte AC	Weighted median	23	0.0200375	0.0367687	0.585781	-0.0520292	0.0921042	1.02024	0.949301	1.09648
Diabetic nephropathy	CD11c+ CD62L- monocyte AC	Weighted mode	23	0.0199547	0.0357454	0.582314	-0.0501063	0.0900158	1.02016	0.951128	1.09419
Diabetic nephropathy	CD11c+ CD62L- monocyte %monocyte	Inverse variance weighted (fixed effects)	16	0.0683595	0.0465994	0.142386	-0.0229752	0.159694	1.07075	0.977287	1.17315
Diabetic nephropathy	CD11c+ CD62L- monocyte %monocyte	Inverse variance weighted (multiplicative random effects)	16	0.0683595	0.0495144	0.167403	-0.0286888	0.165408	1.07075	0.971719	1.17987
Diabetic nephropathy	CD11c+ CD62L- monocyte %monocyte	MR Egger	16	0.0489953	0.102002	0.638406	-0.150928	0.248919	1.05022	0.859909	1.28264
Diabetic nephropathy	CD11c+ CD62L- monocyte %monocyte	Simple mode	16	-0.027651	0.101482	0.788975	-0.226556	0.171254	0.972728	0.797274	1.18679
Diabetic nephropathy	CD11c+ CD62L- monocyte %monocyte	Weighted median	16	0.0106943	0.0672701	0.873688	-0.121155	0.142544	1.01075	0.885897	1.1532
Diabetic nephropathy	CD11c+ CD62L- monocyte %monocyte	Weighted mode	16	-0.0209453	0.0809014	0.799232	-0.179512	0.137621	0.979273	0.835678	1.14754
Diabetic nephropathy	CD62L- HLA DR++ monocyte AC	Inverse variance weighted (fixed effects)	19	0.0452369	0.0497306	0.363013	-0.0522351	0.142709	1.04628	0.949106	1.15339
Diabetic nephropathy	CD62L- HLA DR++ monocyte AC	Inverse variance weighted (multiplicative random effects)	19	0.0452369	0.0605662	0.455124	-0.0734729	0.163947	1.04628	0.929161	1.17815
Diabetic nephropathy	CD62L- HLA DR++ monocyte AC	MR Egger	19	0.155677	0.147999	0.307576	-0.1344	0.445754	1.16845	0.87424	1.56167
Diabetic nephropathy	CD62L- HLA DR++ monocyte AC	Simple mode	19	0.197057	0.139074	0.173581	-0.0755278	0.469643	1.21781	0.927254	1.59942
Diabetic nephropathy	CD62L- HLA DR++ monocyte AC	Weighted median	19	0.0274832	0.0732957	0.707687	-0.116176	0.171143	1.02786	0.890318	1.18666
Diabetic nephropathy	CD62L- HLA DR++ monocyte AC	Weighted mode	19	0.0546607	0.117635	0.647743	-0.175903	0.285225	1.05618	0.838699	1.33006
Diabetic nephropathy	CD62L- HLA DR++ monocyte %monocyte	Inverse variance weighted (fixed effects)	13	0.0340729	0.0303447	0.261497	-0.0254028	0.0935485	1.03466	0.974917	1.09806
Diabetic nephropathy	CD62L- HLA DR++ monocyte %monocyte	Inverse variance weighted (multiplicative random effects)	13	0.0340729	0.0221459	0.12391	-0.00933302	0.0774788	1.03466	0.99071	1.08056
Diabetic nephropathy	CD62L- HLA DR++ monocyte %monocyte	MR Egger	13	-0.0230004	0.0459755	0.626738	-0.113113	0.0671116	0.977262	0.89305	1.06941
Diabetic nephropathy	CD62L- HLA DR++ monocyte %monocyte	Simple mode	13	0.011884	0.0798085	0.884101	-0.144541	0.168309	1.01195	0.86542	1.1833
Diabetic nephropathy	CD62L- HLA DR++ monocyte %monocyte	Weighted median	13	0.0125529	0.0393928	0.749985	-0.064657	0.0897628	1.01263	0.937389	1.09391
Diabetic nephropathy	CD62L- HLA DR++ monocyte %monocyte	Weighted mode	13	0.011884	0.0373178	0.755615	-0.0612589	0.0850268	1.01195	0.94058	1.08875
Diabetic nephropathy	CD11c+ HLA DR++ monocyte AC	Inverse variance weighted (fixed effects)	18	0.0527348	0.041807	0.20717	-0.029207	0.134677	1.05415	0.971215	1.14417
Diabetic nephropathy	CD11c+ HLA DR++ monocyte AC	Inverse variance weighted (multiplicative random effects)	18	0.0527348	0.0406474	0.194503	-0.0269341	0.132404	1.05415	0.973425	1.14157
Diabetic nephropathy	CD11c+ HLA DR++ monocyte AC	MR Egger	18	0.116919	0.0655662	0.0935299	-0.011591	0.245429	1.12403	0.988476	1.27817
Diabetic nephropathy	CD11c+ HLA DR++ monocyte AC	Simple mode	18	0.0482576	0.0982671	0.629645	-0.144346	0.240861	1.04944	0.865588	1.27234
Diabetic nephropathy	CD11c+ HLA DR++ monocyte AC	Weighted median	18	0.066671	0.0585423	0.254765	-0.0480718	0.181414	1.06894	0.953065	1.19891
Diabetic nephropathy	CD11c+ HLA DR++ monocyte AC	Weighted mode	18	0.0425212	0.0718198	0.561607	-0.0982457	0.183288	1.04344	0.906426	1.20116
Diabetic nephropathy	CD11c+ HLA DR++ monocyte %monocyte	Inverse variance weighted (fixed effects)	15	-0.0123982	0.027188	0.648376	-0.0656867	0.0408902	0.987678	0.936424	1.04174
Diabetic nephropathy	CD11c+ HLA DR++ monocyte %monocyte	Inverse variance weighted (multiplicative random effects)	15	-0.0123982	0.0269167	0.645075	-0.065155	0.0403585	0.987678	0.936922	1.04118
Diabetic nephropathy	CD11c+ HLA DR++ monocyte %monocyte	MR Egger	15	-0.00513843	0.0326521	0.877372	-0.0691365	0.0588596	0.994875	0.933199	1.06063
Diabetic nephropathy	CD11c+ HLA DR++ monocyte %monocyte	Simple mode	15	-0.0632505	0.0915298	0.500841	-0.242649	0.116148	0.938708	0.784547	1.12316
Diabetic nephropathy	CD11c+ HLA DR++ monocyte %monocyte	Weighted median	15	-0.0168431	0.033095	0.6108	-0.0817092	0.048023	0.983298	0.92154	1.04919
Diabetic nephropathy	CD11c+ HLA DR++ monocyte %monocyte	Weighted mode	15	-0.0162817	0.0306813	0.603962	-0.076417	0.0438536	0.98385	0.92643	1.04483
Diabetic nephropathy	Myeloid DC AC	Inverse variance weighted (fixed effects)	23	-0.0212758	0.022839	0.351566	-0.0660403	0.0234886	0.978949	0.936093	1.02377
Diabetic nephropathy	Myeloid DC AC	Inverse variance weighted (multiplicative random effects)	23	-0.0212758	0.0231626	0.358334	-0.0666744	0.0241228	0.978949	0.9355	1.02442
Diabetic nephropathy	Myeloid DC AC	MR Egger	23	-0.00563575	0.0303273	0.854361	-0.0650772	0.0538057	0.99438	0.936995	1.05528
Diabetic nephropathy	Myeloid DC AC	Simple mode	23	-0.0343946	0.0610281	0.578736	-0.15401	0.0852204	0.96619	0.857264	1.08896
Diabetic nephropathy	Myeloid DC AC	Weighted median	23	-0.0196229	0.0341731	0.565819	-0.0866021	0.0473564	0.980568	0.917042	1.0485
Diabetic nephropathy	Myeloid DC AC	Weighted mode	23	-0.0178225	0.027176	0.518743	-0.0710875	0.0354425	0.982335	0.93138	1.03608
Diabetic nephropathy	Myeloid DC %DC	Inverse variance weighted (fixed effects)	28	-0.000697906	0.0339651	0.983606	-0.0672695	0.0658737	0.999302	0.934943	1.06809
Diabetic nephropathy	Myeloid DC %DC	Inverse variance weighted (multiplicative random effects)	28	-0.000697906	0.0412172	0.986491	-0.0814837	0.0800878	0.999302	0.921748	1.08338
Diabetic nephropathy	Myeloid DC %DC	MR Egger	28	-0.0655471	0.0705595	0.361454	-0.203844	0.0727496	0.936555	0.81559	1.07546
Diabetic nephropathy	Myeloid DC %DC	Simple mode	28	-0.0749604	0.0877419	0.40044	-0.246935	0.0970138	0.92778	0.781192	1.10188
Diabetic nephropathy	Myeloid DC %DC	Weighted median	28	-0.027303	0.0508714	0.591471	-0.127011	0.072405	0.973066	0.880724	1.07509
Diabetic nephropathy	Myeloid DC %DC	Weighted mode	28	-0.0395984	0.0500489	0.435726	-0.137694	0.0584975	0.961175	0.871365	1.06024
Diabetic nephropathy	Plasmacytoid DC AC	Inverse variance weighted (fixed effects)	30	-0.0253875	0.0186059	0.172414	-0.0618551	0.0110801	0.974932	0.940019	1.01114
Diabetic nephropathy	Plasmacytoid DC AC	Inverse variance weighted (multiplicative random effects)	30	-0.0253875	0.0181787	0.162548	-0.0610178	0.0102428	0.974932	0.940806	1.0103
Diabetic nephropathy	Plasmacytoid DC AC	MR Egger	30	-0.0188896	0.0243814	0.44498	-0.0666771	0.028898	0.981288	0.935497	1.02932
Diabetic nephropathy	Plasmacytoid DC AC	Simple mode	30	-0.0216992	0.0441146	0.626506	-0.108164	0.0647655	0.978535	0.897481	1.06691
Diabetic nephropathy	Plasmacytoid DC AC	Weighted median	30	-0.01443	0.0285199	0.612883	-0.0703289	0.0414689	0.985674	0.932087	1.04234
Diabetic nephropathy	Plasmacytoid DC AC	Weighted mode	30	-0.0216992	0.0281874	0.447634	-0.0769465	0.0335481	0.978535	0.925939	1.03412
Diabetic nephropathy	DC AC	Inverse variance weighted (fixed effects)	21	-0.0669022	0.0394995	0.090313	-0.144321	0.0105168	0.935287	0.86561	1.01057
Diabetic nephropathy	DC AC	Inverse variance weighted (multiplicative random effects)	21	-0.0669022	0.0264946	0.0115657	-0.118832	-0.0149728	0.935287	0.887957	0.985139
Diabetic nephropathy	DC AC	MR Egger	21	-0.0913416	0.0690048	0.20131	-0.226591	0.0439078	0.912706	0.797247	1.04489
Diabetic nephropathy	DC AC	Simple mode	21	-0.0960035	0.0862292	0.27876	-0.265013	0.0730058	0.908461	0.767196	1.07574
Diabetic nephropathy	DC AC	Weighted median	21	-0.075378	0.0569469	0.185618	-0.186994	0.036238	0.927393	0.829449	1.0369
Diabetic nephropathy	DC AC	Weighted mode	21	-0.066203	0.0629679	0.305623	-0.18962	0.057214	0.935941	0.827273	1.05888
Diabetic nephropathy	CD62L- DC AC	Inverse variance weighted (fixed effects)	19	0.0186456	0.0174469	0.285202	-0.0155503	0.0528416	1.01882	0.98457	1.05426
Diabetic nephropathy	CD62L- DC AC	Inverse variance weighted (multiplicative random effects)	19	0.0186456	0.0180323	0.301131	-0.0166977	0.053989	1.01882	0.983441	1.05547
Diabetic nephropathy	CD62L- DC AC	MR Egger	19	0.0145644	0.0217302	0.51171	-0.0280269	0.0571557	1.01467	0.972362	1.05882
Diabetic nephropathy	CD62L- DC AC	Simple mode	19	0.0504814	0.0673121	0.462969	-0.0814504	0.182413	1.05178	0.921778	1.20011
Diabetic nephropathy	CD62L- DC AC	Weighted median	19	-0.0144499	0.0251033	0.564872	-0.0636524	0.0347525	0.985654	0.938331	1.03536
Diabetic nephropathy	CD62L- DC AC	Weighted mode	19	0.00271875	0.0190852	0.888304	-0.0346882	0.0401257	1.00272	0.965907	1.04094
Diabetic nephropathy	CD62L- DC %DC	Inverse variance weighted (fixed effects)	22	-0.000661402	0.0244426	0.978412	-0.0485689	0.0472461	0.999339	0.952592	1.04838
Diabetic nephropathy	CD62L- DC %DC	Inverse variance weighted (multiplicative random effects)	22	-0.000661402	0.0206114	0.974401	-0.0410597	0.0397369	0.999339	0.959772	1.04054
Diabetic nephropathy	CD62L- DC %DC	MR Egger	22	0.00239184	0.0338001	0.944288	-0.0638564	0.0686401	1.00239	0.93814	1.07105
Diabetic nephropathy	CD62L- DC %DC	Simple mode	22	-0.0249832	0.0498646	0.621568	-0.122718	0.0727515	0.975326	0.884513	1.07546
Diabetic nephropathy	CD62L- DC %DC	Weighted median	22	-0.0253218	0.0326236	0.437643	-0.0892641	0.0386205	0.974996	0.914604	1.03938
Diabetic nephropathy	CD62L- DC %DC	Weighted mode	22	-0.0192592	0.0291727	0.516317	-0.0764376	0.0379193	0.980925	0.926411	1.03865
Diabetic nephropathy	CD86+ myeloid DC AC	Inverse variance weighted (fixed effects)	22	-0.0188142	0.0224192	0.401358	-0.0627559	0.0251275	0.981362	0.939173	1.02545
Diabetic nephropathy	CD86+ myeloid DC AC	Inverse variance weighted (multiplicative random effects)	22	-0.0188142	0.0266379	0.480005	-0.0710244	0.0333961	0.981362	0.931439	1.03396
Diabetic nephropathy	CD86+ myeloid DC AC	MR Egger	22	-0.0360649	0.0343563	0.306361	-0.103403	0.0312735	0.964578	0.901763	1.03177
Diabetic nephropathy	CD86+ myeloid DC AC	Simple mode	22	-0.0319315	0.0767657	0.681659	-0.182392	0.118529	0.968573	0.833274	1.12584
Diabetic nephropathy	CD86+ myeloid DC AC	Weighted median	22	-0.0218947	0.0331089	0.508425	-0.0867882	0.0429988	0.978343	0.916871	1.04394
Diabetic nephropathy	CD86+ myeloid DC AC	Weighted mode	22	-0.0289772	0.0260989	0.279429	-0.080131	0.0221766	0.971439	0.922995	1.02242
Diabetic nephropathy	CD86+ myeloid DC %DC	Inverse variance weighted (fixed effects)	24	-0.00592258	0.0142454	0.677591	-0.0338436	0.0219985	0.994095	0.966723	1.02224
Diabetic nephropathy	CD86+ myeloid DC %DC	Inverse variance weighted (multiplicative random effects)	24	-0.00592258	0.0155323	0.702975	-0.0363658	0.0245207	0.994095	0.964287	1.02482
Diabetic nephropathy	CD86+ myeloid DC %DC	MR Egger	24	-0.0166607	0.0192413	0.3959	-0.0543737	0.0210523	0.983477	0.947078	1.02128
Diabetic nephropathy	CD86+ myeloid DC %DC	Simple mode	24	-0.00606089	0.0311342	0.847361	-0.0670839	0.0549621	0.993957	0.935117	1.0565
Diabetic nephropathy	CD86+ myeloid DC %DC	Weighted median	24	-0.0113058	0.0185569	0.542357	-0.0476773	0.0250656	0.988758	0.953441	1.02538
Diabetic nephropathy	CD86+ myeloid DC %DC	Weighted mode	24	-0.00606089	0.0157084	0.703162	-0.0368493	0.0247275	0.993957	0.963821	1.02504
Diabetic nephropathy	CD86+ plasmacytoid DC AC	Inverse variance weighted (fixed effects)	20	-0.0785532	0.0419173	0.0609297	-0.160711	0.00360466	0.924453	0.851538	1.00361
Diabetic nephropathy	CD86+ plasmacytoid DC AC	Inverse variance weighted (multiplicative random effects)	20	-0.0785532	0.054621	0.150392	-0.18561	0.028504	0.924453	0.830597	1.02891
Diabetic nephropathy	CD86+ plasmacytoid DC AC	MR Egger	20	-0.174384	0.0883776	0.0640334	-0.347604	-0.00116349	0.839975	0.706379	0.998837
Diabetic nephropathy	CD86+ plasmacytoid DC AC	Simple mode	20	-0.095731	0.0944102	0.323327	-0.280775	0.0893131	0.908708	0.755198	1.09342
Diabetic nephropathy	CD86+ plasmacytoid DC AC	Weighted median	20	-0.119061	0.0648091	0.0661944	-0.246087	0.0079647	0.887754	0.781854	1.008
Diabetic nephropathy	CD86+ plasmacytoid DC AC	Weighted mode	20	-0.123022	0.0669862	0.0819755	-0.254315	0.00827041	0.884244	0.775447	1.0083
Diabetic nephropathy	CD86+ plasmacytoid DC %DC	Inverse variance weighted (fixed effects)	26	-0.0982618	0.0373598	0.00853467	-0.171487	-0.0250367	0.906412	0.842411	0.975274
Diabetic nephropathy	CD86+ plasmacytoid DC %DC	Inverse variance weighted (multiplicative random effects)	26	-0.0982618	0.0451993	0.0297075	-0.186852	-0.00967124	0.906412	0.829566	0.990375
Diabetic nephropathy	CD86+ plasmacytoid DC %DC	MR Egger	26	-0.189992	0.0780428	0.022724	-0.342956	-0.0370278	0.826966	0.70967	0.963649
Diabetic nephropathy	CD86+ plasmacytoid DC %DC	Simple mode	26	-0.157509	0.0944942	0.108024	-0.342717	0.0277001	0.854269	0.709839	1.02809
Diabetic nephropathy	CD86+ plasmacytoid DC %DC	Weighted median	26	-0.0941402	0.0554143	0.0893486	-0.202752	0.0144718	0.910155	0.816481	1.01458
Diabetic nephropathy	CD86+ plasmacytoid DC %DC	Weighted mode	26	-0.152141	0.0744691	0.0517286	-0.2981	-0.0061814	0.858867	0.742227	0.993838
Diabetic nephropathy	CD62L- myeloid DC AC	Inverse variance weighted (fixed effects)	17	0.0254472	0.0348943	0.465839	-0.0429456	0.09384	1.02577	0.957964	1.09838
Diabetic nephropathy	CD62L- myeloid DC AC	Inverse variance weighted (multiplicative random effects)	17	0.0254472	0.0315655	0.420145	-0.0364213	0.0873156	1.02577	0.964234	1.09124
Diabetic nephropathy	CD62L- myeloid DC AC	MR Egger	17	0.00321465	0.058194	0.956676	-0.110846	0.117275	1.00322	0.895077	1.12443
Diabetic nephropathy	CD62L- myeloid DC AC	Simple mode	17	-0.00927837	0.0938008	0.922434	-0.193128	0.174571	0.990765	0.824376	1.19074
Diabetic nephropathy	CD62L- myeloid DC AC	Weighted median	17	-0.0160521	0.0484864	0.740596	-0.111086	0.0789813	0.984076	0.894862	1.08218
Diabetic nephropathy	CD62L- myeloid DC AC	Weighted mode	17	-0.0239366	0.0504362	0.641491	-0.122792	0.0749184	0.976348	0.884448	1.0778
Diabetic nephropathy	CD62L- myeloid DC %DC	Inverse variance weighted (fixed effects)	25	0.0120519	0.0221414	0.586225	-0.0313452	0.055449	1.01212	0.969141	1.05702
Diabetic nephropathy	CD62L- myeloid DC %DC	Inverse variance weighted (multiplicative random effects)	25	0.0120519	0.0188391	0.52235	-0.0248728	0.0489766	1.01212	0.975434	1.0502
Diabetic nephropathy	CD62L- myeloid DC %DC	MR Egger	25	0.008142	0.0316031	0.798981	-0.0538001	0.0700841	1.00818	0.947622	1.0726
Diabetic nephropathy	CD62L- myeloid DC %DC	Simple mode	25	-0.011621	0.0475483	0.808995	-0.104816	0.0815737	0.988446	0.90049	1.08499
Diabetic nephropathy	CD62L- myeloid DC %DC	Weighted median	25	-0.0094178	0.0294154	0.748843	-0.067072	0.0482364	0.990626	0.935128	1.04942
Diabetic nephropathy	CD62L- myeloid DC %DC	Weighted mode	25	-0.00872954	0.02585	0.738525	-0.0593955	0.0419365	0.991308	0.942334	1.04283
Diabetic nephropathy	CD62L- plasmacytoid DC AC	Inverse variance weighted (fixed effects)	24	-0.0364906	0.0339652	0.282664	-0.103062	0.0300811	0.964167	0.902071	1.03054
Diabetic nephropathy	CD62L- plasmacytoid DC AC	Inverse variance weighted (multiplicative random effects)	24	-0.0364906	0.0416909	0.38143	-0.118205	0.0452236	0.964167	0.888514	1.04626
Diabetic nephropathy	CD62L- plasmacytoid DC AC	MR Egger	24	-0.0707313	0.0697413	0.321514	-0.207424	0.0659616	0.931712	0.812675	1.06819
Diabetic nephropathy	CD62L- plasmacytoid DC AC	Simple mode	24	-0.0839157	0.111507	0.45935	-0.30247	0.134639	0.919509	0.73899	1.14412
Diabetic nephropathy	CD62L- plasmacytoid DC AC	Weighted median	24	-0.048494	0.0558353	0.38511	-0.157931	0.0609431	0.952663	0.853909	1.06284
Diabetic nephropathy	CD62L- plasmacytoid DC AC	Weighted mode	24	-0.131862	0.0768228	0.0995223	-0.282434	0.0187112	0.876462	0.753946	1.01889
Diabetic nephropathy	CD62L- plasmacytoid DC %DC	Inverse variance weighted (fixed effects)	19	-0.00931986	0.028421	0.742971	-0.065025	0.0463853	0.990723	0.937044	1.04748
Diabetic nephropathy	CD62L- plasmacytoid DC %DC	Inverse variance weighted (multiplicative random effects)	19	-0.00931986	0.0300814	0.756697	-0.0682794	0.0496397	0.990723	0.933999	1.05089
Diabetic nephropathy	CD62L- plasmacytoid DC %DC	MR Egger	19	0.00598506	0.0425707	0.889846	-0.0774536	0.0894237	1.006	0.92547	1.09354
Diabetic nephropathy	CD62L- plasmacytoid DC %DC	Simple mode	19	-0.00994461	0.0682938	0.885843	-0.1438	0.123911	0.990105	0.866061	1.13192
Diabetic nephropathy	CD62L- plasmacytoid DC %DC	Weighted median	19	0.00130949	0.0414682	0.974808	-0.0799682	0.0825872	1.00131	0.923146	1.08609
Diabetic nephropathy	CD62L- plasmacytoid DC %DC	Weighted mode	19	0.0170708	0.0379318	0.658055	-0.0572756	0.0914172	1.01722	0.944334	1.09573
Diabetic nephropathy	CD62L- CD86+ myeloid DC AC	Inverse variance weighted (fixed effects)	20	0.00284421	0.0259408	0.912693	-0.0479998	0.0536882	1.00285	0.953134	1.05516
Diabetic nephropathy	CD62L- CD86+ myeloid DC AC	Inverse variance weighted (multiplicative random effects)	20	0.00284421	0.025452	0.911023	-0.0470418	0.0527302	1.00285	0.954048	1.05415
Diabetic nephropathy	CD62L- CD86+ myeloid DC AC	MR Egger	20	-0.00304335	0.036444	0.93437	-0.0744736	0.0683869	0.996961	0.928232	1.07078
Diabetic nephropathy	CD62L- CD86+ myeloid DC AC	Simple mode	20	-0.00864362	0.0697566	0.902687	-0.145367	0.128079	0.991394	0.864705	1.13664
Diabetic nephropathy	CD62L- CD86+ myeloid DC AC	Weighted median	20	-0.0201869	0.0343763	0.557046	-0.0875644	0.0471905	0.980015	0.91616	1.04832
Diabetic nephropathy	CD62L- CD86+ myeloid DC AC	Weighted mode	20	-0.0212551	0.0310204	0.501494	-0.082055	0.0395448	0.978969	0.921221	1.04034
Diabetic nephropathy	CD62L- CD86+ myeloid DC %DC	Inverse variance weighted (fixed effects)	19	0.0103772	0.0266733	0.697241	-0.0419025	0.0626569	1.01043	0.958963	1.06466
Diabetic nephropathy	CD62L- CD86+ myeloid DC %DC	Inverse variance weighted (multiplicative random effects)	19	0.0103772	0.0251226	0.679561	-0.0388632	0.0596176	1.01043	0.961882	1.06143
Diabetic nephropathy	CD62L- CD86+ myeloid DC %DC	MR Egger	19	0.00585019	0.0359024	0.872481	-0.0645185	0.0762189	1.00587	0.937519	1.0792
Diabetic nephropathy	CD62L- CD86+ myeloid DC %DC	Simple mode	19	0.00345444	0.0750264	0.963783	-0.143597	0.150506	1.00346	0.866237	1.16242
Diabetic nephropathy	CD62L- CD86+ myeloid DC %DC	Weighted median	19	-0.0193734	0.0355315	0.585584	-0.0890151	0.0502683	0.980813	0.914832	1.05155
Diabetic nephropathy	CD62L- CD86+ myeloid DC %DC	Weighted mode	19	-0.0191135	0.0319662	0.557336	-0.0817674	0.0435403	0.981068	0.921486	1.0445
Diabetic nephropathy	Plasmacytoid DC %DC	Inverse variance weighted (fixed effects)	24	0.0145244	0.0269477	0.589897	-0.0382931	0.0673419	1.01463	0.962431	1.06966
Diabetic nephropathy	Plasmacytoid DC %DC	Inverse variance weighted (multiplicative random effects)	24	0.0145244	0.0375277	0.698733	-0.0590299	0.0880787	1.01463	0.942679	1.09207
Diabetic nephropathy	Plasmacytoid DC %DC	MR Egger	24	0.0731841	0.0553878	0.199978	-0.0353759	0.181744	1.07593	0.965242	1.19931
Diabetic nephropathy	Plasmacytoid DC %DC	Simple mode	24	0.0802055	0.0686694	0.254774	-0.0543866	0.214798	1.08351	0.947066	1.23961
Diabetic nephropathy	Plasmacytoid DC %DC	Weighted median	24	0.0481688	0.0390164	0.216987	-0.0283033	0.124641	1.04935	0.972093	1.13274
Diabetic nephropathy	Plasmacytoid DC %DC	Weighted mode	24	0.0515477	0.0385402	0.194136	-0.0239912	0.127087	1.0529	0.976294	1.13552
Diabetic nephropathy	HLA DR++ monocyte %monocyte	Inverse variance weighted (fixed effects)	21	0.0553323	0.0341394	0.105066	-0.011581	0.122246	1.05689	0.988486	1.13003
Diabetic nephropathy	HLA DR++ monocyte %monocyte	Inverse variance weighted (multiplicative random effects)	21	0.0553323	0.0639905	0.387206	-0.070089	0.180754	1.05689	0.932311	1.19812
Diabetic nephropathy	HLA DR++ monocyte %monocyte	MR Egger	21	0.0152819	0.11351	0.89432	-0.207198	0.237762	1.0154	0.812859	1.26841
Diabetic nephropathy	HLA DR++ monocyte %monocyte	Simple mode	21	0.0137625	0.0780755	0.861854	-0.139266	0.16679	1.01386	0.869997	1.18151
Diabetic nephropathy	HLA DR++ monocyte %monocyte	Weighted median	21	0.069388	0.0512424	0.1757	-0.031047	0.169823	1.07185	0.96943	1.1851
Diabetic nephropathy	HLA DR++ monocyte %monocyte	Weighted mode	21	0.0457465	0.0488796	0.360488	-0.0500575	0.141551	1.04681	0.951175	1.15206
Diabetic nephropathy	HLA DR++ monocyte %leukocyte	Inverse variance weighted (fixed effects)	8	0.220362	0.0548444	5.87075e-05	0.112867	0.327857	1.24653	1.11948	1.38799
Diabetic nephropathy	HLA DR++ monocyte %leukocyte	Inverse variance weighted (multiplicative random effects)	8	0.220362	0.161751	0.173086	-0.0966694	0.537393	1.24653	0.907856	1.71154
Diabetic nephropathy	HLA DR++ monocyte %leukocyte	MR Egger	8	0.0454984	0.303408	0.885712	-0.549182	0.640179	1.04655	0.577422	1.89682
Diabetic nephropathy	HLA DR++ monocyte %leukocyte	Simple mode	8	0.0903899	0.168237	0.607724	-0.239354	0.420134	1.0946	0.787136	1.52217
Diabetic nephropathy	HLA DR++ monocyte %leukocyte	Weighted median	8	0.119215	0.0942859	0.206087	-0.0655855	0.304015	1.12661	0.936519	1.35529
Diabetic nephropathy	HLA DR++ monocyte %leukocyte	Weighted mode	8	0.126587	0.0881623	0.194188	-0.0462109	0.299385	1.13495	0.954841	1.34903
Diabetic nephropathy	HLA DR++ monocyte AC	Inverse variance weighted (fixed effects)	23	0.0999583	0.0256598	9.79881e-05	0.0496651	0.150251	1.10512	1.05092	1.16213
Diabetic nephropathy	HLA DR++ monocyte AC	Inverse variance weighted (multiplicative random effects)	23	0.0999583	0.0539774	0.0640468	-0.00583743	0.205754	1.10512	0.99418	1.22845
Diabetic nephropathy	HLA DR++ monocyte AC	MR Egger	23	0.0861034	0.0735032	0.254549	-0.0579629	0.23017	1.08992	0.943685	1.25881
Diabetic nephropathy	HLA DR++ monocyte AC	Simple mode	23	0.0858122	0.061081	0.174017	-0.0339067	0.205531	1.0896	0.966662	1.22818
Diabetic nephropathy	HLA DR++ monocyte AC	Weighted median	23	0.0482114	0.0410411	0.240111	-0.0322291	0.128652	1.04939	0.968285	1.13729
Diabetic nephropathy	HLA DR++ monocyte AC	Weighted mode	23	0.0649249	0.033196	0.0633053	-0.000139298	0.129989	1.06708	0.999861	1.13882
Diabetic nephropathy	CD4 Treg %CD4	Inverse variance weighted (fixed effects)	19	-0.082216	0.0306576	0.00732378	-0.142305	-0.0221272	0.921073	0.867357	0.978116
Diabetic nephropathy	CD4 Treg %CD4	Inverse variance weighted (multiplicative random effects)	19	-0.082216	0.0836902	0.32591	-0.246249	0.0818168	0.921073	0.781728	1.08526
Diabetic nephropathy	CD4 Treg %CD4	MR Egger	19	0.00235893	0.122677	0.984882	-0.238087	0.242805	1.00236	0.788134	1.27482
Diabetic nephropathy	CD4 Treg %CD4	Simple mode	19	-0.0111115	0.0740381	0.882372	-0.156226	0.134003	0.98895	0.855366	1.1434
Diabetic nephropathy	CD4 Treg %CD4	Weighted median	19	-0.0267498	0.0465341	0.565398	-0.117957	0.064457	0.973605	0.888735	1.06658
Diabetic nephropathy	CD4 Treg %CD4	Weighted mode	19	-0.0262033	0.0401368	0.522104	-0.104871	0.0524648	0.974137	0.90044	1.05387
Diabetic nephropathy	CD4 Treg %T cell	Inverse variance weighted (fixed effects)	16	-0.0105899	0.0381206	0.781166	-0.0853063	0.0641265	0.989466	0.918231	1.06623
Diabetic nephropathy	CD4 Treg %T cell	Inverse variance weighted (multiplicative random effects)	16	-0.0105899	0.0326506	0.745681	-0.0745851	0.0534053	0.989466	0.928128	1.05486
Diabetic nephropathy	CD4 Treg %T cell	MR Egger	16	0.0266094	0.057044	0.648054	-0.085197	0.138416	1.02697	0.918331	1.14845
Diabetic nephropathy	CD4 Treg %T cell	Simple mode	16	0.00939989	0.0916734	0.919689	-0.17028	0.18908	1.00944	0.843429	1.20814
Diabetic nephropathy	CD4 Treg %T cell	Weighted median	16	-0.0183727	0.0569841	0.747135	-0.130062	0.0933161	0.981795	0.878041	1.09781
Diabetic nephropathy	CD4 Treg %T cell	Weighted mode	16	0.0156582	0.0593046	0.795349	-0.100579	0.131895	1.01578	0.904314	1.14099
Diabetic nephropathy	Resting Treg AC	Inverse variance weighted (fixed effects)	26	-0.0237703	0.0301666	0.430715	-0.0828969	0.0353562	0.97651	0.920446	1.03599
Diabetic nephropathy	Resting Treg AC	Inverse variance weighted (multiplicative random effects)	26	-0.0237703	0.0380451	0.532107	-0.0983388	0.0507982	0.97651	0.906342	1.05211
Diabetic nephropathy	Resting Treg AC	MR Egger	26	-0.00663023	0.0640787	0.91845	-0.132225	0.118964	0.993392	0.876144	1.12633
Diabetic nephropathy	Resting Treg AC	Simple mode	26	-0.0206155	0.0742458	0.783552	-0.166137	0.124906	0.979596	0.84693	1.13304
Diabetic nephropathy	Resting Treg AC	Weighted median	26	-0.0408974	0.0472748	0.386984	-0.133556	0.0517612	0.959928	0.874979	1.05312
Diabetic nephropathy	Resting Treg AC	Weighted mode	26	-0.0287579	0.0443002	0.522155	-0.115586	0.0580705	0.971652	0.890844	1.05979
Diabetic nephropathy	Resting Treg % CD4 Treg	Inverse variance weighted (fixed effects)	29	-0.019561	0.0147752	0.185535	-0.0485205	0.00939848	0.980629	0.952638	1.00944
Diabetic nephropathy	Resting Treg % CD4 Treg	Inverse variance weighted (multiplicative random effects)	29	-0.019561	0.0306903	0.523886	-0.0797139	0.040592	0.980629	0.92338	1.04143
Diabetic nephropathy	Resting Treg % CD4 Treg	MR Egger	29	0.0163578	0.0373776	0.66513	-0.0569023	0.0896179	1.01649	0.944686	1.09376
Diabetic nephropathy	Resting Treg % CD4 Treg	Simple mode	29	-0.0287358	0.0377926	0.453398	-0.102809	0.0453378	0.971673	0.902299	1.04638
Diabetic nephropathy	Resting Treg % CD4 Treg	Weighted median	29	0.00252225	0.0212543	0.905537	-0.0391361	0.0441806	1.00253	0.96162	1.04517
Diabetic nephropathy	Resting Treg % CD4 Treg	Weighted mode	29	-0.00794913	0.0171121	0.645858	-0.0414889	0.0255906	0.992082	0.95936	1.02592
Diabetic nephropathy	Resting Treg %CD4	Inverse variance weighted (fixed effects)	32	-0.00460847	0.0143662	0.748372	-0.0327661	0.0235492	0.995402	0.967765	1.02383
Diabetic nephropathy	Resting Treg %CD4	Inverse variance weighted (multiplicative random effects)	32	-0.00460847	0.0183222	0.801409	-0.0405199	0.031303	0.995402	0.96029	1.0318
Diabetic nephropathy	Resting Treg %CD4	MR Egger	32	0.00138737	0.0229492	0.952195	-0.043593	0.0463677	1.00139	0.957344	1.04746
Diabetic nephropathy	Resting Treg %CD4	Simple mode	32	0.0237068	0.0401067	0.558743	-0.0549024	0.102316	1.02399	0.946578	1.10773
Diabetic nephropathy	Resting Treg %CD4	Weighted median	32	-0.00355101	0.0209369	0.865321	-0.0445873	0.0374853	0.996455	0.956392	1.0382
Diabetic nephropathy	Resting Treg %CD4	Weighted mode	32	-0.0123663	0.0163953	0.456384	-0.044501	0.0197684	0.98771	0.956475	1.01997
Diabetic nephropathy	CD39+ resting Treg AC	Inverse variance weighted (fixed effects)	27	0.00670203	0.021274	0.752736	-0.034995	0.048399	1.00672	0.96561	1.04959
Diabetic nephropathy	CD39+ resting Treg AC	Inverse variance weighted (multiplicative random effects)	27	0.00670203	0.0265746	0.800889	-0.0453842	0.0587882	1.00672	0.95563	1.06055
Diabetic nephropathy	CD39+ resting Treg AC	MR Egger	27	0.0115856	0.0364369	0.753154	-0.0598307	0.0830019	1.01165	0.941924	1.08654
Diabetic nephropathy	CD39+ resting Treg AC	Simple mode	27	-0.0486342	0.0559806	0.392923	-0.158356	0.0610878	0.95253	0.853546	1.06299
Diabetic nephropathy	CD39+ resting Treg AC	Weighted median	27	-0.0313653	0.0320566	0.327859	-0.0941961	0.0314656	0.969122	0.910104	1.03197
Diabetic nephropathy	CD39+ resting Treg AC	Weighted mode	27	-0.015924	0.0304629	0.605585	-0.0756312	0.0437832	0.984202	0.927158	1.04476
Diabetic nephropathy	CD39+ resting Treg %resting Treg	Inverse variance weighted (fixed effects)	26	0.0100449	0.0198304	0.612476	-0.0288227	0.0489125	1.0101	0.971589	1.05013
Diabetic nephropathy	CD39+ resting Treg %resting Treg	Inverse variance weighted (multiplicative random effects)	26	0.0100449	0.0202164	0.619281	-0.0295793	0.0496691	1.0101	0.970854	1.05092
Diabetic nephropathy	CD39+ resting Treg %resting Treg	MR Egger	26	0.00765838	0.029548	0.797703	-0.0502556	0.0655724	1.00769	0.950986	1.06777
Diabetic nephropathy	CD39+ resting Treg %resting Treg	Simple mode	26	0.0554009	0.0619168	0.379447	-0.0659559	0.176758	1.05696	0.936172	1.19334
Diabetic nephropathy	CD39+ resting Treg %resting Treg	Weighted median	26	0.0233032	0.0258321	0.367002	-0.0273277	0.073934	1.02358	0.973042	1.07674
Diabetic nephropathy	CD39+ resting Treg %resting Treg	Weighted mode	26	0.0201815	0.025465	0.435515	-0.02973	0.070093	1.02039	0.970708	1.07261
Diabetic nephropathy	CD39+ resting Treg % CD4 Treg	Inverse variance weighted (fixed effects)	35	0.0153712	0.0129257	0.234362	-0.00996314	0.0407055	1.01549	0.990086	1.04155
Diabetic nephropathy	CD39+ resting Treg % CD4 Treg	Inverse variance weighted (multiplicative random effects)	35	0.0153712	0.0127889	0.229397	-0.0096951	0.0404374	1.01549	0.990352	1.04127
Diabetic nephropathy	CD39+ resting Treg % CD4 Treg	MR Egger	35	0.0036498	0.0163028	0.824235	-0.0283037	0.0356033	1.00366	0.972093	1.03624
Diabetic nephropathy	CD39+ resting Treg % CD4 Treg	Simple mode	35	0.057476	0.0377763	0.137385	-0.0165655	0.131517	1.05916	0.983571	1.14056
Diabetic nephropathy	CD39+ resting Treg % CD4 Treg	Weighted median	35	0.00374944	0.0177297	0.832515	-0.0310008	0.0384997	1.00376	0.969475	1.03925
Diabetic nephropathy	CD39+ resting Treg % CD4 Treg	Weighted mode	35	0.00714518	0.0149391	0.635508	-0.0221355	0.0364259	1.00717	0.978108	1.0371
Diabetic nephropathy	Activated Treg AC	Inverse variance weighted (fixed effects)	16	-0.0488227	0.025271	0.0533634	-0.0983538	0.000708388	0.95235	0.906328	1.00071
Diabetic nephropathy	Activated Treg AC	Inverse variance weighted (multiplicative random effects)	16	-0.0488227	0.0303646	0.107861	-0.108337	0.0106918	0.95235	0.897325	1.01075
Diabetic nephropathy	Activated Treg AC	MR Egger	16	-0.0190513	0.0365648	0.61049	-0.0907182	0.0526157	0.981129	0.913275	1.05402
Diabetic nephropathy	Activated Treg AC	Simple mode	16	-0.104528	0.0619015	0.111966	-0.225855	0.0167988	0.900749	0.797834	1.01694
Diabetic nephropathy	Activated Treg AC	Weighted median	16	-0.0278344	0.0337931	0.410126	-0.0940689	0.0384001	0.972549	0.91022	1.03915
Diabetic nephropathy	Activated Treg AC	Weighted mode	16	-0.035219	0.028601	0.237134	-0.0912769	0.0208389	0.965394	0.912765	1.02106
Diabetic nephropathy	Activated Treg %CD4 Treg	Inverse variance weighted (fixed effects)	30	-0.0425769	0.0251406	0.09035	-0.0918524	0.00669859	0.958317	0.91224	1.00672
Diabetic nephropathy	Activated Treg %CD4 Treg	Inverse variance weighted (multiplicative random effects)	30	-0.0425769	0.0276102	0.123056	-0.0966928	0.011539	0.958317	0.907835	1.01161
Diabetic nephropathy	Activated Treg %CD4 Treg	MR Egger	30	-0.0103558	0.039165	0.793397	-0.0871193	0.0664077	0.989698	0.916568	1.06866
Diabetic nephropathy	Activated Treg %CD4 Treg	Simple mode	30	-0.0450804	0.0681791	0.513699	-0.178711	0.0885505	0.955921	0.836347	1.09259
Diabetic nephropathy	Activated Treg %CD4 Treg	Weighted median	30	-0.0218842	0.0405531	0.589444	-0.101368	0.0575999	0.978354	0.9036	1.05929
Diabetic nephropathy	Activated Treg %CD4 Treg	Weighted mode	30	-0.0113299	0.037336	0.763708	-0.0845086	0.0618487	0.988734	0.918964	1.0638
Diabetic nephropathy	Activated Treg %CD4	Inverse variance weighted (fixed effects)	19	-0.0728107	0.0321615	0.0235796	-0.135847	-0.0097742	0.929777	0.872976	0.990273
Diabetic nephropathy	Activated Treg %CD4	Inverse variance weighted (multiplicative random effects)	19	-0.0728107	0.03374	0.0309281	-0.138941	-0.00668039	0.929777	0.870279	0.993342
Diabetic nephropathy	Activated Treg %CD4	MR Egger	19	-0.0531967	0.0500046	0.302281	-0.151206	0.0448123	0.948193	0.859671	1.04583
Diabetic nephropathy	Activated Treg %CD4	Simple mode	19	0.0281154	0.0723069	0.70196	-0.113606	0.169837	1.02851	0.892609	1.18511
Diabetic nephropathy	Activated Treg %CD4	Weighted median	19	-0.00125589	0.0469223	0.978647	-0.0932237	0.0907119	0.998745	0.91099	1.09495
Diabetic nephropathy	Activated Treg %CD4	Weighted mode	19	-0.00451211	0.0454197	0.921964	-0.0935347	0.0845104	0.995498	0.910706	1.08818
Diabetic nephropathy	CD39+ activated Treg AC	Inverse variance weighted (fixed effects)	30	-0.00657917	0.0205517	0.748872	-0.0468605	0.0337022	0.993442	0.95422	1.03428
Diabetic nephropathy	CD39+ activated Treg AC	Inverse variance weighted (multiplicative random effects)	30	-0.00657917	0.0217329	0.762097	-0.0491757	0.0360174	0.993442	0.952014	1.03667
Diabetic nephropathy	CD39+ activated Treg AC	MR Egger	30	0.0183517	0.0355528	0.609781	-0.0513318	0.0880352	1.01852	0.949963	1.09203
Diabetic nephropathy	CD39+ activated Treg AC	Simple mode	30	-0.0026854	0.0581784	0.963501	-0.116715	0.111344	0.997318	0.889839	1.11778
Diabetic nephropathy	CD39+ activated Treg AC	Weighted median	30	0.0125297	0.02803	0.654867	-0.042409	0.0674685	1.01261	0.958478	1.0698
Diabetic nephropathy	CD39+ activated Treg AC	Weighted mode	30	0.0128094	0.0266979	0.634975	-0.0395185	0.0651373	1.01289	0.961252	1.06731
Diabetic nephropathy	CD39+ activated Treg %activated Treg	Inverse variance weighted (fixed effects)	7	-0.0412933	0.0534317	0.439626	-0.146019	0.0634328	0.959548	0.864141	1.06549
Diabetic nephropathy	CD39+ activated Treg %activated Treg	Inverse variance weighted (multiplicative random effects)	7	-0.0412933	0.0490276	0.39965	-0.137387	0.0548008	0.959548	0.871632	1.05633
Diabetic nephropathy	CD39+ activated Treg %activated Treg	MR Egger	7	0.0521546	0.0880618	0.579449	-0.120446	0.224756	1.05354	0.886525	1.25202
Diabetic nephropathy	CD39+ activated Treg %activated Treg	Simple mode	7	-0.120523	0.1108	0.318459	-0.337691	0.0966458	0.886457	0.713416	1.10147
Diabetic nephropathy	CD39+ activated Treg %activated Treg	Weighted median	7	-0.0424443	0.073955	0.566022	-0.187396	0.102508	0.958444	0.829115	1.10795
Diabetic nephropathy	CD39+ activated Treg %activated Treg	Weighted mode	7	-0.105954	0.0934323	0.300055	-0.289081	0.0771736	0.899466	0.748952	1.08023
Diabetic nephropathy	CD39+ activated Treg %CD4 Treg	Inverse variance weighted (fixed effects)	26	0.00451121	0.0159322	0.777061	-0.0267159	0.0357383	1.00452	0.973638	1.03638
Diabetic nephropathy	CD39+ activated Treg %CD4 Treg	Inverse variance weighted (multiplicative random effects)	26	0.00451121	0.0159245	0.776956	-0.0267008	0.0357232	1.00452	0.973653	1.03637
Diabetic nephropathy	CD39+ activated Treg %CD4 Treg	MR Egger	26	0.0106946	0.0227863	0.643059	-0.0339664	0.0553557	1.01075	0.966604	1.05692
Diabetic nephropathy	CD39+ activated Treg %CD4 Treg	Simple mode	26	-0.0116857	0.0353851	0.743968	-0.0810404	0.0576691	0.988382	0.922156	1.05936
Diabetic nephropathy	CD39+ activated Treg %CD4 Treg	Weighted median	26	0.00586091	0.0219003	0.788993	-0.0370636	0.0487854	1.00588	0.963615	1.05
Diabetic nephropathy	CD39+ activated Treg %CD4 Treg	Weighted mode	26	0.00520044	0.0184536	0.780407	-0.0309685	0.0413694	1.00521	0.969506	1.04224
Diabetic nephropathy	Secreting Treg AC	Inverse variance weighted (fixed effects)	22	-0.0158442	0.0118095	0.17971	-0.0389909	0.00730242	0.984281	0.961759	1.00733
Diabetic nephropathy	Secreting Treg AC	Inverse variance weighted (multiplicative random effects)	22	-0.0158442	0.014144	0.262626	-0.0435665	0.0118781	0.984281	0.957369	1.01195
Diabetic nephropathy	Secreting Treg AC	MR Egger	22	-0.0351004	0.0156007	0.0358697	-0.0656778	-0.00452304	0.965508	0.936433	0.995487
Diabetic nephropathy	Secreting Treg AC	Simple mode	22	-0.0286873	0.027167	0.302983	-0.0819346	0.02456	0.97172	0.921332	1.02486
Diabetic nephropathy	Secreting Treg AC	Weighted median	22	-0.0212976	0.01724	0.216696	-0.055088	0.0124928	0.978928	0.946402	1.01257
Diabetic nephropathy	Secreting Treg AC	Weighted mode	22	-0.0199682	0.0141963	0.174179	-0.0477929	0.00785652	0.98023	0.953331	1.00789
Diabetic nephropathy	Secreting Treg % CD4 Treg	Inverse variance weighted (fixed effects)	30	0.00982784	0.0189556	0.604133	-0.0273252	0.0469808	1.00988	0.973045	1.0481
Diabetic nephropathy	Secreting Treg % CD4 Treg	Inverse variance weighted (multiplicative random effects)	30	0.00982784	0.0269295	0.715151	-0.042954	0.0626097	1.00988	0.957955	1.06461
Diabetic nephropathy	Secreting Treg % CD4 Treg	MR Egger	30	-0.0200638	0.0335635	0.554788	-0.0858482	0.0457207	0.980136	0.917734	1.04678
Diabetic nephropathy	Secreting Treg % CD4 Treg	Simple mode	30	-0.00146194	0.0592166	0.980473	-0.117527	0.114603	0.998539	0.889117	1.12143
Diabetic nephropathy	Secreting Treg % CD4 Treg	Weighted median	30	-0.000369739	0.0259473	0.988631	-0.0512264	0.050487	0.99963	0.950064	1.05178
Diabetic nephropathy	Secreting Treg % CD4 Treg	Weighted mode	30	-0.0174544	0.0229602	0.453269	-0.0624564	0.0275476	0.982697	0.939454	1.02793
Diabetic nephropathy	Secreting Treg %CD4	Inverse variance weighted (fixed effects)	25	0.000490896	0.0187147	0.979073	-0.0361899	0.0371717	1.00049	0.964457	1.03787
Diabetic nephropathy	Secreting Treg %CD4	Inverse variance weighted (multiplicative random effects)	25	0.000490896	0.0176682	0.977834	-0.0341389	0.0351206	1.00049	0.966437	1.03574
Diabetic nephropathy	Secreting Treg %CD4	MR Egger	25	0.011005	0.0224254	0.628262	-0.0329488	0.0549588	1.01107	0.967588	1.0565
Diabetic nephropathy	Secreting Treg %CD4	Simple mode	25	0.0312055	0.0472352	0.515135	-0.0613756	0.123787	1.0317	0.94047	1.13177
Diabetic nephropathy	Secreting Treg %CD4	Weighted median	25	0.00901503	0.0266259	0.734926	-0.0431718	0.0612019	1.00906	0.957747	1.06311
Diabetic nephropathy	Secreting Treg %CD4	Weighted mode	25	0.0148721	0.0238782	0.539268	-0.0319292	0.0616734	1.01498	0.968575	1.06361
Diabetic nephropathy	CD39+ secreting Treg AC	Inverse variance weighted (fixed effects)	27	-0.0057265	0.0192737	0.766379	-0.043503	0.03205	0.99429	0.95743	1.03257
Diabetic nephropathy	CD39+ secreting Treg AC	Inverse variance weighted (multiplicative random effects)	27	-0.0057265	0.0200332	0.774993	-0.0449916	0.0335386	0.99429	0.956005	1.03411
Diabetic nephropathy	CD39+ secreting Treg AC	MR Egger	27	0.00684335	0.0338371	0.841363	-0.0594774	0.0731641	1.00687	0.942257	1.07591
Diabetic nephropathy	CD39+ secreting Treg AC	Simple mode	27	-0.0777256	0.0543896	0.164894	-0.184329	0.028878	0.925218	0.831662	1.0293
Diabetic nephropathy	CD39+ secreting Treg AC	Weighted median	27	0.00982985	0.025375	0.698473	-0.0399052	0.0595649	1.00988	0.960881	1.06137
Diabetic nephropathy	CD39+ secreting Treg AC	Weighted mode	27	0.0114386	0.0259215	0.662658	-0.0393675	0.0622448	1.0115	0.961397	1.06422
Diabetic nephropathy	CD39+ secreting Treg %secreting Treg	Inverse variance weighted (fixed effects)	26	-0.0188468	0.0184439	0.306853	-0.0549968	0.0173032	0.98133	0.946488	1.01745
Diabetic nephropathy	CD39+ secreting Treg %secreting Treg	Inverse variance weighted (multiplicative random effects)	26	-0.0188468	0.0197049	0.338843	-0.0574684	0.0197747	0.98133	0.944152	1.01997
Diabetic nephropathy	CD39+ secreting Treg %secreting Treg	MR Egger	26	-0.0279371	0.0267765	0.307184	-0.080419	0.0245447	0.97245	0.92273	1.02485
Diabetic nephropathy	CD39+ secreting Treg %secreting Treg	Simple mode	26	-0.0302259	0.0591318	0.613723	-0.146124	0.0856724	0.970226	0.86405	1.08945
Diabetic nephropathy	CD39+ secreting Treg %secreting Treg	Weighted median	26	-0.0226091	0.027683	0.414092	-0.0768678	0.0316496	0.977645	0.926012	1.03216
Diabetic nephropathy	CD39+ secreting Treg %secreting Treg	Weighted mode	26	-0.0226631	0.0240013	0.354083	-0.0697056	0.0243795	0.977592	0.932668	1.02468
Diabetic nephropathy	CD39+ secreting Treg %CD4 Treg	Inverse variance weighted (fixed effects)	20	-0.00580426	0.019563	0.766699	-0.0441478	0.0325393	0.994213	0.956813	1.03307
Diabetic nephropathy	CD39+ secreting Treg %CD4 Treg	Inverse variance weighted (multiplicative random effects)	20	-0.00580426	0.0197708	0.769081	-0.0445551	0.0329465	0.994213	0.956423	1.0335
Diabetic nephropathy	CD39+ secreting Treg %CD4 Treg	MR Egger	20	-0.0242622	0.0260529	0.364038	-0.0753258	0.0268014	0.97603	0.927441	1.02716
Diabetic nephropathy	CD39+ secreting Treg %CD4 Treg	Simple mode	20	-0.0355742	0.054067	0.518454	-0.141546	0.0703972	0.965051	0.868016	1.07293
Diabetic nephropathy	CD39+ secreting Treg %CD4 Treg	Weighted median	20	-0.0211941	0.0275173	0.441175	-0.0751279	0.0327398	0.979029	0.927625	1.03328
Diabetic nephropathy	CD39+ secreting Treg %CD4 Treg	Weighted mode	20	-0.023581	0.022912	0.316309	-0.0684885	0.0213264	0.976695	0.933804	1.02156
Diabetic nephropathy	Activated & resting Treg AC	Inverse variance weighted (fixed effects)	19	-0.135271	0.0468758	0.00390511	-0.227147	-0.0433942	0.873479	0.796803	0.957534
Diabetic nephropathy	Activated & resting Treg AC	Inverse variance weighted (multiplicative random effects)	19	-0.135271	0.084749	0.110459	-0.301379	0.0308374	0.873479	0.739797	1.03132
Diabetic nephropathy	Activated & resting Treg AC	MR Egger	19	0.0838931	0.179545	0.646251	-0.268014	0.435801	1.08751	0.764897	1.5462
Diabetic nephropathy	Activated & resting Treg AC	Simple mode	19	0.0490143	0.0986955	0.625467	-0.144429	0.242458	1.05024	0.865516	1.27438
Diabetic nephropathy	Activated & resting Treg AC	Weighted median	19	0.00165659	0.0701448	0.981158	-0.135827	0.13914	1.00166	0.872993	1.14929
Diabetic nephropathy	Activated & resting Treg AC	Weighted mode	19	-0.00133412	0.0872094	0.987963	-0.172265	0.169596	0.998667	0.841756	1.18483
Diabetic nephropathy	Activated & resting Treg % CD4 Treg	Inverse variance weighted (fixed effects)	28	-0.00616132	0.0188971	0.74439	-0.0431997	0.030877	0.993858	0.95772	1.03136
Diabetic nephropathy	Activated & resting Treg % CD4 Treg	Inverse variance weighted (multiplicative random effects)	28	-0.00616132	0.0268775	0.818684	-0.0588412	0.0465185	0.993858	0.942857	1.04762
Diabetic nephropathy	Activated & resting Treg % CD4 Treg	MR Egger	28	0.0241002	0.0331701	0.473984	-0.0409131	0.0891135	1.02439	0.959913	1.0932
Diabetic nephropathy	Activated & resting Treg % CD4 Treg	Simple mode	28	0.00905051	0.0574759	0.876049	-0.103602	0.121703	1.00909	0.901584	1.12942
Diabetic nephropathy	Activated & resting Treg % CD4 Treg	Weighted median	28	0.000363688	0.0254563	0.988601	-0.0495306	0.050258	1.00036	0.951676	1.05154
Diabetic nephropathy	Activated & resting Treg % CD4 Treg	Weighted mode	28	0.0169304	0.0235199	0.477814	-0.0291687	0.0630294	1.01707	0.971253	1.06506
Diabetic nephropathy	Activated & resting Treg %CD4+	Inverse variance weighted (fixed effects)	25	-0.00385606	0.0274717	0.888372	-0.0577006	0.0499885	0.996151	0.943933	1.05126
Diabetic nephropathy	Activated & resting Treg %CD4+	Inverse variance weighted (multiplicative random effects)	25	-0.00385606	0.0293485	0.895468	-0.0613791	0.053667	0.996151	0.940467	1.05513
Diabetic nephropathy	Activated & resting Treg %CD4+	MR Egger	25	-0.0664693	0.038463	0.0973687	-0.141857	0.00891821	0.935692	0.867746	1.00896
Diabetic nephropathy	Activated & resting Treg %CD4+	Simple mode	25	-0.0713244	0.0752669	0.352767	-0.218847	0.0761986	0.93116	0.803444	1.07918
Diabetic nephropathy	Activated & resting Treg %CD4+	Weighted median	25	-0.0492845	0.0420898	0.241624	-0.13178	0.0332115	0.95191	0.876533	1.03377
Diabetic nephropathy	Activated & resting Treg %CD4+	Weighted mode	25	-0.0575677	0.0384453	0.147329	-0.132921	0.0177852	0.944058	0.875535	1.01794
Diabetic nephropathy	Activated & secreting Treg AC	Inverse variance weighted (fixed effects)	21	-0.0221824	0.0114117	0.0519167	-0.0445494	0.000184594	0.978062	0.956428	1.00018
Diabetic nephropathy	Activated & secreting Treg AC	Inverse variance weighted (multiplicative random effects)	21	-0.0221824	0.0131727	0.0921877	-0.0480008	0.00363607	0.978062	0.953133	1.00364
Diabetic nephropathy	Activated & secreting Treg AC	MR Egger	21	-0.0223215	0.0166023	0.194625	-0.054862	0.010219	0.977926	0.946616	1.01027
Diabetic nephropathy	Activated & secreting Treg AC	Simple mode	21	-0.0445132	0.0254372	0.0954592	-0.09437	0.00534367	0.956463	0.909946	1.00536
Diabetic nephropathy	Activated & secreting Treg AC	Weighted median	21	-0.0207817	0.0166611	0.212281	-0.0534375	0.0118741	0.979433	0.947965	1.01194
Diabetic nephropathy	Activated & secreting Treg AC	Weighted mode	21	-0.0212196	0.0132256	0.124294	-0.0471417	0.00470255	0.979004	0.953952	1.00471
Diabetic nephropathy	Activated & secreting Treg %CD4 Treg	Inverse variance weighted (fixed effects)	37	-0.0135876	0.00927144	0.142775	-0.0317597	0.00458439	0.986504	0.968739	1.00459
Diabetic nephropathy	Activated & secreting Treg %CD4 Treg	Inverse variance weighted (multiplicative random effects)	37	-0.0135876	0.0181801	0.454827	-0.0492206	0.0220453	0.986504	0.951971	1.02229
Diabetic nephropathy	Activated & secreting Treg %CD4 Treg	MR Egger	37	-0.0323001	0.0211544	0.135779	-0.0737627	0.00916245	0.968216	0.928892	1.0092
Diabetic nephropathy	Activated & secreting Treg %CD4 Treg	Simple mode	37	-0.0270109	0.0208847	0.204132	-0.0679449	0.013923	0.973351	0.934312	1.01402
Diabetic nephropathy	Activated & secreting Treg %CD4 Treg	Weighted median	37	-0.0214838	0.0131045	0.101124	-0.0471686	0.00420091	0.978745	0.953927	1.00421
Diabetic nephropathy	Activated & secreting Treg %CD4 Treg	Weighted mode	37	-0.0221451	0.0101206	0.0352332	-0.0419815	-0.00230874	0.978098	0.958888	0.997694
Diabetic nephropathy	Activated & secreting Treg %CD4+	Inverse variance weighted (fixed effects)	31	0.0176855	0.0108282	0.102411	-0.00353787	0.0389088	1.01784	0.996468	1.03968
Diabetic nephropathy	Activated & secreting Treg %CD4+	Inverse variance weighted (multiplicative random effects)	31	0.0176855	0.0105872	0.0948295	-0.00306548	0.0384364	1.01784	0.996939	1.03918
Diabetic nephropathy	Activated & secreting Treg %CD4+	MR Egger	31	0.0105863	0.0125752	0.406764	-0.014061	0.0352337	1.01064	0.986037	1.03586
Diabetic nephropathy	Activated & secreting Treg %CD4+	Simple mode	31	0.0452552	0.0258288	0.0899698	-0.00536917	0.0958796	1.04629	0.994645	1.10063
Diabetic nephropathy	Activated & secreting Treg %CD4+	Weighted median	31	0.0016501	0.0158267	0.916963	-0.0293703	0.0326705	1.00165	0.971057	1.03321
Diabetic nephropathy	Activated & secreting Treg %CD4+	Weighted mode	31	0.0102343	0.01392	0.467913	-0.0170489	0.0375176	1.01029	0.983096	1.03823
Diabetic nephropathy	CD25hi AC	Inverse variance weighted (fixed effects)	23	-0.0147608	0.0245393	0.547497	-0.0628578	0.0333363	0.985348	0.939077	1.0339
Diabetic nephropathy	CD25hi AC	Inverse variance weighted (multiplicative random effects)	23	-0.0147608	0.0265253	0.577884	-0.0667503	0.0372288	0.985348	0.935429	1.03793
Diabetic nephropathy	CD25hi AC	MR Egger	23	-0.0118607	0.0376149	0.755632	-0.0855858	0.0618645	0.988209	0.917974	1.06382
Diabetic nephropathy	CD25hi AC	Simple mode	23	-0.0742809	0.0601907	0.23019	-0.192255	0.0436929	0.928411	0.825097	1.04466
Diabetic nephropathy	CD25hi AC	Weighted median	23	-0.0242103	0.03494	0.488365	-0.0926927	0.0442721	0.97608	0.911474	1.04527
Diabetic nephropathy	CD25hi AC	Weighted mode	23	-0.0272664	0.0279763	0.340342	-0.0821	0.0275672	0.973102	0.92118	1.02795
Diabetic nephropathy	CD25hi %CD4+	Inverse variance weighted (fixed effects)	25	-0.0307748	0.0311962	0.323892	-0.0919194	0.0303698	0.969694	0.912179	1.03084
Diabetic nephropathy	CD25hi %CD4+	Inverse variance weighted (multiplicative random effects)	25	-0.0307748	0.0630229	0.625329	-0.1543	0.0927501	0.969694	0.857015	1.09719
Diabetic nephropathy	CD25hi %CD4+	MR Egger	25	0.0518447	0.091538	0.576626	-0.12757	0.231259	1.05321	0.880232	1.26019
Diabetic nephropathy	CD25hi %CD4+	Simple mode	25	0.0197682	0.108482	0.856936	-0.192856	0.232392	1.01996	0.824601	1.26161
Diabetic nephropathy	CD25hi %CD4+	Weighted median	25	-0.0219279	0.0565169	0.698024	-0.132701	0.0888452	0.978311	0.875727	1.09291
Diabetic nephropathy	CD25hi %CD4+	Weighted mode	25	-0.0342193	0.0502442	0.502352	-0.132698	0.0642592	0.96636	0.87573	1.06637
Diabetic nephropathy	CD25hi %T cell	Inverse variance weighted (fixed effects)	19	0.0119777	0.0358086	0.738007	-0.0582071	0.0821626	1.01205	0.943455	1.08563
Diabetic nephropathy	CD25hi %T cell	Inverse variance weighted (multiplicative random effects)	19	0.0119777	0.0390313	0.758938	-0.0645235	0.088479	1.01205	0.937514	1.09251
Diabetic nephropathy	CD25hi %T cell	MR Egger	19	0.0648831	0.054765	0.252413	-0.0424562	0.172222	1.06703	0.958432	1.18794
Diabetic nephropathy	CD25hi %T cell	Simple mode	19	0.0437756	0.0884031	0.626463	-0.129495	0.217046	1.04475	0.878539	1.2424
Diabetic nephropathy	CD25hi %T cell	Weighted median	19	-0.014422	0.0556339	0.795457	-0.123464	0.0946205	0.985681	0.883853	1.09924
Diabetic nephropathy	CD25hi %T cell	Weighted mode	19	0.00583083	0.055587	0.917619	-0.10312	0.114781	1.00585	0.902019	1.12163
Diabetic nephropathy	CD25hi CD45RA+ CD4 not Treg AC	Inverse variance weighted (fixed effects)	25	0.00628245	0.0243577	0.796465	-0.0414587	0.0540236	1.0063	0.959389	1.05551
Diabetic nephropathy	CD25hi CD45RA+ CD4 not Treg AC	Inverse variance weighted (multiplicative random effects)	25	0.00628245	0.0217221	0.772414	-0.0362929	0.0488578	1.0063	0.964358	1.05007
Diabetic nephropathy	CD25hi CD45RA+ CD4 not Treg AC	MR Egger	25	-0.010636	0.0336532	0.754817	-0.0765963	0.0553243	0.98942	0.926264	1.05688
Diabetic nephropathy	CD25hi CD45RA+ CD4 not Treg AC	Simple mode	25	-0.0262752	0.0545125	0.63417	-0.13312	0.0805693	0.974067	0.87536	1.0839
Diabetic nephropathy	CD25hi CD45RA+ CD4 not Treg AC	Weighted median	25	-0.0224607	0.0327538	0.492875	-0.0866582	0.0417368	0.97779	0.91699	1.04262
Diabetic nephropathy	CD25hi CD45RA+ CD4 not Treg AC	Weighted mode	25	-0.023335	0.0323438	0.477592	-0.0867289	0.0400589	0.976935	0.916926	1.04087
Diabetic nephropathy	CD25hi CD45RA+ CD4 not Treg %CD4+	Inverse variance weighted (fixed effects)	33	-0.0114244	0.0156961	0.466708	-0.0421888	0.0193401	0.988641	0.958689	1.01953
Diabetic nephropathy	CD25hi CD45RA+ CD4 not Treg %CD4+	Inverse variance weighted (multiplicative random effects)	33	-0.0114244	0.0113022	0.312105	-0.0335766	0.0107278	0.988641	0.966981	1.01079
Diabetic nephropathy	CD25hi CD45RA+ CD4 not Treg %CD4+	MR Egger	33	-0.0129269	0.0191527	0.504716	-0.0504663	0.0246124	0.987156	0.950786	1.02492
Diabetic nephropathy	CD25hi CD45RA+ CD4 not Treg %CD4+	Simple mode	33	-0.0379327	0.0336988	0.268691	-0.103982	0.0281171	0.962778	0.901241	1.02852
Diabetic nephropathy	CD25hi CD45RA+ CD4 not Treg %CD4+	Weighted median	33	-0.0295222	0.022442	0.188345	-0.0735085	0.0144641	0.970909	0.929128	1.01457
Diabetic nephropathy	CD25hi CD45RA+ CD4 not Treg %CD4+	Weighted mode	33	-0.0259405	0.0222016	0.251274	-0.0694556	0.0175746	0.974393	0.932902	1.01773
Diabetic nephropathy	CD25hi CD45RA+ CD4 not Treg %T cell	Inverse variance weighted (fixed effects)	27	-0.0126193	0.0157116	0.42187	-0.043414	0.0181755	0.98746	0.957515	1.01834
Diabetic nephropathy	CD25hi CD45RA+ CD4 not Treg %T cell	Inverse variance weighted (multiplicative random effects)	27	-0.0126193	0.0106535	0.23621	-0.0335002	0.00826167	0.98746	0.967055	1.0083
Diabetic nephropathy	CD25hi CD45RA+ CD4 not Treg %T cell	MR Egger	27	-0.025395	0.019436	0.203243	-0.0634896	0.0126996	0.974925	0.938484	1.01278
Diabetic nephropathy	CD25hi CD45RA+ CD4 not Treg %T cell	Simple mode	27	0.00122692	0.0335347	0.971094	-0.0645011	0.0669549	1.00123	0.937535	1.06925
Diabetic nephropathy	CD25hi CD45RA+ CD4 not Treg %T cell	Weighted median	27	-0.0301364	0.0221716	0.174071	-0.0735928	0.0133199	0.970313	0.92905	1.01341
Diabetic nephropathy	CD25hi CD45RA+ CD4 not Treg %T cell	Weighted mode	27	-0.025933	0.0226578	0.262823	-0.0703423	0.0184763	0.9744	0.932075	1.01865
Diabetic nephropathy	CD25hi CD45RA- CD4 not Treg AC	Inverse variance weighted (fixed effects)	21	-0.0141984	0.0158336	0.369864	-0.0452322	0.0168354	0.985902	0.955776	1.01698
Diabetic nephropathy	CD25hi CD45RA- CD4 not Treg AC	Inverse variance weighted (multiplicative random effects)	21	-0.0141984	0.0205552	0.489726	-0.0544866	0.0260898	0.985902	0.946971	1.02643
Diabetic nephropathy	CD25hi CD45RA- CD4 not Treg AC	MR Egger	21	-0.00690113	0.0279608	0.807699	-0.0617043	0.0479021	0.993123	0.940161	1.04907
Diabetic nephropathy	CD25hi CD45RA- CD4 not Treg AC	Simple mode	21	-0.0566524	0.0438612	0.211214	-0.14262	0.0293155	0.944922	0.867083	1.02975
Diabetic nephropathy	CD25hi CD45RA- CD4 not Treg AC	Weighted median	21	0.00452299	0.0212359	0.831336	-0.0370993	0.0461453	1.00453	0.96358	1.04723
Diabetic nephropathy	CD25hi CD45RA- CD4 not Treg AC	Weighted mode	21	-0.00606261	0.0192848	0.756494	-0.0438608	0.0317356	0.993956	0.957087	1.03224
Diabetic nephropathy	CD25hi CD45RA- CD4 not Treg %CD4+	Inverse variance weighted (fixed effects)	24	0.0139958	0.0200469	0.485081	-0.0252961	0.0532877	1.01409	0.975021	1.05473
Diabetic nephropathy	CD25hi CD45RA- CD4 not Treg %CD4+	Inverse variance weighted (multiplicative random effects)	24	0.0139958	0.0400856	0.726978	-0.064572	0.0925636	1.01409	0.937469	1.09698
Diabetic nephropathy	CD25hi CD45RA- CD4 not Treg %CD4+	MR Egger	24	0.0655195	0.0462695	0.170767	-0.0251688	0.156208	1.06771	0.975145	1.16907
Diabetic nephropathy	CD25hi CD45RA- CD4 not Treg %CD4+	Simple mode	24	-0.00208877	0.07082	0.976725	-0.140896	0.136718	0.997913	0.86858	1.14651
Diabetic nephropathy	CD25hi CD45RA- CD4 not Treg %CD4+	Weighted median	24	0.0237424	0.0259127	0.359539	-0.0270466	0.0745314	1.02403	0.973316	1.07738
Diabetic nephropathy	CD25hi CD45RA- CD4 not Treg %CD4+	Weighted mode	24	0.0306594	0.0229695	0.19501	-0.0143609	0.0756796	1.03113	0.985742	1.07862
Diabetic nephropathy	CD25hi CD45RA- CD4 not Treg %T cell	Inverse variance weighted (fixed effects)	30	0.0336841	0.0173067	0.051618	-0.000237002	0.0676051	1.03426	0.999763	1.06994
Diabetic nephropathy	CD25hi CD45RA- CD4 not Treg %T cell	Inverse variance weighted (multiplicative random effects)	30	0.0336841	0.0191297	0.0782673	-0.00381007	0.0711782	1.03426	0.996197	1.07377
Diabetic nephropathy	CD25hi CD45RA- CD4 not Treg %T cell	MR Egger	30	0.0218383	0.0241254	0.373082	-0.0254474	0.0691241	1.02208	0.974874	1.07157
Diabetic nephropathy	CD25hi CD45RA- CD4 not Treg %T cell	Simple mode	30	0.0656908	0.0537624	0.231595	-0.0396835	0.171065	1.0679	0.961094	1.18657
Diabetic nephropathy	CD25hi CD45RA- CD4 not Treg %T cell	Weighted median	30	0.0193925	0.0250365	0.438594	-0.029679	0.0684641	1.01958	0.970757	1.07086
Diabetic nephropathy	CD25hi CD45RA- CD4 not Treg %T cell	Weighted mode	30	0.0224861	0.0193935	0.255725	-0.0155252	0.0604974	1.02274	0.984595	1.06236
Diabetic nephropathy	CD4 Treg AC	Inverse variance weighted (fixed effects)	21	0.0096286	0.0319912	0.763433	-0.0530742	0.0723314	1.00968	0.94831	1.07501
Diabetic nephropathy	CD4 Treg AC	Inverse variance weighted (multiplicative random effects)	21	0.0096286	0.0392618	0.80627	-0.0673246	0.0865818	1.00968	0.934892	1.09044
Diabetic nephropathy	CD4 Treg AC	MR Egger	21	0.0282509	0.0640502	0.664137	-0.0972874	0.153789	1.02865	0.907295	1.16624
Diabetic nephropathy	CD4 Treg AC	Simple mode	21	-0.00165297	0.0771848	0.983126	-0.152935	0.149629	0.998348	0.858185	1.1614
Diabetic nephropathy	CD4 Treg AC	Weighted median	21	-0.00757875	0.0488689	0.876756	-0.103362	0.0882044	0.99245	0.901801	1.09221
Diabetic nephropathy	CD4 Treg AC	Weighted mode	21	-0.00494365	0.0446546	0.912951	-0.0924666	0.0825793	0.995069	0.91168	1.08608
Diabetic nephropathy	HSC AC	Inverse variance weighted (fixed effects)	19	-0.0137556	0.0275058	0.617006	-0.067667	0.0401558	0.986339	0.934572	1.04097
Diabetic nephropathy	HSC AC	Inverse variance weighted (multiplicative random effects)	19	-0.0137556	0.0284071	0.628221	-0.0694335	0.0419223	0.986339	0.932922	1.04281
Diabetic nephropathy	HSC AC	MR Egger	19	0.00187966	0.0422925	0.965068	-0.0810136	0.0847729	1.00188	0.922181	1.08847
Diabetic nephropathy	HSC AC	Simple mode	19	0.015761	0.0601	0.796109	-0.102035	0.133557	1.01589	0.902998	1.14289
Diabetic nephropathy	HSC AC	Weighted median	19	-0.0204788	0.0374144	0.584138	-0.0938109	0.0528534	0.97973	0.910455	1.05428
Diabetic nephropathy	HSC AC	Weighted mode	19	-0.018284	0.0416543	0.665923	-0.0999264	0.0633583	0.981882	0.904904	1.06541
Diabetic nephropathy	Im MDSC AC	Inverse variance weighted (fixed effects)	23	0.0176314	0.0269635	0.513178	-0.0352171	0.0704798	1.01779	0.965396	1.07302
Diabetic nephropathy	Im MDSC AC	Inverse variance weighted (multiplicative random effects)	23	0.0176314	0.0230543	0.444404	-0.027555	0.0628177	1.01779	0.972821	1.06483
Diabetic nephropathy	Im MDSC AC	MR Egger	23	-0.00350967	0.0504465	0.945193	-0.102385	0.0953656	0.996496	0.902682	1.10006
Diabetic nephropathy	Im MDSC AC	Simple mode	23	0.084217	0.0701418	0.242649	-0.0532609	0.221695	1.08786	0.948133	1.24819
Diabetic nephropathy	Im MDSC AC	Weighted median	23	-0.0100066	0.0386151	0.795529	-0.0856921	0.0656789	0.990043	0.917877	1.06788
Diabetic nephropathy	Im MDSC AC	Weighted mode	23	-0.0465453	0.0513733	0.374742	-0.147237	0.0541464	0.954521	0.863089	1.05564
Diabetic nephropathy	Im MDSC %CD33dim HLA DR- CD66b-	Inverse variance weighted (fixed effects)	20	-0.0129482	0.0234258	0.580446	-0.0588628	0.0329663	0.987135	0.942836	1.03352
Diabetic nephropathy	Im MDSC %CD33dim HLA DR- CD66b-	Inverse variance weighted (multiplicative random effects)	20	-0.0129482	0.0172538	0.45298	-0.0467657	0.0208693	0.987135	0.954311	1.02109
Diabetic nephropathy	Im MDSC %CD33dim HLA DR- CD66b-	MR Egger	20	0.0189272	0.0359748	0.605225	-0.0515834	0.0894378	1.01911	0.949724	1.09356
Diabetic nephropathy	Im MDSC %CD33dim HLA DR- CD66b-	Simple mode	20	-0.0532756	0.0502536	0.302375	-0.151773	0.0452215	0.948119	0.859183	1.04626
Diabetic nephropathy	Im MDSC %CD33dim HLA DR- CD66b-	Weighted median	20	-0.00903852	0.0339875	0.790288	-0.0756541	0.057577	0.991002	0.927137	1.05927
Diabetic nephropathy	Im MDSC %CD33dim HLA DR- CD66b-	Weighted mode	20	-0.0123203	0.0334732	0.716894	-0.0779278	0.0532873	0.987755	0.925031	1.05473
Diabetic nephropathy	CD33br HLA DR+ AC	Inverse variance weighted (fixed effects)	29	0.0115198	0.0137621	0.402554	-0.0154539	0.0384935	1.01159	0.984665	1.03924
Diabetic nephropathy	CD33br HLA DR+ AC	Inverse variance weighted (multiplicative random effects)	29	0.0115198	0.00815751	0.1579	-0.00446892	0.0275085	1.01159	0.995541	1.02789
Diabetic nephropathy	CD33br HLA DR+ AC	MR Egger	29	0.01228	0.0165542	0.464609	-0.0201662	0.0447263	1.01236	0.980036	1.04574
Diabetic nephropathy	CD33br HLA DR+ AC	Simple mode	29	-0.00972105	0.0271877	0.723359	-0.063009	0.0435669	0.990326	0.938935	1.04453
Diabetic nephropathy	CD33br HLA DR+ AC	Weighted median	29	0.00516241	0.0184037	0.779087	-0.0309089	0.0412337	1.00518	0.969564	1.0421
Diabetic nephropathy	CD33br HLA DR+ AC	Weighted mode	29	0.00837569	0.017092	0.627926	-0.0251246	0.041876	1.00841	0.975188	1.04277
Diabetic nephropathy	CD33br HLA DR+ CD14- AC	Inverse variance weighted (fixed effects)	29	0.0133724	0.0112191	0.233287	-0.00861698	0.0353618	1.01346	0.99142	1.03599
Diabetic nephropathy	CD33br HLA DR+ CD14- AC	Inverse variance weighted (multiplicative random effects)	29	0.0133724	0.00848733	0.115124	-0.00326276	0.0300076	1.01346	0.996743	1.03046
Diabetic nephropathy	CD33br HLA DR+ CD14- AC	MR Egger	29	0.00665735	0.0132152	0.618512	-0.0192444	0.0325591	1.00668	0.98094	1.03309
Diabetic nephropathy	CD33br HLA DR+ CD14- AC	Simple mode	29	0.0181438	0.0188501	0.344022	-0.0188023	0.0550899	1.01831	0.981373	1.05664
Diabetic nephropathy	CD33br HLA DR+ CD14- AC	Weighted median	29	0.00781176	0.0147446	0.596247	-0.0210876	0.0367112	1.00784	0.979133	1.03739
Diabetic nephropathy	CD33br HLA DR+ CD14- AC	Weighted mode	29	0.0125821	0.0137702	0.368664	-0.0144075	0.0395717	1.01266	0.985696	1.04037
Diabetic nephropathy	CD33br HLA DR+ CD14- %CD33br HLA DR+	Inverse variance weighted (fixed effects)	19	-0.0205359	0.0238236	0.388689	-0.0672301	0.0261584	0.979674	0.93498	1.0265
Diabetic nephropathy	CD33br HLA DR+ CD14- %CD33br HLA DR+	Inverse variance weighted (multiplicative random effects)	19	-0.0205359	0.0185443	0.268124	-0.0568828	0.0158111	0.979674	0.944705	1.01594
Diabetic nephropathy	CD33br HLA DR+ CD14- %CD33br HLA DR+	MR Egger	19	-0.000481373	0.0348838	0.989151	-0.0688536	0.0678909	0.999519	0.933463	1.07025
Diabetic nephropathy	CD33br HLA DR+ CD14- %CD33br HLA DR+	Simple mode	19	0.00176799	0.0461526	0.969864	-0.088691	0.092227	1.00177	0.915128	1.09661
Diabetic nephropathy	CD33br HLA DR+ CD14- %CD33br HLA DR+	Weighted median	19	-0.00262818	0.0336472	0.937741	-0.0685767	0.0633203	0.997375	0.933722	1.06537
Diabetic nephropathy	CD33br HLA DR+ CD14- %CD33br HLA DR+	Weighted mode	19	0.00176799	0.0362996	0.96169	-0.0693793	0.0729153	1.00177	0.932973	1.07564
Diabetic nephropathy	CD33br HLA DR+ CD14dim AC	Inverse variance weighted (fixed effects)	28	0.00436533	0.0169258	0.796477	-0.0288093	0.03754	1.00437	0.971602	1.03825
Diabetic nephropathy	CD33br HLA DR+ CD14dim AC	Inverse variance weighted (multiplicative random effects)	28	0.00436533	0.0135329	0.747021	-0.0221592	0.0308899	1.00437	0.978084	1.03137
Diabetic nephropathy	CD33br HLA DR+ CD14dim AC	MR Egger	28	-0.00155225	0.0213188	0.942514	-0.0433371	0.0402326	0.998449	0.957589	1.04105
Diabetic nephropathy	CD33br HLA DR+ CD14dim AC	Simple mode	28	0.0135194	0.0341889	0.695632	-0.0534909	0.0805297	1.01361	0.947915	1.08386
Diabetic nephropathy	CD33br HLA DR+ CD14dim AC	Weighted median	28	0.00656397	0.0231494	0.776757	-0.0388088	0.0519367	1.00659	0.961935	1.05331
Diabetic nephropathy	CD33br HLA DR+ CD14dim AC	Weighted mode	28	0.0073574	0.0196593	0.711144	-0.0311747	0.0458895	1.00738	0.969306	1.04696
Diabetic nephropathy	CD33br HLA DR+ CD14dim %CD33br HLA DR+	Inverse variance weighted (fixed effects)	23	0.0140929	0.0282546	0.617933	-0.0412861	0.0694719	1.01419	0.959555	1.07194
Diabetic nephropathy	CD33br HLA DR+ CD14dim %CD33br HLA DR+	Inverse variance weighted (multiplicative random effects)	23	0.0140929	0.0291692	0.628995	-0.0430788	0.0712646	1.01419	0.957836	1.07387
Diabetic nephropathy	CD33br HLA DR+ CD14dim %CD33br HLA DR+	MR Egger	23	0.00935872	0.0466505	0.842931	-0.0820763	0.100794	1.0094	0.921202	1.10605
Diabetic nephropathy	CD33br HLA DR+ CD14dim %CD33br HLA DR+	Simple mode	23	-0.00293816	0.0653302	0.964534	-0.130985	0.125109	0.997066	0.877231	1.13327
Diabetic nephropathy	CD33br HLA DR+ CD14dim %CD33br HLA DR+	Weighted median	23	0.0287774	0.0431069	0.504401	-0.0557122	0.113267	1.0292	0.945811	1.11993
Diabetic nephropathy	CD33br HLA DR+ CD14dim %CD33br HLA DR+	Weighted mode	23	0.032013	0.0470362	0.503224	-0.060178	0.124204	1.03253	0.941597	1.13225
Diabetic nephropathy	CD33- HLA DR- AC	Inverse variance weighted (fixed effects)	21	0.0703796	0.0299661	0.0188422	0.011646	0.129113	1.07292	1.01171	1.13782
Diabetic nephropathy	CD33- HLA DR- AC	Inverse variance weighted (multiplicative random effects)	21	0.0703796	0.028319	0.0129463	0.0148744	0.125885	1.07292	1.01499	1.13415
Diabetic nephropathy	CD33- HLA DR- AC	MR Egger	21	0.087125	0.062635	0.180303	-0.0356396	0.20989	1.09103	0.964988	1.23354
Diabetic nephropathy	CD33- HLA DR- AC	Simple mode	21	0.0130337	0.0816421	0.874763	-0.146985	0.173052	1.01312	0.863307	1.18893
Diabetic nephropathy	CD33- HLA DR- AC	Weighted median	21	0.0341994	0.0456285	0.453544	-0.0552324	0.123631	1.03479	0.946265	1.1316
Diabetic nephropathy	CD33- HLA DR- AC	Weighted mode	21	-0.0108021	0.0828882	0.897614	-0.173263	0.151659	0.989256	0.840917	1.16376
Diabetic nephropathy	CD33- HLA DR+ AC	Inverse variance weighted (fixed effects)	34	-0.0219628	0.0163815	0.180016	-0.0540706	0.010145	0.978277	0.947365	1.0102
Diabetic nephropathy	CD33- HLA DR+ AC	Inverse variance weighted (multiplicative random effects)	34	-0.0219628	0.0179776	0.221831	-0.057199	0.0132734	0.978277	0.944406	1.01336
Diabetic nephropathy	CD33- HLA DR+ AC	MR Egger	34	-0.0219237	0.0239069	0.365979	-0.0687811	0.0249338	0.978315	0.933531	1.02525
Diabetic nephropathy	CD33- HLA DR+ AC	Simple mode	34	-0.01131	0.0328372	0.732711	-0.075671	0.053051	0.988754	0.927121	1.05448
Diabetic nephropathy	CD33- HLA DR+ AC	Weighted median	34	-0.015142	0.0232135	0.514213	-0.0606404	0.0303565	0.984972	0.941162	1.03082
Diabetic nephropathy	CD33- HLA DR+ AC	Weighted mode	34	-0.0217077	0.0204915	0.297133	-0.061871	0.0184557	0.978526	0.940004	1.01863
Diabetic nephropathy	Gr MDSC AC	Inverse variance weighted (fixed effects)	21	-0.012814	0.0311401	0.680709	-0.0738487	0.0482206	0.987268	0.928812	1.0494
Diabetic nephropathy	Gr MDSC AC	Inverse variance weighted (multiplicative random effects)	21	-0.012814	0.0303412	0.672783	-0.0722828	0.0466547	0.987268	0.930268	1.04776
Diabetic nephropathy	Gr MDSC AC	MR Egger	21	-0.0510965	0.0615977	0.417111	-0.171828	0.0696349	0.950187	0.842124	1.07212
Diabetic nephropathy	Gr MDSC AC	Simple mode	21	-0.0364042	0.0718158	0.617761	-0.177163	0.104355	0.96425	0.837643	1.10999
Diabetic nephropathy	Gr MDSC AC	Weighted median	21	-0.0143596	0.0434232	0.740879	-0.0994691	0.0707499	0.985743	0.905318	1.07331
Diabetic nephropathy	Gr MDSC AC	Weighted mode	21	-0.0119872	0.0547924	0.829043	-0.11938	0.0954059	0.988084	0.88747	1.10011
Diabetic nephropathy	CD33dim HLA DR+ CD11b+ AC	Inverse variance weighted (fixed effects)	27	0.0964846	0.0240059	5.83968e-05	0.049433	0.143536	1.10129	1.05068	1.15435
Diabetic nephropathy	CD33dim HLA DR+ CD11b+ AC	Inverse variance weighted (multiplicative random effects)	27	0.0964846	0.0231275	3.0214e-05	0.0511546	0.141815	1.10129	1.05249	1.15236
Diabetic nephropathy	CD33dim HLA DR+ CD11b+ AC	MR Egger	27	0.074143	0.0387123	0.0669705	-0.0017332	0.150019	1.07696	0.998268	1.16186
Diabetic nephropathy	CD33dim HLA DR+ CD11b+ AC	Simple mode	27	0.00889049	0.0672553	0.895852	-0.12293	0.140711	1.00893	0.884326	1.15109
Diabetic nephropathy	CD33dim HLA DR+ CD11b+ AC	Weighted median	27	0.070568	0.0369685	0.0562792	-0.00189029	0.143026	1.07312	0.998111	1.15376
Diabetic nephropathy	CD33dim HLA DR+ CD11b+ AC	Weighted mode	27	0.0481936	0.0404948	0.244754	-0.0311762	0.127563	1.04937	0.969305	1.13606
Diabetic nephropathy	CD33dim HLA DR+ CD11b+ %CD33dim HLA DR+	Inverse variance weighted (fixed effects)	24	0.0207943	0.0169165	0.218985	-0.0123621	0.0539507	1.02101	0.987714	1.05543
Diabetic nephropathy	CD33dim HLA DR+ CD11b+ %CD33dim HLA DR+	Inverse variance weighted (multiplicative random effects)	24	0.0207943	0.0185651	0.262681	-0.0155933	0.0571819	1.02101	0.984528	1.05885
Diabetic nephropathy	CD33dim HLA DR+ CD11b+ %CD33dim HLA DR+	MR Egger	24	0.00154815	0.0277041	0.955941	-0.0527519	0.0558482	1.00155	0.948615	1.05744
Diabetic nephropathy	CD33dim HLA DR+ CD11b+ %CD33dim HLA DR+	Simple mode	24	0.0784561	0.0523355	0.147449	-0.0241215	0.181034	1.08162	0.976167	1.19846
Diabetic nephropathy	CD33dim HLA DR+ CD11b+ %CD33dim HLA DR+	Weighted median	24	0.00908918	0.0247376	0.713303	-0.0393966	0.057575	1.00913	0.961369	1.05926
Diabetic nephropathy	CD33dim HLA DR+ CD11b+ %CD33dim HLA DR+	Weighted mode	24	0.0174332	0.0234653	0.465044	-0.0285589	0.0634252	1.01759	0.971845	1.06548
Diabetic nephropathy	CD33dim HLA DR+ CD11b- AC	Inverse variance weighted (fixed effects)	28	0.0196977	0.0170038	0.246691	-0.0136299	0.0530252	1.01989	0.986463	1.05446
Diabetic nephropathy	CD33dim HLA DR+ CD11b- AC	Inverse variance weighted (multiplicative random effects)	28	0.0196977	0.0197552	0.318723	-0.0190226	0.0584179	1.01989	0.981157	1.06016
Diabetic nephropathy	CD33dim HLA DR+ CD11b- AC	MR Egger	28	0.0107185	0.0249672	0.671241	-0.0382173	0.0596542	1.01078	0.962504	1.06147
Diabetic nephropathy	CD33dim HLA DR+ CD11b- AC	Simple mode	28	0.0566244	0.0485444	0.253634	-0.0385226	0.151771	1.05826	0.96221	1.16389
Diabetic nephropathy	CD33dim HLA DR+ CD11b- AC	Weighted median	28	0.00752635	0.0247371	0.760935	-0.0409584	0.0560111	1.00755	0.959869	1.05761
Diabetic nephropathy	CD33dim HLA DR+ CD11b- AC	Weighted mode	28	0.012494	0.019744	0.532187	-0.0262042	0.0511922	1.01257	0.974136	1.05253
Diabetic nephropathy	CD33dim HLA DR+ CD11b- %CD33dim HLA DR+	Inverse variance weighted (fixed effects)	23	-0.00363029	0.0156862	0.81698	-0.0343753	0.0271147	0.996376	0.966209	1.02749
Diabetic nephropathy	CD33dim HLA DR+ CD11b- %CD33dim HLA DR+	Inverse variance weighted (multiplicative random effects)	23	-0.00363029	0.0201415	0.856965	-0.0431076	0.035847	0.996376	0.957808	1.0365
Diabetic nephropathy	CD33dim HLA DR+ CD11b- %CD33dim HLA DR+	MR Egger	23	0.0203823	0.0299069	0.502987	-0.0382353	0.0789998	1.02059	0.962486	1.0822
Diabetic nephropathy	CD33dim HLA DR+ CD11b- %CD33dim HLA DR+	Simple mode	23	-0.01805	0.0517253	0.730437	-0.119432	0.0833315	0.982112	0.887425	1.0869
Diabetic nephropathy	CD33dim HLA DR+ CD11b- %CD33dim HLA DR+	Weighted median	23	-0.00687303	0.0246556	0.780428	-0.0551979	0.0414519	0.993151	0.946298	1.04232
Diabetic nephropathy	CD33dim HLA DR+ CD11b- %CD33dim HLA DR+	Weighted mode	23	-0.00795972	0.0228403	0.730781	-0.0527266	0.0368072	0.992072	0.948639	1.03749
Diabetic nephropathy	CD66b++ myeloid cell AC	Inverse variance weighted (fixed effects)	17	-0.0312463	0.0339419	0.357269	-0.0977726	0.0352799	0.969237	0.906855	1.03591
Diabetic nephropathy	CD66b++ myeloid cell AC	Inverse variance weighted (multiplicative random effects)	17	-0.0312463	0.0276723	0.258832	-0.085484	0.0229914	0.969237	0.918068	1.02326
Diabetic nephropathy	CD66b++ myeloid cell AC	MR Egger	17	-0.0898002	0.0596804	0.153169	-0.206774	0.0271734	0.914114	0.813204	1.02755
Diabetic nephropathy	CD66b++ myeloid cell AC	Simple mode	17	-0.0828515	0.0723477	0.268974	-0.224653	0.05895	0.920488	0.798793	1.06072
Diabetic nephropathy	CD66b++ myeloid cell AC	Weighted median	17	-0.0456866	0.0452713	0.312891	-0.134418	0.0430451	0.955341	0.874224	1.04398
Diabetic nephropathy	CD66b++ myeloid cell AC	Weighted mode	17	-0.0575326	0.0531887	0.295434	-0.161782	0.0467173	0.944091	0.850626	1.04783
Diabetic nephropathy	Mo MDSC AC	Inverse variance weighted (fixed effects)	19	-0.0519061	0.0258129	0.04434	-0.102499	-0.00131291	0.949418	0.902579	0.998688
Diabetic nephropathy	Mo MDSC AC	Inverse variance weighted (multiplicative random effects)	19	-0.0519061	0.0427205	0.22436	-0.135638	0.0318261	0.949418	0.873158	1.03234
Diabetic nephropathy	Mo MDSC AC	MR Egger	19	-0.175462	0.0744369	0.0306635	-0.321358	-0.0295655	0.839069	0.725163	0.970867
Diabetic nephropathy	Mo MDSC AC	Simple mode	19	-0.0299011	0.0752922	0.695938	-0.177474	0.117672	0.970541	0.837383	1.12487
Diabetic nephropathy	Mo MDSC AC	Weighted median	19	-0.0433112	0.0400016	0.278925	-0.121714	0.035092	0.957613	0.885401	1.03571
Diabetic nephropathy	Mo MDSC AC	Weighted mode	19	-0.0456329	0.0465146	0.339574	-0.136802	0.0455358	0.955393	0.872143	1.04659
Diabetic nephropathy	CD33dim HLA DR- AC	Inverse variance weighted (fixed effects)	24	0.0145436	0.0127241	0.253042	-0.0103957	0.0394829	1.01465	0.989658	1.04027
Diabetic nephropathy	CD33dim HLA DR- AC	Inverse variance weighted (multiplicative random effects)	24	0.0145436	0.0123335	0.238319	-0.00963001	0.0387172	1.01465	0.990416	1.03948
Diabetic nephropathy	CD33dim HLA DR- AC	MR Egger	24	0.0181812	0.0158843	0.264674	-0.012952	0.0493144	1.01835	0.987132	1.05055
Diabetic nephropathy	CD33dim HLA DR- AC	Simple mode	24	0.000754488	0.0262064	0.97728	-0.05061	0.052119	1.00075	0.950649	1.0535
Diabetic nephropathy	CD33dim HLA DR- AC	Weighted median	24	0.0156159	0.0171998	0.363925	-0.0180957	0.0493275	1.01574	0.982067	1.05056
Diabetic nephropathy	CD33dim HLA DR- AC	Weighted mode	24	0.0206194	0.0157652	0.203827	-0.0102803	0.0515191	1.02083	0.989772	1.05287
Diabetic nephropathy	Basophil AC	Inverse variance weighted (fixed effects)	23	0.0157946	0.0129845	0.223824	-0.00965498	0.0412442	1.01592	0.990391	1.04211
Diabetic nephropathy	Basophil AC	Inverse variance weighted (multiplicative random effects)	23	0.0157946	0.0107035	0.140039	-0.00518428	0.0367735	1.01592	0.994829	1.03746
Diabetic nephropathy	Basophil AC	MR Egger	23	0.0129217	0.0156817	0.419201	-0.0178144	0.0436577	1.01301	0.982343	1.04462
Diabetic nephropathy	Basophil AC	Simple mode	23	-0.00434504	0.0241401	0.858806	-0.0516595	0.0429695	0.995664	0.949652	1.04391
Diabetic nephropathy	Basophil AC	Weighted median	23	0.0157266	0.0171031	0.357825	-0.0177955	0.0492486	1.01585	0.982362	1.05048
Diabetic nephropathy	Basophil AC	Weighted mode	23	0.0177975	0.0159533	0.276632	-0.013471	0.049066	1.01796	0.986619	1.05029
Diabetic nephropathy	Basophil %CD33dim HLA DR- CD66b-	Inverse variance weighted (fixed effects)	20	0.00951495	0.0277916	0.732074	-0.0449565	0.0639864	1.00956	0.956039	1.06608
Diabetic nephropathy	Basophil %CD33dim HLA DR- CD66b-	Inverse variance weighted (multiplicative random effects)	20	0.00951495	0.0312385	0.760678	-0.0517126	0.0707425	1.00956	0.949602	1.0733
Diabetic nephropathy	Basophil %CD33dim HLA DR- CD66b-	MR Egger	20	-0.0604623	0.0613796	0.337654	-0.180766	0.0598418	0.941329	0.83463	1.06167
Diabetic nephropathy	Basophil %CD33dim HLA DR- CD66b-	Simple mode	20	0.0300244	0.0564416	0.600923	-0.0806012	0.14065	1.03048	0.922562	1.15102
Diabetic nephropathy	Basophil %CD33dim HLA DR- CD66b-	Weighted median	20	0.00823011	0.040163	0.837637	-0.0704894	0.0869497	1.00826	0.931938	1.09084
Diabetic nephropathy	Basophil %CD33dim HLA DR- CD66b-	Weighted mode	20	0.0119411	0.0386238	0.760561	-0.0637616	0.0876439	1.01201	0.938229	1.0916
Diabetic nephropathy	CD45RA- CD4+ AC	Inverse variance weighted (fixed effects)	16	-0.0124836	0.0184628	0.498946	-0.0486707	0.0237035	0.987594	0.952495	1.02399
Diabetic nephropathy	CD45RA- CD4+ AC	Inverse variance weighted (multiplicative random effects)	16	-0.0124836	0.0185996	0.502108	-0.0489388	0.0239716	0.987594	0.952239	1.02426
Diabetic nephropathy	CD45RA- CD4+ AC	MR Egger	16	-0.0203552	0.0217689	0.365608	-0.0630223	0.0223119	0.979851	0.938922	1.02256
Diabetic nephropathy	CD45RA- CD4+ AC	Simple mode	16	0.0265003	0.0600567	0.665322	-0.0912108	0.144211	1.02685	0.912825	1.15513
Diabetic nephropathy	CD45RA- CD4+ AC	Weighted median	16	-0.00593971	0.0231241	0.797285	-0.0512629	0.0393835	0.994078	0.950029	1.04017
Diabetic nephropathy	CD45RA- CD4+ AC	Weighted mode	16	-0.00775671	0.0210585	0.717765	-0.0490313	0.0335179	0.992273	0.952151	1.03409
Diabetic nephropathy	CD45RA- CD4+ %CD4+	Inverse variance weighted (fixed effects)	29	-0.062078	0.0286461	0.0302299	-0.118224	-0.00593159	0.93981	0.888497	0.994086
Diabetic nephropathy	CD45RA- CD4+ %CD4+	Inverse variance weighted (multiplicative random effects)	29	-0.062078	0.0533014	0.244157	-0.166549	0.0423928	0.93981	0.846581	1.0433
Diabetic nephropathy	CD45RA- CD4+ %CD4+	MR Egger	29	-0.0117597	0.0788381	0.882534	-0.166282	0.142763	0.988309	0.846807	1.15346
Diabetic nephropathy	CD45RA- CD4+ %CD4+	Simple mode	29	-0.0256404	0.0741359	0.732035	-0.170947	0.119666	0.974685	0.842866	1.12712
Diabetic nephropathy	CD45RA- CD4+ %CD4+	Weighted median	29	-0.00686854	0.0431797	0.873615	-0.0915008	0.0777637	0.993155	0.912561	1.08087
Diabetic nephropathy	CD45RA- CD4+ %CD4+	Weighted mode	29	-0.0256404	0.0414448	0.541138	-0.106872	0.0555913	0.974685	0.898641	1.05717
Diabetic nephropathy	CD45RA- CD4+ %T cell	Inverse variance weighted (fixed effects)	25	-0.00851146	0.0110115	0.439545	-0.030094	0.013071	0.991525	0.970354	1.01316
Diabetic nephropathy	CD45RA- CD4+ %T cell	Inverse variance weighted (multiplicative random effects)	25	-0.00851146	0.0231385	0.712986	-0.0538628	0.0368399	0.991525	0.947562	1.03753
Diabetic nephropathy	CD45RA- CD4+ %T cell	MR Egger	25	0.00677394	0.0262241	0.798465	-0.0446252	0.0581731	1.0068	0.956356	1.0599
Diabetic nephropathy	CD45RA- CD4+ %T cell	Simple mode	25	-0.00630328	0.0427811	0.884096	-0.0901541	0.0775476	0.993717	0.91379	1.08063
Diabetic nephropathy	CD45RA- CD4+ %T cell	Weighted median	25	-0.000453655	0.015204	0.976196	-0.0302535	0.0293462	0.999546	0.9702	1.02978
Diabetic nephropathy	CD45RA- CD4+ %T cell	Weighted mode	25	-0.00190699	0.0121872	0.876968	-0.0257939	0.0219799	0.998095	0.974536	1.02222
Diabetic nephropathy	CM CD4+ AC	Inverse variance weighted (fixed effects)	28	0.048216	0.0281798	0.0870788	-0.00701641	0.103448	1.0494	0.993008	1.10899
Diabetic nephropathy	CM CD4+ AC	Inverse variance weighted (multiplicative random effects)	28	0.048216	0.0553203	0.383439	-0.0602119	0.156644	1.0494	0.941565	1.16958
Diabetic nephropathy	CM CD4+ AC	MR Egger	28	-0.0357432	0.0756905	0.640703	-0.184097	0.11261	0.964888	0.831855	1.1192
Diabetic nephropathy	CM CD4+ AC	Simple mode	28	0.018048	0.0859261	0.835213	-0.150367	0.186463	1.01821	0.860392	1.20498
Diabetic nephropathy	CM CD4+ AC	Weighted median	28	0.0093098	0.0408109	0.819553	-0.0706795	0.0892991	1.00935	0.93176	1.09341
Diabetic nephropathy	CM CD4+ AC	Weighted mode	28	0.00675099	0.0368295	0.855929	-0.0654348	0.0789368	1.00677	0.93666	1.08214
Diabetic nephropathy	CM CD4+ %CD4+	Inverse variance weighted (fixed effects)	31	-0.00800685	0.0103867	0.440783	-0.0283648	0.0123511	0.992025	0.972034	1.01243
Diabetic nephropathy	CM CD4+ %CD4+	Inverse variance weighted (multiplicative random effects)	31	-0.00800685	0.00973006	0.410566	-0.0270778	0.0110641	0.992025	0.973286	1.01113
Diabetic nephropathy	CM CD4+ %CD4+	MR Egger	31	-0.00516508	0.0114214	0.65447	-0.0275511	0.0172209	0.994848	0.972825	1.01737
Diabetic nephropathy	CM CD4+ %CD4+	Simple mode	31	0.0103156	0.0472755	0.82875	-0.0823444	0.102976	1.01037	0.920955	1.10846
Diabetic nephropathy	CM CD4+ %CD4+	Weighted median	31	-0.0065906	0.0133262	0.620911	-0.03271	0.0195287	0.993431	0.967819	1.01972
Diabetic nephropathy	CM CD4+ %CD4+	Weighted mode	31	-0.00679883	0.0107864	0.533262	-0.0279402	0.0143426	0.993224	0.972446	1.01445
Diabetic nephropathy	CM CD4+ %T cell	Inverse variance weighted (fixed effects)	23	-0.0208122	0.0342785	0.54375	-0.087998	0.0463735	0.979403	0.915763	1.04747
Diabetic nephropathy	CM CD4+ %T cell	Inverse variance weighted (multiplicative random effects)	23	-0.0208122	0.0351998	0.554346	-0.0898039	0.0481794	0.979403	0.91411	1.04936
Diabetic nephropathy	CM CD4+ %T cell	MR Egger	23	0.0397547	0.0555766	0.482293	-0.0691754	0.148685	1.04056	0.933163	1.16031
Diabetic nephropathy	CM CD4+ %T cell	Simple mode	23	-0.0662824	0.0886355	0.462495	-0.240008	0.107443	0.935867	0.786622	1.11343
Diabetic nephropathy	CM CD4+ %T cell	Weighted median	23	-0.00753752	0.0512554	0.883086	-0.107998	0.092923	0.992491	0.897629	1.09738
Diabetic nephropathy	CM CD4+ %T cell	Weighted mode	23	-0.0183279	0.04844	0.708788	-0.11327	0.0766145	0.981839	0.892909	1.07963
Diabetic nephropathy	Naive CD4+ AC	Inverse variance weighted (fixed effects)	25	0.133872	0.0397663	0.000761368	0.0559301	0.211814	1.14325	1.05752	1.23592
Diabetic nephropathy	Naive CD4+ AC	Inverse variance weighted (multiplicative random effects)	25	0.133872	0.0812758	0.0995306	-0.0254285	0.293173	1.14325	0.974892	1.34067
Diabetic nephropathy	Naive CD4+ AC	MR Egger	25	0.0789105	0.162491	0.631824	-0.239572	0.397393	1.08211	0.786965	1.48794
Diabetic nephropathy	Naive CD4+ AC	Simple mode	25	-0.0682197	0.0918904	0.465048	-0.248325	0.111885	0.934055	0.780106	1.11838
Diabetic nephropathy	Naive CD4+ AC	Weighted median	25	-0.0485681	0.059679	0.415747	-0.165539	0.0684027	0.952592	0.847437	1.0708
Diabetic nephropathy	Naive CD4+ AC	Weighted mode	25	-0.0774216	0.075616	0.316103	-0.225629	0.0707857	0.9255	0.798014	1.07335
Diabetic nephropathy	Naive CD4+ %CD4+	Inverse variance weighted (fixed effects)	35	0.108884	0.0291331	0.000185875	0.0517834	0.165985	1.11503	1.05315	1.18056
Diabetic nephropathy	Naive CD4+ %CD4+	Inverse variance weighted (multiplicative random effects)	35	0.108884	0.0544199	0.045412	0.00222132	0.215547	1.11503	1.00222	1.24054
Diabetic nephropathy	Naive CD4+ %CD4+	MR Egger	35	0.0570935	0.088715	0.524308	-0.116788	0.230975	1.05875	0.889774	1.25983
Diabetic nephropathy	Naive CD4+ %CD4+	Simple mode	35	0.00775048	0.0660972	0.907345	-0.1218	0.137301	1.00778	0.885325	1.14717
Diabetic nephropathy	Naive CD4+ %CD4+	Weighted median	35	0.0296211	0.0460432	0.520009	-0.0606236	0.119866	1.03006	0.941177	1.12735
Diabetic nephropathy	Naive CD4+ %CD4+	Weighted mode	35	0.022917	0.046913	0.628332	-0.0690325	0.114867	1.02318	0.933296	1.12172
Diabetic nephropathy	EM CD4+ AC	Inverse variance weighted (fixed effects)	23	-0.0102799	0.0176701	0.560726	-0.0449133	0.0243536	0.989773	0.95608	1.02465
Diabetic nephropathy	EM CD4+ AC	Inverse variance weighted (multiplicative random effects)	23	-0.0102799	0.0159642	0.51962	-0.0415698	0.02101	0.989773	0.959282	1.02123
Diabetic nephropathy	EM CD4+ AC	MR Egger	23	-0.00694512	0.0221183	0.756619	-0.0502969	0.0364067	0.993079	0.950947	1.03708
Diabetic nephropathy	EM CD4+ AC	Simple mode	23	-0.041971	0.058573	0.481185	-0.156774	0.0728321	0.958898	0.854897	1.07555
Diabetic nephropathy	EM CD4+ AC	Weighted median	23	-0.00338024	0.0224802	0.880476	-0.0474414	0.0406809	0.996625	0.953666	1.04152
Diabetic nephropathy	EM CD4+ AC	Weighted mode	23	-0.00563697	0.0199265	0.779907	-0.0446928	0.0334189	0.994379	0.956291	1.03398
Diabetic nephropathy	EM CD4+ %CD4+	Inverse variance weighted (fixed effects)	28	-0.0405416	0.0250458	0.105511	-0.0896313	0.00854807	0.960269	0.914268	1.00858
Diabetic nephropathy	EM CD4+ %CD4+	Inverse variance weighted (multiplicative random effects)	28	-0.0405416	0.0250591	0.105697	-0.0896574	0.00857414	0.960269	0.914244	1.00861
Diabetic nephropathy	EM CD4+ %CD4+	MR Egger	28	-0.0491627	0.0333289	0.152199	-0.114487	0.0161619	0.952026	0.891823	1.01629
Diabetic nephropathy	EM CD4+ %CD4+	Simple mode	28	0.0544136	0.0645731	0.406818	-0.0721496	0.180977	1.05592	0.930392	1.19839
Diabetic nephropathy	EM CD4+ %CD4+	Weighted median	28	-0.0559381	0.0354956	0.115045	-0.125509	0.0136333	0.945598	0.882047	1.01373
Diabetic nephropathy	EM CD4+ %CD4+	Weighted mode	28	-0.0309416	0.0301697	0.314188	-0.0900742	0.028191	0.969532	0.913863	1.02859
Diabetic nephropathy	EM CD4+ %T cell	Inverse variance weighted (fixed effects)	20	-0.104061	0.0310774	0.000812658	-0.164973	-0.0431494	0.90117	0.847917	0.957768
Diabetic nephropathy	EM CD4+ %T cell	Inverse variance weighted (multiplicative random effects)	20	-0.104061	0.0699279	0.136719	-0.24112	0.0329975	0.90117	0.785747	1.03355
Diabetic nephropathy	EM CD4+ %T cell	MR Egger	20	-0.0364764	0.109601	0.743121	-0.251294	0.178341	0.964181	0.777794	1.19523
Diabetic nephropathy	EM CD4+ %T cell	Simple mode	20	0.0456023	0.0691662	0.517606	-0.0899635	0.181168	1.04666	0.913965	1.19862
Diabetic nephropathy	EM CD4+ %T cell	Weighted median	20	0.00935528	0.04831	0.846449	-0.0853323	0.104043	1.0094	0.918207	1.10965
Diabetic nephropathy	EM CD4+ %T cell	Weighted mode	20	0.0122606	0.041081	0.768599	-0.0682581	0.0927794	1.01234	0.934019	1.09722
Diabetic nephropathy	TD CD4+ AC	Inverse variance weighted (fixed effects)	12	0.0307097	0.0484117	0.525856	-0.0641772	0.125597	1.03119	0.937839	1.13382
Diabetic nephropathy	TD CD4+ AC	Inverse variance weighted (multiplicative random effects)	12	0.0307097	0.14147	0.828149	-0.246571	0.307991	1.03119	0.781476	1.36069
Diabetic nephropathy	TD CD4+ AC	MR Egger	12	-0.188752	0.266803	0.495439	-0.711686	0.334182	0.827992	0.490816	1.3968
Diabetic nephropathy	TD CD4+ AC	Simple mode	12	-0.0587763	0.0876128	0.516146	-0.230497	0.112945	0.942918	0.794138	1.11957
Diabetic nephropathy	TD CD4+ AC	Weighted median	12	-0.0736237	0.068815	0.284674	-0.208501	0.0612537	0.929021	0.8118	1.06317
Diabetic nephropathy	TD CD4+ AC	Weighted mode	12	-0.0824734	0.0712088	0.271314	-0.222043	0.0570959	0.920836	0.800881	1.05876
Diabetic nephropathy	TD CD4+ %CD4+	Inverse variance weighted (fixed effects)	22	-0.22262	0.0460976	1.37007e-06	-0.312971	-0.132268	0.800419	0.731271	0.876106
Diabetic nephropathy	TD CD4+ %CD4+	Inverse variance weighted (multiplicative random effects)	22	-0.22262	0.0908749	0.0142961	-0.400734	-0.0445048	0.800419	0.669828	0.956471
Diabetic nephropathy	TD CD4+ %CD4+	MR Egger	22	-0.438855	0.192148	0.0334406	-0.815465	-0.062245	0.644774	0.442433	0.939653
Diabetic nephropathy	TD CD4+ %CD4+	Simple mode	22	-0.0039399	0.110776	0.971964	-0.221061	0.213181	0.996068	0.801668	1.23761
Diabetic nephropathy	TD CD4+ %CD4+	Weighted median	22	-0.0111177	0.0760086	0.883709	-0.160095	0.137859	0.988944	0.852063	1.14781
Diabetic nephropathy	TD CD4+ %CD4+	Weighted mode	22	0.0187489	0.104191	0.858919	-0.185465	0.222963	1.01893	0.830718	1.24977
Diabetic nephropathy	TD CD4+ %T cell	Inverse variance weighted (fixed effects)	26	-0.0789018	0.0215309	0.000247749	-0.121102	-0.0367011	0.924131	0.885943	0.963964
Diabetic nephropathy	TD CD4+ %T cell	Inverse variance weighted (multiplicative random effects)	26	-0.0789018	0.0426026	0.06402	-0.162403	0.00459936	0.924131	0.850099	1.00461
Diabetic nephropathy	TD CD4+ %T cell	MR Egger	26	-0.0562529	0.0515003	0.285553	-0.157193	0.0446877	0.9453	0.854539	1.0457
Diabetic nephropathy	TD CD4+ %T cell	Simple mode	26	-0.0256815	0.0540327	0.638703	-0.131585	0.0802225	0.974645	0.876704	1.08353
Diabetic nephropathy	TD CD4+ %T cell	Weighted median	26	-0.0422558	0.029917	0.157822	-0.100893	0.0163815	0.958625	0.90403	1.01652
Diabetic nephropathy	TD CD4+ %T cell	Weighted mode	26	-0.0310382	0.0264914	0.25239	-0.0829614	0.020885	0.969439	0.920387	1.0211
Diabetic nephropathy	CM CD8br AC	Inverse variance weighted (fixed effects)	25	0.0838997	0.0425956	0.0488751	0.000412311	0.167387	1.08752	1.00041	1.18221
Diabetic nephropathy	CM CD8br AC	Inverse variance weighted (multiplicative random effects)	25	0.0838997	0.05135	0.102284	-0.0167462	0.184546	1.08752	0.983393	1.20267
Diabetic nephropathy	CM CD8br AC	MR Egger	25	0.116205	0.0909142	0.213935	-0.0619871	0.294397	1.12323	0.939895	1.34232
Diabetic nephropathy	CM CD8br AC	Simple mode	25	0.00274386	0.111723	0.980609	-0.216233	0.221721	1.00275	0.805548	1.24822
Diabetic nephropathy	CM CD8br AC	Weighted median	25	0.0125129	0.067335	0.852577	-0.119464	0.144489	1.01259	0.887396	1.15545
Diabetic nephropathy	CM CD8br AC	Weighted mode	25	-0.0270792	0.101769	0.792446	-0.226546	0.172388	0.973284	0.797282	1.18814
Diabetic nephropathy	CM CD8br %CD8br	Inverse variance weighted (fixed effects)	31	-0.0212979	0.0379789	0.574946	-0.0957364	0.0531407	0.978927	0.908703	1.05458
Diabetic nephropathy	CM CD8br %CD8br	Inverse variance weighted (multiplicative random effects)	31	-0.0212979	0.0404088	0.598152	-0.100499	0.0579034	0.978927	0.904386	1.05961
Diabetic nephropathy	CM CD8br %CD8br	MR Egger	31	-0.00588432	0.0867895	0.94641	-0.175992	0.164223	0.994133	0.838625	1.17848
Diabetic nephropathy	CM CD8br %CD8br	Simple mode	31	0.0823172	0.0972344	0.403929	-0.108262	0.272897	1.0858	0.897392	1.31376
Diabetic nephropathy	CM CD8br %CD8br	Weighted median	31	0.043021	0.0555853	0.438952	-0.0659262	0.151968	1.04396	0.9362	1.16412
Diabetic nephropathy	CM CD8br %CD8br	Weighted mode	31	0.0334034	0.0805838	0.681445	-0.124541	0.191348	1.03397	0.882902	1.21088
Diabetic nephropathy	CM CD8br %T cell	Inverse variance weighted (fixed effects)	22	0.00258273	0.0437512	0.952927	-0.0831697	0.0883352	1.00259	0.920195	1.09235
Diabetic nephropathy	CM CD8br %T cell	Inverse variance weighted (multiplicative random effects)	22	0.00258273	0.0436149	0.952779	-0.0829024	0.0880679	1.00259	0.920441	1.09206
Diabetic nephropathy	CM CD8br %T cell	MR Egger	22	-0.0174005	0.0879179	0.845107	-0.18972	0.154919	0.98275	0.827191	1.16756
Diabetic nephropathy	CM CD8br %T cell	Simple mode	22	0.0765863	0.112843	0.504743	-0.144587	0.29776	1.0796	0.86538	1.34684
Diabetic nephropathy	CM CD8br %T cell	Weighted median	22	-0.0320825	0.0668647	0.631361	-0.163137	0.0989724	0.968427	0.849474	1.10404
Diabetic nephropathy	CM CD8br %T cell	Weighted mode	22	-0.014149	0.0977669	0.88631	-0.205772	0.177474	0.985951	0.814019	1.1942
Diabetic nephropathy	Naive CD8br AC	Inverse variance weighted (fixed effects)	28	0.0518815	0.0240735	0.0311517	0.00469746	0.0990656	1.05325	1.00471	1.10414
Diabetic nephropathy	Naive CD8br AC	Inverse variance weighted (multiplicative random effects)	28	0.0518815	0.0418267	0.214831	-0.0300989	0.133862	1.05325	0.97035	1.14323
Diabetic nephropathy	Naive CD8br AC	MR Egger	28	0.0527085	0.0487979	0.289998	-0.0429353	0.148352	1.05412	0.957973	1.15992
Diabetic nephropathy	Naive CD8br AC	Simple mode	28	0.0359082	0.0838592	0.671905	-0.128456	0.200272	1.03656	0.879452	1.22174
Diabetic nephropathy	Naive CD8br AC	Weighted median	28	0.0577428	0.0338561	0.0880948	-0.00861522	0.124101	1.05944	0.991422	1.13213
Diabetic nephropathy	Naive CD8br AC	Weighted mode	28	0.0414966	0.0274303	0.141948	-0.0122667	0.0952599	1.04237	0.987808	1.09994
Diabetic nephropathy	Naive CD8br %CD8br	Inverse variance weighted (fixed effects)	37	-0.0162011	0.0122403	0.185641	-0.040192	0.0077899	0.983929	0.960605	1.00782
Diabetic nephropathy	Naive CD8br %CD8br	Inverse variance weighted (multiplicative random effects)	37	-0.0162011	0.011574	0.161578	-0.038886	0.0064839	0.983929	0.96186	1.0065
Diabetic nephropathy	Naive CD8br %CD8br	MR Egger	37	-0.0212191	0.0139443	0.137068	-0.0485501	0.00611178	0.979004	0.95261	1.00613
Diabetic nephropathy	Naive CD8br %CD8br	Simple mode	37	0.000573775	0.0327415	0.986115	-0.0635995	0.064747	1.00057	0.938381	1.06689
Diabetic nephropathy	Naive CD8br %CD8br	Weighted median	37	-0.0107866	0.0179422	0.547717	-0.0459532	0.0243801	0.989271	0.955087	1.02468
Diabetic nephropathy	Naive CD8br %CD8br	Weighted mode	37	-0.0121442	0.0147767	0.416574	-0.0411066	0.0168182	0.987929	0.959727	1.01696
Diabetic nephropathy	Naive CD8br %T cell	Inverse variance weighted (fixed effects)	27	0.0512143	0.0213417	0.0164075	0.00938446	0.093044	1.05255	1.00943	1.09751
Diabetic nephropathy	Naive CD8br %T cell	Inverse variance weighted (multiplicative random effects)	27	0.0512143	0.0223657	0.0220295	0.00737751	0.095051	1.05255	1.0074	1.09971
Diabetic nephropathy	Naive CD8br %T cell	MR Egger	27	0.0400183	0.0256459	0.131232	-0.0102476	0.0902842	1.04083	0.989805	1.09449
Diabetic nephropathy	Naive CD8br %T cell	Simple mode	27	0.016328	0.0549814	0.768847	-0.0914355	0.124092	1.01646	0.91262	1.13212
Diabetic nephropathy	Naive CD8br %T cell	Weighted median	27	0.047372	0.0292937	0.105848	-0.0100436	0.104788	1.04851	0.990007	1.11047
Diabetic nephropathy	Naive CD8br %T cell	Weighted mode	27	0.0310679	0.0260085	0.243054	-0.0199087	0.0820445	1.03156	0.980288	1.0855
Diabetic nephropathy	EM CD8br AC	Inverse variance weighted (fixed effects)	24	0.0355515	0.0183197	0.0523049	-0.000355114	0.0714581	1.03619	0.999645	1.07407
Diabetic nephropathy	EM CD8br AC	Inverse variance weighted (multiplicative random effects)	24	0.0355515	0.0392946	0.365602	-0.0414659	0.112569	1.03619	0.959382	1.11915
Diabetic nephropathy	EM CD8br AC	MR Egger	24	-0.00225459	0.0453592	0.960806	-0.0911585	0.0866494	0.997748	0.912873	1.09051
Diabetic nephropathy	EM CD8br AC	Simple mode	24	0.0926716	0.0610386	0.14258	-0.0269641	0.212307	1.0971	0.973396	1.23653
Diabetic nephropathy	EM CD8br AC	Weighted median	24	0.00490144	0.0233872	0.833997	-0.0409375	0.0507404	1.00491	0.959889	1.05205
Diabetic nephropathy	EM CD8br AC	Weighted mode	24	0.00219935	0.0214652	0.919279	-0.0398724	0.0442711	1.0022	0.960912	1.04527
Diabetic nephropathy	EM CD8br %CD8br	Inverse variance weighted (fixed effects)	23	-0.00563062	0.0150456	0.708227	-0.0351199	0.0238587	0.994385	0.96549	1.02415
Diabetic nephropathy	EM CD8br %CD8br	Inverse variance weighted (multiplicative random effects)	23	-0.00563062	0.0181322	0.756157	-0.0411698	0.0299085	0.994385	0.959666	1.03036
Diabetic nephropathy	EM CD8br %CD8br	MR Egger	23	0.00176573	0.0209835	0.933735	-0.0393619	0.0428934	1.00177	0.961403	1.04383
Diabetic nephropathy	EM CD8br %CD8br	Simple mode	23	0.0665465	0.053381	0.225642	-0.0380802	0.171173	1.06881	0.962636	1.1867
Diabetic nephropathy	EM CD8br %CD8br	Weighted median	23	-0.0105906	0.0195561	0.588129	-0.0489207	0.0277394	0.989465	0.952257	1.02813
Diabetic nephropathy	EM CD8br %CD8br	Weighted mode	23	-0.00846367	0.0172924	0.629371	-0.0423567	0.0254294	0.991572	0.958528	1.02576
Diabetic nephropathy	EM CD8br %T cell	Inverse variance weighted (fixed effects)	14	0.0198987	0.0249227	0.424628	-0.0289498	0.0687472	1.0201	0.971465	1.07117
Diabetic nephropathy	EM CD8br %T cell	Inverse variance weighted (multiplicative random effects)	14	0.0198987	0.0201263	0.322813	-0.0195488	0.0593463	1.0201	0.980641	1.06114
Diabetic nephropathy	EM CD8br %T cell	MR Egger	14	0.00828877	0.0308833	0.792958	-0.0522426	0.0688201	1.00832	0.949099	1.07124
Diabetic nephropathy	EM CD8br %T cell	Simple mode	14	0.00539628	0.0600586	0.929776	-0.112319	0.123111	1.00541	0.893759	1.13101
Diabetic nephropathy	EM CD8br %T cell	Weighted median	14	-0.013747	0.0333878	0.680531	-0.0791871	0.051693	0.986347	0.923867	1.05305
Diabetic nephropathy	EM CD8br %T cell	Weighted mode	14	-0.000456313	0.0317809	0.988762	-0.0627468	0.0618342	0.999544	0.939181	1.06379
Diabetic nephropathy	TD CD8br AC	Inverse variance weighted (fixed effects)	19	-0.0103027	0.0400058	0.79677	-0.088714	0.0681087	0.98975	0.915107	1.07048
Diabetic nephropathy	TD CD8br AC	Inverse variance weighted (multiplicative random effects)	19	-0.0103027	0.0489754	0.833384	-0.106294	0.0856891	0.98975	0.89916	1.08947
Diabetic nephropathy	TD CD8br AC	MR Egger	19	-0.0854436	0.0835001	0.320519	-0.249104	0.0782166	0.918105	0.779499	1.08136
Diabetic nephropathy	TD CD8br AC	Simple mode	19	-0.0126565	0.0970412	0.897677	-0.202857	0.177544	0.987423	0.816395	1.19428
Diabetic nephropathy	TD CD8br AC	Weighted median	19	-0.0585887	0.05857	0.317156	-0.173386	0.0562085	0.943095	0.840813	1.05782
Diabetic nephropathy	TD CD8br AC	Weighted mode	19	-0.0610244	0.0551049	0.282691	-0.16903	0.0469811	0.9408	0.844484	1.0481
Diabetic nephropathy	TD CD8br %CD8br	Inverse variance weighted (fixed effects)	24	0.0405808	0.0279607	0.146681	-0.0142221	0.0953837	1.04142	0.985879	1.10008
Diabetic nephropathy	TD CD8br %CD8br	Inverse variance weighted (multiplicative random effects)	24	0.0405808	0.0376059	0.280539	-0.0331267	0.114288	1.04142	0.967416	1.12108
Diabetic nephropathy	TD CD8br %CD8br	MR Egger	24	0.0637738	0.0589955	0.291407	-0.0518573	0.179405	1.06585	0.949464	1.19651
Diabetic nephropathy	TD CD8br %CD8br	Simple mode	24	0.0497006	0.0694909	0.481677	-0.0865016	0.185903	1.05096	0.917134	1.20431
Diabetic nephropathy	TD CD8br %CD8br	Weighted median	24	0.0203358	0.0412636	0.622136	-0.0605409	0.101212	1.02054	0.941255	1.10651
Diabetic nephropathy	TD CD8br %CD8br	Weighted mode	24	0.0282691	0.0357073	0.436631	-0.0417173	0.0982555	1.02867	0.959141	1.10324
Diabetic nephropathy	TD CD8br %T cell	Inverse variance weighted (fixed effects)	18	0.0446506	0.0326983	0.172086	-0.0194381	0.108739	1.04566	0.98075	1.11487
Diabetic nephropathy	TD CD8br %T cell	Inverse variance weighted (multiplicative random effects)	18	0.0446506	0.0335101	0.182711	-0.0210291	0.11033	1.04566	0.97919	1.11665
Diabetic nephropathy	TD CD8br %T cell	MR Egger	18	0.0210625	0.050247	0.680659	-0.0774216	0.119547	1.02129	0.9255	1.12699
Diabetic nephropathy	TD CD8br %T cell	Simple mode	18	0.00748241	0.0822615	0.928588	-0.15375	0.168715	1.00751	0.857486	1.18378
Diabetic nephropathy	TD CD8br %T cell	Weighted median	18	0.0299841	0.0499864	0.54861	-0.0679893	0.127958	1.03044	0.93427	1.1365
Diabetic nephropathy	TD CD8br %T cell	Weighted mode	18	0.0148719	0.0407723	0.719791	-0.0650418	0.0947856	1.01498	0.937028	1.09942
Diabetic nephropathy	CD45RA+ CD8br AC	Inverse variance weighted (fixed effects)	27	0.00104148	0.0103074	0.919517	-0.0191611	0.0212441	1.00104	0.981021	1.02147
Diabetic nephropathy	CD45RA+ CD8br AC	Inverse variance weighted (multiplicative random effects)	27	0.00104148	0.0251349	0.966949	-0.0482229	0.0503058	1.00104	0.952921	1.05159
Diabetic nephropathy	CD45RA+ CD8br AC	MR Egger	27	-0.0304063	0.0237956	0.213053	-0.0770457	0.016233	0.970051	0.925848	1.01637
Diabetic nephropathy	CD45RA+ CD8br AC	Simple mode	27	0.00314398	0.0285859	0.913267	-0.0528843	0.0591722	1.00315	0.94849	1.06096
Diabetic nephropathy	CD45RA+ CD8br AC	Weighted median	27	-0.0116689	0.0134308	0.38495	-0.0379933	0.0146556	0.988399	0.962719	1.01476
Diabetic nephropathy	CD45RA+ CD8br AC	Weighted mode	27	-0.00683436	0.0102545	0.510978	-0.0269331	0.0132644	0.993189	0.973426	1.01335
Diabetic nephropathy	CD45RA+ CD8br %CD8br	Inverse variance weighted (fixed effects)	25	-0.00521216	0.0151428	0.730696	-0.0348921	0.0244678	0.994801	0.96571	1.02477
Diabetic nephropathy	CD45RA+ CD8br %CD8br	Inverse variance weighted (multiplicative random effects)	25	-0.00521216	0.0183619	0.77652	-0.0412015	0.0307772	0.994801	0.959636	1.03126
Diabetic nephropathy	CD45RA+ CD8br %CD8br	MR Egger	25	-0.0159943	0.0211263	0.456686	-0.0574018	0.0254131	0.984133	0.944215	1.02574
Diabetic nephropathy	CD45RA+ CD8br %CD8br	Simple mode	25	0.0127321	0.0537334	0.814708	-0.0925855	0.11805	1.01281	0.911571	1.1253
Diabetic nephropathy	CD45RA+ CD8br %CD8br	Weighted median	25	-0.000360731	0.020308	0.985828	-0.0401644	0.039443	0.999639	0.960631	1.04023
Diabetic nephropathy	CD45RA+ CD8br %CD8br	Weighted mode	25	-0.00271999	0.0156027	0.863069	-0.0333012	0.0278612	0.997284	0.967247	1.02825
Diabetic nephropathy	CD45RA+ CD8br %T cell	Inverse variance weighted (fixed effects)	33	-0.0108547	0.0110174	0.324511	-0.0324487	0.0107394	0.989204	0.968072	1.0108
Diabetic nephropathy	CD45RA+ CD8br %T cell	Inverse variance weighted (multiplicative random effects)	33	-0.0108547	0.0130682	0.406192	-0.0364684	0.0147591	0.989204	0.964189	1.01487
Diabetic nephropathy	CD45RA+ CD8br %T cell	MR Egger	33	-0.0208268	0.0142755	0.154647	-0.0488068	0.00715325	0.979389	0.952365	1.00718
Diabetic nephropathy	CD45RA+ CD8br %T cell	Simple mode	33	-0.022817	0.0345185	0.513339	-0.0904732	0.0448393	0.977441	0.913499	1.04586
Diabetic nephropathy	CD45RA+ CD8br %T cell	Weighted median	33	-0.00960617	0.015659	0.539572	-0.0402977	0.0210854	0.99044	0.960503	1.02131
Diabetic nephropathy	CD45RA+ CD8br %T cell	Weighted mode	33	-0.0157792	0.011894	0.194017	-0.0390915	0.00753317	0.984345	0.961663	1.00756
Diabetic nephropathy	CM DN (CD4-CD8-) AC	Inverse variance weighted (fixed effects)	4	-0.0217275	0.0343472	0.527005	-0.089048	0.045593	0.978507	0.914802	1.04665
Diabetic nephropathy	CM DN (CD4-CD8-) AC	Inverse variance weighted (multiplicative random effects)	4	-0.0217275	0.0295241	0.461776	-0.0795946	0.0361397	0.978507	0.923491	1.0368
Diabetic nephropathy	CM DN (CD4-CD8-) AC	MR Egger	4	0.0315524	0.0528261	0.610931	-0.0719868	0.135092	1.03206	0.930543	1.14464
Diabetic nephropathy	CM DN (CD4-CD8-) AC	Simple mode	4	-0.0190867	0.0518499	0.737228	-0.120712	0.0825391	0.981094	0.886289	1.08604
Diabetic nephropathy	CM DN (CD4-CD8-) AC	Weighted median	4	-0.0139612	0.0389652	0.720119	-0.0903329	0.0624105	0.986136	0.913627	1.0644
Diabetic nephropathy	CM DN (CD4-CD8-) AC	Weighted mode	4	-0.0140664	0.0373263	0.731363	-0.087226	0.0590933	0.986032	0.91647	1.06087
Diabetic nephropathy	CM DN (CD4-CD8-) %DN	Inverse variance weighted (fixed effects)	16	-0.0813206	0.0359533	0.0237074	-0.151789	-0.0108521	0.921898	0.859169	0.989207
Diabetic nephropathy	CM DN (CD4-CD8-) %DN	Inverse variance weighted (multiplicative random effects)	16	-0.0813206	0.0392365	0.0382118	-0.158224	-0.00441708	0.921898	0.853658	0.995593
Diabetic nephropathy	CM DN (CD4-CD8-) %DN	MR Egger	16	-0.142295	0.0517441	0.0156457	-0.243713	-0.0408766	0.867365	0.783712	0.959948
Diabetic nephropathy	CM DN (CD4-CD8-) %DN	Simple mode	16	-0.118044	0.0711919	0.118056	-0.25758	0.0214925	0.888657	0.77292	1.02173
Diabetic nephropathy	CM DN (CD4-CD8-) %DN	Weighted median	16	-0.109153	0.0510725	0.0325795	-0.209256	-0.00905142	0.896593	0.811188	0.990989
Diabetic nephropathy	CM DN (CD4-CD8-) %DN	Weighted mode	16	-0.108663	0.0455859	0.03079	-0.198011	-0.0193144	0.897033	0.820361	0.980871
Diabetic nephropathy	CM DN (CD4-CD8-) %T cell	Inverse variance weighted (fixed effects)	14	-0.00476103	0.0382401	0.900917	-0.0797116	0.0701895	0.99525	0.923383	1.07271
Diabetic nephropathy	CM DN (CD4-CD8-) %T cell	Inverse variance weighted (multiplicative random effects)	14	-0.00476103	0.0423429	0.910475	-0.0877532	0.0782311	0.99525	0.915987	1.08137
Diabetic nephropathy	CM DN (CD4-CD8-) %T cell	MR Egger	14	-0.0433034	0.0531437	0.431041	-0.147465	0.0608582	0.957621	0.862893	1.06275
Diabetic nephropathy	CM DN (CD4-CD8-) %T cell	Simple mode	14	0.0030143	0.09451	0.975041	-0.182225	0.188254	1.00302	0.833414	1.20714
Diabetic nephropathy	CM DN (CD4-CD8-) %T cell	Weighted median	14	-0.0438064	0.0492553	0.373801	-0.140347	0.0527339	0.957139	0.869057	1.05415
Diabetic nephropathy	CM DN (CD4-CD8-) %T cell	Weighted mode	14	-0.0439812	0.044445	0.340449	-0.131093	0.043131	0.956972	0.877136	1.04407
Diabetic nephropathy	Naive DN (CD4-CD8-) AC	Inverse variance weighted (fixed effects)	18	0.022555	0.0453419	0.618878	-0.0663152	0.111425	1.02281	0.935836	1.11787
Diabetic nephropathy	Naive DN (CD4-CD8-) AC	Inverse variance weighted (multiplicative random effects)	18	0.022555	0.0525775	0.667934	-0.080497	0.125607	1.02281	0.922658	1.13384
Diabetic nephropathy	Naive DN (CD4-CD8-) AC	MR Egger	18	-0.0758932	0.0822333	0.369767	-0.23707	0.085284	0.926915	0.788936	1.08903
Diabetic nephropathy	Naive DN (CD4-CD8-) AC	Simple mode	18	-0.0884204	0.122248	0.479339	-0.328027	0.151186	0.915376	0.720344	1.16321
Diabetic nephropathy	Naive DN (CD4-CD8-) AC	Weighted median	18	-0.0249553	0.0693603	0.719003	-0.160902	0.110991	0.975354	0.851376	1.11738
Diabetic nephropathy	Naive DN (CD4-CD8-) AC	Weighted mode	18	-0.0572148	0.0729956	0.443935	-0.200286	0.0858566	0.944391	0.818496	1.08965
Diabetic nephropathy	Naive DN (CD4-CD8-) %DN	Inverse variance weighted (fixed effects)	21	0.0131236	0.0383837	0.732421	-0.0621084	0.0883557	1.01321	0.939781	1.09238
Diabetic nephropathy	Naive DN (CD4-CD8-) %DN	Inverse variance weighted (multiplicative random effects)	21	0.0131236	0.028694	0.647409	-0.0431167	0.069364	1.01321	0.9578	1.07183
Diabetic nephropathy	Naive DN (CD4-CD8-) %DN	MR Egger	21	-0.011584	0.0522309	0.826849	-0.113957	0.0907887	0.988483	0.892297	1.09504
Diabetic nephropathy	Naive DN (CD4-CD8-) %DN	Simple mode	21	0.0457856	0.101263	0.65603	-0.15269	0.244262	1.04685	0.858396	1.27668
Diabetic nephropathy	Naive DN (CD4-CD8-) %DN	Weighted median	21	0.0128269	0.0542677	0.813151	-0.0935379	0.119192	1.01291	0.910704	1.12659
Diabetic nephropathy	Naive DN (CD4-CD8-) %DN	Weighted mode	21	0.0101124	0.0528484	0.850183	-0.0934705	0.113695	1.01016	0.910765	1.12041
Diabetic nephropathy	Naive DN (CD4-CD8-) %T cell	Inverse variance weighted (fixed effects)	21	0.0557642	0.0382202	0.144558	-0.0191473	0.130676	1.05735	0.981035	1.1396
Diabetic nephropathy	Naive DN (CD4-CD8-) %T cell	Inverse variance weighted (multiplicative random effects)	21	0.0557642	0.0396398	0.159495	-0.0219299	0.133458	1.05735	0.978309	1.14277
Diabetic nephropathy	Naive DN (CD4-CD8-) %T cell	MR Egger	21	0.0504274	0.0595327	0.407509	-0.0662567	0.167111	1.05172	0.935891	1.18189
Diabetic nephropathy	Naive DN (CD4-CD8-) %T cell	Simple mode	21	0.0559718	0.0886132	0.534775	-0.11771	0.229654	1.05757	0.888954	1.25816
Diabetic nephropathy	Naive DN (CD4-CD8-) %T cell	Weighted median	21	-0.000649146	0.0554846	0.990665	-0.109399	0.108101	0.999351	0.896373	1.11416
Diabetic nephropathy	Naive DN (CD4-CD8-) %T cell	Weighted mode	21	0.00313509	0.057689	0.9572	-0.109935	0.116206	1.00314	0.895892	1.12323
Diabetic nephropathy	EM DN (CD4-CD8-) AC	Inverse variance weighted (fixed effects)	21	0.0116979	0.0443217	0.791833	-0.0751727	0.0985685	1.01177	0.927583	1.10359
Diabetic nephropathy	EM DN (CD4-CD8-) AC	Inverse variance weighted (multiplicative random effects)	21	0.0116979	0.045606	0.797566	-0.07769	0.101086	1.01177	0.925251	1.10637
Diabetic nephropathy	EM DN (CD4-CD8-) AC	MR Egger	21	0.00991268	0.0875987	0.911091	-0.161781	0.181606	1.00996	0.850628	1.19914
Diabetic nephropathy	EM DN (CD4-CD8-) AC	Simple mode	21	0.102181	0.122107	0.412582	-0.137148	0.34151	1.10758	0.871841	1.40707
Diabetic nephropathy	EM DN (CD4-CD8-) AC	Weighted median	21	0.0820143	0.0652889	0.209052	-0.0459519	0.209981	1.08547	0.955088	1.23365
Diabetic nephropathy	EM DN (CD4-CD8-) AC	Weighted mode	21	0.105555	0.0869269	0.23878	-0.064822	0.275932	1.11133	0.937234	1.31776
Diabetic nephropathy	EM DN (CD4-CD8-) %DN	Inverse variance weighted (fixed effects)	27	0.00128342	0.026439	0.961284	-0.050537	0.0531039	1.00128	0.950719	1.05454
Diabetic nephropathy	EM DN (CD4-CD8-) %DN	Inverse variance weighted (multiplicative random effects)	27	0.00128342	0.0588099	0.982589	-0.113984	0.116551	1.00128	0.892272	1.12361
Diabetic nephropathy	EM DN (CD4-CD8-) %DN	MR Egger	27	-0.0905674	0.0830237	0.285736	-0.253294	0.072159	0.913413	0.77624	1.07483
Diabetic nephropathy	EM DN (CD4-CD8-) %DN	Simple mode	27	-0.0342793	0.0772559	0.660922	-0.185701	0.117142	0.966302	0.830522	1.12428
Diabetic nephropathy	EM DN (CD4-CD8-) %DN	Weighted median	27	-0.0329289	0.0427804	0.441467	-0.116779	0.0509208	0.967607	0.889782	1.05224
Diabetic nephropathy	EM DN (CD4-CD8-) %DN	Weighted mode	27	-0.0692388	0.0499617	0.17757	-0.167164	0.0286862	0.933104	0.846061	1.0291
Diabetic nephropathy	EM DN (CD4-CD8-) %T cell	Inverse variance weighted (fixed effects)	25	0.0745982	0.0334662	0.02581	0.00900438	0.140192	1.07745	1.00905	1.15049
Diabetic nephropathy	EM DN (CD4-CD8-) %T cell	Inverse variance weighted (multiplicative random effects)	25	0.0745982	0.0370777	0.0442261	0.00192586	0.147271	1.07745	1.00193	1.15867
Diabetic nephropathy	EM DN (CD4-CD8-) %T cell	MR Egger	25	0.0696971	0.0622071	0.274105	-0.0522288	0.191623	1.07218	0.949112	1.21121
Diabetic nephropathy	EM DN (CD4-CD8-) %T cell	Simple mode	25	0.155672	0.0686936	0.0327389	0.0210325	0.290312	1.16844	1.02126	1.33684
Diabetic nephropathy	EM DN (CD4-CD8-) %T cell	Weighted median	25	0.0956712	0.0489719	0.0507496	-0.000313858	0.191656	1.1004	0.999686	1.21125
Diabetic nephropathy	EM DN (CD4-CD8-) %T cell	Weighted mode	25	0.119047	0.0495835	0.0244597	0.0218632	0.216231	1.12642	1.0221	1.24139
Diabetic nephropathy	TD DN (CD4-CD8-) AC	Inverse variance weighted (fixed effects)	21	0.0294616	0.0375317	0.432466	-0.0441005	0.103024	1.0299	0.956858	1.10852
Diabetic nephropathy	TD DN (CD4-CD8-) AC	Inverse variance weighted (multiplicative random effects)	21	0.0294616	0.0373846	0.430657	-0.0438122	0.102735	1.0299	0.957134	1.1082
Diabetic nephropathy	TD DN (CD4-CD8-) AC	MR Egger	21	-0.00176486	0.060151	0.976899	-0.119661	0.116131	0.998237	0.887221	1.12314
Diabetic nephropathy	TD DN (CD4-CD8-) AC	Simple mode	21	0.15153	0.097983	0.137663	-0.0405166	0.343577	1.16361	0.960293	1.40998
Diabetic nephropathy	TD DN (CD4-CD8-) AC	Weighted median	21	0.00285014	0.0561972	0.959551	-0.107296	0.112997	1.00285	0.898259	1.11963
Diabetic nephropathy	TD DN (CD4-CD8-) AC	Weighted mode	21	0.0032002	0.0559689	0.954971	-0.106499	0.112899	1.00321	0.898976	1.11952
Diabetic nephropathy	TD DN (CD4-CD8-) %DN	Inverse variance weighted (fixed effects)	25	0.000568034	0.0305129	0.985147	-0.0592373	0.0603734	1.00057	0.942483	1.06223
Diabetic nephropathy	TD DN (CD4-CD8-) %DN	Inverse variance weighted (multiplicative random effects)	25	0.000568034	0.0394492	0.988512	-0.0767523	0.0778884	1.00057	0.926119	1.081
Diabetic nephropathy	TD DN (CD4-CD8-) %DN	MR Egger	25	0.0191838	0.0608748	0.7555	-0.100131	0.138499	1.01937	0.904719	1.14855
Diabetic nephropathy	TD DN (CD4-CD8-) %DN	Simple mode	25	0.0221321	0.0784189	0.780187	-0.131569	0.175833	1.02238	0.876719	1.19224
Diabetic nephropathy	TD DN (CD4-CD8-) %DN	Weighted median	25	-0.00228258	0.0458698	0.960312	-0.0921874	0.0876223	0.99772	0.911934	1.09158
Diabetic nephropathy	TD DN (CD4-CD8-) %DN	Weighted mode	25	-0.00672278	0.0529287	0.899986	-0.110463	0.0970174	0.9933	0.895419	1.10188
Diabetic nephropathy	TD DN (CD4-CD8-) %T cell	Inverse variance weighted (fixed effects)	23	0.0501924	0.029601	0.0899559	-0.00782562	0.10821	1.05147	0.992205	1.11428
Diabetic nephropathy	TD DN (CD4-CD8-) %T cell	Inverse variance weighted (multiplicative random effects)	23	0.0501924	0.0377913	0.184129	-0.0238785	0.124263	1.05147	0.976404	1.13231
Diabetic nephropathy	TD DN (CD4-CD8-) %T cell	MR Egger	23	0.0623596	0.0560996	0.27888	-0.0475956	0.172315	1.06435	0.953519	1.18805
Diabetic nephropathy	TD DN (CD4-CD8-) %T cell	Simple mode	23	0.168835	0.0753883	0.0355533	0.0210741	0.316596	1.18392	1.0213	1.37245
Diabetic nephropathy	TD DN (CD4-CD8-) %T cell	Weighted median	23	0.0515958	0.0458417	0.260368	-0.0382539	0.141446	1.05295	0.962469	1.15194
Diabetic nephropathy	TD DN (CD4-CD8-) %T cell	Weighted mode	23	0.0548592	0.0446161	0.231842	-0.0325883	0.142307	1.05639	0.967937	1.15293
Diabetic nephropathy	Naive CD4+ %T cell	Inverse variance weighted (fixed effects)	34	0.00121015	0.0263594	0.963382	-0.0504542	0.0528745	1.00121	0.950797	1.0543
Diabetic nephropathy	Naive CD4+ %T cell	Inverse variance weighted (multiplicative random effects)	34	0.00121015	0.0267464	0.963912	-0.0512129	0.0536332	1.00121	0.950076	1.0551
Diabetic nephropathy	Naive CD4+ %T cell	MR Egger	34	0.0202611	0.0377428	0.595104	-0.0537147	0.094237	1.02047	0.947702	1.09882
Diabetic nephropathy	Naive CD4+ %T cell	Simple mode	34	-0.0805057	0.068602	0.248989	-0.214966	0.0539543	0.92265	0.806569	1.05544
Diabetic nephropathy	Naive CD4+ %T cell	Weighted median	34	0.0263123	0.0387688	0.497329	-0.0496745	0.102299	1.02666	0.951539	1.10771
Diabetic nephropathy	Naive CD4+ %T cell	Weighted mode	34	0.0267667	0.0354837	0.455996	-0.0427813	0.0963148	1.02713	0.958121	1.10111
Diabetic nephropathy	Transitional %B cell	Inverse variance weighted (fixed effects)	16	-0.193922	0.0534762	0.000287481	-0.298736	-0.0891089	0.823722	0.741755	0.914746
Diabetic nephropathy	Transitional %B cell	Inverse variance weighted (multiplicative random effects)	16	-0.193922	0.153125	0.205359	-0.494048	0.106203	0.823722	0.610152	1.11205
Diabetic nephropathy	Transitional %B cell	MR Egger	16	-0.00659081	0.307605	0.983208	-0.609497	0.596315	0.993431	0.543624	1.81542
Diabetic nephropathy	Transitional %B cell	Simple mode	16	-0.105616	0.127998	0.42222	-0.356491	0.145259	0.89977	0.700128	1.15634
Diabetic nephropathy	Transitional %B cell	Weighted median	16	-0.0310216	0.0859748	0.718232	-0.199532	0.137489	0.969455	0.819114	1.14739
Diabetic nephropathy	Transitional %B cell	Weighted mode	16	-0.0252848	0.0938992	0.791387	-0.209327	0.158758	0.975032	0.81113	1.17205
Diabetic nephropathy	Transitional AC	Inverse variance weighted (fixed effects)	31	-0.0190229	0.0348363	0.585021	-0.087302	0.0492563	0.981157	0.9164	1.05049
Diabetic nephropathy	Transitional AC	Inverse variance weighted (multiplicative random effects)	31	-0.0190229	0.0316927	0.548354	-0.0811405	0.0430948	0.981157	0.922064	1.04404
Diabetic nephropathy	Transitional AC	MR Egger	31	0.0162697	0.0539475	0.765121	-0.0894674	0.122007	1.0164	0.914418	1.12976
Diabetic nephropathy	Transitional AC	Simple mode	31	-0.102394	0.106773	0.345231	-0.31167	0.106881	0.902674	0.732223	1.1128
Diabetic nephropathy	Transitional AC	Weighted median	31	0.00785178	0.055181	0.88685	-0.100303	0.116007	1.00788	0.904563	1.123
Diabetic nephropathy	Transitional AC	Weighted mode	31	-0.0112171	0.0472713	0.814043	-0.103869	0.0814346	0.988846	0.901344	1.08484
Diabetic nephropathy	Transitional %lymphocyte	Inverse variance weighted (fixed effects)	26	-0.0657839	0.0420297	0.117541	-0.148162	0.0165943	0.936333	0.862291	1.01673
Diabetic nephropathy	Transitional %lymphocyte	Inverse variance weighted (multiplicative random effects)	26	-0.0657839	0.04277	0.124028	-0.149613	0.0180453	0.936333	0.861041	1.01821
Diabetic nephropathy	Transitional %lymphocyte	MR Egger	26	-0.00628224	0.0859815	0.94236	-0.174806	0.162242	0.993737	0.83962	1.17614
Diabetic nephropathy	Transitional %lymphocyte	Simple mode	26	-0.207631	0.112025	0.0756586	-0.4272	0.0119383	0.812507	0.652333	1.01201
Diabetic nephropathy	Transitional %lymphocyte	Weighted median	26	-0.0739015	0.0690842	0.284741	-0.209306	0.0615036	0.928763	0.811147	1.06343
Diabetic nephropathy	Transitional %lymphocyte	Weighted mode	26	-0.103089	0.0784652	0.200835	-0.256881	0.0507025	0.902046	0.77346	1.05201
Diabetic nephropathy	CD14- CD16+ monocyte AC	Inverse variance weighted (fixed effects)	18	-0.0350802	0.026421	0.184263	-0.0868654	0.0167049	0.965528	0.916801	1.01685
Diabetic nephropathy	CD14- CD16+ monocyte AC	Inverse variance weighted (multiplicative random effects)	18	-0.0350802	0.0311866	0.260653	-0.096206	0.0260455	0.965528	0.908277	1.02639
Diabetic nephropathy	CD14- CD16+ monocyte AC	MR Egger	18	-0.0390701	0.0406082	0.350304	-0.118662	0.040522	0.961683	0.888108	1.04135
Diabetic nephropathy	CD14- CD16+ monocyte AC	Simple mode	18	-0.0688586	0.0717316	0.350537	-0.209452	0.0717353	0.933459	0.811028	1.07437
Diabetic nephropathy	CD14- CD16+ monocyte AC	Weighted median	18	-0.0325213	0.0352819	0.356656	-0.101674	0.0366312	0.968002	0.903324	1.03731
Diabetic nephropathy	CD14- CD16+ monocyte AC	Weighted mode	18	-0.0319985	0.0324305	0.337637	-0.0955623	0.0315654	0.968508	0.908862	1.03207
Diabetic nephropathy	CD14+ CD16+ monocyte AC	Inverse variance weighted (fixed effects)	21	-0.0340021	0.0333744	0.308294	-0.0994159	0.0314117	0.966569	0.905366	1.03191
Diabetic nephropathy	CD14+ CD16+ monocyte AC	Inverse variance weighted (multiplicative random effects)	21	-0.0340021	0.0321816	0.290708	-0.097078	0.0290738	0.966569	0.907485	1.0295
Diabetic nephropathy	CD14+ CD16+ monocyte AC	MR Egger	21	0.050641	0.0508129	0.331474	-0.0489523	0.150234	1.05195	0.952227	1.16211
Diabetic nephropathy	CD14+ CD16+ monocyte AC	Simple mode	21	-0.0513618	0.0987404	0.608655	-0.244893	0.142169	0.949935	0.782788	1.15277
Diabetic nephropathy	CD14+ CD16+ monocyte AC	Weighted median	21	0.027385	0.0523016	0.600558	-0.0751262	0.129896	1.02776	0.927626	1.13871
Diabetic nephropathy	CD14+ CD16+ monocyte AC	Weighted mode	21	0.0294375	0.0534833	0.588136	-0.0753897	0.134265	1.02988	0.927382	1.1437
Diabetic nephropathy	CD14- CD16- AC	Inverse variance weighted (fixed effects)	24	-0.0255755	0.0168022	0.12797	-0.0585078	0.0073567	0.974749	0.943171	1.00738
Diabetic nephropathy	CD14- CD16- AC	Inverse variance weighted (multiplicative random effects)	24	-0.0255755	0.0120395	0.0336451	-0.049173	-0.00197809	0.974749	0.952016	0.998024
Diabetic nephropathy	CD14- CD16- AC	MR Egger	24	-0.0289278	0.0191028	0.144181	-0.0663693	0.00851376	0.971487	0.935785	1.00855
Diabetic nephropathy	CD14- CD16- AC	Simple mode	24	-0.059466	0.0448494	0.19789	-0.147371	0.0284388	0.942268	0.862974	1.02885
Diabetic nephropathy	CD14- CD16- AC	Weighted median	24	-0.0205097	0.0233753	0.380263	-0.0663253	0.0253058	0.979699	0.935826	1.02563
Diabetic nephropathy	CD14- CD16- AC	Weighted mode	24	-0.0215363	0.0200661	0.294281	-0.0608658	0.0177932	0.978694	0.940949	1.01795
Diabetic nephropathy	CD14+ CD16- monocyte AC	Inverse variance weighted (fixed effects)	26	-0.0317068	0.0204193	0.120474	-0.0717286	0.00831501	0.968791	0.930783	1.00835
Diabetic nephropathy	CD14+ CD16- monocyte AC	Inverse variance weighted (multiplicative random effects)	26	-0.0317068	0.0227109	0.162682	-0.0762201	0.0128065	0.968791	0.926612	1.01289
Diabetic nephropathy	CD14+ CD16- monocyte AC	MR Egger	26	-0.00548778	0.0253971	0.830752	-0.0552661	0.0442905	0.994527	0.946233	1.04529
Diabetic nephropathy	CD14+ CD16- monocyte AC	Simple mode	26	-0.195548	0.0847222	0.0295493	-0.361604	-0.0294927	0.822384	0.696558	0.970938
Diabetic nephropathy	CD14+ CD16- monocyte AC	Weighted median	26	-0.00312148	0.0262553	0.905363	-0.0545818	0.0483388	0.996883	0.946881	1.04953
Diabetic nephropathy	CD14+ CD16- monocyte AC	Weighted mode	26	-0.00867674	0.0237803	0.718277	-0.0552862	0.0379327	0.991361	0.946214	1.03866
Diabetic nephropathy	Monocyte AC	Inverse variance weighted (fixed effects)	26	-0.000865906	0.0177475	0.961086	-0.0356511	0.0339193	0.999134	0.964977	1.0345
Diabetic nephropathy	Monocyte AC	Inverse variance weighted (multiplicative random effects)	26	-0.000865906	0.0173955	0.9603	-0.0349612	0.0332294	0.999134	0.965643	1.03379
Diabetic nephropathy	Monocyte AC	MR Egger	26	-0.00340892	0.020777	0.871049	-0.0441319	0.0373141	0.996597	0.956828	1.03802
Diabetic nephropathy	Monocyte AC	Simple mode	26	-0.0607986	0.0613493	0.331169	-0.181043	0.0594459	0.941013	0.834399	1.06125
Diabetic nephropathy	Monocyte AC	Weighted median	26	-0.00152034	0.0242703	0.950052	-0.04909	0.0460494	0.998481	0.952095	1.04713
Diabetic nephropathy	Monocyte AC	Weighted mode	26	-0.00149047	0.021096	0.944237	-0.0428386	0.0398577	0.998511	0.958066	1.04066
Diabetic nephropathy	CD14- CD16+ monocyte %monocyte	Inverse variance weighted (fixed effects)	22	0.017758	0.0370201	0.631451	-0.0548014	0.0903174	1.01792	0.946673	1.09452
Diabetic nephropathy	CD14- CD16+ monocyte %monocyte	Inverse variance weighted (multiplicative random effects)	22	0.017758	0.0364953	0.626553	-0.0537727	0.0892887	1.01792	0.947647	1.0934
Diabetic nephropathy	CD14- CD16+ monocyte %monocyte	MR Egger	22	0.0207635	0.0543269	0.706347	-0.0857172	0.127244	1.02098	0.917854	1.13569
Diabetic nephropathy	CD14- CD16+ monocyte %monocyte	Simple mode	22	0.0430452	0.0800712	0.596514	-0.113894	0.199985	1.04399	0.892352	1.22138
Diabetic nephropathy	CD14- CD16+ monocyte %monocyte	Weighted median	22	0.00776698	0.0516402	0.880445	-0.0934479	0.108982	1.0078	0.910785	1.11514
Diabetic nephropathy	CD14- CD16+ monocyte %monocyte	Weighted mode	22	0.0290158	0.059959	0.633446	-0.0885039	0.146536	1.02944	0.9153	1.15782
Diabetic nephropathy	CD14+ CD16+ monocyte %monocyte	Inverse variance weighted (fixed effects)	25	-0.0593724	0.0342552	0.0830539	-0.126513	0.00776789	0.942356	0.881163	1.0078
Diabetic nephropathy	CD14+ CD16+ monocyte %monocyte	Inverse variance weighted (multiplicative random effects)	25	-0.0593724	0.0278477	0.0330034	-0.113954	-0.00479096	0.942356	0.892299	0.99522
Diabetic nephropathy	CD14+ CD16+ monocyte %monocyte	MR Egger	25	-0.0144857	0.0610419	0.814519	-0.134128	0.105156	0.985619	0.874478	1.11088
Diabetic nephropathy	CD14+ CD16+ monocyte %monocyte	Simple mode	25	-0.107078	0.0841663	0.215482	-0.272044	0.0578875	0.898455	0.76182	1.0596
Diabetic nephropathy	CD14+ CD16+ monocyte %monocyte	Weighted median	25	-0.0128777	0.0484283	0.790306	-0.107797	0.0820418	0.987205	0.89781	1.0855
Diabetic nephropathy	CD14+ CD16+ monocyte %monocyte	Weighted mode	25	0.00708679	0.0519349	0.8926	-0.0947056	0.108879	1.00711	0.909641	1.11503
Diabetic nephropathy	CD14+ CD16- monocyte %monocyte	Inverse variance weighted (fixed effects)	26	-0.0199084	0.0163245	0.222638	-0.0519043	0.0120876	0.980288	0.94942	1.01216
Diabetic nephropathy	CD14+ CD16- monocyte %monocyte	Inverse variance weighted (multiplicative random effects)	26	-0.0199084	0.0163271	0.222714	-0.0519096	0.0120928	0.980288	0.949415	1.01217
Diabetic nephropathy	CD14+ CD16- monocyte %monocyte	MR Egger	26	-0.0193007	0.0189014	0.317378	-0.0563475	0.017746	0.980884	0.945211	1.0179
Diabetic nephropathy	CD14+ CD16- monocyte %monocyte	Simple mode	26	-0.0802761	0.0603121	0.195197	-0.198488	0.0379355	0.922861	0.81997	1.03866
Diabetic nephropathy	CD14+ CD16- monocyte %monocyte	Weighted median	26	-0.0183387	0.0198951	0.356649	-0.0573332	0.0206557	0.981828	0.944279	1.02087
Diabetic nephropathy	CD14+ CD16- monocyte %monocyte	Weighted mode	26	-0.0179276	0.0178676	0.325303	-0.0529482	0.017093	0.982232	0.948429	1.01724
Diabetic nephropathy	CD16+ monocyte %monocyte	Inverse variance weighted (fixed effects)	24	0.010347	0.0413278	0.802307	-0.0706556	0.0913495	1.0104	0.931783	1.09565
Diabetic nephropathy	CD16+ monocyte %monocyte	Inverse variance weighted (multiplicative random effects)	24	0.010347	0.0402678	0.797215	-0.0685779	0.0892718	1.0104	0.933721	1.09338
Diabetic nephropathy	CD16+ monocyte %monocyte	MR Egger	24	0.0331829	0.0753647	0.664017	-0.114532	0.180898	1.03374	0.891784	1.19829
Diabetic nephropathy	CD16+ monocyte %monocyte	Simple mode	24	-0.00205566	0.0903976	0.982054	-0.179235	0.175124	0.997946	0.835909	1.19139
Diabetic nephropathy	CD16+ monocyte %monocyte	Weighted median	24	0.0043597	0.0571696	0.939213	-0.107693	0.116412	1.00437	0.897903	1.12346
Diabetic nephropathy	CD16+ monocyte %monocyte	Weighted mode	24	0.0316929	0.0677363	0.644269	-0.10107	0.164456	1.0322	0.90387	1.17875
Diabetic nephropathy	T/B	Inverse variance weighted (fixed effects)	26	-0.00880322	0.0334141	0.792198	-0.0742949	0.0566885	0.991235	0.928398	1.05833
Diabetic nephropathy	T/B	Inverse variance weighted (multiplicative random effects)	26	-0.00880322	0.0334785	0.792588	-0.074421	0.0568146	0.991235	0.928281	1.05846
Diabetic nephropathy	T/B	MR Egger	26	-0.0180454	0.0626694	0.77586	-0.140877	0.104787	0.982116	0.868596	1.11047
Diabetic nephropathy	T/B	Simple mode	26	-0.0496833	0.0852867	0.565418	-0.216845	0.117479	0.951531	0.805055	1.12466
Diabetic nephropathy	T/B	Weighted median	26	-0.0200231	0.048529	0.679899	-0.11514	0.0750937	0.980176	0.891241	1.07799
Diabetic nephropathy	T/B	Weighted mode	26	-0.0496833	0.0668297	0.46415	-0.18067	0.0813029	0.951531	0.834711	1.0847
Diabetic nephropathy	CD4/CD8br	Inverse variance weighted (fixed effects)	14	0.0159044	0.0473845	0.737137	-0.0769691	0.108778	1.01603	0.925918	1.11491
Diabetic nephropathy	CD4/CD8br	Inverse variance weighted (multiplicative random effects)	14	0.0159044	0.0825894	0.847294	-0.145971	0.17778	1.01603	0.864183	1.19456
Diabetic nephropathy	CD4/CD8br	MR Egger	14	0.140455	0.154655	0.381658	-0.162668	0.443579	1.1508	0.849873	1.55827
Diabetic nephropathy	CD4/CD8br	Simple mode	14	0.0367798	0.101401	0.722645	-0.161965	0.235525	1.03746	0.850471	1.26557
Diabetic nephropathy	CD4/CD8br	Weighted median	14	0.0228762	0.0714222	0.748745	-0.117111	0.162864	1.02314	0.889486	1.17688
Diabetic nephropathy	CD4/CD8br	Weighted mode	14	0.0274822	0.078512	0.731916	-0.126401	0.181366	1.02786	0.881261	1.19885
Diabetic nephropathy	CD4+ AC	Inverse variance weighted (fixed effects)	22	0.0956406	0.0295721	0.00122006	0.0376793	0.153602	1.10036	1.0384	1.16603
Diabetic nephropathy	CD4+ AC	Inverse variance weighted (multiplicative random effects)	22	0.0956406	0.0615097	0.119973	-0.0249183	0.2162	1.10036	0.97539	1.24135
Diabetic nephropathy	CD4+ AC	MR Egger	22	0.0801409	0.0842778	0.352999	-0.0850435	0.245325	1.08344	0.918472	1.27804
Diabetic nephropathy	CD4+ AC	Simple mode	22	0.0148296	0.0828798	0.859709	-0.147615	0.177274	1.01494	0.862763	1.19396
Diabetic nephropathy	CD4+ AC	Weighted median	22	0.0736289	0.0482412	0.126943	-0.0209237	0.168182	1.07641	0.979294	1.18315
Diabetic nephropathy	CD4+ AC	Weighted mode	22	0.0848203	0.0411046	0.0516407	0.00425532	0.165385	1.08852	1.00426	1.17985
Diabetic nephropathy	CD4+ %T cell	Inverse variance weighted (fixed effects)	22	0.0432197	0.0375114	0.249249	-0.0303026	0.116742	1.04417	0.970152	1.12383
Diabetic nephropathy	CD4+ %T cell	Inverse variance weighted (multiplicative random effects)	22	0.0432197	0.0373912	0.247731	-0.0300671	0.116506	1.04417	0.97038	1.12356
Diabetic nephropathy	CD4+ %T cell	MR Egger	22	0.147635	0.0601282	0.0233514	0.0297837	0.265486	1.15909	1.03023	1.30406
Diabetic nephropathy	CD4+ %T cell	Simple mode	22	0.0986986	0.0892168	0.281119	-0.0761663	0.273564	1.10373	0.926662	1.31464
Diabetic nephropathy	CD4+ %T cell	Weighted median	22	0.0687513	0.0553339	0.21406	-0.0397032	0.177206	1.07117	0.961075	1.19388
Diabetic nephropathy	CD4+ %T cell	Weighted mode	22	0.0781643	0.0610984	0.214741	-0.0415886	0.197917	1.0813	0.959264	1.21886
Diabetic nephropathy	CD8br AC	Inverse variance weighted (fixed effects)	23	0.0345631	0.0178144	0.0523582	-0.000353133	0.0694794	1.03517	0.999647	1.07195
Diabetic nephropathy	CD8br AC	Inverse variance weighted (multiplicative random effects)	23	0.0345631	0.0446481	0.438858	-0.0529471	0.122073	1.03517	0.94843	1.12984
Diabetic nephropathy	CD8br AC	MR Egger	23	0.0243621	0.0534568	0.653258	-0.0804132	0.129137	1.02466	0.922735	1.13785
Diabetic nephropathy	CD8br AC	Simple mode	23	0.039082	0.0535175	0.472933	-0.0658123	0.143976	1.03986	0.936307	1.15486
Diabetic nephropathy	CD8br AC	Weighted median	23	0.0238774	0.0237001	0.313704	-0.0225748	0.0703295	1.02416	0.977678	1.07286
Diabetic nephropathy	CD8br AC	Weighted mode	23	0.0225381	0.0201915	0.276372	-0.0170372	0.0621135	1.02279	0.983107	1.06408
Diabetic nephropathy	CD8br %T cell	Inverse variance weighted (fixed effects)	22	0.00108039	0.0320645	0.973121	-0.0617661	0.0639269	1.00108	0.940103	1.06601
Diabetic nephropathy	CD8br %T cell	Inverse variance weighted (multiplicative random effects)	22	0.00108039	0.0502789	0.982856	-0.0974662	0.099627	1.00108	0.907133	1.10476
Diabetic nephropathy	CD8br %T cell	MR Egger	22	-0.0463741	0.0806999	0.571937	-0.204546	0.111798	0.954685	0.815017	1.11829
Diabetic nephropathy	CD8br %T cell	Simple mode	22	-0.0516834	0.0806106	0.528361	-0.20968	0.106313	0.949629	0.810844	1.11217
Diabetic nephropathy	CD8br %T cell	Weighted median	22	0.000846351	0.0491747	0.986268	-0.0955361	0.0972288	1.00085	0.908886	1.10211
Diabetic nephropathy	CD8br %T cell	Weighted mode	22	0.00476843	0.0420505	0.910792	-0.0776505	0.0871874	1.00478	0.925288	1.0911
Diabetic nephropathy	DP (CD4+CD8+) AC	Inverse variance weighted (fixed effects)	18	-0.0434026	0.0439397	0.323261	-0.129524	0.0427191	0.957526	0.878513	1.04364
Diabetic nephropathy	DP (CD4+CD8+) AC	Inverse variance weighted (multiplicative random effects)	18	-0.0434026	0.0356021	0.222806	-0.113183	0.0263776	0.957526	0.892987	1.02673
Diabetic nephropathy	DP (CD4+CD8+) AC	MR Egger	18	-0.0769694	0.0816698	0.359978	-0.237042	0.0831034	0.925918	0.788958	1.08665
Diabetic nephropathy	DP (CD4+CD8+) AC	Simple mode	18	-0.0050354	0.0827442	0.952184	-0.167214	0.157143	0.994977	0.846018	1.17016
Diabetic nephropathy	DP (CD4+CD8+) AC	Weighted median	18	-0.0101792	0.0598056	0.864849	-0.127398	0.10704	0.989872	0.880383	1.11298
Diabetic nephropathy	DP (CD4+CD8+) AC	Weighted mode	18	-0.0050354	0.0641957	0.938395	-0.130859	0.120788	0.994977	0.877342	1.12839
Diabetic nephropathy	DP (CD4+CD8+) %T cell	Inverse variance weighted (fixed effects)	8	-0.159009	0.0840602	0.058543	-0.323767	0.00574892	0.852989	0.723419	1.00577
Diabetic nephropathy	DP (CD4+CD8+) %T cell	Inverse variance weighted (multiplicative random effects)	8	-0.159009	0.104122	0.126726	-0.363088	0.0450702	0.852989	0.695525	1.0461
Diabetic nephropathy	DP (CD4+CD8+) %T cell	MR Egger	8	-0.584885	0.293585	0.0934288	-1.16031	-0.00945792	0.55717	0.313388	0.990587
Diabetic nephropathy	DP (CD4+CD8+) %T cell	Simple mode	8	-0.124881	0.150285	0.43342	-0.419439	0.169677	0.882602	0.657416	1.18492
Diabetic nephropathy	DP (CD4+CD8+) %T cell	Weighted median	8	-0.148775	0.117932	0.207119	-0.379921	0.0823722	0.861763	0.683915	1.08586
Diabetic nephropathy	DP (CD4+CD8+) %T cell	Weighted mode	8	-0.13559	0.135544	0.350465	-0.401256	0.130077	0.873201	0.669479	1.13892
Diabetic nephropathy	CD8dim AC	Inverse variance weighted (fixed effects)	26	0.0317578	0.0239878	0.185531	-0.0152583	0.0787738	1.03227	0.984858	1.08196
Diabetic nephropathy	CD8dim AC	Inverse variance weighted (multiplicative random effects)	26	0.0317578	0.0314726	0.312946	-0.0299286	0.0934442	1.03227	0.970515	1.09795
Diabetic nephropathy	CD8dim AC	MR Egger	26	0.0482871	0.0440401	0.283769	-0.0380315	0.134606	1.04947	0.962683	1.14409
Diabetic nephropathy	CD8dim AC	Simple mode	26	0.0265031	0.0598021	0.661447	-0.090709	0.143715	1.02686	0.913283	1.15456
Diabetic nephropathy	CD8dim AC	Weighted median	26	0.0296157	0.0336935	0.379416	-0.0364236	0.0956549	1.03006	0.964232	1.10038
Diabetic nephropathy	CD8dim AC	Weighted mode	26	0.0214749	0.0290039	0.465946	-0.0353727	0.0783224	1.02171	0.965246	1.08147
Diabetic nephropathy	CD8dim %T cell	Inverse variance weighted (fixed effects)	19	0.0139825	0.0400503	0.726997	-0.0645162	0.0924811	1.01408	0.937521	1.09689
Diabetic nephropathy	CD8dim %T cell	Inverse variance weighted (multiplicative random effects)	19	0.0139825	0.0597409	0.814945	-0.10311	0.131075	1.01408	0.902028	1.14005
Diabetic nephropathy	CD8dim %T cell	MR Egger	19	-0.039939	0.12003	0.743397	-0.275197	0.195319	0.960848	0.759423	1.2157
Diabetic nephropathy	CD8dim %T cell	Simple mode	19	0.0670065	0.090794	0.470024	-0.11095	0.244963	1.0693	0.894984	1.27757
Diabetic nephropathy	CD8dim %T cell	Weighted median	19	0.0291808	0.0614753	0.635018	-0.0913107	0.149672	1.02961	0.912734	1.16145
Diabetic nephropathy	CD8dim %T cell	Weighted mode	19	0.0483115	0.0609681	0.438443	-0.071186	0.167809	1.0495	0.931289	1.18271
Diabetic nephropathy	DN (CD4-CD8-) AC	Inverse variance weighted (fixed effects)	20	0.100426	0.0456916	0.0279562	0.0108701	0.189981	1.10564	1.01093	1.20923
Diabetic nephropathy	DN (CD4-CD8-) AC	Inverse variance weighted (multiplicative random effects)	20	0.100426	0.05631	0.0745146	-0.00994205	0.210793	1.10564	0.990107	1.23466
Diabetic nephropathy	DN (CD4-CD8-) AC	MR Egger	20	0.331114	0.111432	0.00817743	0.112707	0.549521	1.39252	1.1193	1.73242
Diabetic nephropathy	DN (CD4-CD8-) AC	Simple mode	20	0.0373853	0.118703	0.756234	-0.195273	0.270044	1.03809	0.82261	1.31002
Diabetic nephropathy	DN (CD4-CD8-) AC	Weighted median	20	0.0860807	0.0718943	0.23118	-0.0548321	0.226994	1.08989	0.946644	1.25482
Diabetic nephropathy	DN (CD4-CD8-) AC	Weighted mode	20	0.0696531	0.102917	0.506698	-0.132065	0.271371	1.07214	0.876284	1.31176
Diabetic nephropathy	DN (CD4-CD8-) %T cell	Inverse variance weighted (fixed effects)	15	0.125773	0.0536229	0.0190014	0.0206718	0.230874	1.13402	1.02089	1.2597
Diabetic nephropathy	DN (CD4-CD8-) %T cell	Inverse variance weighted (multiplicative random effects)	15	0.125773	0.0582616	0.0308689	0.01158	0.239965	1.13402	1.01165	1.27121
Diabetic nephropathy	DN (CD4-CD8-) %T cell	MR Egger	15	0.239884	0.138265	0.106378	-0.031116	0.510884	1.2711	0.969363	1.66676
Diabetic nephropathy	DN (CD4-CD8-) %T cell	Simple mode	15	0.275311	0.1303	0.0530497	0.0199241	0.530699	1.31694	1.02012	1.70012
Diabetic nephropathy	DN (CD4-CD8-) %T cell	Weighted median	15	0.153295	0.0774964	0.0479189	0.00140164	0.305188	1.16567	1.0014	1.35688
Diabetic nephropathy	DN (CD4-CD8-) %T cell	Weighted mode	15	0.201666	0.103017	0.0705164	-0.00024746	0.40358	1.22344	0.999753	1.49717
Diabetic nephropathy	Leukocyte AC	Inverse variance weighted (fixed effects)	12	0.00778265	0.0260986	0.765549	-0.0433707	0.058936	1.00781	0.957556	1.06071
Diabetic nephropathy	Leukocyte AC	Inverse variance weighted (multiplicative random effects)	12	0.00778265	0.0154284	0.613955	-0.0224571	0.0380224	1.00781	0.977793	1.03875
Diabetic nephropathy	Leukocyte AC	MR Egger	12	0.0385996	0.0411691	0.370549	-0.0420919	0.119291	1.03935	0.958782	1.1267
Diabetic nephropathy	Leukocyte AC	Simple mode	12	-0.00256508	0.0627191	0.96811	-0.125495	0.120364	0.997438	0.882061	1.12791
Diabetic nephropathy	Leukocyte AC	Weighted median	12	0.024675	0.0355207	0.487265	-0.0449455	0.0942955	1.02498	0.95605	1.09888
Diabetic nephropathy	Leukocyte AC	Weighted mode	12	0.0242262	0.0327009	0.474307	-0.0398675	0.08832	1.02452	0.960917	1.09234
Diabetic nephropathy	Lymphocyte AC	Inverse variance weighted (fixed effects)	19	0.099549	0.0395296	0.0117909	0.022071	0.177027	1.10467	1.02232	1.19366
Diabetic nephropathy	Lymphocyte AC	Inverse variance weighted (multiplicative random effects)	19	0.099549	0.0838317	0.235036	-0.0647612	0.263859	1.10467	0.937291	1.30194
Diabetic nephropathy	Lymphocyte AC	MR Egger	19	0.015872	0.128263	0.902968	-0.235523	0.267267	1.016	0.790158	1.30639
Diabetic nephropathy	Lymphocyte AC	Simple mode	19	0.0511573	0.0776341	0.518267	-0.101005	0.20332	1.05249	0.903928	1.22546
Diabetic nephropathy	Lymphocyte AC	Weighted median	19	-0.0274287	0.0552976	0.619881	-0.135812	0.0809547	0.972944	0.873007	1.08432
Diabetic nephropathy	Lymphocyte AC	Weighted mode	19	-0.00659484	0.0543784	0.904815	-0.113176	0.0999868	0.993427	0.892993	1.10516
Diabetic nephropathy	Lymphocyte %leukocyte	Inverse variance weighted (fixed effects)	22	0.0291175	0.0264016	0.270084	-0.0226296	0.0808646	1.02955	0.977625	1.08422
Diabetic nephropathy	Lymphocyte %leukocyte	Inverse variance weighted (multiplicative random effects)	22	0.0291175	0.0301585	0.334303	-0.0299932	0.0882282	1.02955	0.970452	1.09224
Diabetic nephropathy	Lymphocyte %leukocyte	MR Egger	22	0.0149105	0.0381373	0.699953	-0.0598385	0.0896596	1.01502	0.941917	1.0938
Diabetic nephropathy	Lymphocyte %leukocyte	Simple mode	22	-0.00423494	0.0807595	0.958675	-0.162524	0.154054	0.995774	0.849996	1.16655
Diabetic nephropathy	Lymphocyte %leukocyte	Weighted median	22	0.00798772	0.0361935	0.82533	-0.0629515	0.0789269	1.00802	0.938989	1.08213
Diabetic nephropathy	Lymphocyte %leukocyte	Weighted mode	22	0.00268383	0.0314487	0.932799	-0.0589556	0.0643233	1.00269	0.942749	1.06644
Diabetic nephropathy	T cell AC	Inverse variance weighted (fixed effects)	17	0.105748	0.0392323	0.00702975	0.0288527	0.182643	1.11154	1.02927	1.20039
Diabetic nephropathy	T cell AC	Inverse variance weighted (multiplicative random effects)	17	0.105748	0.0875596	0.227153	-0.0658688	0.277365	1.11154	0.936254	1.31965
Diabetic nephropathy	T cell AC	MR Egger	17	0.00321202	0.14668	0.982818	-0.284281	0.290705	1.00322	0.752555	1.33737
Diabetic nephropathy	T cell AC	Simple mode	17	0.132094	0.0785095	0.111877	-0.0217849	0.285973	1.14122	0.978451	1.33106
Diabetic nephropathy	T cell AC	Weighted median	17	-0.0229229	0.0542928	0.672872	-0.129337	0.083491	0.977338	0.878678	1.08708
Diabetic nephropathy	T cell AC	Weighted mode	17	-0.0179415	0.0552948	0.749786	-0.126319	0.0904364	0.982219	0.881333	1.09465
Diabetic nephropathy	T cell %lymphocyte	Inverse variance weighted (fixed effects)	17	-0.00345408	0.0472184	0.941686	-0.0960021	0.089094	0.996552	0.908462	1.09318
Diabetic nephropathy	T cell %lymphocyte	Inverse variance weighted (multiplicative random effects)	17	-0.00345408	0.0561277	0.950929	-0.113464	0.106556	0.996552	0.892736	1.11244
Diabetic nephropathy	T cell %lymphocyte	MR Egger	17	0.1022	0.175702	0.569428	-0.242175	0.446576	1.10761	0.784919	1.56295
Diabetic nephropathy	T cell %lymphocyte	Simple mode	17	-0.00191828	0.117506	0.987177	-0.232231	0.228394	0.998084	0.792763	1.25658
Diabetic nephropathy	T cell %lymphocyte	Weighted median	17	-0.0263044	0.0712821	0.712114	-0.166017	0.113408	0.974039	0.847032	1.12009
Diabetic nephropathy	T cell %lymphocyte	Weighted mode	17	-0.0432863	0.103717	0.681968	-0.246571	0.159998	0.957637	0.781476	1.17351
Diabetic nephropathy	T cell %leukocyte	Inverse variance weighted (fixed effects)	16	0.0100129	0.0291713	0.731414	-0.0471628	0.0671887	1.01006	0.953932	1.0695
Diabetic nephropathy	T cell %leukocyte	Inverse variance weighted (multiplicative random effects)	16	0.0100129	0.0297483	0.736427	-0.0482937	0.0683195	1.01006	0.952854	1.07071
Diabetic nephropathy	T cell %leukocyte	MR Egger	16	-0.00540777	0.0379331	0.888668	-0.0797566	0.068941	0.994607	0.923341	1.07137
Diabetic nephropathy	T cell %leukocyte	Simple mode	16	-0.0263396	0.0878169	0.768341	-0.198461	0.145781	0.974004	0.819992	1.15694
Diabetic nephropathy	T cell %leukocyte	Weighted median	16	-0.00989577	0.0373277	0.790928	-0.083058	0.0632664	0.990153	0.920298	1.06531
Diabetic nephropathy	T cell %leukocyte	Weighted mode	16	-0.0106739	0.037339	0.778892	-0.0838582	0.0625105	0.989383	0.919562	1.06451
Diabetic nephropathy	CD4+ %leukocyte	Inverse variance weighted (fixed effects)	15	-0.0773344	0.045158	0.0867992	-0.165844	0.0111753	0.92558	0.847178	1.01124
Diabetic nephropathy	CD4+ %leukocyte	Inverse variance weighted (multiplicative random effects)	15	-0.0773344	0.0414016	0.0617748	-0.158482	0.00381272	0.92558	0.853439	1.00382
Diabetic nephropathy	CD4+ %leukocyte	MR Egger	15	-0.021376	0.0702216	0.765635	-0.15901	0.116258	0.978851	0.852987	1.12329
Diabetic nephropathy	CD4+ %leukocyte	Simple mode	15	-0.0821414	0.0922698	0.388385	-0.26299	0.0987075	0.921142	0.768749	1.10374
Diabetic nephropathy	CD4+ %leukocyte	Weighted median	15	-0.0722466	0.0647656	0.264633	-0.199187	0.054694	0.930301	0.819396	1.05622
Diabetic nephropathy	CD4+ %leukocyte	Weighted mode	15	-0.0695704	0.0623228	0.283091	-0.191723	0.0525823	0.932794	0.825535	1.05399
Diabetic nephropathy	CD8br %leukocyte	Inverse variance weighted (fixed effects)	17	0.102986	0.0492801	0.0366345	0.00639728	0.199575	1.10848	1.00642	1.22088
Diabetic nephropathy	CD8br %leukocyte	Inverse variance weighted (multiplicative random effects)	17	0.102986	0.14154	0.466851	-0.174432	0.380405	1.10848	0.839934	1.46288
Diabetic nephropathy	CD8br %leukocyte	MR Egger	17	-0.0661272	0.373614	0.861881	-0.79841	0.666156	0.936012	0.450044	1.94674
Diabetic nephropathy	CD8br %leukocyte	Simple mode	17	-0.0454837	0.10673	0.67567	-0.254674	0.163706	0.955535	0.775169	1.17787
Diabetic nephropathy	CD8br %leukocyte	Weighted median	17	-0.0625897	0.0719379	0.384272	-0.203588	0.0784086	0.939329	0.815798	1.08156
Diabetic nephropathy	CD8br %leukocyte	Weighted mode	17	-0.0648394	0.0818548	0.439874	-0.225275	0.095596	0.937218	0.798297	1.10031
Diabetic nephropathy	DP (CD4+CD8+) %leukocyte	Inverse variance weighted (fixed effects)	21	-0.0853271	0.0436631	0.0506758	-0.170907	0.000252602	0.918212	0.8429	1.00025
Diabetic nephropathy	DP (CD4+CD8+) %leukocyte	Inverse variance weighted (multiplicative random effects)	21	-0.0853271	0.0499919	0.0878558	-0.183311	0.012657	0.918212	0.832509	1.01274
Diabetic nephropathy	DP (CD4+CD8+) %leukocyte	MR Egger	21	0.0322998	0.109025	0.770246	-0.18139	0.24599	1.03283	0.83411	1.27889
Diabetic nephropathy	DP (CD4+CD8+) %leukocyte	Simple mode	21	-0.0537355	0.106304	0.61874	-0.262091	0.15462	0.947683	0.769441	1.16721
Diabetic nephropathy	DP (CD4+CD8+) %leukocyte	Weighted median	21	-0.00485596	0.0648164	0.940279	-0.131896	0.122184	0.995156	0.876432	1.12996
Diabetic nephropathy	DP (CD4+CD8+) %leukocyte	Weighted mode	21	0.0101553	0.0749903	0.893632	-0.136826	0.157136	1.01021	0.872122	1.17016
Diabetic nephropathy	CD4+ CD8dim AC	Inverse variance weighted (fixed effects)	17	-0.0359172	0.0357826	0.315495	-0.106051	0.0342168	0.96472	0.899379	1.03481
Diabetic nephropathy	CD4+ CD8dim AC	Inverse variance weighted (multiplicative random effects)	17	-0.0359172	0.0380268	0.344902	-0.11045	0.0386153	0.96472	0.895431	1.03937
Diabetic nephropathy	CD4+ CD8dim AC	MR Egger	17	-0.00416392	0.0624446	0.947716	-0.126555	0.118227	0.995845	0.881125	1.1255
Diabetic nephropathy	CD4+ CD8dim AC	Simple mode	17	-0.0900273	0.103329	0.396494	-0.292553	0.112498	0.913906	0.746356	1.11907
Diabetic nephropathy	CD4+ CD8dim AC	Weighted median	17	-0.0188047	0.0529926	0.722698	-0.12267	0.0850608	0.981371	0.884555	1.08878
Diabetic nephropathy	CD4+ CD8dim AC	Weighted mode	17	-0.0341492	0.0554743	0.546825	-0.142879	0.0745805	0.966427	0.866859	1.07743
Diabetic nephropathy	CD4+ CD8dim %lymphocyte	Inverse variance weighted (fixed effects)	20	-0.0475977	0.0413982	0.250246	-0.128738	0.0335428	0.953517	0.879204	1.03411
Diabetic nephropathy	CD4+ CD8dim %lymphocyte	Inverse variance weighted (multiplicative random effects)	20	-0.0475977	0.0528748	0.368015	-0.151232	0.0560368	0.953517	0.859648	1.05764
Diabetic nephropathy	CD4+ CD8dim %lymphocyte	MR Egger	20	-0.00420372	0.105065	0.968525	-0.210131	0.201723	0.995805	0.810478	1.22351
Diabetic nephropathy	CD4+ CD8dim %lymphocyte	Simple mode	20	-0.140305	0.114896	0.236969	-0.365501	0.0848918	0.869093	0.693849	1.0886
Diabetic nephropathy	CD4+ CD8dim %lymphocyte	Weighted median	20	-0.0992029	0.0654592	0.129648	-0.227503	0.0290971	0.905559	0.79652	1.02952
Diabetic nephropathy	CD4+ CD8dim %lymphocyte	Weighted mode	20	-0.112593	0.0771668	0.160875	-0.26384	0.0386534	0.893514	0.768096	1.03941
Diabetic nephropathy	CD4+ CD8dim %leukocyte	Inverse variance weighted (fixed effects)	15	-0.126147	0.0497092	0.0111585	-0.223577	-0.0287167	0.881485	0.799654	0.971692
Diabetic nephropathy	CD4+ CD8dim %leukocyte	Inverse variance weighted (multiplicative random effects)	15	-0.126147	0.0597164	0.0346494	-0.243191	-0.00910266	0.881485	0.784122	0.990939
Diabetic nephropathy	CD4+ CD8dim %leukocyte	MR Egger	15	-0.101518	0.144945	0.496028	-0.38561	0.182574	0.903465	0.680036	1.2003
Diabetic nephropathy	CD4+ CD8dim %leukocyte	Simple mode	15	-0.19356	0.126742	0.148985	-0.441974	0.0548542	0.82402	0.642766	1.05639
Diabetic nephropathy	CD4+ CD8dim %leukocyte	Weighted median	15	-0.105117	0.07079	0.137567	-0.243865	0.0336314	0.900219	0.783593	1.0342
Diabetic nephropathy	CD4+ CD8dim %leukocyte	Weighted mode	15	-0.149851	0.0788607	0.0782011	-0.304417	0.00471634	0.860837	0.737553	1.00473
Diabetic nephropathy	CD8dim %leukocyte	Inverse variance weighted (fixed effects)	18	0.0108717	0.0335908	0.746202	-0.0549662	0.0767096	1.01093	0.946517	1.07973
Diabetic nephropathy	CD8dim %leukocyte	Inverse variance weighted (multiplicative random effects)	18	0.0108717	0.0394793	0.783027	-0.0665077	0.0882511	1.01093	0.935656	1.09226
Diabetic nephropathy	CD8dim %leukocyte	MR Egger	18	0.00550211	0.0586869	0.926469	-0.109524	0.120529	1.00552	0.89626	1.12809
Diabetic nephropathy	CD8dim %leukocyte	Simple mode	18	0.0143835	0.07664	0.853353	-0.135831	0.164598	1.01449	0.87299	1.17892
Diabetic nephropathy	CD8dim %leukocyte	Weighted median	18	-0.00783717	0.0502122	0.875969	-0.106253	0.0905788	0.992193	0.899197	1.09481
Diabetic nephropathy	CD8dim %leukocyte	Weighted mode	18	0.0103947	0.0424465	0.809473	-0.0728003	0.0935898	1.01045	0.929786	1.09811
Diabetic nephropathy	DN (CD4-CD8-) %leukocyte	Inverse variance weighted (fixed effects)	20	-0.0196747	0.0231805	0.396013	-0.0651085	0.025759	0.980518	0.936966	1.02609
Diabetic nephropathy	DN (CD4-CD8-) %leukocyte	Inverse variance weighted (multiplicative random effects)	20	-0.0196747	0.0295542	0.505592	-0.077601	0.0382515	0.980518	0.925334	1.03899
Diabetic nephropathy	DN (CD4-CD8-) %leukocyte	MR Egger	20	-0.03987	0.0358582	0.28082	-0.110152	0.030412	0.960914	0.895698	1.03088
Diabetic nephropathy	DN (CD4-CD8-) %leukocyte	Simple mode	20	0.193015	0.0954996	0.0575869	0.00583563	0.380194	1.2129	1.00585	1.46257
Diabetic nephropathy	DN (CD4-CD8-) %leukocyte	Weighted median	20	-0.0452077	0.0351403	0.198271	-0.114083	0.0236673	0.955799	0.892184	1.02395
Diabetic nephropathy	DN (CD4-CD8-) %leukocyte	Weighted mode	20	-0.0360779	0.0276508	0.207555	-0.0902734	0.0181177	0.964565	0.913681	1.01828
Diabetic nephropathy	CD8br and CD8dim %leukocyte	Inverse variance weighted (fixed effects)	14	0.0344602	0.0584736	0.555641	-0.0801481	0.149069	1.03506	0.92298	1.16075
Diabetic nephropathy	CD8br and CD8dim %leukocyte	Inverse variance weighted (multiplicative random effects)	14	0.0344602	0.0578314	0.55126	-0.0788894	0.14781	1.03506	0.924142	1.15929
Diabetic nephropathy	CD8br and CD8dim %leukocyte	MR Egger	14	0.109285	0.156865	0.499274	-0.19817	0.41674	1.11548	0.820231	1.51701
Diabetic nephropathy	CD8br and CD8dim %leukocyte	Simple mode	14	-0.0278695	0.142478	0.847943	-0.307126	0.251387	0.972515	0.735558	1.28581
Diabetic nephropathy	CD8br and CD8dim %leukocyte	Weighted median	14	0.0392989	0.0837783	0.639011	-0.124907	0.203504	1.04008	0.882579	1.22569
Diabetic nephropathy	CD8br and CD8dim %leukocyte	Weighted mode	14	0.169613	0.128566	0.209846	-0.0823769	0.421602	1.18485	0.920925	1.5244
Diabetic nephropathy	TCRgd AC	Inverse variance weighted (fixed effects)	20	-0.0977958	0.0357118	0.00617251	-0.167791	-0.0278007	0.906834	0.845531	0.972582
Diabetic nephropathy	TCRgd AC	Inverse variance weighted (multiplicative random effects)	20	-0.0977958	0.101787	0.336657	-0.297298	0.101706	0.906834	0.742823	1.10706
Diabetic nephropathy	TCRgd AC	MR Egger	20	-0.0125911	0.156503	0.936765	-0.319337	0.294155	0.987488	0.726631	1.34199
Diabetic nephropathy	TCRgd AC	Simple mode	20	0.0466567	0.0836142	0.583361	-0.117227	0.21054	1.04776	0.889383	1.23434
Diabetic nephropathy	TCRgd AC	Weighted median	20	-0.033943	0.0523875	0.517036	-0.136623	0.0687365	0.966627	0.872299	1.07115
Diabetic nephropathy	TCRgd AC	Weighted mode	20	-0.0220822	0.0462941	0.638803	-0.112819	0.0686542	0.97816	0.893313	1.07107
Diabetic nephropathy	TCRgd %T cell	Inverse variance weighted (fixed effects)	18	-0.000221246	0.0245054	0.992796	-0.0482518	0.0478093	0.999779	0.952894	1.04897
Diabetic nephropathy	TCRgd %T cell	Inverse variance weighted (multiplicative random effects)	18	-0.000221246	0.0305077	0.994214	-0.0600164	0.0595739	0.999779	0.941749	1.06138
Diabetic nephropathy	TCRgd %T cell	MR Egger	18	-0.04301	0.0319975	0.197645	-0.105725	0.0197052	0.957902	0.899672	1.0199
Diabetic nephropathy	TCRgd %T cell	Simple mode	18	0.0226401	0.12772	0.861396	-0.22769	0.27297	1.0229	0.796371	1.31386
Diabetic nephropathy	TCRgd %T cell	Weighted median	18	-0.0304151	0.0312157	0.329882	-0.0915979	0.0307677	0.970043	0.912472	1.03125
Diabetic nephropathy	TCRgd %T cell	Weighted mode	18	-0.0320856	0.0282538	0.271873	-0.0874632	0.0232919	0.968424	0.916253	1.02357
Diabetic nephropathy	TCRgd %lymphocyte	Inverse variance weighted (fixed effects)	19	0.00803591	0.0191696	0.67507	-0.0295365	0.0456084	1.00807	0.970895	1.04666
Diabetic nephropathy	TCRgd %lymphocyte	Inverse variance weighted (multiplicative random effects)	19	0.00803591	0.0195757	0.681436	-0.0303324	0.0464042	1.00807	0.970123	1.0475
Diabetic nephropathy	TCRgd %lymphocyte	MR Egger	19	-0.024572	0.0222317	0.284442	-0.0681462	0.0190022	0.975727	0.934124	1.01918
Diabetic nephropathy	TCRgd %lymphocyte	Simple mode	19	0.0194256	0.0563492	0.734288	-0.0910189	0.12987	1.01962	0.913	1.13868
Diabetic nephropathy	TCRgd %lymphocyte	Weighted median	19	-0.0235698	0.0273311	0.388478	-0.0771387	0.0299991	0.976706	0.925761	1.03045
Diabetic nephropathy	TCRgd %lymphocyte	Weighted mode	19	-0.00951869	0.0205436	0.648674	-0.0497842	0.0307468	0.990526	0.951435	1.03122
Diabetic nephropathy	HLA DR+ T cell AC	Inverse variance weighted (fixed effects)	31	-0.0205959	0.020285	0.309951	-0.0603546	0.0191627	0.979615	0.941431	1.01935
Diabetic nephropathy	HLA DR+ T cell AC	Inverse variance weighted (multiplicative random effects)	31	-0.0205959	0.0201171	0.305928	-0.0600253	0.0188335	0.979615	0.941741	1.01901
Diabetic nephropathy	HLA DR+ T cell AC	MR Egger	31	-0.0177031	0.0294231	0.552068	-0.0753724	0.0399663	0.982453	0.927398	1.04078
Diabetic nephropathy	HLA DR+ T cell AC	Simple mode	31	-0.0363629	0.047808	0.452831	-0.130067	0.0573408	0.96429	0.878037	1.05902
Diabetic nephropathy	HLA DR+ T cell AC	Weighted median	31	-0.0291328	0.0284859	0.306446	-0.0849652	0.0266996	0.971287	0.918544	1.02706
Diabetic nephropathy	HLA DR+ T cell AC	Weighted mode	31	-0.0224867	0.0266373	0.40525	-0.0746958	0.0297224	0.977764	0.928026	1.03017
Diabetic nephropathy	HLA DR+ T cell%T cell	Inverse variance weighted (fixed effects)	32	0.0220557	0.0178607	0.216878	-0.0129513	0.0570627	1.0223	0.987132	1.05872
Diabetic nephropathy	HLA DR+ T cell%T cell	Inverse variance weighted (multiplicative random effects)	32	0.0220557	0.0410969	0.591492	-0.0584942	0.102606	1.0223	0.943184	1.10805
Diabetic nephropathy	HLA DR+ T cell%T cell	MR Egger	32	-0.0167566	0.0523483	0.751113	-0.119359	0.0858462	0.983383	0.887489	1.08964
Diabetic nephropathy	HLA DR+ T cell%T cell	Simple mode	32	-0.051385	0.0435508	0.24702	-0.136745	0.0339745	0.949913	0.872193	1.03456
Diabetic nephropathy	HLA DR+ T cell%T cell	Weighted median	32	-0.00466157	0.0265138	0.860438	-0.0566286	0.0473054	0.995349	0.944945	1.04844
Diabetic nephropathy	HLA DR+ T cell%T cell	Weighted mode	32	-0.00634658	0.0229278	0.783765	-0.051285	0.0385919	0.993674	0.950008	1.03935
Diabetic nephropathy	HLA DR+ T cell%lymphocyte	Inverse variance weighted (fixed effects)	26	0.00503632	0.0225942	0.823611	-0.0392483	0.049321	1.00505	0.961512	1.05056
Diabetic nephropathy	HLA DR+ T cell%lymphocyte	Inverse variance weighted (multiplicative random effects)	26	0.00503632	0.0237856	0.832311	-0.0415834	0.051656	1.00505	0.959269	1.05301
Diabetic nephropathy	HLA DR+ T cell%lymphocyte	MR Egger	26	-0.0287536	0.0340788	0.407146	-0.0955479	0.0380408	0.971656	0.908875	1.03877
Diabetic nephropathy	HLA DR+ T cell%lymphocyte	Simple mode	26	-0.0554909	0.0512825	0.289551	-0.156004	0.0450227	0.946021	0.855555	1.04605
Diabetic nephropathy	HLA DR+ T cell%lymphocyte	Weighted median	26	-0.00549097	0.0323874	0.865371	-0.0689702	0.0579883	0.994524	0.933354	1.0597
Diabetic nephropathy	HLA DR+ T cell%lymphocyte	Weighted mode	26	-0.0281368	0.0302792	0.361649	-0.0874841	0.0312105	0.972255	0.916233	1.0317
Diabetic nephropathy	NKT AC	Inverse variance weighted (fixed effects)	34	0.0513771	0.0292582	0.07909	-0.00596894	0.108723	1.05272	0.994049	1.11485
Diabetic nephropathy	NKT AC	Inverse variance weighted (multiplicative random effects)	34	0.0513771	0.0316284	0.104291	-0.0106145	0.113369	1.05272	0.989442	1.12004
Diabetic nephropathy	NKT AC	MR Egger	34	0.0367068	0.054825	0.507962	-0.0707501	0.144164	1.03739	0.931695	1.15507
Diabetic nephropathy	NKT AC	Simple mode	34	0.0970523	0.07933	0.229843	-0.0584346	0.252539	1.10192	0.94324	1.28729
Diabetic nephropathy	NKT AC	Weighted median	34	0.0081016	0.0454259	0.85845	-0.0809331	0.0971363	1.00813	0.922255	1.10201
Diabetic nephropathy	NKT AC	Weighted mode	34	0.0187424	0.0531882	0.726794	-0.0855064	0.122991	1.01892	0.918047	1.13087
Diabetic nephropathy	NKT %T cell	Inverse variance weighted (fixed effects)	34	0.0102252	0.0265224	0.699844	-0.0417587	0.0622091	1.01028	0.959101	1.06418
Diabetic nephropathy	NKT %T cell	Inverse variance weighted (multiplicative random effects)	34	0.0102252	0.0243033	0.673949	-0.0374092	0.0578596	1.01028	0.963282	1.05957
Diabetic nephropathy	NKT %T cell	MR Egger	34	-0.00747779	0.0398476	0.852328	-0.0855791	0.0706236	0.99255	0.91798	1.07318
Diabetic nephropathy	NKT %T cell	Simple mode	34	-0.0141834	0.0725419	0.846184	-0.156365	0.127999	0.985917	0.855247	1.13655
Diabetic nephropathy	NKT %T cell	Weighted median	34	-0.049216	0.0407443	0.227076	-0.129075	0.0306428	0.951975	0.878908	1.03112
Diabetic nephropathy	NKT %T cell	Weighted mode	34	-0.0442817	0.0402202	0.278871	-0.123113	0.0345499	0.956684	0.884164	1.03515
Diabetic nephropathy	NKT %lymphocyte	Inverse variance weighted (fixed effects)	34	-0.0110306	0.0275844	0.689241	-0.065096	0.0430349	0.98903	0.936977	1.04397
Diabetic nephropathy	NKT %lymphocyte	Inverse variance weighted (multiplicative random effects)	34	-0.0110306	0.0253615	0.663611	-0.0607392	0.038678	0.98903	0.941069	1.03944
Diabetic nephropathy	NKT %lymphocyte	MR Egger	34	-0.0105805	0.0412543	0.79923	-0.0914388	0.0702779	0.989475	0.912617	1.07281
Diabetic nephropathy	NKT %lymphocyte	Simple mode	34	-0.00895992	0.0792803	0.910703	-0.164349	0.14643	0.99108	0.848446	1.15769
Diabetic nephropathy	NKT %lymphocyte	Weighted median	34	-0.0606504	0.0440016	0.168089	-0.146894	0.0255927	0.941152	0.863386	1.02592
Diabetic nephropathy	NKT %lymphocyte	Weighted mode	34	-0.039	0.04192	0.35895	-0.121163	0.0431632	0.961751	0.885889	1.04411
Diabetic nephropathy	HLA DR+ CD4+ AC	Inverse variance weighted (fixed effects)	24	0.00231359	0.0189387	0.902771	-0.0348063	0.0394335	1.00232	0.965792	1.04022
Diabetic nephropathy	HLA DR+ CD4+ AC	Inverse variance weighted (multiplicative random effects)	24	0.00231359	0.0500533	0.963133	-0.0957908	0.100418	1.00232	0.908654	1.10563
Diabetic nephropathy	HLA DR+ CD4+ AC	MR Egger	24	-0.0275394	0.064706	0.674529	-0.154363	0.0992845	0.972836	0.856961	1.10438
Diabetic nephropathy	HLA DR+ CD4+ AC	Simple mode	24	-0.0456914	0.0604243	0.457219	-0.164123	0.0727402	0.955337	0.848638	1.07545
Diabetic nephropathy	HLA DR+ CD4+ AC	Weighted median	24	-0.0364975	0.0273692	0.18236	-0.0901411	0.0171461	0.964161	0.913802	1.01729
Diabetic nephropathy	HLA DR+ CD4+ AC	Weighted mode	24	-0.0374713	0.0235513	0.125251	-0.0836319	0.0086893	0.963222	0.91977	1.00873
Diabetic nephropathy	HLA DR+ CD4+ %T cell	Inverse variance weighted (fixed effects)	26	0.000367392	0.0411362	0.992874	-0.0802596	0.0809944	1.00037	0.922877	1.08436
Diabetic nephropathy	HLA DR+ CD4+ %T cell	Inverse variance weighted (multiplicative random effects)	26	0.000367392	0.105444	0.99722	-0.206302	0.207037	1.00037	0.813587	1.23003
Diabetic nephropathy	HLA DR+ CD4+ %T cell	MR Egger	26	-0.118289	0.194748	0.549292	-0.499994	0.263416	0.888439	0.606534	1.30137
Diabetic nephropathy	HLA DR+ CD4+ %T cell	Simple mode	26	0.0292897	0.110732	0.793555	-0.187745	0.246325	1.02972	0.828826	1.27931
Diabetic nephropathy	HLA DR+ CD4+ %T cell	Weighted median	26	-0.0285327	0.0644739	0.658093	-0.154902	0.0978361	0.97187	0.856499	1.10278
Diabetic nephropathy	HLA DR+ CD4+ %T cell	Weighted mode	26	-0.0271529	0.0734866	0.71487	-0.171187	0.116881	0.973212	0.842664	1.12399
Diabetic nephropathy	HLA DR+ CD4+ %lymphocyte	Inverse variance weighted (fixed effects)	20	0.0441319	0.0500335	0.377752	-0.0539339	0.142198	1.04512	0.947495	1.1528
Diabetic nephropathy	HLA DR+ CD4+ %lymphocyte	Inverse variance weighted (multiplicative random effects)	20	0.0441319	0.145509	0.761666	-0.241066	0.329329	1.04512	0.78579	1.39004
Diabetic nephropathy	HLA DR+ CD4+ %lymphocyte	MR Egger	20	-0.0928506	0.329195	0.78112	-0.738072	0.552371	0.91133	0.478035	1.73737
Diabetic nephropathy	HLA DR+ CD4+ %lymphocyte	Simple mode	20	-0.0260926	0.123579	0.835025	-0.268307	0.216122	0.974245	0.764673	1.24125
Diabetic nephropathy	HLA DR+ CD4+ %lymphocyte	Weighted median	20	-0.0840937	0.0774042	0.277292	-0.235806	0.0676185	0.919345	0.789934	1.06996
Diabetic nephropathy	HLA DR+ CD4+ %lymphocyte	Weighted mode	20	-0.0969847	0.0800161	0.240345	-0.253816	0.0598468	0.90757	0.775834	1.06167
Diabetic nephropathy	HLA DR+ CD8br AC	Inverse variance weighted (fixed effects)	35	0.0200589	0.0191886	0.29586	-0.0175508	0.0576686	1.02026	0.982602	1.05936
Diabetic nephropathy	HLA DR+ CD8br AC	Inverse variance weighted (multiplicative random effects)	35	0.0200589	0.0413461	0.627573	-0.0609794	0.101097	1.02026	0.940843	1.10638
Diabetic nephropathy	HLA DR+ CD8br AC	MR Egger	35	-0.0529604	0.0562809	0.353542	-0.163271	0.0573502	0.948418	0.849361	1.05903
Diabetic nephropathy	HLA DR+ CD8br AC	Simple mode	35	0.0370403	0.0470392	0.436483	-0.0551566	0.129237	1.03773	0.946337	1.13796
Diabetic nephropathy	HLA DR+ CD8br AC	Weighted median	35	-0.0282855	0.0290076	0.329507	-0.0851404	0.0285694	0.972111	0.918383	1.02898
Diabetic nephropathy	HLA DR+ CD8br AC	Weighted mode	35	-0.0264671	0.0224513	0.246635	-0.0704716	0.0175374	0.97388	0.931954	1.01769
Diabetic nephropathy	HLA DR+ CD8br %T cell	Inverse variance weighted (fixed effects)	33	0.0216481	0.0194472	0.265633	-0.0164683	0.0597645	1.02188	0.983667	1.06159
Diabetic nephropathy	HLA DR+ CD8br %T cell	Inverse variance weighted (multiplicative random effects)	33	0.0216481	0.0436503	0.619934	-0.0639065	0.107203	1.02188	0.938093	1.11316
Diabetic nephropathy	HLA DR+ CD8br %T cell	MR Egger	33	-0.0504337	0.0571179	0.384046	-0.162385	0.0615174	0.950817	0.850114	1.06345
Diabetic nephropathy	HLA DR+ CD8br %T cell	Simple mode	33	-0.00192383	0.0533582	0.971462	-0.106506	0.102658	0.998078	0.89897	1.10811
Diabetic nephropathy	HLA DR+ CD8br %T cell	Weighted median	33	-0.0337804	0.0278776	0.225613	-0.0884206	0.0208598	0.966784	0.915376	1.02108
Diabetic nephropathy	HLA DR+ CD8br %T cell	Weighted mode	33	-0.0372077	0.0250823	0.147746	-0.086369	0.0119537	0.963476	0.917256	1.01203
Diabetic nephropathy	HLA DR+ CD8br %lymphocyte	Inverse variance weighted (fixed effects)	32	0.0982953	0.0258795	0.000145755	0.0475715	0.149019	1.10329	1.04872	1.1607
Diabetic nephropathy	HLA DR+ CD8br %lymphocyte	Inverse variance weighted (multiplicative random effects)	32	0.0982953	0.05732	0.0863725	-0.0140519	0.210643	1.10329	0.986046	1.23447
Diabetic nephropathy	HLA DR+ CD8br %lymphocyte	MR Egger	32	0.0235004	0.0918926	0.799899	-0.156609	0.20361	1.02378	0.855038	1.22582
Diabetic nephropathy	HLA DR+ CD8br %lymphocyte	Simple mode	32	0.023406	0.0869961	0.789676	-0.147106	0.193918	1.02368	0.863202	1.214
Diabetic nephropathy	HLA DR+ CD8br %lymphocyte	Weighted median	32	-0.00773521	0.0427859	0.856533	-0.0915955	0.0761251	0.992295	0.912474	1.0791
Diabetic nephropathy	HLA DR+ CD8br %lymphocyte	Weighted mode	32	-0.0167067	0.0393822	0.674335	-0.0938958	0.0604824	0.983432	0.910378	1.06235
Diabetic nephropathy	CD8br NKT AC	Inverse variance weighted (fixed effects)	26	0.12786	0.0396132	0.00124782	0.0502183	0.205502	1.13639	1.0515	1.22814
Diabetic nephropathy	CD8br NKT AC	Inverse variance weighted (multiplicative random effects)	26	0.12786	0.079748	0.108868	-0.028446	0.284166	1.13639	0.971955	1.32865
Diabetic nephropathy	CD8br NKT AC	MR Egger	26	0.12926	0.161213	0.430539	-0.186718	0.445238	1.13799	0.829678	1.56086
Diabetic nephropathy	CD8br NKT AC	Simple mode	26	0.0814666	0.0950113	0.399347	-0.104756	0.267689	1.08488	0.900545	1.30694
Diabetic nephropathy	CD8br NKT AC	Weighted median	26	0.0589255	0.0631713	0.350928	-0.0648902	0.182741	1.0607	0.93717	1.2005
Diabetic nephropathy	CD8br NKT AC	Weighted mode	26	0.0601673	0.0689672	0.39129	-0.0750084	0.195343	1.06201	0.927736	1.21573
Diabetic nephropathy	CD8br NKT %T cell	Inverse variance weighted (fixed effects)	28	-0.000462707	0.0387498	0.990473	-0.0764123	0.0754869	0.999537	0.926434	1.07841
Diabetic nephropathy	CD8br NKT %T cell	Inverse variance weighted (multiplicative random effects)	28	-0.000462707	0.0412461	0.991049	-0.0813051	0.0803797	0.999537	0.921912	1.0837
Diabetic nephropathy	CD8br NKT %T cell	MR Egger	28	0.110005	0.0707242	0.13194	-0.0286148	0.248624	1.11628	0.971791	1.28226
Diabetic nephropathy	CD8br NKT %T cell	Simple mode	28	0.0256455	0.0831632	0.760163	-0.137354	0.188645	1.02598	0.871661	1.20761
Diabetic nephropathy	CD8br NKT %T cell	Weighted median	28	0.0359017	0.0562544	0.523342	-0.074357	0.14616	1.03655	0.92834	1.15738
Diabetic nephropathy	CD8br NKT %T cell	Weighted mode	28	0.029484	0.0637679	0.647525	-0.0955011	0.154469	1.02992	0.908917	1.16704
Diabetic nephropathy	CD8br NKT %lymphocyte	Inverse variance weighted (fixed effects)	29	0.0806753	0.0380846	0.0341483	0.00602942	0.155321	1.08402	1.00605	1.16803
Diabetic nephropathy	CD8br NKT %lymphocyte	Inverse variance weighted (multiplicative random effects)	29	0.0806753	0.0760371	0.28869	-0.0683575	0.229708	1.08402	0.933927	1.25823
Diabetic nephropathy	CD8br NKT %lymphocyte	MR Egger	29	0.10036	0.139384	0.4777	-0.172834	0.373553	1.10557	0.841277	1.45289
Diabetic nephropathy	CD8br NKT %lymphocyte	Simple mode	29	0.0609811	0.0875664	0.49192	-0.110649	0.232611	1.06288	0.895253	1.26189
Diabetic nephropathy	CD8br NKT %lymphocyte	Weighted median	29	0.0462864	0.0603794	0.443323	-0.0720572	0.16463	1.04737	0.930478	1.17896
Diabetic nephropathy	CD8br NKT %lymphocyte	Weighted mode	29	0.048669	0.0604201	0.427313	-0.0697543	0.167092	1.04987	0.932623	1.18186
Diabetic nephropathy	CD8dim NKT AC	Inverse variance weighted (fixed effects)	28	0.0366094	0.0279306	0.189949	-0.0181345	0.0913533	1.03729	0.982029	1.09566
Diabetic nephropathy	CD8dim NKT AC	Inverse variance weighted (multiplicative random effects)	28	0.0366094	0.0326433	0.262076	-0.0273715	0.10059	1.03729	0.973	1.10582
Diabetic nephropathy	CD8dim NKT AC	MR Egger	28	0.0236129	0.0467075	0.617433	-0.0679338	0.11516	1.02389	0.934322	1.12205
Diabetic nephropathy	CD8dim NKT AC	Simple mode	28	0.0166348	0.067551	0.807347	-0.115765	0.149035	1.01677	0.890684	1.16071
Diabetic nephropathy	CD8dim NKT AC	Weighted median	28	0.00655093	0.0435479	0.880425	-0.0788029	0.0919047	1.00657	0.924222	1.09626
Diabetic nephropathy	CD8dim NKT AC	Weighted mode	28	0.0109392	0.038784	0.780054	-0.0650776	0.0869559	1.011	0.936995	1.09085
Diabetic nephropathy	CD8dim NKT %T cell	Inverse variance weighted (fixed effects)	20	0.0358836	0.0352339	0.30847	-0.0331749	0.104942	1.03654	0.967369	1.11065
Diabetic nephropathy	CD8dim NKT %T cell	Inverse variance weighted (multiplicative random effects)	20	0.0358836	0.03811	0.346408	-0.038812	0.110579	1.03654	0.961932	1.11692
Diabetic nephropathy	CD8dim NKT %T cell	MR Egger	20	0.00214731	0.0634305	0.973367	-0.122177	0.126471	1.00215	0.884992	1.13482
Diabetic nephropathy	CD8dim NKT %T cell	Simple mode	20	0.115078	0.076986	0.151392	-0.0358144	0.265971	1.12196	0.964819	1.3047
Diabetic nephropathy	CD8dim NKT %T cell	Weighted median	20	0.0162866	0.0497019	0.74315	-0.0811292	0.113702	1.01642	0.922075	1.12042
Diabetic nephropathy	CD8dim NKT %T cell	Weighted mode	20	0.0108293	0.0543563	0.844201	-0.095709	0.117368	1.01089	0.908728	1.12453
Diabetic nephropathy	CD8dim NKT %lymphocyte	Inverse variance weighted (fixed effects)	26	0.0233987	0.0329565	0.477712	-0.0411961	0.0879935	1.02367	0.959641	1.09198
Diabetic nephropathy	CD8dim NKT %lymphocyte	Inverse variance weighted (multiplicative random effects)	26	0.0233987	0.0340242	0.491637	-0.0432887	0.0900861	1.02367	0.957635	1.09427
Diabetic nephropathy	CD8dim NKT %lymphocyte	MR Egger	26	0.00209605	0.0597606	0.972311	-0.115035	0.119227	1.0021	0.891335	1.12663
Diabetic nephropathy	CD8dim NKT %lymphocyte	Simple mode	26	0.0958221	0.0752685	0.214705	-0.0517042	0.243348	1.10056	0.94961	1.27551
Diabetic nephropathy	CD8dim NKT %lymphocyte	Weighted median	26	0.0159289	0.0474029	0.736847	-0.0769808	0.108839	1.01606	0.925908	1.11498
Diabetic nephropathy	CD8dim NKT %lymphocyte	Weighted mode	26	0.0111869	0.054307	0.838464	-0.0952549	0.117629	1.01125	0.909141	1.12483
Diabetic nephropathy	DN (CD4-CD8-) NKT AC	Inverse variance weighted (fixed effects)	10	0.00357375	0.0635745	0.955172	-0.121032	0.12818	1.00358	0.886005	1.13676
Diabetic nephropathy	DN (CD4-CD8-) NKT AC	Inverse variance weighted (multiplicative random effects)	10	0.00357375	0.073055	0.960984	-0.139614	0.146761	1.00358	0.869694	1.15808
Diabetic nephropathy	DN (CD4-CD8-) NKT AC	MR Egger	10	-0.110363	0.304947	0.726793	-0.708059	0.487333	0.895509	0.492599	1.62797
Diabetic nephropathy	DN (CD4-CD8-) NKT AC	Simple mode	10	-0.0411338	0.149565	0.789508	-0.334281	0.252013	0.959701	0.715853	1.28661
Diabetic nephropathy	DN (CD4-CD8-) NKT AC	Weighted median	10	-0.0420108	0.0936554	0.653743	-0.225575	0.141554	0.958859	0.798057	1.15206
Diabetic nephropathy	DN (CD4-CD8-) NKT AC	Weighted mode	10	-0.0314558	0.121833	0.80207	-0.270249	0.207338	0.969034	0.763189	1.2304
Diabetic nephropathy	DN (CD4-CD8-) NKT %T cell	Inverse variance weighted (fixed effects)	31	0.0190562	0.0358226	0.594753	-0.051156	0.0892684	1.01924	0.95013	1.09337
Diabetic nephropathy	DN (CD4-CD8-) NKT %T cell	Inverse variance weighted (multiplicative random effects)	31	0.0190562	0.036724	0.603829	-0.0529229	0.0910353	1.01924	0.948453	1.09531
Diabetic nephropathy	DN (CD4-CD8-) NKT %T cell	MR Egger	31	0.064252	0.0713634	0.375351	-0.0756203	0.204124	1.06636	0.927168	1.22645
Diabetic nephropathy	DN (CD4-CD8-) NKT %T cell	Simple mode	31	0.0309572	0.100228	0.759556	-0.165489	0.227404	1.03144	0.847479	1.25534
Diabetic nephropathy	DN (CD4-CD8-) NKT %T cell	Weighted median	31	0.00738718	0.0564116	0.895814	-0.10318	0.117954	1.00741	0.901965	1.12519
Diabetic nephropathy	DN (CD4-CD8-) NKT %T cell	Weighted mode	31	0.00505276	0.0654087	0.938938	-0.123148	0.133254	1.00507	0.884132	1.14254
Diabetic nephropathy	DN (CD4-CD8-) NKT %lymphocyte	Inverse variance weighted (fixed effects)	29	0.0334551	0.0371994	0.368468	-0.0394557	0.106366	1.03402	0.961313	1.11223
Diabetic nephropathy	DN (CD4-CD8-) NKT %lymphocyte	Inverse variance weighted (multiplicative random effects)	29	0.0334551	0.0397204	0.39964	-0.0443969	0.111307	1.03402	0.956574	1.11774
Diabetic nephropathy	DN (CD4-CD8-) NKT %lymphocyte	MR Egger	29	-0.0807608	0.0746683	0.288999	-0.227111	0.065589	0.922414	0.796833	1.06779
Diabetic nephropathy	DN (CD4-CD8-) NKT %lymphocyte	Simple mode	29	0.046134	0.113373	0.687159	-0.176077	0.268345	1.04721	0.838553	1.3078
Diabetic nephropathy	DN (CD4-CD8-) NKT %lymphocyte	Weighted median	29	0.00737977	0.0596929	0.901609	-0.109618	0.124378	1.00741	0.896176	1.13244
Diabetic nephropathy	DN (CD4-CD8-) NKT %lymphocyte	Weighted mode	29	-0.0208395	0.065424	0.752447	-0.149071	0.107391	0.979376	0.861508	1.11337
Diabetic nephropathy	CD3- lymphocyte AC	Inverse variance weighted (fixed effects)	18	-0.0311478	0.0469557	0.50711	-0.123181	0.0608853	0.969332	0.884104	1.06278
Diabetic nephropathy	CD3- lymphocyte AC	Inverse variance weighted (multiplicative random effects)	18	-0.0311478	0.0475859	0.512752	-0.124416	0.0621207	0.969332	0.883012	1.06409
Diabetic nephropathy	CD3- lymphocyte AC	MR Egger	18	0.0396861	0.094524	0.680177	-0.145581	0.224953	1.04048	0.86452	1.25226
Diabetic nephropathy	CD3- lymphocyte AC	Simple mode	18	-0.0482909	0.104638	0.650287	-0.253382	0.1568	0.952857	0.776172	1.16976
Diabetic nephropathy	CD3- lymphocyte AC	Weighted median	18	-0.0189746	0.0645071	0.768645	-0.145408	0.107459	0.981204	0.864669	1.11345
Diabetic nephropathy	CD3- lymphocyte AC	Weighted mode	18	0.00862219	0.0839377	0.919386	-0.155896	0.17314	1.00866	0.855648	1.18903
Diabetic nephropathy	CD3- lymphocyte %lymphocyte	Inverse variance weighted (fixed effects)	6	-0.0131547	0.0967085	0.891802	-0.202703	0.176394	0.986931	0.81652	1.19291
Diabetic nephropathy	CD3- lymphocyte %lymphocyte	Inverse variance weighted (multiplicative random effects)	6	-0.0131547	0.115603	0.909403	-0.239736	0.213427	0.986931	0.786835	1.23791
Diabetic nephropathy	CD3- lymphocyte %lymphocyte	MR Egger	6	0.278315	0.506602	0.611977	-0.714625	1.27126	1.3209	0.489375	3.56533
Diabetic nephropathy	CD3- lymphocyte %lymphocyte	Simple mode	6	0.0698334	0.189241	0.727226	-0.30108	0.440746	1.07233	0.740019	1.55387
Diabetic nephropathy	CD3- lymphocyte %lymphocyte	Weighted median	6	0.110797	0.1293	0.3915	-0.14263	0.364224	1.11717	0.867075	1.4394
Diabetic nephropathy	CD3- lymphocyte %lymphocyte	Weighted mode	6	0.115429	0.150303	0.477186	-0.179165	0.410023	1.12235	0.835968	1.50685
Diabetic nephropathy	CD3- lymphocyte %leukocyte	Inverse variance weighted (fixed effects)	20	-0.0104924	0.0335879	0.754747	-0.0763246	0.0553398	0.989562	0.926515	1.0569
Diabetic nephropathy	CD3- lymphocyte %leukocyte	Inverse variance weighted (multiplicative random effects)	20	-0.0104924	0.044457	0.813424	-0.0976281	0.0766434	0.989562	0.906986	1.07966
Diabetic nephropathy	CD3- lymphocyte %leukocyte	MR Egger	20	-0.00438907	0.0666751	0.948241	-0.135072	0.126294	0.995621	0.873653	1.13462
Diabetic nephropathy	CD3- lymphocyte %leukocyte	Simple mode	20	-0.0494983	0.0698461	0.48713	-0.186397	0.0874001	0.951707	0.829944	1.09133
Diabetic nephropathy	CD3- lymphocyte %leukocyte	Weighted median	20	-0.0250597	0.0484996	0.605366	-0.120119	0.0699995	0.975252	0.886815	1.07251
Diabetic nephropathy	CD3- lymphocyte %leukocyte	Weighted mode	20	-0.0179597	0.0493539	0.719954	-0.114693	0.078774	0.982201	0.89164	1.08196
Diabetic nephropathy	B cell AC	Inverse variance weighted (fixed effects)	30	-0.0018501	0.0355786	0.958528	-0.0715841	0.0678839	0.998152	0.930918	1.07024
Diabetic nephropathy	B cell AC	Inverse variance weighted (multiplicative random effects)	30	-0.0018501	0.0340036	0.956609	-0.0684972	0.064797	0.998152	0.933796	1.06694
Diabetic nephropathy	B cell AC	MR Egger	30	0.11447	0.065221	0.0901793	-0.0133636	0.242303	1.12128	0.986725	1.27418
Diabetic nephropathy	B cell AC	Simple mode	30	-0.013811	0.084702	0.871607	-0.179827	0.152205	0.986284	0.835415	1.1644
Diabetic nephropathy	B cell AC	Weighted median	30	0.0117774	0.0493668	0.811439	-0.0849815	0.108536	1.01185	0.918529	1.11465
Diabetic nephropathy	B cell AC	Weighted mode	30	0.045422	0.0629248	0.47617	-0.0779106	0.168755	1.04647	0.925047	1.18383
Diabetic nephropathy	B cell % CD3- lymphocyte	Inverse variance weighted (fixed effects)	28	0.0202934	0.0183769	0.269468	-0.0157253	0.0563121	1.0205	0.984398	1.05793
Diabetic nephropathy	B cell % CD3- lymphocyte	Inverse variance weighted (multiplicative random effects)	28	0.0202934	0.0209106	0.331805	-0.0206913	0.0612781	1.0205	0.979521	1.06319
Diabetic nephropathy	B cell % CD3- lymphocyte	MR Egger	28	0.0190322	0.0270136	0.48736	-0.0339145	0.071979	1.01921	0.966654	1.07463
Diabetic nephropathy	B cell % CD3- lymphocyte	Simple mode	28	-0.00879284	0.0455135	0.848255	-0.0979992	0.0804136	0.991246	0.90665	1.08374
Diabetic nephropathy	B cell % CD3- lymphocyte	Weighted median	28	0.0121759	0.028348	0.66755	-0.0433863	0.067738	1.01225	0.957541	1.07008
Diabetic nephropathy	B cell % CD3- lymphocyte	Weighted mode	28	-0.00175418	0.0229454	0.939625	-0.0467272	0.0432189	0.998247	0.954348	1.04417
Diabetic nephropathy	B cell %lymphocyte	Inverse variance weighted (fixed effects)	32	-0.00716617	0.0299063	0.810624	-0.0657825	0.0514501	0.992859	0.936335	1.0528
Diabetic nephropathy	B cell %lymphocyte	Inverse variance weighted (multiplicative random effects)	32	-0.00716617	0.0337492	0.831845	-0.0733146	0.0589823	0.992859	0.929308	1.06076
Diabetic nephropathy	B cell %lymphocyte	MR Egger	32	-0.0556369	0.0583601	0.348037	-0.170023	0.0587488	0.945883	0.843646	1.06051
Diabetic nephropathy	B cell %lymphocyte	Simple mode	32	-0.0151282	0.0846781	0.859371	-0.181097	0.150841	0.984986	0.834354	1.16281
Diabetic nephropathy	B cell %lymphocyte	Weighted median	32	-0.0363483	0.0469023	0.438352	-0.128277	0.0555802	0.964304	0.87961	1.05715
Diabetic nephropathy	B cell %lymphocyte	Weighted mode	32	-0.0188498	0.0659761	0.777003	-0.148163	0.110463	0.981327	0.862291	1.1168
Diabetic nephropathy	NK AC	Inverse variance weighted (fixed effects)	22	0.00150718	0.0394767	0.969545	-0.0758672	0.0788816	1.00151	0.926939	1.08208
Diabetic nephropathy	NK AC	Inverse variance weighted (multiplicative random effects)	22	0.00150718	0.0315311	0.961876	-0.0602938	0.0633082	1.00151	0.941488	1.06536
Diabetic nephropathy	NK AC	MR Egger	22	-0.0275009	0.0692862	0.695632	-0.163302	0.1083	0.972874	0.849335	1.11438
Diabetic nephropathy	NK AC	Simple mode	22	0.112535	0.0868167	0.208958	-0.0576255	0.282696	1.11911	0.944003	1.3267
Diabetic nephropathy	NK AC	Weighted median	22	0.0138827	0.0561924	0.804865	-0.0962545	0.12402	1.01398	0.908233	1.13204
Diabetic nephropathy	NK AC	Weighted mode	22	0.0216385	0.0634084	0.736302	-0.102642	0.145919	1.02187	0.90245	1.1571
Diabetic nephropathy	NK %CD3- lymphocyte	Inverse variance weighted (fixed effects)	27	-0.0314165	0.0176952	0.0758274	-0.066099	0.00326605	0.969072	0.936038	1.00327
Diabetic nephropathy	NK %CD3- lymphocyte	Inverse variance weighted (multiplicative random effects)	27	-0.0314165	0.0181027	0.0826594	-0.0668978	0.00406478	0.969072	0.935291	1.00407
Diabetic nephropathy	NK %CD3- lymphocyte	MR Egger	27	-0.024358	0.0240223	0.320307	-0.0714416	0.0227256	0.975936	0.931051	1.02299
Diabetic nephropathy	NK %CD3- lymphocyte	Simple mode	27	-0.00481895	0.0422933	0.91016	-0.0877139	0.078076	0.995193	0.916023	1.0812
Diabetic nephropathy	NK %CD3- lymphocyte	Weighted median	27	-0.0133804	0.027149	0.622118	-0.0665924	0.0398316	0.986709	0.935576	1.04064
Diabetic nephropathy	NK %CD3- lymphocyte	Weighted mode	27	-0.00805643	0.024795	0.747841	-0.0566546	0.0405418	0.991976	0.94492	1.04137
Diabetic nephropathy	NK %lymphocyte	Inverse variance weighted (fixed effects)	27	-0.0429199	0.0243874	0.0784207	-0.0907191	0.00487932	0.957988	0.913274	1.00489
Diabetic nephropathy	NK %lymphocyte	Inverse variance weighted (multiplicative random effects)	27	-0.0429199	0.0209303	0.0403049	-0.0839433	-0.0018965	0.957988	0.919483	0.998105
Diabetic nephropathy	NK %lymphocyte	MR Egger	27	-0.030305	0.0330549	0.368004	-0.0950927	0.0344827	0.97015	0.909289	1.03508
Diabetic nephropathy	NK %lymphocyte	Simple mode	27	-0.141163	0.0730482	0.0642664	-0.284337	0.00201182	0.868348	0.752513	1.00201
Diabetic nephropathy	NK %lymphocyte	Weighted median	27	-0.00690453	0.0399993	0.862953	-0.0853032	0.0714942	0.993119	0.918234	1.07411
Diabetic nephropathy	NK %lymphocyte	Weighted mode	27	-0.113066	0.0583019	0.0633855	-0.227338	0.00120545	0.893091	0.796651	1.00121
Diabetic nephropathy	HLA DR+ NK AC	Inverse variance weighted (fixed effects)	18	0.0022861	0.0389037	0.953141	-0.0739652	0.0785374	1.00229	0.928704	1.0817
Diabetic nephropathy	HLA DR+ NK AC	Inverse variance weighted (multiplicative random effects)	18	0.0022861	0.0535129	0.965924	-0.102599	0.107171	1.00229	0.902489	1.11313
Diabetic nephropathy	HLA DR+ NK AC	MR Egger	18	-0.0598281	0.0977066	0.548928	-0.251333	0.131677	0.941926	0.777763	1.14074
Diabetic nephropathy	HLA DR+ NK AC	Simple mode	18	0.0560702	0.0907627	0.544916	-0.121825	0.233965	1.05767	0.885304	1.2636
Diabetic nephropathy	HLA DR+ NK AC	Weighted median	18	0.0294044	0.0532807	0.581033	-0.0750258	0.133835	1.02984	0.92772	1.1432
Diabetic nephropathy	HLA DR+ NK AC	Weighted mode	18	0.0345682	0.0543525	0.533246	-0.0719627	0.141099	1.03517	0.930566	1.15154
Diabetic nephropathy	HLA DR+ NK %NK	Inverse variance weighted (fixed effects)	24	-0.0265157	0.0308229	0.389645	-0.0869286	0.0338971	0.973833	0.916743	1.03448
Diabetic nephropathy	HLA DR+ NK %NK	Inverse variance weighted (multiplicative random effects)	24	-0.0265157	0.0313224	0.39725	-0.0879076	0.0348762	0.973833	0.915845	1.03549
Diabetic nephropathy	HLA DR+ NK %NK	MR Egger	24	0.0384091	0.0515657	0.464242	-0.0626597	0.139478	1.03916	0.939263	1.14967
Diabetic nephropathy	HLA DR+ NK %NK	Simple mode	24	-0.00774342	0.0705971	0.913611	-0.146114	0.130627	0.992286	0.864059	1.13954
Diabetic nephropathy	HLA DR+ NK %NK	Weighted median	24	0.0134504	0.0424484	0.751346	-0.0697484	0.0966492	1.01354	0.932628	1.10147
Diabetic nephropathy	HLA DR+ NK %NK	Weighted mode	24	0.0130346	0.0466644	0.782491	-0.0784277	0.104497	1.01312	0.924569	1.11015
Diabetic nephropathy	HLA DR+ NK %CD3- lymphocyte	Inverse variance weighted (fixed effects)	23	-0.00384429	0.0311009	0.901626	-0.0648021	0.0571135	0.996163	0.937253	1.05878
Diabetic nephropathy	HLA DR+ NK %CD3- lymphocyte	Inverse variance weighted (multiplicative random effects)	23	-0.00384429	0.0340744	0.910173	-0.07063	0.0629414	0.996163	0.931807	1.06496
Diabetic nephropathy	HLA DR+ NK %CD3- lymphocyte	MR Egger	23	-0.0388405	0.0571766	0.504362	-0.150907	0.0732257	0.961904	0.859928	1.07597
Diabetic nephropathy	HLA DR+ NK %CD3- lymphocyte	Simple mode	23	0.00193645	0.0697889	0.978114	-0.13485	0.138723	1.00194	0.873847	1.14881
Diabetic nephropathy	HLA DR+ NK %CD3- lymphocyte	Weighted median	23	0.0102635	0.0439565	0.815379	-0.0758912	0.0964183	1.01032	0.926917	1.10122
Diabetic nephropathy	HLA DR+ NK %CD3- lymphocyte	Weighted mode	23	0.0137888	0.043354	0.753446	-0.071185	0.0987625	1.01388	0.93129	1.1038
Diabetic nephropathy	Granulocyte AC	Inverse variance weighted (fixed effects)	24	-0.0193968	0.0394121	0.622611	-0.0966445	0.0578509	0.98079	0.907879	1.05956
Diabetic nephropathy	Granulocyte AC	Inverse variance weighted (multiplicative random effects)	24	-0.0193968	0.0394561	0.622999	-0.0967307	0.0579371	0.98079	0.9078	1.05965
Diabetic nephropathy	Granulocyte AC	MR Egger	24	-0.0742554	0.063763	0.256673	-0.199231	0.0507201	0.928435	0.819361	1.05203
Diabetic nephropathy	Granulocyte AC	Simple mode	24	0.0502848	0.0956871	0.604256	-0.137262	0.237831	1.05157	0.871742	1.2685
Diabetic nephropathy	Granulocyte AC	Weighted median	24	-0.0729789	0.0580432	0.208638	-0.186743	0.0407857	0.92962	0.829657	1.04163
Diabetic nephropathy	Granulocyte AC	Weighted mode	24	-0.0862341	0.0698775	0.229637	-0.223194	0.0507259	0.917379	0.79996	1.05203
Diabetic nephropathy	Granulocyte %leukocyte	Inverse variance weighted (fixed effects)	26	-0.00683439	0.0302822	0.821443	-0.0661876	0.0525188	0.993189	0.935955	1.05392
Diabetic nephropathy	Granulocyte %leukocyte	Inverse variance weighted (multiplicative random effects)	26	-0.00683439	0.0270535	0.800558	-0.0598593	0.0461905	0.993189	0.941897	1.04727
Diabetic nephropathy	Granulocyte %leukocyte	MR Egger	26	0.0109941	0.0449886	0.809018	-0.0771836	0.0991717	1.01105	0.92572	1.10426
Diabetic nephropathy	Granulocyte %leukocyte	Simple mode	26	0.0335933	0.0742872	0.655019	-0.11201	0.179196	1.03416	0.894036	1.19626
Diabetic nephropathy	Granulocyte %leukocyte	Weighted median	26	0.0227468	0.0423475	0.591167	-0.0602543	0.105748	1.02301	0.941525	1.11154
Diabetic nephropathy	Granulocyte %leukocyte	Weighted mode	26	0.0247673	0.0392658	0.533922	-0.0521936	0.101728	1.02508	0.949145	1.10708
Diabetic nephropathy	CD28- DN (CD4-CD8-) %DN	Inverse variance weighted (fixed effects)	28	-0.00738296	0.0295366	0.802619	-0.0652747	0.0505088	0.992644	0.93681	1.05181
Diabetic nephropathy	CD28- DN (CD4-CD8-) %DN	Inverse variance weighted (multiplicative random effects)	28	-0.00738296	0.0392453	0.85078	-0.0843037	0.0695377	0.992644	0.919152	1.07201
Diabetic nephropathy	CD28- DN (CD4-CD8-) %DN	MR Egger	28	-0.0758617	0.055422	0.182773	-0.184489	0.0327655	0.926944	0.831529	1.03331
Diabetic nephropathy	CD28- DN (CD4-CD8-) %DN	Simple mode	28	-0.0380385	0.0818362	0.645792	-0.198437	0.12236	0.962676	0.820011	1.13016
Diabetic nephropathy	CD28- DN (CD4-CD8-) %DN	Weighted median	28	-0.0455763	0.0507339	0.369004	-0.145015	0.0538621	0.955447	0.86501	1.05534
Diabetic nephropathy	CD28- DN (CD4-CD8-) %DN	Weighted mode	28	-0.0751661	0.0420035	0.0847555	-0.157493	0.00716088	0.927589	0.854283	1.00719
Diabetic nephropathy	CD28- DN (CD4-CD8-) AC	Inverse variance weighted (fixed effects)	32	-0.0031113	0.0321435	0.92289	-0.0661126	0.05989	0.996894	0.936025	1.06172
Diabetic nephropathy	CD28- DN (CD4-CD8-) AC	Inverse variance weighted (multiplicative random effects)	32	-0.0031113	0.0416152	0.940403	-0.0846771	0.0784545	0.996894	0.918809	1.08161
Diabetic nephropathy	CD28- DN (CD4-CD8-) AC	MR Egger	32	-0.0937559	0.0617066	0.139136	-0.214701	0.027189	0.910505	0.806783	1.02756
Diabetic nephropathy	CD28- DN (CD4-CD8-) AC	Simple mode	32	0.0110172	0.123898	0.929716	-0.231823	0.253857	1.01108	0.793087	1.28899
Diabetic nephropathy	CD28- DN (CD4-CD8-) AC	Weighted median	32	-0.108016	0.0536049	0.0438996	-0.213082	-0.00295083	0.897613	0.80809	0.997054
Diabetic nephropathy	CD28- DN (CD4-CD8-) AC	Weighted mode	32	-0.086338	0.054052	0.120341	-0.19228	0.0196039	0.917284	0.825076	1.0198
Diabetic nephropathy	CD28+ DN (CD4-CD8-) %T cell	Inverse variance weighted (fixed effects)	24	0.0108137	0.0379345	0.775597	-0.0635379	0.0851653	1.01087	0.938439	1.0889
Diabetic nephropathy	CD28+ DN (CD4-CD8-) %T cell	Inverse variance weighted (multiplicative random effects)	24	0.0108137	0.0413445	0.793668	-0.0702215	0.0918489	1.01087	0.932187	1.0962
Diabetic nephropathy	CD28+ DN (CD4-CD8-) %T cell	MR Egger	24	-0.0378026	0.0682785	0.5854	-0.171629	0.0960233	0.962903	0.842292	1.10078
Diabetic nephropathy	CD28+ DN (CD4-CD8-) %T cell	Simple mode	24	0.175405	0.114725	0.139922	-0.0494553	0.400265	1.19173	0.951748	1.49222
Diabetic nephropathy	CD28+ DN (CD4-CD8-) %T cell	Weighted median	24	-0.0043219	0.0643746	0.946473	-0.130496	0.121852	0.995687	0.87766	1.12959
Diabetic nephropathy	CD28+ DN (CD4-CD8-) %T cell	Weighted mode	24	-0.00720145	0.0645433	0.912128	-0.133706	0.119303	0.992824	0.874847	1.12671
Diabetic nephropathy	CD28+ DN (CD4-CD8-) %DN	Inverse variance weighted (fixed effects)	28	0.00738296	0.0295366	0.802619	-0.0505088	0.0652747	1.00741	0.950746	1.06745
Diabetic nephropathy	CD28+ DN (CD4-CD8-) %DN	Inverse variance weighted (multiplicative random effects)	28	0.00738296	0.0392453	0.85078	-0.0695377	0.0843037	1.00741	0.932825	1.08796
Diabetic nephropathy	CD28+ DN (CD4-CD8-) %DN	MR Egger	28	0.0758617	0.055422	0.182773	-0.0327655	0.184489	1.07881	0.967765	1.2026
Diabetic nephropathy	CD28+ DN (CD4-CD8-) %DN	Simple mode	28	0.0380385	0.0849204	0.657776	-0.128405	0.204483	1.03877	0.879497	1.22689
Diabetic nephropathy	CD28+ DN (CD4-CD8-) %DN	Weighted median	28	0.0455763	0.0485565	0.347924	-0.0495945	0.140747	1.04663	0.951615	1.15113
Diabetic nephropathy	CD28+ DN (CD4-CD8-) %DN	Weighted mode	28	0.0751661	0.0433429	0.0942851	-0.00978611	0.160118	1.07806	0.990262	1.17365
Diabetic nephropathy	CD28+ DN (CD4-CD8-) AC	Inverse variance weighted (fixed effects)	11	0.125126	0.0652752	0.0552501	-0.00281309	0.253066	1.13329	0.997191	1.28797
Diabetic nephropathy	CD28+ DN (CD4-CD8-) AC	Inverse variance weighted (multiplicative random effects)	11	0.125126	0.0441824	0.00462514	0.038529	0.211724	1.13329	1.03928	1.23581
Diabetic nephropathy	CD28+ DN (CD4-CD8-) AC	MR Egger	11	0.153088	0.107491	0.188128	-0.0575953	0.363771	1.16543	0.944032	1.43874
Diabetic nephropathy	CD28+ DN (CD4-CD8-) AC	Simple mode	11	0.0607255	0.123146	0.632577	-0.18064	0.302091	1.06261	0.834735	1.35268
Diabetic nephropathy	CD28+ DN (CD4-CD8-) AC	Weighted median	11	0.0987794	0.090076	0.272806	-0.0777695	0.275328	1.10382	0.925178	1.31696
Diabetic nephropathy	CD28+ DN (CD4-CD8-) AC	Weighted mode	11	0.0975558	0.0884573	0.295922	-0.0758205	0.270932	1.10247	0.926983	1.31119
Diabetic nephropathy	CD39+ CD4+ %T cell	Inverse variance weighted (fixed effects)	31	0.0135339	0.0161495	0.402009	-0.0181191	0.045187	1.01363	0.982044	1.04622
Diabetic nephropathy	CD39+ CD4+ %T cell	Inverse variance weighted (multiplicative random effects)	31	0.0135339	0.0187462	0.470322	-0.0232086	0.0502765	1.01363	0.977059	1.05156
Diabetic nephropathy	CD39+ CD4+ %T cell	MR Egger	31	0.0249073	0.0228511	0.284696	-0.0198809	0.0696955	1.02522	0.980315	1.07218
Diabetic nephropathy	CD39+ CD4+ %T cell	Simple mode	31	-0.0609767	0.0596978	0.315221	-0.177984	0.056031	0.940845	0.836955	1.05763
Diabetic nephropathy	CD39+ CD4+ %T cell	Weighted median	31	0.0462026	0.0285899	0.106084	-0.00983355	0.102239	1.04729	0.990215	1.10765
Diabetic nephropathy	CD39+ CD4+ %T cell	Weighted mode	31	0.0233807	0.0232624	0.322894	-0.0222137	0.0689751	1.02366	0.978031	1.07141
Diabetic nephropathy	CD39+ CD4+ %CD4+	Inverse variance weighted (fixed effects)	25	0.00116873	0.020522	0.954585	-0.0390544	0.0413918	1.00117	0.961698	1.04226
Diabetic nephropathy	CD39+ CD4+ %CD4+	Inverse variance weighted (multiplicative random effects)	25	0.00116873	0.0151535	0.938523	-0.0285321	0.0308696	1.00117	0.971871	1.03135
Diabetic nephropathy	CD39+ CD4+ %CD4+	MR Egger	25	0.0178375	0.0271971	0.518421	-0.0354688	0.0711439	1.018	0.965153	1.07374
Diabetic nephropathy	CD39+ CD4+ %CD4+	Simple mode	25	0.0383029	0.0619758	0.542377	-0.0831696	0.159775	1.03905	0.920195	1.17325
Diabetic nephropathy	CD39+ CD4+ %CD4+	Weighted median	25	0.0147245	0.0289965	0.611592	-0.0421087	0.0715577	1.01483	0.958766	1.07418
Diabetic nephropathy	CD39+ CD4+ %CD4+	Weighted mode	25	0.0204432	0.0247897	0.417682	-0.0281445	0.0690309	1.02065	0.972248	1.07147
Diabetic nephropathy	CD39+ CD4+ AC	Inverse variance weighted (fixed effects)	29	0.00229267	0.0197653	0.907657	-0.0364474	0.0410327	1.0023	0.964209	1.04189
Diabetic nephropathy	CD39+ CD4+ AC	Inverse variance weighted (multiplicative random effects)	29	0.00229267	0.0184787	0.901259	-0.0339256	0.0385109	1.0023	0.966643	1.03926
Diabetic nephropathy	CD39+ CD4+ AC	MR Egger	29	-0.00153377	0.0274822	0.955904	-0.0553988	0.0523313	0.998467	0.946108	1.05372
Diabetic nephropathy	CD39+ CD4+ AC	Simple mode	29	0.0272559	0.0452002	0.55136	-0.0613365	0.115848	1.02763	0.940507	1.12283
Diabetic nephropathy	CD39+ CD4+ AC	Weighted median	29	0.00909084	0.0321191	0.77715	-0.0538627	0.0720444	1.00913	0.947562	1.0747
Diabetic nephropathy	CD39+ CD4+ AC	Weighted mode	29	0.00721175	0.0264368	0.787015	-0.0446044	0.0590279	1.00724	0.956376	1.0608
Diabetic nephropathy	CD28- CD8dim %T cell	Inverse variance weighted (fixed effects)	24	-0.00459457	0.0290878	0.874492	-0.0616067	0.0524176	0.995416	0.940253	1.05382
Diabetic nephropathy	CD28- CD8dim %T cell	Inverse variance weighted (multiplicative random effects)	24	-0.00459457	0.0312304	0.883039	-0.0658062	0.0566171	0.995416	0.936312	1.05825
Diabetic nephropathy	CD28- CD8dim %T cell	MR Egger	24	0.000346325	0.0468572	0.994169	-0.0914938	0.0921864	1.00035	0.912567	1.09657
Diabetic nephropathy	CD28- CD8dim %T cell	Simple mode	24	-0.0222122	0.0593522	0.711651	-0.138542	0.0941181	0.978033	0.870626	1.09869
Diabetic nephropathy	CD28- CD8dim %T cell	Weighted median	24	-0.017185	0.0422531	0.684216	-0.100001	0.0656311	0.982962	0.904836	1.06783
Diabetic nephropathy	CD28- CD8dim %T cell	Weighted mode	24	-0.0139091	0.0374741	0.713911	-0.0873584	0.0595402	0.986187	0.916349	1.06135
Diabetic nephropathy	CD28- CD8dim %CD8dim	Inverse variance weighted (fixed effects)	15	-0.0276436	0.0113604	0.0149607	-0.04991	-0.0053772	0.972735	0.951315	0.994637
Diabetic nephropathy	CD28- CD8dim %CD8dim	Inverse variance weighted (multiplicative random effects)	15	-0.0276436	0.0143592	0.0542106	-0.0557876	0.00050042	0.972735	0.94574	1.0005
Diabetic nephropathy	CD28- CD8dim %CD8dim	MR Egger	15	-0.0307491	0.0159773	0.0764508	-0.0620646	0.000566263	0.969719	0.939822	1.00057
Diabetic nephropathy	CD28- CD8dim %CD8dim	Simple mode	15	-0.020499	0.0579618	0.72886	-0.134104	0.0931061	0.97971	0.874499	1.09758
Diabetic nephropathy	CD28- CD8dim %CD8dim	Weighted median	15	-0.0371153	0.0182668	0.0421692	-0.0729183	-0.00131241	0.963565	0.929677	0.998688
Diabetic nephropathy	CD28- CD8dim %CD8dim	Weighted mode	15	-0.0257641	0.0133329	0.0738049	-0.0518966	0.000368369	0.974565	0.949427	1.00037
Diabetic nephropathy	CD28- CD8dim AC	Inverse variance weighted (fixed effects)	28	0.0128558	0.0244963	0.599719	-0.035157	0.0608686	1.01294	0.965454	1.06276
Diabetic nephropathy	CD28- CD8dim AC	Inverse variance weighted (multiplicative random effects)	28	0.0128558	0.0237771	0.588728	-0.0337473	0.0594589	1.01294	0.966816	1.06126
Diabetic nephropathy	CD28- CD8dim AC	MR Egger	28	0.0240829	0.0348704	0.495912	-0.0442631	0.0924289	1.02438	0.956702	1.09684
Diabetic nephropathy	CD28- CD8dim AC	Simple mode	28	-0.0247412	0.0604491	0.685555	-0.143221	0.093739	0.975562	0.866562	1.09827
Diabetic nephropathy	CD28- CD8dim AC	Weighted median	28	-0.00287687	0.0380666	0.939757	-0.0774873	0.0717336	0.997127	0.925439	1.07437
Diabetic nephropathy	CD28- CD8dim AC	Weighted mode	28	-0.00787676	0.0347003	0.822138	-0.0758893	0.0601358	0.992154	0.926919	1.06198
Diabetic nephropathy	CD28+ CD45RA+ CD8dim %T cell	Inverse variance weighted (fixed effects)	39	0.003627	0.00781841	0.642716	-0.0116971	0.0189511	1.00363	0.988371	1.01913
Diabetic nephropathy	CD28+ CD45RA+ CD8dim %T cell	Inverse variance weighted (multiplicative random effects)	39	0.003627	0.00731177	0.619859	-0.0107041	0.0179581	1.00363	0.989353	1.01812
Diabetic nephropathy	CD28+ CD45RA+ CD8dim %T cell	MR Egger	39	-0.000258098	0.00877963	0.976706	-0.0174662	0.01695	0.999742	0.982685	1.01709
Diabetic nephropathy	CD28+ CD45RA+ CD8dim %T cell	Simple mode	39	0.00411799	0.0163071	0.801995	-0.027844	0.03608	1.00413	0.97254	1.03674
Diabetic nephropathy	CD28+ CD45RA+ CD8dim %T cell	Weighted median	39	-0.00177578	0.0112988	0.875115	-0.0239214	0.0203699	0.998226	0.976362	1.02058
Diabetic nephropathy	CD28+ CD45RA+ CD8dim %T cell	Weighted mode	39	0.000664701	0.00906462	0.941929	-0.017102	0.0184314	1.00066	0.983043	1.0186
Diabetic nephropathy	CD28+ CD45RA+ CD8dim %CD8dim	Inverse variance weighted (fixed effects)	26	0.0121292	0.015681	0.439229	-0.0186056	0.042864	1.0122	0.981566	1.0438
Diabetic nephropathy	CD28+ CD45RA+ CD8dim %CD8dim	Inverse variance weighted (multiplicative random effects)	26	0.0121292	0.0269097	0.652179	-0.0406138	0.0648722	1.0122	0.9602	1.06702
Diabetic nephropathy	CD28+ CD45RA+ CD8dim %CD8dim	MR Egger	26	0.0218885	0.03133	0.491491	-0.0395184	0.0832953	1.02213	0.961252	1.08686
Diabetic nephropathy	CD28+ CD45RA+ CD8dim %CD8dim	Simple mode	26	0.0288803	0.0408527	0.486143	-0.0511909	0.108951	1.0293	0.950097	1.11511
Diabetic nephropathy	CD28+ CD45RA+ CD8dim %CD8dim	Weighted median	26	0.0185175	0.0206671	0.370257	-0.0219899	0.0590249	1.01869	0.97825	1.0608
Diabetic nephropathy	CD28+ CD45RA+ CD8dim %CD8dim	Weighted mode	26	0.0196605	0.0163483	0.240397	-0.0123822	0.0517032	1.01986	0.987694	1.05306
Diabetic nephropathy	CD28+ CD45RA+ CD8dim AC	Inverse variance weighted (fixed effects)	49	0.00417673	0.00498147	0.401776	-0.00558694	0.0139404	1.00419	0.994429	1.01404
Diabetic nephropathy	CD28+ CD45RA+ CD8dim AC	Inverse variance weighted (multiplicative random effects)	49	0.00417673	0.0048387	0.388031	-0.00530712	0.0136606	1.00419	0.994707	1.01375
Diabetic nephropathy	CD28+ CD45RA+ CD8dim AC	MR Egger	49	0.00022581	0.00568527	0.968486	-0.0109173	0.0113689	1.00023	0.989142	1.01143
Diabetic nephropathy	CD28+ CD45RA+ CD8dim AC	Simple mode	49	0.000572796	0.00946641	0.952002	-0.0179814	0.019127	1.00057	0.982179	1.01931
Diabetic nephropathy	CD28+ CD45RA+ CD8dim AC	Weighted median	49	0.00206495	0.00710319	0.771275	-0.0118573	0.0159872	1.00207	0.988213	1.01612
Diabetic nephropathy	CD28+ CD45RA+ CD8dim AC	Weighted mode	49	0.00342243	0.00558252	0.542729	-0.0075193	0.0143642	1.00343	0.992509	1.01447
Diabetic nephropathy	CD28+ CD45RA- CD8dim %T cell	Inverse variance weighted (fixed effects)	28	-0.0220773	0.010301	0.0320949	-0.0422672	-0.00188741	0.978165	0.958614	0.998114
Diabetic nephropathy	CD28+ CD45RA- CD8dim %T cell	Inverse variance weighted (multiplicative random effects)	28	-0.0220773	0.0113444	0.0516437	-0.0443124	0.00015778	0.978165	0.956655	1.00016
Diabetic nephropathy	CD28+ CD45RA- CD8dim %T cell	MR Egger	28	-0.0194421	0.0130153	0.147269	-0.0449522	0.00606791	0.980746	0.956043	1.00609
Diabetic nephropathy	CD28+ CD45RA- CD8dim %T cell	Simple mode	28	-0.0405621	0.0322278	0.218947	-0.103729	0.0226044	0.96025	0.90147	1.02286
Diabetic nephropathy	CD28+ CD45RA- CD8dim %T cell	Weighted median	28	-0.0281425	0.013872	0.0424861	-0.0553316	-0.000953386	0.97225	0.946171	0.999047
Diabetic nephropathy	CD28+ CD45RA- CD8dim %T cell	Weighted mode	28	-0.0248341	0.0115328	0.0403839	-0.0474385	-0.00222976	0.975472	0.953669	0.997773
Diabetic nephropathy	CD28+ CD45RA- CD8dim %CD8dim	Inverse variance weighted (fixed effects)	26	-0.0014836	0.0194104	0.939075	-0.039528	0.0365609	0.998518	0.961243	1.03724
Diabetic nephropathy	CD28+ CD45RA- CD8dim %CD8dim	Inverse variance weighted (multiplicative random effects)	26	-0.0014836	0.0265	0.955354	-0.0534235	0.0504563	0.998518	0.947978	1.05175
Diabetic nephropathy	CD28+ CD45RA- CD8dim %CD8dim	MR Egger	26	0.0414765	0.0296493	0.174633	-0.0166361	0.0995891	1.04235	0.983501	1.10472
Diabetic nephropathy	CD28+ CD45RA- CD8dim %CD8dim	Simple mode	26	0.0028688	0.0567956	0.960117	-0.108451	0.114188	1.00287	0.897223	1.12096
Diabetic nephropathy	CD28+ CD45RA- CD8dim %CD8dim	Weighted median	26	0.00137276	0.029813	0.963274	-0.0570607	0.0598063	1.00137	0.944537	1.06163
Diabetic nephropathy	CD28+ CD45RA- CD8dim %CD8dim	Weighted mode	26	0.00906266	0.0260796	0.731124	-0.0420534	0.0601787	1.0091	0.958819	1.06203
Diabetic nephropathy	CD28+ CD45RA- CD8dim AC	Inverse variance weighted (fixed effects)	36	-0.00322089	0.00630741	0.609595	-0.0155834	0.00914164	0.996784	0.984537	1.00918
Diabetic nephropathy	CD28+ CD45RA- CD8dim AC	Inverse variance weighted (multiplicative random effects)	36	-0.00322089	0.00557797	0.563649	-0.0141537	0.00771194	0.996784	0.985946	1.00774
Diabetic nephropathy	CD28+ CD45RA- CD8dim AC	MR Egger	36	-0.00376141	0.00732426	0.610885	-0.018117	0.0105941	0.996246	0.982046	1.01065
Diabetic nephropathy	CD28+ CD45RA- CD8dim AC	Simple mode	36	0.000641995	0.0140156	0.963725	-0.0268285	0.0281125	1.00064	0.973528	1.02851
Diabetic nephropathy	CD28+ CD45RA- CD8dim AC	Weighted median	36	-0.00213233	0.00947316	0.821908	-0.0206997	0.0164351	0.99787	0.979513	1.01657
Diabetic nephropathy	CD28+ CD45RA- CD8dim AC	Weighted mode	36	-0.00297856	0.00768976	0.70085	-0.0180505	0.0120934	0.997026	0.982111	1.01217
Diabetic nephropathy	CD39+ CD8br %T cell	Inverse variance weighted (fixed effects)	20	0.0306257	0.0381786	0.422454	-0.0442043	0.105456	1.0311	0.956759	1.11122
Diabetic nephropathy	CD39+ CD8br %T cell	Inverse variance weighted (multiplicative random effects)	20	0.0306257	0.0351706	0.383876	-0.0383086	0.0995601	1.0311	0.962416	1.10468
Diabetic nephropathy	CD39+ CD8br %T cell	MR Egger	20	0.11028	0.0603882	0.0844559	-0.00808041	0.228641	1.11659	0.991952	1.25689
Diabetic nephropathy	CD39+ CD8br %T cell	Simple mode	20	0.0151078	0.0736862	0.83973	-0.129317	0.159533	1.01522	0.878695	1.17296
Diabetic nephropathy	CD39+ CD8br %T cell	Weighted median	20	0.0280351	0.0553826	0.61271	-0.0805147	0.136585	1.02843	0.922641	1.14635
Diabetic nephropathy	CD39+ CD8br %T cell	Weighted mode	20	0.0340724	0.0526993	0.525661	-0.0692183	0.137363	1.03466	0.933123	1.14724
Diabetic nephropathy	CD39+ CD8br %CD8br	Inverse variance weighted (fixed effects)	19	0.0108669	0.0276025	0.693807	-0.043234	0.0649679	1.01093	0.957687	1.06712
Diabetic nephropathy	CD39+ CD8br %CD8br	Inverse variance weighted (multiplicative random effects)	19	0.0108669	0.0226022	0.630665	-0.0334334	0.0551673	1.01093	0.967119	1.05672
Diabetic nephropathy	CD39+ CD8br %CD8br	MR Egger	19	0.0312488	0.0385941	0.429313	-0.0443957	0.106893	1.03174	0.956575	1.11282
Diabetic nephropathy	CD39+ CD8br %CD8br	Simple mode	19	0.00559058	0.0511161	0.914119	-0.094597	0.105778	1.00561	0.909739	1.11158
Diabetic nephropathy	CD39+ CD8br %CD8br	Weighted median	19	0.00941244	0.0359242	0.793315	-0.060999	0.0798238	1.00946	0.940824	1.0831
Diabetic nephropathy	CD39+ CD8br %CD8br	Weighted mode	19	0.00559058	0.0335134	0.869374	-0.0600956	0.0712768	1.00561	0.941674	1.07388
Diabetic nephropathy	CD39+ CD8br AC	Inverse variance weighted (fixed effects)	23	0.0274063	0.0268307	0.30704	-0.0251819	0.0799945	1.02779	0.975133	1.08328
Diabetic nephropathy	CD39+ CD8br AC	Inverse variance weighted (multiplicative random effects)	23	0.0274063	0.0247316	0.267797	-0.0210676	0.0758802	1.02779	0.979153	1.07883
Diabetic nephropathy	CD39+ CD8br AC	MR Egger	23	-0.00322244	0.0379323	0.933104	-0.0775697	0.0711248	0.996783	0.925363	1.07372
Diabetic nephropathy	CD39+ CD8br AC	Simple mode	23	-0.00437304	0.0648559	0.946851	-0.131491	0.122745	0.995637	0.876788	1.1306
Diabetic nephropathy	CD39+ CD8br AC	Weighted median	23	0.00344855	0.0387625	0.929109	-0.0725259	0.079423	1.00345	0.930042	1.08266
Diabetic nephropathy	CD39+ CD8br AC	Weighted mode	23	-0.0252971	0.0391096	0.524436	-0.101952	0.0513577	0.97502	0.903073	1.0527
Diabetic nephropathy	CD28- CD127- CD25++ CD8br %T cell	Inverse variance weighted (fixed effects)	20	0.0680733	0.030568	0.0259508	0.00816004	0.127987	1.07044	1.00819	1.13654
Diabetic nephropathy	CD28- CD127- CD25++ CD8br %T cell	Inverse variance weighted (multiplicative random effects)	20	0.0680733	0.0701875	0.332107	-0.0694942	0.205641	1.07044	0.932866	1.22831
Diabetic nephropathy	CD28- CD127- CD25++ CD8br %T cell	MR Egger	20	0.0234242	0.0931963	0.804396	-0.159241	0.206089	1.0237	0.852791	1.22886
Diabetic nephropathy	CD28- CD127- CD25++ CD8br %T cell	Simple mode	20	0.0683517	0.0961352	0.485724	-0.120073	0.256777	1.07074	0.886855	1.29276
Diabetic nephropathy	CD28- CD127- CD25++ CD8br %T cell	Weighted median	20	0.0385906	0.0379684	0.309445	-0.0358274	0.113009	1.03934	0.964807	1.11964
Diabetic nephropathy	CD28- CD127- CD25++ CD8br %T cell	Weighted mode	20	0.0387962	0.0362979	0.298539	-0.0323477	0.10994	1.03956	0.96817	1.11621
Diabetic nephropathy	CD28- CD127- CD25++ CD8br %CD8br	Inverse variance weighted (fixed effects)	18	-0.00110321	0.0270015	0.967409	-0.0540261	0.0518197	0.998897	0.947407	1.05319
Diabetic nephropathy	CD28- CD127- CD25++ CD8br %CD8br	Inverse variance weighted (multiplicative random effects)	18	-0.00110321	0.0289746	0.969628	-0.0578935	0.0556871	0.998897	0.94375	1.05727
Diabetic nephropathy	CD28- CD127- CD25++ CD8br %CD8br	MR Egger	18	0.0366269	0.0374426	0.342528	-0.0367606	0.110014	1.03731	0.963907	1.11629
Diabetic nephropathy	CD28- CD127- CD25++ CD8br %CD8br	Simple mode	18	0.0411596	0.0850743	0.634696	-0.125586	0.207905	1.04202	0.88198	1.2311
Diabetic nephropathy	CD28- CD127- CD25++ CD8br %CD8br	Weighted median	18	0.0226868	0.0384267	0.554929	-0.0526296	0.0980032	1.02295	0.948731	1.10297
Diabetic nephropathy	CD28- CD127- CD25++ CD8br %CD8br	Weighted mode	18	0.0216064	0.0361135	0.557533	-0.049176	0.0923888	1.02184	0.952014	1.09679
Diabetic nephropathy	CD28- CD127- CD25++ CD8br AC	Inverse variance weighted (fixed effects)	29	0.027149	0.0209348	0.194687	-0.0138832	0.0681811	1.02752	0.986213	1.07056
Diabetic nephropathy	CD28- CD127- CD25++ CD8br AC	Inverse variance weighted (multiplicative random effects)	29	0.027149	0.04959	0.584057	-0.0700475	0.124345	1.02752	0.93235	1.13241
Diabetic nephropathy	CD28- CD127- CD25++ CD8br AC	MR Egger	29	0.0122194	0.0635802	0.849032	-0.112398	0.136837	1.01229	0.893689	1.14664
Diabetic nephropathy	CD28- CD127- CD25++ CD8br AC	Simple mode	29	0.0456727	0.0627718	0.4729	-0.07736	0.168705	1.04673	0.925557	1.18377
Diabetic nephropathy	CD28- CD127- CD25++ CD8br AC	Weighted median	29	0.0195365	0.0308492	0.526544	-0.040928	0.080001	1.01973	0.959898	1.08329
Diabetic nephropathy	CD28- CD127- CD25++ CD8br AC	Weighted mode	29	0.00833756	0.0256941	0.747977	-0.0420229	0.058698	1.00837	0.958848	1.06045
Diabetic nephropathy	CD28- CD25++ CD8br %T cell	Inverse variance weighted (fixed effects)	8	-0.130679	0.0747521	0.0804363	-0.277193	0.0158355	0.8775	0.757909	1.01596
Diabetic nephropathy	CD28- CD25++ CD8br %T cell	Inverse variance weighted (multiplicative random effects)	8	-0.130679	0.0797146	0.101145	-0.286919	0.0255621	0.8775	0.750572	1.02589
Diabetic nephropathy	CD28- CD25++ CD8br %T cell	MR Egger	8	-0.35002	0.166334	0.0799988	-0.676036	-0.0240049	0.704674	0.508629	0.976281
Diabetic nephropathy	CD28- CD25++ CD8br %T cell	Simple mode	8	-0.205082	0.162386	0.247055	-0.523358	0.113195	0.814581	0.592527	1.11985
Diabetic nephropathy	CD28- CD25++ CD8br %T cell	Weighted median	8	-0.187992	0.101604	0.0642792	-0.387137	0.0111522	0.828621	0.678998	1.01121
Diabetic nephropathy	CD28- CD25++ CD8br %T cell	Weighted mode	8	-0.208336	0.150795	0.209585	-0.503895	0.0872228	0.811934	0.604173	1.09114
Diabetic nephropathy	CD28- CD25++ CD8br %CD8br	Inverse variance weighted (fixed effects)	25	0.0109842	0.0378934	0.771916	-0.063287	0.0852553	1.01104	0.938674	1.089
Diabetic nephropathy	CD28- CD25++ CD8br %CD8br	Inverse variance weighted (multiplicative random effects)	25	0.0109842	0.0426974	0.796981	-0.0727027	0.094671	1.01104	0.929877	1.0993
Diabetic nephropathy	CD28- CD25++ CD8br %CD8br	MR Egger	25	-0.00249004	0.0689258	0.971493	-0.137585	0.132604	0.997513	0.871461	1.1418
Diabetic nephropathy	CD28- CD25++ CD8br %CD8br	Simple mode	25	0.0538628	0.106847	0.618781	-0.155558	0.263284	1.05534	0.855937	1.3012
Diabetic nephropathy	CD28- CD25++ CD8br %CD8br	Weighted median	25	0.0362852	0.0576309	0.528947	-0.0766714	0.149242	1.03695	0.926194	1.16095
Diabetic nephropathy	CD28- CD25++ CD8br %CD8br	Weighted mode	25	0.0193052	0.0626216	0.760526	-0.103433	0.142044	1.01949	0.901736	1.15263
Diabetic nephropathy	CD28- CD25++ CD8br AC	Inverse variance weighted (fixed effects)	25	0.0218196	0.0240997	0.365259	-0.0254159	0.0690551	1.02206	0.974904	1.0715
Diabetic nephropathy	CD28- CD25++ CD8br AC	Inverse variance weighted (multiplicative random effects)	25	0.0218196	0.0555241	0.694337	-0.0870076	0.130647	1.02206	0.91667	1.13957
Diabetic nephropathy	CD28- CD25++ CD8br AC	MR Egger	25	0.00638299	0.0720799	0.930203	-0.134894	0.14766	1.0064	0.873809	1.15912
Diabetic nephropathy	CD28- CD25++ CD8br AC	Simple mode	25	0.0172019	0.0656378	0.795501	-0.111448	0.145852	1.01735	0.894538	1.15702
Diabetic nephropathy	CD28- CD25++ CD8br AC	Weighted median	25	0.00844369	0.0351205	0.810004	-0.0603925	0.0772799	1.00848	0.941395	1.08034
Diabetic nephropathy	CD28- CD25++ CD8br AC	Weighted mode	25	0.00544828	0.0285626	0.850327	-0.0505345	0.061431	1.00546	0.950721	1.06336
Diabetic nephropathy	CD25++ CD8br %T cell	Inverse variance weighted (fixed effects)	17	0.0416543	0.0416344	0.317079	-0.0399491	0.123258	1.04253	0.960838	1.13118
Diabetic nephropathy	CD25++ CD8br %T cell	Inverse variance weighted (multiplicative random effects)	17	0.0416543	0.0467476	0.372903	-0.0499709	0.13328	1.04253	0.951257	1.14257
Diabetic nephropathy	CD25++ CD8br %T cell	MR Egger	17	0.142953	0.0728509	0.0685571	0.000165491	0.285741	1.15368	1.00017	1.33075
Diabetic nephropathy	CD25++ CD8br %T cell	Simple mode	17	0.102151	0.0946421	0.296441	-0.083348	0.287649	1.10755	0.920031	1.33329
Diabetic nephropathy	CD25++ CD8br %T cell	Weighted median	17	0.0282774	0.0608576	0.642184	-0.0910036	0.147558	1.02868	0.913014	1.159
Diabetic nephropathy	CD25++ CD8br %T cell	Weighted mode	17	0.0645014	0.0621717	0.314942	-0.0573552	0.186358	1.06663	0.944259	1.20485
Diabetic nephropathy	CD25++ CD8br %CD8br	Inverse variance weighted (fixed effects)	22	-0.087439	0.0380982	0.0217275	-0.162111	-0.0127666	0.916275	0.850346	0.987315
Diabetic nephropathy	CD25++ CD8br %CD8br	Inverse variance weighted (multiplicative random effects)	22	-0.087439	0.0426292	0.040252	-0.170992	-0.00388582	0.916275	0.842828	0.996122
Diabetic nephropathy	CD25++ CD8br %CD8br	MR Egger	22	-0.0216139	0.0677706	0.753088	-0.154444	0.111216	0.978618	0.856891	1.11764
Diabetic nephropathy	CD25++ CD8br %CD8br	Simple mode	22	-0.189006	0.0969922	0.0648204	-0.379111	0.00109844	0.827781	0.68447	1.0011
Diabetic nephropathy	CD25++ CD8br %CD8br	Weighted median	22	-0.125953	0.0592787	0.0336063	-0.24214	-0.00976702	0.881656	0.784947	0.990281
Diabetic nephropathy	CD25++ CD8br %CD8br	Weighted mode	22	-0.122538	0.0595311	0.0521746	-0.239219	-0.00585714	0.884672	0.787242	0.99416
Diabetic nephropathy	CD25++ CD8br AC	Inverse variance weighted (fixed effects)	27	0.0423047	0.0325485	0.19369	-0.0214905	0.1061	1.04321	0.978739	1.11193
Diabetic nephropathy	CD25++ CD8br AC	Inverse variance weighted (multiplicative random effects)	27	0.0423047	0.0288596	0.142682	-0.0142602	0.0988695	1.04321	0.985841	1.10392
Diabetic nephropathy	CD25++ CD8br AC	MR Egger	27	0.0766296	0.0606455	0.218043	-0.0422357	0.195495	1.07964	0.958644	1.21591
Diabetic nephropathy	CD25++ CD8br AC	Simple mode	27	0.0237098	0.0759557	0.757414	-0.125163	0.172583	1.02399	0.882353	1.18837
Diabetic nephropathy	CD25++ CD8br AC	Weighted median	27	0.0234824	0.0465999	0.614321	-0.0678535	0.114818	1.02376	0.934397	1.12167
Diabetic nephropathy	CD25++ CD8br AC	Weighted mode	27	0.0108129	0.056492	0.849695	-0.0999114	0.121537	1.01087	0.904918	1.12923
Diabetic nephropathy	CD127- CD8br %T cell	Inverse variance weighted (fixed effects)	14	0.0597391	0.0514873	0.24594	-0.0411761	0.160654	1.06156	0.95966	1.17428
Diabetic nephropathy	CD127- CD8br %T cell	Inverse variance weighted (multiplicative random effects)	14	0.0597391	0.078318	0.445596	-0.0937641	0.213242	1.06156	0.910498	1.23768
Diabetic nephropathy	CD127- CD8br %T cell	MR Egger	14	-0.036815	0.176222	0.838021	-0.38221	0.30858	0.963854	0.682352	1.36149
Diabetic nephropathy	CD127- CD8br %T cell	Simple mode	14	-0.117681	0.0969959	0.246617	-0.307793	0.0724312	0.88898	0.735068	1.07512
Diabetic nephropathy	CD127- CD8br %T cell	Weighted median	14	-0.00794331	0.0750956	0.91576	-0.155131	0.139244	0.992088	0.856303	1.1494
Diabetic nephropathy	CD127- CD8br %T cell	Weighted mode	14	-0.0305255	0.0753061	0.691811	-0.178125	0.117075	0.969936	0.836837	1.1242
Diabetic nephropathy	CD127- CD8br %CD8br	Inverse variance weighted (fixed effects)	14	0.0189568	0.0332215	0.568259	-0.0461574	0.0840709	1.01914	0.954892	1.08771
Diabetic nephropathy	CD127- CD8br %CD8br	Inverse variance weighted (multiplicative random effects)	14	0.0189568	0.0359517	0.597996	-0.0515086	0.0894221	1.01914	0.949795	1.09354
Diabetic nephropathy	CD127- CD8br %CD8br	MR Egger	14	0.0168008	0.0488277	0.736738	-0.0789015	0.112503	1.01694	0.924131	1.11908
Diabetic nephropathy	CD127- CD8br %CD8br	Simple mode	14	-0.00540409	0.0851216	0.950345	-0.172243	0.161434	0.99461	0.841775	1.1752
Diabetic nephropathy	CD127- CD8br %CD8br	Weighted median	14	0.0479313	0.0452043	0.288996	-0.0406691	0.136532	1.0491	0.960147	1.14629
Diabetic nephropathy	CD127- CD8br %CD8br	Weighted mode	14	0.0223422	0.0408022	0.593261	-0.05763	0.102314	1.02259	0.943999	1.10773
Diabetic nephropathy	CD127- CD8br AC	Inverse variance weighted (fixed effects)	15	-0.0713391	0.0396863	0.0722443	-0.149124	0.00644603	0.931146	0.861462	1.00647
Diabetic nephropathy	CD127- CD8br AC	Inverse variance weighted (multiplicative random effects)	15	-0.0713391	0.0390775	0.0679139	-0.147931	0.00525289	0.931146	0.862491	1.00527
Diabetic nephropathy	CD127- CD8br AC	MR Egger	15	0.0527848	0.0787242	0.514273	-0.101515	0.207084	1.0542	0.903468	1.23009
Diabetic nephropathy	CD127- CD8br AC	Simple mode	15	-0.122573	0.0892467	0.191218	-0.297497	0.0523504	0.884641	0.742675	1.05374
Diabetic nephropathy	CD127- CD8br AC	Weighted median	15	-0.00687392	0.056238	0.902718	-0.1171	0.103353	0.99315	0.889496	1.10888
Diabetic nephropathy	CD127- CD8br AC	Weighted mode	15	-0.0103348	0.060274	0.866313	-0.128472	0.107802	0.989718	0.879438	1.11383
Diabetic nephropathy	CD28- CD8br %T cell	Inverse variance weighted (fixed effects)	16	0.0576925	0.0522823	0.269818	-0.0447807	0.160166	1.05939	0.956207	1.17371
Diabetic nephropathy	CD28- CD8br %T cell	Inverse variance weighted (multiplicative random effects)	16	0.0576925	0.145299	0.691322	-0.227093	0.342478	1.05939	0.796847	1.40843
Diabetic nephropathy	CD28- CD8br %T cell	MR Egger	16	-0.304844	0.351332	0.400199	-0.993455	0.383767	0.737239	0.370295	1.4678
Diabetic nephropathy	CD28- CD8br %T cell	Simple mode	16	-0.259128	0.141911	0.0878222	-0.537274	0.0190172	0.771724	0.584339	1.0192
Diabetic nephropathy	CD28- CD8br %T cell	Weighted median	16	-0.136307	0.0856546	0.111529	-0.30419	0.0315759	0.872575	0.73772	1.03208
Diabetic nephropathy	CD28- CD8br %T cell	Weighted mode	16	-0.205124	0.104884	0.0693872	-0.410696	0.000448221	0.814546	0.663189	1.00045
Diabetic nephropathy	CD28- CD8br %CD8br	Inverse variance weighted (fixed effects)	23	0.0321497	0.0441155	0.466146	-0.0543165	0.118616	1.03267	0.947132	1.12594
Diabetic nephropathy	CD28- CD8br %CD8br	Inverse variance weighted (multiplicative random effects)	23	0.0321497	0.0492294	0.513718	-0.0643399	0.128639	1.03267	0.937686	1.13728
Diabetic nephropathy	CD28- CD8br %CD8br	MR Egger	23	0.0658307	0.103556	0.53184	-0.13714	0.268801	1.06805	0.871848	1.3084
Diabetic nephropathy	CD28- CD8br %CD8br	Simple mode	23	0.108654	0.114234	0.351861	-0.115245	0.332554	1.11478	0.891148	1.39453
Diabetic nephropathy	CD28- CD8br %CD8br	Weighted median	23	0.0612515	0.0713331	0.390523	-0.0785613	0.201064	1.06317	0.924445	1.2227
Diabetic nephropathy	CD28- CD8br %CD8br	Weighted mode	23	0.0860216	0.0853668	0.324568	-0.0812973	0.25334	1.08983	0.92192	1.28832
Diabetic nephropathy	CD28- CD8br AC	Inverse variance weighted (fixed effects)	15	0.0338213	0.057277	0.554865	-0.0784417	0.146084	1.0344	0.924556	1.15729
Diabetic nephropathy	CD28- CD8br AC	Inverse variance weighted (multiplicative random effects)	15	0.0338213	0.0751576	0.652707	-0.113488	0.18113	1.0344	0.892715	1.19857
Diabetic nephropathy	CD28- CD8br AC	MR Egger	15	-0.134937	0.238405	0.581034	-0.60221	0.332337	0.873771	0.5476	1.39422
Diabetic nephropathy	CD28- CD8br AC	Simple mode	15	-0.184337	0.140749	0.211386	-0.460205	0.0915306	0.831655	0.631154	1.09585
Diabetic nephropathy	CD28- CD8br AC	Weighted median	15	-0.0124496	0.0886595	0.888328	-0.186222	0.161323	0.987628	0.830089	1.17506
Diabetic nephropathy	CD28- CD8br AC	Weighted mode	15	-0.0462456	0.10808	0.675246	-0.258083	0.165592	0.954807	0.772531	1.18009
Diabetic nephropathy	CD28+ CD45RA+ CD8br %T cell	Inverse variance weighted (fixed effects)	88	0.0060685	0.00336414	0.07125	-0.000525208	0.0126622	1.00609	0.999475	1.01274
Diabetic nephropathy	CD28+ CD45RA+ CD8br %T cell	Inverse variance weighted (multiplicative random effects)	88	0.0060685	0.00362524	0.0941382	-0.00103696	0.013174	1.00609	0.998964	1.01326
Diabetic nephropathy	CD28+ CD45RA+ CD8br %T cell	MR Egger	88	0.00292055	0.00462922	0.529783	-0.00615272	0.0119938	1.00292	0.993866	1.01207
Diabetic nephropathy	CD28+ CD45RA+ CD8br %T cell	Simple mode	88	0.00754176	0.00769243	0.329601	-0.00753541	0.0226189	1.00757	0.992493	1.02288
Diabetic nephropathy	CD28+ CD45RA+ CD8br %T cell	Weighted median	88	0.003181	0.00506595	0.530058	-0.00674827	0.0131103	1.00319	0.993274	1.0132
Diabetic nephropathy	CD28+ CD45RA+ CD8br %T cell	Weighted mode	88	0.00238241	0.00575328	0.679822	-0.00889402	0.0136588	1.00239	0.991145	1.01375
Diabetic nephropathy	CD28+ CD45RA+ CD8br %CD8br	Inverse variance weighted (fixed effects)	38	-0.0055316	0.00863009	0.521545	-0.0224466	0.0113834	0.994484	0.977803	1.01145
Diabetic nephropathy	CD28+ CD45RA+ CD8br %CD8br	Inverse variance weighted (multiplicative random effects)	38	-0.0055316	0.00832514	0.506406	-0.0218489	0.0107857	0.994484	0.978388	1.01084
Diabetic nephropathy	CD28+ CD45RA+ CD8br %CD8br	MR Egger	38	-0.0048541	0.00936933	0.60757	-0.023218	0.0135098	0.995158	0.977049	1.0136
Diabetic nephropathy	CD28+ CD45RA+ CD8br %CD8br	Simple mode	38	-0.0241244	0.0237389	0.316116	-0.0706526	0.0224039	0.976164	0.931786	1.02266
Diabetic nephropathy	CD28+ CD45RA+ CD8br %CD8br	Weighted median	38	-0.000862846	0.0119147	0.942269	-0.0242157	0.02249	0.999138	0.976075	1.02274
Diabetic nephropathy	CD28+ CD45RA+ CD8br %CD8br	Weighted mode	38	-0.00235012	0.00959188	0.807802	-0.0211502	0.01645	0.997653	0.979072	1.01659
Diabetic nephropathy	CD28+ CD45RA+ CD8br AC	Inverse variance weighted (fixed effects)	53	0.00317625	0.00534077	0.552032	-0.00729167	0.0136442	1.00318	0.992735	1.01374
Diabetic nephropathy	CD28+ CD45RA+ CD8br AC	Inverse variance weighted (multiplicative random effects)	53	0.00317625	0.00467869	0.497216	-0.00599397	0.0123465	1.00318	0.994024	1.01242
Diabetic nephropathy	CD28+ CD45RA+ CD8br AC	MR Egger	53	0.00250689	0.00599689	0.677678	-0.00924701	0.0142608	1.00251	0.990796	1.01436
Diabetic nephropathy	CD28+ CD45RA+ CD8br AC	Simple mode	53	-0.000542075	0.00822523	0.947707	-0.0166635	0.0155794	0.999458	0.983475	1.0157
Diabetic nephropathy	CD28+ CD45RA+ CD8br AC	Weighted median	53	0.00179952	0.00765901	0.814244	-0.0132121	0.0168112	1.0018	0.986875	1.01695
Diabetic nephropathy	CD28+ CD45RA+ CD8br AC	Weighted mode	53	-0.000542075	0.00676855	0.936475	-0.0138084	0.0127243	0.999458	0.986286	1.01281
Diabetic nephropathy	CD28+ CD45RA- CD8br %T cell	Inverse variance weighted (fixed effects)	27	-0.0128601	0.0119684	0.282598	-0.0363181	0.010598	0.987222	0.964333	1.01065
Diabetic nephropathy	CD28+ CD45RA- CD8br %T cell	Inverse variance weighted (multiplicative random effects)	27	-0.0128601	0.0125657	0.306107	-0.0374889	0.0117687	0.987222	0.963205	1.01184
Diabetic nephropathy	CD28+ CD45RA- CD8br %T cell	MR Egger	27	-0.0202054	0.0138984	0.158442	-0.0474462	0.00703541	0.979997	0.953662	1.00706
Diabetic nephropathy	CD28+ CD45RA- CD8br %T cell	Simple mode	27	-0.00550451	0.0436323	0.900578	-0.0910238	0.0800148	0.994511	0.912996	1.0833
Diabetic nephropathy	CD28+ CD45RA- CD8br %T cell	Weighted median	27	-0.0189625	0.016058	0.237653	-0.0504361	0.0125112	0.981216	0.950815	1.01259
Diabetic nephropathy	CD28+ CD45RA- CD8br %T cell	Weighted mode	27	-0.0199283	0.0127966	0.131485	-0.0450096	0.00515297	0.980269	0.955988	1.00517
Diabetic nephropathy	CD28+ CD45RA- CD8br %CD8br	Inverse variance weighted (fixed effects)	27	-0.017042	0.010373	0.100399	-0.0373731	0.00328903	0.983102	0.963317	1.00329
Diabetic nephropathy	CD28+ CD45RA- CD8br %CD8br	Inverse variance weighted (multiplicative random effects)	27	-0.017042	0.0204736	0.405188	-0.0571702	0.0230862	0.983102	0.944433	1.02335
Diabetic nephropathy	CD28+ CD45RA- CD8br %CD8br	MR Egger	27	-0.00825073	0.0232246	0.725376	-0.053771	0.0372695	0.991783	0.947649	1.03797
Diabetic nephropathy	CD28+ CD45RA- CD8br %CD8br	Simple mode	27	0.00618468	0.030633	0.841569	-0.053856	0.0662253	1.0062	0.947569	1.06847
Diabetic nephropathy	CD28+ CD45RA- CD8br %CD8br	Weighted median	27	-0.0155244	0.0138437	0.262116	-0.042658	0.0116092	0.984596	0.958239	1.01168
Diabetic nephropathy	CD28+ CD45RA- CD8br %CD8br	Weighted mode	27	-0.0100726	0.0109891	0.367776	-0.0316111	0.011466	0.989978	0.968883	1.01153
Diabetic nephropathy	CD28+ CD45RA- CD8br AC	Inverse variance weighted (fixed effects)	28	-0.010108	0.0120323	0.400868	-0.0336913	0.0134753	0.989943	0.96687	1.01357
Diabetic nephropathy	CD28+ CD45RA- CD8br AC	Inverse variance weighted (multiplicative random effects)	28	-0.010108	0.0100751	0.315732	-0.0298551	0.00963915	0.989943	0.970586	1.00969
Diabetic nephropathy	CD28+ CD45RA- CD8br AC	MR Egger	28	-0.0188478	0.0137538	0.182289	-0.0458054	0.00810969	0.981329	0.955228	1.00814
Diabetic nephropathy	CD28+ CD45RA- CD8br AC	Simple mode	28	-0.0146167	0.0401759	0.718828	-0.0933613	0.064128	0.98549	0.910864	1.06623
Diabetic nephropathy	CD28+ CD45RA- CD8br AC	Weighted median	28	-0.0129304	0.0165292	0.434053	-0.0453276	0.0194669	0.987153	0.955684	1.01966
Diabetic nephropathy	CD28+ CD45RA- CD8br AC	Weighted mode	28	-0.0103451	0.0135404	0.451482	-0.0368842	0.016194	0.989708	0.963788	1.01633
Diabetic nephropathy	CD28- DN (CD4-CD8-) %T cell	Inverse variance weighted (fixed effects)	24	-0.0229164	0.0323361	0.478514	-0.0862952	0.0404624	0.977344	0.917323	1.04129
Diabetic nephropathy	CD28- DN (CD4-CD8-) %T cell	Inverse variance weighted (multiplicative random effects)	24	-0.0229164	0.0396623	0.563407	-0.100655	0.0548218	0.977344	0.904245	1.05635
Diabetic nephropathy	CD28- DN (CD4-CD8-) %T cell	MR Egger	24	-0.111271	0.0564541	0.0614334	-0.221921	-0.000620825	0.894696	0.800979	0.999379
Diabetic nephropathy	CD28- DN (CD4-CD8-) %T cell	Simple mode	24	-0.0349493	0.112789	0.759453	-0.256015	0.186116	0.965654	0.77413	1.20456
Diabetic nephropathy	CD28- DN (CD4-CD8-) %T cell	Weighted median	24	-0.078959	0.0494033	0.109987	-0.175789	0.0178715	0.924078	0.838795	1.01803
Diabetic nephropathy	CD28- DN (CD4-CD8-) %T cell	Weighted mode	24	-0.0887927	0.0490629	0.0834189	-0.184956	0.00737056	0.915035	0.831141	1.0074
Diabetic nephropathy	CD45RA- CD28- CD8br AC	Inverse variance weighted (fixed effects)	326	6.13465e-06	1.6313e-05	0.706873	-2.58389e-05	3.81081e-05	1.00001	0.999974	1.00004
Diabetic nephropathy	CD45RA- CD28- CD8br AC	Inverse variance weighted (multiplicative random effects)	326	6.13465e-06	1.59543e-05	0.700598	-2.51358e-05	3.74051e-05	1.00001	0.999975	1.00004
Diabetic nephropathy	CD45RA- CD28- CD8br AC	MR Egger	326	2.54241e-06	2.33366e-05	0.913313	-4.31972e-05	4.8282e-05	1	0.999957	1.00005
Diabetic nephropathy	CD45RA- CD28- CD8br AC	Simple mode	326	3.00589e-05	5.61701e-05	0.592918	-8.00344e-05	0.000140152	1.00003	0.99992	1.00014
Diabetic nephropathy	CD45RA- CD28- CD8br AC	Weighted median	326	-8.95941e-06	2.87517e-05	0.755334	-6.53127e-05	4.73938e-05	0.999991	0.999935	1.00005
Diabetic nephropathy	CD45RA- CD28- CD8br AC	Weighted mode	326	-1.60902e-05	3.14798e-05	0.609608	-7.77906e-05	4.56102e-05	0.999984	0.999922	1.00005
Diabetic nephropathy	CD45RA- CD28- CD8br %CD8br	Inverse variance weighted (fixed effects)	51	-0.000131823	0.00050417	0.793734	-0.00112	0.00085635	0.999868	0.998881	1.00086
Diabetic nephropathy	CD45RA- CD28- CD8br %CD8br	Inverse variance weighted (multiplicative random effects)	51	-0.000131823	0.000552666	0.811476	-0.00121505	0.000951402	0.999868	0.998786	1.00095
Diabetic nephropathy	CD45RA- CD28- CD8br %CD8br	MR Egger	51	8.9676e-05	0.000660795	0.892607	-0.00120548	0.00138483	1.00009	0.998795	1.00139
Diabetic nephropathy	CD45RA- CD28- CD8br %CD8br	Simple mode	51	-0.000316629	0.00128577	0.806492	-0.00283674	0.00220348	0.999683	0.997167	1.00221
Diabetic nephropathy	CD45RA- CD28- CD8br %CD8br	Weighted median	51	-9.08372e-05	0.000802468	0.909874	-0.00166367	0.001482	0.999909	0.998338	1.00148
Diabetic nephropathy	CD45RA- CD28- CD8br %CD8br	Weighted mode	51	7.39487e-05	0.000721733	0.918801	-0.00134065	0.00148855	1.00007	0.99866	1.00149
Diabetic nephropathy	CD45RA- CD28- CD8br %T cell	Inverse variance weighted (fixed effects)	176	-0.000581562	0.000439104	0.185361	-0.00144221	0.000279082	0.999419	0.998559	1.00028
Diabetic nephropathy	CD45RA- CD28- CD8br %T cell	Inverse variance weighted (multiplicative random effects)	176	-0.000581562	0.000434191	0.180435	-0.00143258	0.000269452	0.999419	0.998568	1.00027
Diabetic nephropathy	CD45RA- CD28- CD8br %T cell	MR Egger	176	-0.00121212	0.000588097	0.040783	-0.00236479	-5.94453e-05	0.998789	0.997638	0.999941
Diabetic nephropathy	CD45RA- CD28- CD8br %T cell	Simple mode	176	3.47067e-05	0.0010822	0.974452	-0.0020864	0.00215582	1.00003	0.997916	1.00216
Diabetic nephropathy	CD45RA- CD28- CD8br %T cell	Weighted median	176	-0.000875233	0.000769226	0.2552	-0.00238292	0.000632449	0.999125	0.99762	1.00063
Diabetic nephropathy	CD45RA- CD28- CD8br %T cell	Weighted mode	176	-0.000575582	0.000623594	0.357274	-0.00179783	0.000646663	0.999425	0.998204	1.00065
Diabetic nephropathy	CD45RA+ CD28- CD8br AC	Inverse variance weighted (fixed effects)	711	5.39785e-07	7.6562e-06	0.943793	-1.44664e-05	1.55459e-05	1	0.999986	1.00002
Diabetic nephropathy	CD45RA+ CD28- CD8br AC	Inverse variance weighted (multiplicative random effects)	711	5.39785e-07	7.88559e-06	0.945426	-1.4916e-05	1.59955e-05	1	0.999985	1.00002
Diabetic nephropathy	CD45RA+ CD28- CD8br AC	MR Egger	711	6.47307e-06	1.08902e-05	0.552439	-1.48718e-05	2.78179e-05	1.00001	0.999985	1.00003
Diabetic nephropathy	CD45RA+ CD28- CD8br AC	Simple mode	711	-2.16957e-05	2.75075e-05	0.43054	-7.56104e-05	3.22191e-05	0.999978	0.999924	1.00003
Diabetic nephropathy	CD45RA+ CD28- CD8br AC	Weighted median	711	3.69412e-06	1.26991e-05	0.77113	-2.11961e-05	2.85843e-05	1	0.999979	1.00003
Diabetic nephropathy	CD45RA+ CD28- CD8br AC	Weighted mode	711	1.74045e-05	2.10933e-05	0.409579	-2.39383e-05	5.87473e-05	1.00002	0.999976	1.00006
Diabetic nephropathy	CD45RA+ CD28- CD8br %CD8br	Inverse variance weighted (fixed effects)	32	0.000632869	0.000668258	0.343618	-0.000676918	0.00194266	1.00063	0.999323	1.00194
Diabetic nephropathy	CD45RA+ CD28- CD8br %CD8br	Inverse variance weighted (multiplicative random effects)	32	0.000632869	0.000788249	0.422045	-0.0009121	0.00217784	1.00063	0.999088	1.00218
Diabetic nephropathy	CD45RA+ CD28- CD8br %CD8br	MR Egger	32	-0.000156072	0.000847839	0.855187	-0.00181784	0.00150569	0.999844	0.998184	1.00151
Diabetic nephropathy	CD45RA+ CD28- CD8br %CD8br	Simple mode	32	0.000864448	0.00181971	0.638083	-0.00270218	0.00443107	1.00086	0.997301	1.00444
Diabetic nephropathy	CD45RA+ CD28- CD8br %CD8br	Weighted median	32	-0.000349984	0.000903113	0.698363	-0.00212008	0.00142012	0.99965	0.997882	1.00142
Diabetic nephropathy	CD45RA+ CD28- CD8br %CD8br	Weighted mode	32	-0.000113487	0.000764583	0.882965	-0.00161207	0.0013851	0.999887	0.998389	1.00139
Diabetic nephropathy	CD45RA+ CD28- CD8br %T cell	Inverse variance weighted (fixed effects)	199	-0.000105187	0.000327989	0.748437	-0.000748045	0.000537672	0.999895	0.999252	1.00054
Diabetic nephropathy	CD45RA+ CD28- CD8br %T cell	Inverse variance weighted (multiplicative random effects)	199	-0.000105187	0.000328557	0.748857	-0.000749159	0.000538786	0.999895	0.999251	1.00054
Diabetic nephropathy	CD45RA+ CD28- CD8br %T cell	MR Egger	199	-0.000440303	0.000469447	0.349434	-0.00136042	0.000479812	0.99956	0.998641	1.00048
Diabetic nephropathy	CD45RA+ CD28- CD8br %T cell	Simple mode	199	7.66516e-05	0.000840225	0.927404	-0.00157019	0.00172349	1.00008	0.998431	1.00172
Diabetic nephropathy	CD45RA+ CD28- CD8br %T cell	Weighted median	199	0.000175384	0.000503556	0.727621	-0.000811586	0.00116235	1.00018	0.999189	1.00116
Diabetic nephropathy	CD45RA+ CD28- CD8br %T cell	Weighted mode	199	7.66516e-05	0.000506827	0.879942	-0.000916729	0.00107003	1.00008	0.999084	1.00107
Diabetic nephropathy	BAFF-R on CD20- CD38-	Inverse variance weighted (fixed effects)	16	-0.0537476	0.0272643	0.0486836	-0.107186	-0.000309507	0.947671	0.898359	0.999691
Diabetic nephropathy	BAFF-R on CD20- CD38-	Inverse variance weighted (multiplicative random effects)	16	-0.0537476	0.0206248	0.00916157	-0.0941723	-0.0133229	0.947671	0.910126	0.986765
Diabetic nephropathy	BAFF-R on CD20- CD38-	MR Egger	16	-0.0665155	0.0378395	0.100609	-0.140681	0.00764989	0.935648	0.868766	1.00768
Diabetic nephropathy	BAFF-R on CD20- CD38-	Simple mode	16	-0.080827	0.0673561	0.248751	-0.212845	0.0511909	0.922353	0.808281	1.05252
Diabetic nephropathy	BAFF-R on CD20- CD38-	Weighted median	16	-0.0787655	0.0390371	0.0436213	-0.155278	-0.00225291	0.924257	0.856177	0.99775
Diabetic nephropathy	BAFF-R on CD20- CD38-	Weighted mode	16	-0.0762698	0.0358961	0.0506382	-0.146626	-0.00591342	0.926566	0.863617	0.994104
Diabetic nephropathy	BAFF-R on CD24+ CD27+	Inverse variance weighted (fixed effects)	18	0.0139465	0.0214079	0.514748	-0.028013	0.0559059	1.01404	0.972376	1.0575
Diabetic nephropathy	BAFF-R on CD24+ CD27+	Inverse variance weighted (multiplicative random effects)	18	0.0139465	0.0228788	0.54214	-0.030896	0.0587889	1.01404	0.969576	1.06055
Diabetic nephropathy	BAFF-R on CD24+ CD27+	MR Egger	18	0.0172529	0.0315612	0.592161	-0.044607	0.0791128	1.0174	0.956373	1.08233
Diabetic nephropathy	BAFF-R on CD24+ CD27+	Simple mode	18	0.0919111	0.0519792	0.0949628	-0.0099681	0.19379	1.09627	0.990081	1.21384
Diabetic nephropathy	BAFF-R on CD24+ CD27+	Weighted median	18	-0.00880357	0.0283679	0.756306	-0.0644046	0.0467975	0.991235	0.937626	1.04791
Diabetic nephropathy	BAFF-R on CD24+ CD27+	Weighted mode	18	-0.00480354	0.0272435	0.862127	-0.0582007	0.0485937	0.995208	0.943461	1.04979
Diabetic nephropathy	BAFF-R on IgD+ CD24+	Inverse variance weighted (fixed effects)	18	0.0167783	0.0217999	0.441507	-0.0259495	0.0595062	1.01692	0.974384	1.06131
Diabetic nephropathy	BAFF-R on IgD+ CD24+	Inverse variance weighted (multiplicative random effects)	18	0.0167783	0.022347	0.452768	-0.0270218	0.0605784	1.01692	0.97334	1.06245
Diabetic nephropathy	BAFF-R on IgD+ CD24+	MR Egger	18	0.0127717	0.0314073	0.689654	-0.0487866	0.0743301	1.01285	0.952384	1.07716
Diabetic nephropathy	BAFF-R on IgD+ CD24+	Simple mode	18	0.0851314	0.0548806	0.139268	-0.0224347	0.192697	1.08886	0.977815	1.21252
Diabetic nephropathy	BAFF-R on IgD+ CD24+	Weighted median	18	-0.0104452	0.0281591	0.710686	-0.065637	0.0447466	0.989609	0.936471	1.04576
Diabetic nephropathy	BAFF-R on IgD+ CD24+	Weighted mode	18	-0.0170629	0.0297536	0.573833	-0.0753799	0.0412541	0.983082	0.927391	1.04212
Diabetic nephropathy	BAFF-R on IgD+ CD24-	Inverse variance weighted (fixed effects)	22	0.00858587	0.0200568	0.668594	-0.0307254	0.0478971	1.00862	0.969742	1.04906
Diabetic nephropathy	BAFF-R on IgD+ CD24-	Inverse variance weighted (multiplicative random effects)	22	0.00858587	0.0204097	0.673992	-0.0314172	0.0485889	1.00862	0.969071	1.04979
Diabetic nephropathy	BAFF-R on IgD+ CD24-	MR Egger	22	0.0158151	0.0270256	0.564964	-0.037155	0.0687853	1.01594	0.963527	1.07121
Diabetic nephropathy	BAFF-R on IgD+ CD24-	Simple mode	22	-0.00455008	0.0546778	0.934468	-0.111719	0.102618	0.99546	0.894296	1.10807
Diabetic nephropathy	BAFF-R on IgD+ CD24-	Weighted median	22	-0.0097639	0.0272251	0.719867	-0.0631251	0.0435973	0.990284	0.938826	1.04456
Diabetic nephropathy	BAFF-R on IgD+ CD24-	Weighted mode	22	-0.00895257	0.0250558	0.724429	-0.0580618	0.0401567	0.991087	0.943592	1.04097
Diabetic nephropathy	BAFF-R on IgD+ CD38-	Inverse variance weighted (fixed effects)	22	0.0159505	0.021735	0.463032	-0.0266501	0.0585512	1.01608	0.973702	1.0603
Diabetic nephropathy	BAFF-R on IgD+ CD38-	Inverse variance weighted (multiplicative random effects)	22	0.0159505	0.0235677	0.498535	-0.0302421	0.0621432	1.01608	0.970211	1.06411
Diabetic nephropathy	BAFF-R on IgD+ CD38-	MR Egger	22	0.0230367	0.0311925	0.46877	-0.0381007	0.0841741	1.0233	0.962616	1.08782
Diabetic nephropathy	BAFF-R on IgD+ CD38-	Simple mode	22	0.129102	0.059632	0.0420549	0.0122231	0.245981	1.13781	1.0123	1.27887
Diabetic nephropathy	BAFF-R on IgD+ CD38-	Weighted median	22	-0.0154228	0.0288507	0.592944	-0.0719702	0.0411245	0.984695	0.930559	1.04198
Diabetic nephropathy	BAFF-R on IgD+ CD38-	Weighted mode	22	-0.0139072	0.0267174	0.608138	-0.0662732	0.0384588	0.986189	0.935875	1.03921
Diabetic nephropathy	BAFF-R on IgD+ CD38- naive	Inverse variance weighted (fixed effects)	27	0.00618809	0.020569	0.763532	-0.0341271	0.0465033	1.00621	0.966449	1.0476
Diabetic nephropathy	BAFF-R on IgD+ CD38- naive	Inverse variance weighted (multiplicative random effects)	27	0.00618809	0.0217303	0.775823	-0.0364034	0.0487796	1.00621	0.964251	1.04999
Diabetic nephropathy	BAFF-R on IgD+ CD38- naive	MR Egger	27	-0.0105181	0.03346	0.755865	-0.0760996	0.0550635	0.989537	0.926724	1.05661
Diabetic nephropathy	BAFF-R on IgD+ CD38- naive	Simple mode	27	0.193584	0.0667323	0.00747578	0.062789	0.32438	1.21359	1.0648	1.38317
Diabetic nephropathy	BAFF-R on IgD+ CD38- naive	Weighted median	27	-0.0245641	0.0272928	0.36811	-0.078058	0.0289299	0.975735	0.924911	1.02935
Diabetic nephropathy	BAFF-R on IgD+ CD38- naive	Weighted mode	27	-0.0297178	0.0255558	0.255448	-0.0798071	0.0203715	0.970719	0.923294	1.02058
Diabetic nephropathy	BAFF-R on IgD+ CD38- unsw mem	Inverse variance weighted (fixed effects)	17	0.0112898	0.0238035	0.635293	-0.0353651	0.0579446	1.01135	0.965253	1.05966
Diabetic nephropathy	BAFF-R on IgD+ CD38- unsw mem	Inverse variance weighted (multiplicative random effects)	17	0.0112898	0.0277064	0.683656	-0.0430147	0.0655942	1.01135	0.957897	1.06779
Diabetic nephropathy	BAFF-R on IgD+ CD38- unsw mem	MR Egger	17	-0.0300094	0.0379769	0.441724	-0.104444	0.0444253	0.970436	0.900825	1.04543
Diabetic nephropathy	BAFF-R on IgD+ CD38- unsw mem	Simple mode	17	0.0954178	0.06754	0.176883	-0.0369605	0.227796	1.10012	0.963714	1.25583
Diabetic nephropathy	BAFF-R on IgD+ CD38- unsw mem	Weighted median	17	-0.0235664	0.0290923	0.417908	-0.0805872	0.0334545	0.976709	0.922574	1.03402
Diabetic nephropathy	BAFF-R on IgD+ CD38- unsw mem	Weighted mode	17	-0.0135508	0.0278327	0.632954	-0.0681029	0.0410012	0.986541	0.934164	1.04185
Diabetic nephropathy	BAFF-R on IgD+ CD38br	Inverse variance weighted (fixed effects)	27	0.0116676	0.0205268	0.569758	-0.0285649	0.0519	1.01174	0.971839	1.05327
Diabetic nephropathy	BAFF-R on IgD+ CD38br	Inverse variance weighted (multiplicative random effects)	27	0.0116676	0.0197832	0.555343	-0.0271074	0.0504426	1.01174	0.973257	1.05174
Diabetic nephropathy	BAFF-R on IgD+ CD38br	MR Egger	27	0.0191235	0.0286479	0.510545	-0.0370263	0.0752733	1.01931	0.963651	1.07818
Diabetic nephropathy	BAFF-R on IgD+ CD38br	Simple mode	27	0.0722436	0.0549056	0.199733	-0.0353715	0.179859	1.07492	0.965247	1.19705
Diabetic nephropathy	BAFF-R on IgD+ CD38br	Weighted median	27	-0.00883986	0.0288723	0.759474	-0.0654295	0.0477498	0.991199	0.936665	1.04891
Diabetic nephropathy	BAFF-R on IgD+ CD38br	Weighted mode	27	-0.00464461	0.0274449	0.866922	-0.0584366	0.0491473	0.995366	0.943238	1.05038
Diabetic nephropathy	BAFF-R on IgD+ CD38dim	Inverse variance weighted (fixed effects)	25	0.00119341	0.0175052	0.945647	-0.0331167	0.0355035	1.00119	0.967426	1.03614
Diabetic nephropathy	BAFF-R on IgD+ CD38dim	Inverse variance weighted (multiplicative random effects)	25	0.00119341	0.0198073	0.951956	-0.0376289	0.0400157	1.00119	0.96307	1.04083
Diabetic nephropathy	BAFF-R on IgD+ CD38dim	MR Egger	25	0.0121246	0.0259062	0.644175	-0.0386515	0.0629008	1.0122	0.962086	1.06492
Diabetic nephropathy	BAFF-R on IgD+ CD38dim	Simple mode	25	0.00478516	0.0501525	0.92478	-0.0935138	0.103084	1.0048	0.910725	1.10858
Diabetic nephropathy	BAFF-R on IgD+ CD38dim	Weighted median	25	-0.0167267	0.0254489	0.51101	-0.0666066	0.0331532	0.983412	0.935563	1.03371
Diabetic nephropathy	BAFF-R on IgD+ CD38dim	Weighted mode	25	-0.0116754	0.0238584	0.629029	-0.0584378	0.0350871	0.988393	0.943237	1.03571
Diabetic nephropathy	BAFF-R on IgD- CD24-	Inverse variance weighted (fixed effects)	22	-0.00916252	0.0243826	0.70708	-0.0569524	0.0386274	0.990879	0.944639	1.03938
Diabetic nephropathy	BAFF-R on IgD- CD24-	Inverse variance weighted (multiplicative random effects)	22	-0.00916252	0.0210684	0.66364	-0.0504567	0.0321316	0.990879	0.950795	1.03265
Diabetic nephropathy	BAFF-R on IgD- CD24-	MR Egger	22	0.00349129	0.0322396	0.914843	-0.0596982	0.0666808	1.0035	0.942049	1.06895
Diabetic nephropathy	BAFF-R on IgD- CD24-	Simple mode	22	0.0130298	0.066613	0.8468	-0.117532	0.143591	1.01312	0.889112	1.15441
Diabetic nephropathy	BAFF-R on IgD- CD24-	Weighted median	22	-0.0262505	0.0294522	0.372773	-0.0839769	0.0314759	0.974091	0.919452	1.03198
Diabetic nephropathy	BAFF-R on IgD- CD24-	Weighted mode	22	-0.0160309	0.0304648	0.604255	-0.0757418	0.04368	0.984097	0.927056	1.04465
Diabetic nephropathy	BAFF-R on IgD- CD27-	Inverse variance weighted (fixed effects)	18	-0.0014441	0.0229973	0.94993	-0.0465188	0.0436306	0.998557	0.954547	1.0446
Diabetic nephropathy	BAFF-R on IgD- CD27-	Inverse variance weighted (multiplicative random effects)	18	-0.0014441	0.0219904	0.947641	-0.0445452	0.041657	0.998557	0.956432	1.04254
Diabetic nephropathy	BAFF-R on IgD- CD27-	MR Egger	18	0.0122597	0.0304934	0.69297	-0.0475073	0.0720268	1.01234	0.953603	1.07468
Diabetic nephropathy	BAFF-R on IgD- CD27-	Simple mode	18	0.112702	0.0553351	0.0575623	0.00424489	0.221159	1.1193	1.00425	1.24752
Diabetic nephropathy	BAFF-R on IgD- CD27-	Weighted median	18	-0.0127609	0.0296128	0.666522	-0.0708019	0.0452801	0.98732	0.931646	1.04632
Diabetic nephropathy	BAFF-R on IgD- CD27-	Weighted mode	18	-0.0100026	0.0284295	0.729282	-0.0657245	0.0457192	0.990047	0.936389	1.04678
Diabetic nephropathy	BAFF-R on IgD- CD38-	Inverse variance weighted (fixed effects)	17	0.00890671	0.0215198	0.678958	-0.033272	0.0510854	1.00895	0.967275	1.05241
Diabetic nephropathy	BAFF-R on IgD- CD38-	Inverse variance weighted (multiplicative random effects)	17	0.00890671	0.0238488	0.708801	-0.0378368	0.0556503	1.00895	0.96287	1.05723
Diabetic nephropathy	BAFF-R on IgD- CD38-	MR Egger	17	0.0274931	0.0331276	0.4196	-0.037437	0.0924232	1.02787	0.963255	1.09683
Diabetic nephropathy	BAFF-R on IgD- CD38-	Simple mode	17	0.0761955	0.0504616	0.150546	-0.0227092	0.1751	1.07917	0.977547	1.19137
Diabetic nephropathy	BAFF-R on IgD- CD38-	Weighted median	17	-0.00883122	0.0291656	0.762045	-0.0659958	0.0483333	0.991208	0.936135	1.04952
Diabetic nephropathy	BAFF-R on IgD- CD38-	Weighted mode	17	-0.00338492	0.0262427	0.898977	-0.0548207	0.0480508	0.996621	0.946655	1.04922
Diabetic nephropathy	BAFF-R on IgD- CD38br	Inverse variance weighted (fixed effects)	15	0.0424333	0.0444756	0.340042	-0.0447388	0.129605	1.04335	0.956247	1.13838
Diabetic nephropathy	BAFF-R on IgD- CD38br	Inverse variance weighted (multiplicative random effects)	15	0.0424333	0.0440578	0.335483	-0.04392	0.128787	1.04335	0.957031	1.13745
Diabetic nephropathy	BAFF-R on IgD- CD38br	MR Egger	15	-0.0697767	0.0823442	0.412114	-0.231171	0.091618	0.932602	0.793603	1.09595
Diabetic nephropathy	BAFF-R on IgD- CD38br	Simple mode	15	0.170215	0.111486	0.149088	-0.0482983	0.388727	1.18556	0.952849	1.4751
Diabetic nephropathy	BAFF-R on IgD- CD38br	Weighted median	15	0.0708514	0.0629465	0.260343	-0.0525237	0.194226	1.07342	0.948832	1.21437
Diabetic nephropathy	BAFF-R on IgD- CD38br	Weighted mode	15	0.0114842	0.0673192	0.866984	-0.120461	0.14343	1.01155	0.886511	1.15423
Diabetic nephropathy	BAFF-R on IgD- CD38dim	Inverse variance weighted (fixed effects)	4	0.0131252	0.0534044	0.80586	-0.0915474	0.117798	1.01321	0.912518	1.12502
Diabetic nephropathy	BAFF-R on IgD- CD38dim	Inverse variance weighted (multiplicative random effects)	4	0.0131252	0.11114	0.905992	-0.20471	0.23096	1.01321	0.814884	1.25981
Diabetic nephropathy	BAFF-R on IgD- CD38dim	MR Egger	4	0.120711	0.126036	0.439256	-0.126318	0.367741	1.1283	0.881334	1.44447
Diabetic nephropathy	BAFF-R on IgD- CD38dim	Simple mode	4	0.0985452	0.205712	0.664658	-0.304651	0.501741	1.10356	0.737381	1.65159
Diabetic nephropathy	BAFF-R on IgD- CD38dim	Weighted median	4	0.0386652	0.0731076	0.596888	-0.104626	0.181956	1.03942	0.900662	1.19956
Diabetic nephropathy	BAFF-R on IgD- CD38dim	Weighted mode	4	0.0907381	0.0626176	0.243167	-0.0319923	0.213468	1.09498	0.968514	1.23796
Diabetic nephropathy	BAFF-R on memory B cell	Inverse variance weighted (fixed effects)	16	0.0102792	0.0225051	0.64785	-0.0338308	0.0543893	1.01033	0.966735	1.0559
Diabetic nephropathy	BAFF-R on memory B cell	Inverse variance weighted (multiplicative random effects)	16	0.0102792	0.023851	0.666485	-0.0364688	0.0570273	1.01033	0.964188	1.05868
Diabetic nephropathy	BAFF-R on memory B cell	MR Egger	16	0.0144226	0.033501	0.673375	-0.0512392	0.0800845	1.01453	0.950051	1.08338
Diabetic nephropathy	BAFF-R on memory B cell	Simple mode	16	0.0890849	0.057215	0.14031	-0.0230564	0.201226	1.09317	0.977207	1.2229
Diabetic nephropathy	BAFF-R on memory B cell	Weighted median	16	-0.0141122	0.0275312	0.608239	-0.0680733	0.0398489	0.985987	0.934192	1.04065
Diabetic nephropathy	BAFF-R on memory B cell	Weighted mode	16	-0.0102361	0.0293616	0.732218	-0.0677849	0.0473127	0.989816	0.934461	1.04845
Diabetic nephropathy	BAFF-R on naive-mature B cell	Inverse variance weighted (fixed effects)	23	-0.00460067	0.0210591	0.827067	-0.0458765	0.0366751	0.99541	0.95516	1.03736
Diabetic nephropathy	BAFF-R on naive-mature B cell	Inverse variance weighted (multiplicative random effects)	23	-0.00460067	0.0251288	0.854733	-0.0538532	0.0446518	0.99541	0.947571	1.04566
Diabetic nephropathy	BAFF-R on naive-mature B cell	MR Egger	23	0.0234144	0.0342001	0.501065	-0.0436178	0.0904466	1.02369	0.95732	1.09466
Diabetic nephropathy	BAFF-R on naive-mature B cell	Simple mode	23	-0.0216499	0.0610134	0.726089	-0.141236	0.0979363	0.978583	0.868284	1.10289
Diabetic nephropathy	BAFF-R on naive-mature B cell	Weighted median	23	-0.0191634	0.028049	0.494473	-0.0741395	0.0358127	0.981019	0.928542	1.03646
Diabetic nephropathy	BAFF-R on naive-mature B cell	Weighted mode	23	-0.0136264	0.02729	0.622511	-0.0671148	0.039862	0.986466	0.935088	1.04067
Diabetic nephropathy	BAFF-R on unsw mem	Inverse variance weighted (fixed effects)	23	0.019662	0.0194583	0.312272	-0.0184763	0.0578003	1.01986	0.981693	1.0595
Diabetic nephropathy	BAFF-R on unsw mem	Inverse variance weighted (multiplicative random effects)	23	0.019662	0.0203125	0.333057	-0.0201505	0.0594744	1.01986	0.980051	1.06128
Diabetic nephropathy	BAFF-R on unsw mem	MR Egger	23	0.0291044	0.0268956	0.291467	-0.023611	0.0818199	1.02953	0.976666	1.08526
Diabetic nephropathy	BAFF-R on unsw mem	Simple mode	23	0.0794553	0.04527	0.0931527	-0.00927396	0.168184	1.0827	0.990769	1.18315
Diabetic nephropathy	BAFF-R on unsw mem	Weighted median	23	0.00741323	0.0261002	0.776388	-0.0437431	0.0585696	1.00744	0.9572	1.06032
Diabetic nephropathy	BAFF-R on unsw mem	Weighted mode	23	0.00494479	0.0241976	0.839958	-0.0424824	0.052372	1.00496	0.958407	1.05377
Diabetic nephropathy	BAFF-R on sw mem	Inverse variance weighted (fixed effects)	18	0.011534	0.0215066	0.591749	-0.0306188	0.0536869	1.0116	0.969845	1.05515
Diabetic nephropathy	BAFF-R on sw mem	Inverse variance weighted (multiplicative random effects)	18	0.011534	0.0228803	0.614189	-0.0333114	0.0563794	1.0116	0.967237	1.058
Diabetic nephropathy	BAFF-R on sw mem	MR Egger	18	0.0189246	0.0328172	0.572189	-0.0453971	0.0832462	1.0191	0.955618	1.08681
Diabetic nephropathy	BAFF-R on sw mem	Simple mode	18	0.0890151	0.0492823	0.0886186	-0.00757826	0.185608	1.0931	0.99245	1.20395
Diabetic nephropathy	BAFF-R on sw mem	Weighted median	18	-0.0078917	0.0293354	0.787917	-0.0653891	0.0496057	0.992139	0.936703	1.05086
Diabetic nephropathy	BAFF-R on sw mem	Weighted mode	18	-0.00839605	0.0279783	0.767746	-0.0632336	0.0464415	0.991639	0.938724	1.04754
Diabetic nephropathy	BAFF-R on IgD+	Inverse variance weighted (fixed effects)	24	0.00477922	0.0210669	0.820533	-0.0365119	0.0460703	1.00479	0.964147	1.04715
Diabetic nephropathy	BAFF-R on IgD+	Inverse variance weighted (multiplicative random effects)	24	0.00477922	0.0224277	0.831254	-0.0391791	0.0487376	1.00479	0.961578	1.04994
Diabetic nephropathy	BAFF-R on IgD+	MR Egger	24	0.0266103	0.0295513	0.377617	-0.0313102	0.0845308	1.02697	0.969175	1.08821
Diabetic nephropathy	BAFF-R on IgD+	Simple mode	24	0.0143021	0.0650397	0.82789	-0.113176	0.14178	1.0144	0.892994	1.15232
Diabetic nephropathy	BAFF-R on IgD+	Weighted median	24	-0.0160972	0.0287068	0.574971	-0.0723626	0.0401682	0.984032	0.930194	1.04099
Diabetic nephropathy	BAFF-R on IgD+	Weighted mode	24	-0.0137481	0.030345	0.654752	-0.0732244	0.0457282	0.986346	0.929392	1.04679
Diabetic nephropathy	BAFF-R on transitional	Inverse variance weighted (fixed effects)	25	0.00433451	0.0221598	0.844921	-0.0390986	0.0477676	1.00434	0.961656	1.04893
Diabetic nephropathy	BAFF-R on transitional	Inverse variance weighted (multiplicative random effects)	25	0.00433451	0.0216478	0.841302	-0.0380952	0.0467642	1.00434	0.962621	1.04787
Diabetic nephropathy	BAFF-R on transitional	MR Egger	25	0.00780846	0.0301213	0.797761	-0.0512293	0.0668462	1.00784	0.950061	1.06913
Diabetic nephropathy	BAFF-R on transitional	Simple mode	25	-0.0148972	0.0641146	0.818234	-0.140562	0.110767	0.985213	0.86887	1.11713
Diabetic nephropathy	BAFF-R on transitional	Weighted median	25	-0.0214809	0.0298757	0.472136	-0.0800373	0.0370755	0.978748	0.923082	1.03777
Diabetic nephropathy	BAFF-R on transitional	Weighted mode	25	-0.022343	0.0284167	0.43941	-0.0780397	0.0333538	0.977905	0.924928	1.03392
Diabetic nephropathy	CD19 on CD20-	Inverse variance weighted (fixed effects)	22	-0.00776687	0.0360838	0.829576	-0.078491	0.0629573	0.992263	0.92451	1.06498
Diabetic nephropathy	CD19 on CD20-	Inverse variance weighted (multiplicative random effects)	22	-0.00776687	0.0322769	0.80984	-0.0710297	0.0554959	0.992263	0.931434	1.05706
Diabetic nephropathy	CD19 on CD20-	MR Egger	22	-0.00220437	0.0508308	0.965839	-0.101833	0.097424	0.997798	0.903181	1.10233
Diabetic nephropathy	CD19 on CD20-	Simple mode	22	-0.126288	0.106038	0.246952	-0.334122	0.0815458	0.881361	0.715966	1.08496
Diabetic nephropathy	CD19 on CD20-	Weighted median	22	-0.0486022	0.0540989	0.368975	-0.154636	0.0574317	0.95256	0.856727	1.05911
Diabetic nephropathy	CD19 on CD20-	Weighted mode	22	-0.0361482	0.0533818	0.505694	-0.140777	0.0684801	0.964497	0.868683	1.07088
Diabetic nephropathy	CD19 on CD20- CD38-	Inverse variance weighted (fixed effects)	20	0.0171482	0.0403881	0.671139	-0.0620125	0.096309	1.0173	0.939871	1.1011
Diabetic nephropathy	CD19 on CD20- CD38-	Inverse variance weighted (multiplicative random effects)	20	0.0171482	0.0456254	0.70703	-0.0722777	0.106574	1.0173	0.930273	1.11246
Diabetic nephropathy	CD19 on CD20- CD38-	MR Egger	20	0.0796302	0.0804799	0.335562	-0.0781104	0.237371	1.08289	0.924862	1.26791
Diabetic nephropathy	CD19 on CD20- CD38-	Simple mode	20	0.0496721	0.0934858	0.601345	-0.13356	0.232904	1.05093	0.874975	1.26226
Diabetic nephropathy	CD19 on CD20- CD38-	Weighted median	20	0.0126014	0.0590771	0.831089	-0.10319	0.128392	1.01268	0.901956	1.137
Diabetic nephropathy	CD19 on CD20- CD38-	Weighted mode	20	-0.0204162	0.064206	0.753969	-0.14626	0.105428	0.979791	0.863933	1.11119
Diabetic nephropathy	CD19 on CD24+ CD27+	Inverse variance weighted (fixed effects)	29	-0.00762839	0.027138	0.778636	-0.0608188	0.045562	0.992401	0.940994	1.04662
Diabetic nephropathy	CD19 on CD24+ CD27+	Inverse variance weighted (multiplicative random effects)	29	-0.00762839	0.0250513	0.760738	-0.0567289	0.0414721	0.992401	0.94485	1.04234
Diabetic nephropathy	CD19 on CD24+ CD27+	MR Egger	29	-0.0137495	0.0382203	0.721838	-0.0886613	0.0611623	0.986345	0.915155	1.06307
Diabetic nephropathy	CD19 on CD24+ CD27+	Simple mode	29	-0.0121809	0.0570395	0.832444	-0.123978	0.0996165	0.987893	0.883399	1.10475
Diabetic nephropathy	CD19 on CD24+ CD27+	Weighted median	29	-0.0146758	0.0378957	0.698557	-0.0889514	0.0595998	0.985431	0.91489	1.06141
Diabetic nephropathy	CD19 on CD24+ CD27+	Weighted mode	29	-0.0162009	0.0361414	0.657412	-0.0870379	0.0546362	0.98393	0.916642	1.05616
[truncated: 2,388 more rows]
