# Supplementary material for: The causal role between circulating immune cells and diabetic nephropathy: a bidirectional Mendelian randomization with mediating insights
Source: Diabetol Metab Syndr. 2024 Jul 16;16:164. doi: 10.1186/s13098-024-01386-w (PMC11253417; doi:10.1186/s13098-024-01386-w)
Supplement: Supplementary file 6 — Supplementary Material 6. Table S6: The Results of two-step MR. [file 13098_2024_1386_MOESM6_ESM.xlsx]

## Sheet: Sheet1
Supplementary Table 6 The Results of two-step MR
Exposure	Outcome	Method	nsnp	b	se	pval	lo_ci	up_ci	or	or_lci95	or_uci95
CD33dim HLA DR+ CD11b+ AC	1-palmitoyl-GPG (16:0) levels	MR Egger	27	0.0063728	0.0284295	0.824454	-0.0493491	0.0620947	1.00639	0.951849	1.06406	MR-PRESSO TEST
		Weighted median	27	0.063464	0.0229552	0.00569758	0.0184719	0.108456	1.06552	1.01864	1.11456
		Inverse variance weighted	27	0.0350983	0.0171667	0.040898	0.00145166	0.068745	1.03572	1.00145	1.07116	RSSobs	Pvalue
		Simple mode	27	0.0843998	0.0514155	0.112731	-0.0163745	0.185174	1.08806	0.983759	1.20343	34.3966	0.218
		Weighted mode	27	0.0755157	0.0385642	0.0610198	-7.01335e-05	0.151101	1.07844	0.99993	1.16311
1-palmitoyl-GPG (16:0) levels	Diabetic nephropathy	MR Egger	24	-0.176313	0.133813	0.201194	-0.438587	0.0859614	0.838356	0.644947	1.08976	MR-PRESSO TEST
		Weighted median	24	-0.231495	0.088928	0.00923649	-0.405794	-0.0571962	0.793347	0.666447	0.944409
		Inverse variance weighted	24	-0.173882	0.059357	0.0033959	-0.290222	-0.0575422	0.840396	0.748098	0.944082	RSSobs	Pvalue
		Simple mode	24	-0.219871	0.137893	0.124472	-0.490141	0.050398	0.802622	0.61254	1.05169	19.7725	0.768
		Weighted mode	24	-0.23161	0.10038	0.0303809	-0.428356	-0.0348648	0.793255	0.651579	0.965736
CD33dim HLA DR+ CD11b+ AC	Diabetic nephropathy	MR Egger	27	0.074143	0.0387123	0.0669705	-0.0017332	0.150019	1.07696	0.998268	1.16186
		Weighted median	27	0.070568	0.037677	0.061072	-0.00327888	0.144415	1.07312	0.996726	1.15536
		Inverse variance weighted	27	0.0964846	0.0240059	5.83968e-05	0.049433	0.143536	1.10129	1.05068	1.15435
		Simple mode	27	0.00889049	0.0668806	0.895272	-0.122196	0.139977	1.00893	0.884975	1.15025
		Weighted mode	27	0.0481936	0.0424077	0.266142	-0.0349256	0.131313	1.04937	0.965677	1.14032
CD45 on HLA DR+ T cell	1-stearoyl-GPI (18:0) levels	MR Egger	17	0.030699	0.028471	0.297956	-0.0251042	0.0865022	1.03118	0.975208	1.09035	MR-PRESSO TEST
		Weighted median	17	0.0435596	0.0262563	0.0971127	-0.00790275	0.095022	1.04452	0.992128	1.09968
		Inverse variance weighted	17	0.0396952	0.0195075	0.0418641	0.0014605	0.0779299	1.04049	1.00146	1.08105	RSSobs	Pvalue
		Simple mode	17	0.0572923	0.0376796	0.147897	-0.0165598	0.131144	1.05897	0.983577	1.14013	4.19811	1
		Weighted mode	17	0.0421141	0.0256485	0.120101	-0.0081569	0.0923851	1.04301	0.991876	1.09679
1-stearoyl-GPI (18:0) levels	Diabetic nephropathy	MR Egger	18	0.00599546	0.231157	0.979629	-0.447073	0.459064	1.00601	0.639497	1.58259	MR-PRESSO TEST
		Weighted median	18	0.221511	0.118031	0.0605566	-0.00982971	0.452851	1.24796	0.990218	1.57279
		Inverse variance weighted	18	0.208563	0.0855093	0.014725	0.0409653	0.376162	1.23191	1.04182	1.45668	RSSobs	Pvalue
		Simple mode	18	0.19203	0.210055	0.373403	-0.219679	0.603738	1.21171	0.802777	1.82894	12.8994	0.857
		Weighted mode	18	0.21387	0.202134	0.304831	-0.182312	0.610053	1.23846	0.833341	1.84053
CD45 on HLA DR+ T cell	Diabetic nephropathy	MR Egger	18	0.13697	0.0416567	0.00463438	0.0553227	0.218617	1.14679	1.05688	1.24435
		Weighted median	18	0.0868594	0.0406165	0.0324739	0.00725118	0.166468	1.09074	1.00728	1.18113
		Inverse variance weighted	18	0.0877813	0.0306771	0.00421695	0.0276542	0.147908	1.09175	1.02804	1.15941
		Simple mode	18	0.0671408	0.0766435	0.393233	-0.0830805	0.217362	1.06945	0.920277	1.24279
		Weighted mode	18	0.0727315	0.0395456	0.0834214	-0.00477793	0.150241	1.07544	0.995233	1.16211
CD16-CD56 on HLA DR+ NK	N-acetyl-isoputreanine levels	MR Egger	24	0.0583947	0.0225112	0.0165632	0.0142727	0.102517	1.06013	1.01438	1.10796	MR-PRESSO TEST
		Weighted median	24	0.0584327	0.0244657	0.0169239	0.01048	0.106385	1.06017	1.01054	1.11225
		Inverse variance weighted	24	0.0495292	0.0163009	0.00237808	0.0175795	0.081479	1.05078	1.01773	1.08489	RSSobs	Pvalue
		Simple mode	24	0.0172854	0.0371375	0.645992	-0.0555042	0.0900749	1.01744	0.946008	1.09426	22.8542	0.627
		Weighted mode	24	0.0581665	0.022918	0.0183812	0.0132472	0.103086	1.05989	1.01334	1.10859
N-acetyl-isoputreanine levels	Diabetic nephropathy	MR Egger	35	0.0388806	0.0987642	0.696356	-0.154697	0.232459	1.03965	0.856674	1.2617	MR-PRESSO TEST
		Weighted median	35	0.136731	0.0743866	0.0660452	-0.00906647	0.282529	1.14652	0.990975	1.32648
		Inverse variance weighted	35	0.110788	0.0479656	0.0209028	0.0167753	0.204801	1.11716	1.01692	1.22728	RSSobs	Pvalue
		Simple mode	35	0.260049	0.136339	0.0649506	-0.00717671	0.527274	1.29699	0.992849	1.69431	34.9516	0.54
		Weighted mode	35	0.14913	0.0724512	0.0472857	0.00712577	0.291135	1.16082	1.00715	1.33794
CD16-CD56 on HLA DR+ NK	Diabetic nephropathy	MR Egger	24	0.0552651	0.0240451	0.0314152	0.0081367	0.102394	1.05682	1.00817	1.10782
		Weighted median	24	0.0408591	0.0266127	0.124705	-0.0113018	0.0930199	1.04171	0.988762	1.09748
		Inverse variance weighted	24	0.0690743	0.018832	0.00024452	0.0321637	0.105985	1.07152	1.03269	1.11181
		Simple mode	24	0.0539224	0.0509358	0.300757	-0.0459116	0.153757	1.0554	0.955126	1.16621
		Weighted mode	24	0.047886	0.0220365	0.0403289	0.00469437	0.0910775	1.04905	1.00471	1.09535
